# Supplementary material for: Global profiling of the proteome, phosphoproteome, and N-glycoproteome of protoscoleces and adult worms of Echinococcus granulosus
Source: Front Vet Sci. 2023 Nov 2;10:1275486. doi: 10.3389/fvets.2023.1275486 (PMC10654641; doi:10.3389/fvets.2023.1275486)
Supplement: Supplementary file 1 [file Table_1.XLSX]

## Sheet: Summary
Header line description of table 1			Table 1. MS/MS spectrum database search analysis summary
Total spectrum	Number of spectrum produced by mass spectrometer
Matched spectrum	Number of spectrum matched with alignment protein		Total spectrums	Matched spectrums	Peptides	Unique peptides	Identified proteins	Quantifiable proteins
Peptides	Number of peptides which spectrum hit		1259819	142416	34659	33866	3949	2272
Unique peptides	Number of unique peptides which spectrums hit
Identified proteins	Number of proteins detected by spectrum search analysis
Quantifiable proteins	Number of proteins quantifiable		Table 2. Differentially expressed protein summary
Header line description of worksheet "Protein_quant"			Compare group	Regulated type	fold change >1.2	fold change >1.3	fold change >1.5	fold change >2
Protein accession	Protein accession number of database used for search		Adult/PSC	Up-regulated	796	757	693	513
Protein description	Protein functional description			Down-regulated	881	830	756	588
Gene name	Name of the gene associated to the protein sequence
MW [kDa]	Protein molecular weight, unit [kDa]
Coverage [%]	Percent of identified peptdie sequence covering in protein sequence
Peptides	Number of peptides which spectrums hit
Unique peptides	Number of unique peptides which spectrums hit
Razor + unique peptides	Number of razor and unique peptides which spectrums hit
MS/MS Counts	Number of spectrum which protein matched
Header line description of worksheet "Peptide_quant"
ID	Identified peptide index number
Sequence	Identified peptide amino acid sequence
Protein accession	Protein accession number of database used for search
Protein description	Protein functional description
Charge	The charge-state of the peptide
m/z	The recalibrated mass-over-charge value of the peptide
Mass error [ppm]	Parts per million ratio of peptide mass error between the theory and practice
PEP	The maximal posterior error probability for peptides
Score	Andromeda score for the best associated MS/MS spectrum
Length	Identified peptide amino acid length
Unique [yes/no]	The peptide is or no unique to a single protein group
Experiment	Sample name of identified peptide produced by
Intensity	Ionic signal intensity of identified peptide

## Sheet: Protein_quant
Protein accession	Protein description	Gene name	MW [kDa]	Coverage [%]	MS/MS Counts	Peptides	Unique peptides	Razor + unique peptides	MS/MS count PSC_1	MS/MS count PSC_2	MS/MS count PSC_3	MS/MS count Adult_1	MS/MS count Adult_2	MS/MS count Adult_3	Peptides PSC_1	Peptides PSC_2	Peptides PSC_3	Peptides Adult_1	Peptides Adult_2	Peptides Adult_3	Unique peptides PSC_1	Unique peptides PSC_2	Unique peptides PSC_3	Unique peptides Adult_1	Unique peptides Adult_2	Unique peptides Adult_3	Razor + unique peptides PSC_1	Razor + unique peptides PSC_2	Razor + unique peptides PSC_3	Razor + unique peptides Adult_1	Razor + unique peptides Adult_2	Razor + unique peptides Adult_3	LFQ intensity PSC_1	LFQ intensity PSC_2	LFQ intensity PSC_3	LFQ intensity Adult_1	LFQ intensity Adult_2	LFQ intensity Adult_3	PSC_1	PSC_2	PSC_3	Adult_1	Adult_2	Adult_3	Adult/PSC Ratio	Adult/PSC P value
A5LIC3	Elongation factor 1-alpha OS=Echinococcus granulosus OX=6210 GN=ef1a PE=3 SV=1	ef1a	48.856	70.3	237	27	26	27	56	53	50	27	29	22	23	25	25	20	20	20	23	24	24	20	20	20	23	25	25	20	20	20	7374100	7236100	7744200	4406500	4558900	4009100	1.25236	1.22893	1.31522	0.748367	0.77425	0.680876	0.58	0.000232075
A5YTY7	Calreticulin OS=Echinococcus granulosus OX=6210 GN=EGR_08108 PE=2 SV=1	EGR_08108	45.339	70.9	173	25	24	25	26	25	24	32	33	33	23	24	24	25	25	25	22	23	23	24	24	24	23	24	24	25	25	25	1669400	1593200	1578500	7750100	7594100	7705300	0.359132	0.342739	0.339577	1.66725	1.63369	1.65761	4.761	1.14572e-07
C6ZI52	Peptidylprolyl isomerase OS=Echinococcus granulosus OX=6210 GN=EGR_05248 PE=2 SV=1	EGR_05248	11.62	61.1	54	7	7	7	7	8	7	11	10	11	5	5	6	7	7	7	5	5	6	7	7	7	5	5	6	7	7	7	3719700	3823200	3789500	6927000	6729200	6584700	0.706869	0.726538	0.720134	1.31637	1.27878	1.25132	1.786	4.16317e-06
C7SCV7	Collagen alpha-3(VI) chain OS=Echinococcus granulosus OX=6210 GN=EGR_07243 PE=2 SV=1	EGR_07243	8.4076	48	23	4	4	4	6	6	6	2	1	2	4	4	4	3	2	3	4	4	4	3	2	3	4	4	4	3	2	3	1324700	1282800	1304300	219190	238400	221220	1.7314	1.67664	1.70474	0.286485	0.311593	0.289138	0.174	4.00477e-07
H8XXX6	Calcineurin B OS=Echinococcus granulosus OX=6210 GN=EGR_02530 PE=2 SV=2	EGR_02530	18.99	53.8	26	7	7	7	5	4	5	3	5	4	5	4	5	5	6	4	5	4	5	5	6	4	5	4	5	5	6	4	120210	113230	110300	184900	181810	197540	0.794348	0.748224	0.728863	1.22182	1.2014	1.30534	1.642	0.000159706
H9M5Q8	Ubiquitin-like protein ATG12 OS=Echinococcus granulosus OX=6210 GN=EGR_05279 PE=2 SV=1	EGR_05279	12.291	11.7	2	1	1	1	1	0	1	0	0	0	1	1	1	0	1	0	1	1	1	0	1	0	1	1	1	0	1	0	0	0	0	0	0	0
I1WXU1	Ag5 OS=Echinococcus granulosus OX=6210 GN=EGR_04862 PE=2 SV=1	EGR_04862	54.874	52.9	107	21	21	21	20	21	19	15	14	18	18	19	19	16	18	17	18	19	19	16	18	17	18	19	19	16	18	17	981780	1030200	1024200	804600	836480	866670	1.06255	1.11495	1.10846	0.87079	0.905293	0.937966	0.826	0.00188675
O16058	Glutathione transferase OS=Echinococcus granulosus OX=6210 GN=GSTmu PE=2 SV=1	GSTmu	25.553	76.7	180	20	14	20	30	27	24	34	33	32	18	18	16	19	19	19	13	13	13	13	13	13	18	18	16	19	19	19	2403600	2392000	2358900	10500000	10115000	10358000	0.378247	0.376421	0.371212	1.65235	1.59176	1.63	4.329	2.95875e-08
Q56J98	14-3-3 protein OS=Echinococcus granulosus OX=6210 GN=EGR_03128 PE=2 SV=1	EGR_03128	27.945	72.9	243	23	22	23	35	41	37	44	41	45	19	20	19	23	23	23	18	19	18	22	22	22	19	20	19	23	23	23	7421800	7547200	7494400	24317000	23970000	24613000	0.466959	0.474849	0.471527	1.52996	1.50813	1.54858	3.245	2.10736e-08
U5TBX2	40S ribosomal protein S9 OS=Echinococcus granulosus OX=6210 GN=EGR_02297 PE=2 SV=1	EGR_02297	22.026	34	39	9	9	9	9	9	9	5	4	3	9	9	9	7	6	5	9	9	9	7	6	5	9	9	9	7	6	5	383310	388760	405950	374810	369840	409020	0.986349	1.00037	1.04461	0.964476	0.951687	1.05251	0.979	0.580805
U6FT50	Charged multivesicular body protein 6 OS=Echinococcus granulosus OX=6210 GN=EGR_08886 PE=3 SV=1	EGR_08886	23.946	26.4	22	3	3	3	4	4	5	3	3	3	3	3	3	2	2	2	3	3	3	2	2	2	3	3	3	2	2	2	54944	68863	61568	366830	357940	333600	0.265058	0.332205	0.297013	1.76964	1.72675	1.60933	5.709	1.63588e-05
U6FVD3	DNA polymerase epsilon subunit 3 OS=Echinococcus granulosus OX=6210 GN=EGR_08888 PE=4 SV=1	EGR_08888	13.63	36.8	5	3	3	3	0	0	1	1	1	2	1	1	2	1	2	2	1	1	2	1	2	2	1	1	2	1	2	2	0	0	0	0	45506	58921					0.871537	1.12846
U6ITG9	Dentin sialophosphoprotein OS=Echinococcus granulosus OX=6210 GN=EGR_03820 PE=4 SV=1	EGR_03820	61.954	17.8	29	9	9	9	6	5	6	4	4	4	7	6	7	7	5	6	7	6	7	7	5	6	7	6	7	7	5	6	145020	249110	156080	444990	212920	234840	0.60301	1.03583	0.648999	1.85032	0.885347	0.976493	1.623	0.185555
U6ITH9	Folate receptor beta OS=Echinococcus granulosus OX=6210 GN=EGR_03832 PE=3 SV=1	EGR_03832	28.766	29	12	6	6	6	0	1	1	4	3	3	1	3	2	6	6	6	1	3	2	6	6	6	1	3	2	6	6	6	0	50934	30233	148990	123420	124520		0.532674	0.316181	1.55816	1.29074	1.30225	3.26	0.0103369
U6ITM0	39S ribosomal protein L46 OS=Echinococcus granulosus OX=6210 GN=EGR_03151 PE=3 SV=1	EGR_03151	31.402	17.8	7	3	3	3	2	1	3	0	0	1	3	3	3	1	1	1	3	3	3	1	1	1	3	3	3	1	1	1	34762	36059	37496	0	0	0	0.962785	0.998707	1.03851
U6ITN7	Alpha tocopherol transfer protein OS=Echinococcus granulosus OX=6210 GN=EGR_06006 PE=4 SV=1	EGR_06006	36.602	55.9	69	14	12	14	12	13	15	11	11	7	12	12	13	13	12	11	10	10	11	11	10	9	12	12	13	13	12	11	582640	543120	540920	360280	363160	375740	1.26392	1.17819	1.17342	0.781558	0.787806	0.815095	0.66	0.000109002
U6ITU2	Alpha tocopherol transfer protein OS=Echinococcus granulosus OX=6210 GN=EGR_05518 PE=4 SV=1	EGR_05518	38.52	22.1	11	5	5	5	0	0	1	3	3	4	3	1	1	4	4	4	3	1	1	4	4	4	3	1	1	4	4	4	27372	0	0	78817	81702	144470	0.329425			0.948571	0.983292	1.73871	3.714
U6IUA5	Aspartate--tRNA ligase, cytoplasmic OS=Echinococcus granulosus OX=6210 GN=EGR_00331 PE=3 SV=1	EGR_00331	58.424	72.4	155	30	30	30	32	29	27	22	24	21	28	28	26	24	25	26	28	28	26	24	25	26	28	28	26	24	25	26	791620	768670	751640	1076900	1115700	1115600	0.845126	0.820625	0.802444	1.14969	1.19111	1.191	1.431	4.72861e-05
U6IUA6	Cysteine-rich secretory protein LCCL domain-containing OS=Echinococcus granulosus OX=6210 GN=EGR_07496 PE=4 SV=1	EGR_07496	28.653	35.5	34	7	7	7	5	7	6	6	5	5	7	7	7	6	6	6	7	7	7	6	6	6	7	7	7	6	6	6	455690	469470	492190	537320	535190	492160	0.916875	0.944601	0.990315	1.08112	1.07683	0.990255	1.104	0.0535004
U6IUB1	Zinc finger C2H2 type OS=Echinococcus granulosus OX=6210 GN=EGR_00327 PE=4 SV=1	EGR_00327	14.421	12.6	2	1	1	1	0	0	0	1	1	0	0	0	0	1	1	0	0	0	0	1	1	0	0	0	0	1	1	0	0	0	0	0	0	0
U6IUI1	cAMP dependent protein kinase regulatory OS=Echinococcus granulosus OX=6210 GN=EGR_00342 PE=3 SV=1	EGR_00342	41.75	76.6	150	27	27	27	32	30	31	20	19	18	26	26	25	23	25	24	26	26	25	23	25	24	26	26	25	23	25	24	1831300	1789700	1814600	2310900	2538500	2391600	0.866778	0.847088	0.858874	1.09378	1.20151	1.13197	1.332	0.000534792
U6IUK7	DRB sensitivity-inducing factor large subunit OS=Echinococcus granulosus OX=6210 GN=EGR_00234 PE=3 SV=1	EGR_00234	94.277	12.9	18	8	8	8	6	7	5	0	0	0	8	8	8	1	2	1	8	8	8	1	2	1	8	8	8	1	2	1	87776	123590	90173	0	45809	0	1.01081	1.42324	1.03842		0.527529		0.456
U6IUL2	PCTP protein OS=Echinococcus granulosus OX=6210 GN=EGR_00228 PE=4 SV=1	EGR_00228	34.392	22.1	6	4	3	4	2	1	3	0	0	0	3	2	3	2	2	2	3	2	3	1	1	1	3	2	3	2	2	2	39532	39548	39709	0	0	0	0.998375	0.998779	1.00284
U6IUL5	DNA polymerase epsilon subunit OS=Echinococcus granulosus OX=6210 GN=EGR_00312 PE=4 SV=1	EGR_00312	17.227	18.1	5	2	2	2	0	0	0	1	2	2	0	0	0	1	2	2	0	0	0	1	2	2	0	0	0	1	2	2	0	0	0	0	83304	76121					1.04506	0.954944
U6IUN6	TPx OS=Echinococcus granulosus OX=6210 GN=TPx PE=2 SV=1	TPx	21.405	88.6	166	16	16	16	38	38	42	15	17	16	16	14	15	14	12	14	16	14	15	14	12	14	16	14	15	14	12	14	5823100	5875400	5793400	3827500	4071500	4079300	1.18556	1.1962	1.17951	0.779262	0.828939	0.830527	0.685	5.88563e-05
U6IUP5	Ubiquitin OS=Echinococcus granulosus OX=6210 GN=EGR_00280 PE=4 SV=1	EGR_00280	42.277	7	4	2	2	2	0	0	0	1	2	1	0	0	0	2	2	2	0	0	0	2	2	2	0	0	0	2	2	2	0	0	0	70264	81536	78292				0.916121	1.06309	1.02079
U6IUQ0	SAP30-binding protein OS=Echinococcus granulosus OX=6210 GN=EGR_00200 PE=4 SV=1	EGR_00200	38.85	27.6	9	6	6	6	0	0	0	5	2	2	1	1	1	6	6	5	1	1	1	6	6	5	1	1	1	6	6	5	0	0	0	68044	78857	68340				0.948388	1.0991	0.952514
U6IUQ9	DUF5730 domain-containing protein OS=Echinococcus granulosus OX=6210 GN=EGR_00189 PE=4 SV=1	EGR_00189	38.487	4.9	1	1	1	1	1	0	0	0	0	0	1	1	0	0	0	0	1	1	0	0	0	0	1	1	0	0	0	0	0	0	0	0	0	0
U6IUR5	BTB/POZ domain-containing protein OS=Echinococcus granulosus OX=6210 GN=EGR_00263 PE=4 SV=1	EGR_00263	64.305	4.4	5	2	2	2	0	0	0	2	2	1	0	0	0	2	2	2	0	0	0	2	2	2	0	0	0	2	2	2	0	0	0	31519	35541	37710				0.90252	1.01769	1.07979
U6IUS4	26S proteasome regulatory subunit N11 OS=Echinococcus granulosus OX=6210 GN=EGR_00174 PE=4 SV=1	EGR_00174	23.256	21.4	6	3	3	3	2	2	2	0	0	0	2	2	3	0	0	0	2	2	3	0	0	0	2	2	3	0	0	0	14487	15791	12539	0	0	0	1.01504	1.10641	0.878553
U6IUT9	Apoptosis inhibitor OS=Echinococcus granulosus OX=6210 GN=EGR_00235 PE=3 SV=1	EGR_00235	58.035	30	33	9	9	9	8	12	9	2	1	1	8	9	8	3	3	3	8	9	8	3	3	3	8	9	8	3	3	3	94805	101580	84266	26808	25505	25683	1.58604	1.69939	1.40973	0.448486	0.426687	0.429665	0.278	2.30196e-05
U6IUX7	N-terminal amino-acid N(alpha)-acetyltransferase NatA OS=Echinococcus granulosus OX=6210 GN=EGR_00204 PE=3 SV=1	EGR_00204	20.587	40.2	19	6	6	6	3	5	6	2	1	2	6	5	6	2	2	3	6	5	6	2	2	3	6	5	6	2	2	3	64140	67443	69995	55001	25364	31426	1.22807	1.29131	1.34018	1.05309	0.485638	0.601706	0.555	0.0500708
U6IUZ5	Dynactin subunit OS=Echinococcus granulosus OX=6210 GN=EGR_00112 PE=4 SV=1	EGR_00112	19.627	33.3	20	4	4	4	4	3	4	3	3	3	4	3	4	3	3	3	4	3	4	3	3	3	4	3	4	3	3	3	89827	109220	91843	562700	583770	568090	0.268749	0.32677	0.27478	1.68351	1.74655	1.69964	5.894	9.24756e-06
U6IV22	Expressed conserved protein OS=Echinococcus granulosus OX=6210 GN=EGR_00080 PE=4 SV=1	EGR_00080	26.662	41.8	19	6	6	6	7	6	5	1	0	0	6	6	5	1	0	0	6	6	5	1	0	0	6	6	5	1	0	0	154190	151610	152650	0	0	0	1.00899	0.992104	0.998909
U6IV64	Universal stress protein OS=Echinococcus granulosus OX=6210 GN=EGR_00040 PE=4 SV=1	EGR_00040	19.309	23.6	19	3	3	3	3	2	3	4	4	3	3	3	3	3	3	3	3	3	3	3	3	3	3	3	3	3	3	3	115490	120690	128940	491620	497770	510770	0.371494	0.388221	0.414758	1.58138	1.60116	1.64298	4.109	1.98248e-06
U6IV89	Ribonuclease P:MRP protein subunit RPP1 OS=Echinococcus granulosus OX=6210 GN=EGR_00018 PE=3 SV=1	EGR_00018	38.588	12.6	4	2	2	2	1	1	2	0	0	0	1	2	2	0	0	0	1	2	2	0	0	0	1	2	2	0	0	0	0	18084	25712	0	0	0		0.825829	1.17417
U6IVD5	Cell division control protein 42 homolog OS=Echinococcus granulosus OX=6210 GN=EGR_00052 PE=3 SV=1	EGR_00052	21.83	56.2	29	7	6	7	7	10	11	0	1	0	6	6	7	3	4	3	5	5	6	2	3	2	6	6	7	3	4	3	948900	554680	623020	23216	38891	23931	2.57313	1.50412	1.68944	0.062955	0.105461	0.064894	0.04	0.000162478
U6IVF7	Hypothetical protein OS=Spirometra erinaceieuropaei OX=99802 GN=SERJ2_LOCUS21563 PE=4 SV=1	SERJ2_LOCUS21563	83.22	1.2	1	1	1	1	0	1	0	0	0	0	1	1	0	0	0	0	1	1	0	0	0	0	1	1	0	0	0	0	0	0	0	0	0	0
U6IVN3	Coiled coil helix coiled coil helix OS=Echinococcus granulosus OX=6210 GN=EGR_03817 PE=4 SV=1	EGR_03817	20.138	50.3	31	7	7	7	4	6	5	4	5	7	5	6	6	4	6	7	5	6	6	4	6	7	5	6	6	4	6	7	255520	272190	271460	657140	664100	633090	0.55679	0.593114	0.591524	1.43194	1.4471	1.37953	2.445	3.77392e-06
U6IVN7	Gynecophoral canal protein OS=Echinococcus granulosus OX=6210 GN=EGR_01307 PE=4 SV=1	EGR_01307	73.486	64.7	191	33	33	33	32	33	33	28	35	30	26	29	27	29	32	28	26	29	27	29	32	28	26	29	27	29	32	28	538110	522370	561400	875740	869390	968090	0.744772	0.722987	0.777006	1.21207	1.20328	1.33989	1.673	0.000222563
U6IVP2	Uridine/cytidine kinase OS=Echinococcus granulosus OX=6210 GN=EGR_03828 PE=3 SV=1	EGR_03828	27.992	52	44	10	10	10	7	8	8	7	7	7	8	8	8	7	7	7	8	8	8	7	7	7	8	8	8	7	7	7	76978	79518	78225	189970	177410	189780	0.583254	0.6025	0.592703	1.43938	1.34422	1.43794	2.374	3.85768e-06
U6IVP5	ATP synthase subunit beta OS=Echinococcus granulosus OX=6210 GN=EGR_03833 PE=3 SV=1	EGR_03833	55.919	76.3	195	26	26	26	36	39	37	27	30	26	25	25	24	20	20	21	25	25	24	20	20	21	25	25	24	20	20	21	2534000	2716000	2465300	3576900	3670600	3678000	0.81563	0.874211	0.793517	1.15131	1.18147	1.18386	1.416	0.000320702
U6IVW3	Ubiquitin thioesterase OTU1 OS=Echinococcus granulosus OX=6210 GN=EGR_01320 PE=4 SV=1	EGR_01320	36.209	14.3	4	3	3	3	1	2	1	0	0	0	1	2	3	1	0	1	1	2	3	1	0	1	1	2	3	1	0	1	0	63969	19899	0	0	0		1.52547	0.474531
U6IVX4	Hypothetical protein OS=Spirometra erinaceieuropaei OX=99802 GN=SERJ2_LOCUS25554 PE=4 SV=1	SERJ2_LOCUS25554	102.3	1.2	2	1	1	1	0	0	0	0	1	1	0	0	0	1	1	1	0	0	0	1	1	1	0	0	0	1	1	1	0	0	0	0	0	0
U6IVZ0	Trafficking protein particle complex subunit OS=Echinococcus granulosus OX=6210 GN=EGR_01346 PE=3 SV=1	EGR_01346	15.519	28.7	8	3	3	3	2	2	1	1	1	1	3	2	2	1	1	2	3	2	2	1	1	2	3	2	2	1	1	2	37581	22022	24768	0	0	12755	1.54772	0.906946	1.02004			0.525297	0.454
U6IW61	Expressed conserved protein OS=Echinococcus granulosus OX=6210 GN=EGR_05549 PE=4 SV=1	EGR_05549	43.712	15.8	21	4	4	4	5	6	4	3	2	1	4	4	4	3	2	4	4	4	4	3	2	4	4	4	4	3	2	4	135970	138940	124280	104370	92915	185930	1.04271	1.06548	0.953061	0.800378	0.712534	1.42583	0.96	0.706071
U6IW84	ATP dependent zinc metalloprotease YME1 OS=Echinococcus granulosus OX=6210 GN=EGR_01511 PE=3 SV=1	EGR_01511	71.239	28.5	48	13	13	13	7	9	10	9	7	6	9	10	10	11	9	9	9	10	10	11	9	9	9	10	10	11	9	9	39377	38041	38608	113640	122770	118580	0.501601	0.484582	0.491805	1.44759	1.5639	1.51052	3.06	1.37563e-06
U6IW87	Rab GDP dissociation inhibitor OS=Echinococcus granulosus OX=6210 GN=EGR_07503 PE=3 SV=1	EGR_07503	50.21	71.6	114	21	21	21	30	31	34	4	7	8	20	21	21	10	10	10	20	21	21	10	10	10	20	21	21	10	10	10	1366900	1348400	1374600	164120	183130	163900	1.78251	1.75838	1.79255	0.214021	0.238811	0.213734	0.125	6.1143e-07
U6IWA4	Proteinase inhibitor I25 cystatin OS=Echinococcus granulosus OX=6210 GN=EGR_01530 PE=4 SV=1	EGR_01530	30.819	50	50	10	10	10	6	6	6	11	10	11	7	6	7	10	10	9	7	6	7	10	10	9	7	6	7	10	10	9	98746	94435	91172	374080	385930	364900	0.420415	0.402061	0.388169	1.59266	1.64311	1.55358	3.956	1.05885e-06
U6IWC4	EH domain-containing protein OS=Echinococcus granulosus OX=6210 GN=EGR_01549 PE=4 SV=1	EGR_01549	63.549	52.8	80	22	22	22	19	16	18	8	9	10	21	19	20	14	14	16	21	19	20	14	14	16	21	19	20	14	14	16	198940	206340	205940	251100	248900	275250	0.86092	0.892944	0.891213	1.08665	1.07712	1.19115	1.268	0.00230641
U6IWC9	Crooked neck pre mRNA splicing factor 1 OS=Echinococcus granulosus OX=6210 GN=EGR_01483 PE=4 SV=1	EGR_01483	89.103	13.5	24	8	8	8	3	6	6	3	3	3	4	6	6	4	4	3	4	6	6	4	4	3	4	6	6	4	4	3	79346	73474	54753	102150	79457	87910	0.997875	0.924027	0.688587	1.28466	0.999271	1.10558	1.298	0.117095
U6IWF1	GlcNAc kinase OS=Echinococcus granulosus OX=6210 GN=EGR_01510 PE=3 SV=1	EGR_01510	37.183	19.2	14	4	4	4	4	5	4	1	0	0	4	4	4	1	0	0	4	4	4	1	0	0	4	4	4	1	0	0	16973	19563	19909	0	0	0	0.902099	1.03976	1.05814
U6IWG9	40S ribosomal protein S13 OS=Echinococcus granulosus OX=6210 GN=EGR_01591 PE=3 SV=1	EGR_01591	17.281	36.4	34	5	5	5	6	9	6	5	4	4	5	5	4	5	5	5	5	5	4	5	5	5	5	5	4	5	5	5	625560	565570	605380	291260	286410	294560	1.40642	1.27154	1.36105	0.654826	0.643922	0.662245	0.486	1.96285e-05
U6IWH4	Pre mRNA splicing factor cwc 21 OS=Echinococcus granulosus OX=6210 GN=EGR_01598 PE=4 SV=1	EGR_01598	28.81	21.7	12	4	4	4	0	0	0	4	4	4	2	3	3	4	4	4	2	3	3	4	4	4	2	3	3	4	4	4	113490	33529	34645	341440	172500	339760	0.657682	0.194303	0.20077	1.97867	0.999648	1.96893	4.699	0.022091
U6IWR1	Expressed conserved protein OS=Echinococcus granulosus OX=6210 GN=EGR_01670 PE=4 SV=1	EGR_01670	49.789	30	34	10	10	10	7	8	8	3	4	4	9	9	9	6	7	7	9	9	9	6	7	7	9	9	9	6	7	7	128530	118020	114710	312640	318610	324790	0.585425	0.537554	0.522478	1.424	1.4512	1.47934	2.646	1.09709e-05
U6IWR5	Fimbrin OS=Echinococcus granulosus OX=6210 GN=EGR_00251 PE=4 SV=1	EGR_00251	68.669	46.9	117	22	22	22	24	24	23	14	16	16	22	21	22	17	17	17	22	21	22	17	17	17	22	21	22	17	17	17	997340	911300	894950	823860	836730	838830	1.12842	1.03107	1.01258	0.932142	0.946704	0.94908	0.892	0.0286167
U6IWR8	Small nuclear ribonucleoprotein G OS=Echinococcus granulosus OX=6210 GN=EGR_01674 PE=3 SV=1	EGR_01674	8.6709	56.6	14	3	3	3	3	3	1	2	2	3	3	3	3	3	3	3	3	3	3	3	3	3	3	3	3	3	3	3	296940	280840	300130	616600	648000	638660	0.640608	0.605875	0.64749	1.33023	1.39797	1.37782	2.168	6.83277e-06
U6IWV1	Autophagy-related protein 9 OS=Echinococcus granulosus OX=6210 GN=EGR_01657 PE=3 SV=1	EGR_01657	102.54	4.4	7	4	4	4	2	2	3	0	0	0	3	3	4	0	0	0	3	3	4	0	0	0	3	3	4	0	0	0	17063	18003	17757	0	0	0	0.969067	1.02245	1.00848
U6IWW9	Expressed conserved protein OS=Echinococcus granulosus OX=6210 GN=EGR_01669 PE=4 SV=1	EGR_01669	36.499	19	19	5	5	5	0	0	0	7	5	7	1	1	2	4	5	5	1	1	2	4	5	5	1	1	2	4	5	5	0	0	18474	72561	73023	148370			0.236522	0.928995	0.93491	1.89957	5.304
U6IX21	FAD-dependent oxidoreductase domain-containing protein OS=Echinococcus granulosus OX=6210 GN=EGR_00146 PE=4 SV=1	EGR_00146	53.894	11.6	11	5	5	5	4	3	4	0	0	0	4	4	5	1	0	0	4	4	5	1	0	0	4	4	5	1	0	0	14095	15358	15734	0	0	0	0.935778	1.01963	1.04459
U6IX25	Insulin growth factor binding OS=Echinococcus granulosus OX=6210 GN=EGR_00141 PE=4 SV=1	EGR_00141	30.445	46.5	52	10	10	10	8	6	8	10	10	10	10	6	10	10	9	10	10	6	10	10	9	10	10	6	10	10	9	10	83658	91054	76726	465750	508230	486410	0.293223	0.319147	0.268927	1.63247	1.78136	1.70488	5.808	5.87022e-06
U6IX26	Universal stress protein OS=Echinococcus granulosus OX=6210 GN=EGR_06697 PE=4 SV=1	EGR_06697	16.885	46.8	34	6	6	6	8	8	7	3	4	4	6	6	6	5	5	5	6	6	6	5	5	5	6	6	6	5	5	5	824150	795650	841870	921160	1003400	908200	0.933982	0.901683	0.954063	1.04392	1.13712	1.02923	1.151	0.0165886
U6IX51	Proteasome subunit alpha type-6 OS=Echinococcus granulosus OX=6210 GN=EGR_06724 PE=3 SV=1	EGR_06724	27.659	56.7	59	13	13	13	9	9	9	10	9	13	9	9	8	12	11	12	9	9	8	12	11	12	9	9	8	12	11	12	340600	324680	339990	821950	847830	861420	0.577864	0.550854	0.576829	1.39453	1.43843	1.46149	2.518	1.55623e-06
U6IX74	Complex III subunit 8 OS=Echinococcus granulosus OX=6210 GN=EGR_08077 PE=3 SV=1	EGR_08077	9.3687	44.9	17	3	3	3	3	3	3	3	2	3	3	3	3	3	3	3	3	3	3	3	3	3	3	3	3	3	3	3	332340	278320	337060	122090	122020	128510	1.51025	1.26476	1.5317	0.554812	0.554494	0.583986	0.393	0.00013009
U6IX81	Transmembrane protein 50B OS=Echinococcus granulosus OX=6210 GN=EGR_08069 PE=3 SV=1	EGR_08069	19.476	6.2	1	1	1	1	0	1	0	0	0	0	0	1	0	0	0	0	0	1	0	0	0	0	0	1	0	0	0	0	0	0	0	0	0	0
U6IX85	Gelsolin OS=Echinococcus granulosus OX=6210 GN=EGR_08065 PE=4 SV=1	EGR_08065	42.024	65.4	188	19	19	19	42	51	46	17	15	17	19	19	19	15	15	14	19	19	19	15	15	14	19	19	19	15	15	14	5699600	5536700	5325200	978470	931610	1036700	1.75298	1.70288	1.63783	0.30094	0.286528	0.318849	0.178	1.21049e-06
U6IXG5	Enhancer of rudimentary homolog OS=Echinococcus granulosus OX=6210 GN=EGR_00601 PE=3 SV=1	EGR_00601	11.827	85.3	31	6	6	6	6	6	6	3	5	5	6	5	6	5	5	5	6	5	6	5	5	5	6	5	6	5	5	5	1258000	1310300	1327100	453600	450060	478120	1.43031	1.48977	1.50887	0.51573	0.511705	0.543609	0.355	1.9947e-06
U6IXJ4	Cysteine and glycine rich protein 1 OS=Echinococcus granulosus OX=6210 GN=EGR_00575 PE=4 SV=1	EGR_00575	19.392	55.7	62	11	11	11	15	16	15	7	4	5	11	11	11	11	8	10	11	11	11	11	8	10	11	11	11	11	8	10	1658000	1795800	1717100	666730	696450	689610	1.37714	1.49159	1.42622	0.553786	0.578472	0.57279	0.397	4.11431e-06
U6IXJ5	Interleukin enhancer-binding factor 2 OS=Echinococcus granulosus OX=6210 GN=EGR_07908 PE=4 SV=1	EGR_07908	42.457	4.7	3	1	1	1	1	1	1	0	0	0	1	1	1	0	0	0	1	1	1	0	0	0	1	1	1	0	0	0	0	0	0	0	0	0
U6IXL3	Probable glutamate--tRNA ligase, mitochondrial OS=Echinococcus granulosus OX=6210 GN=EGR_00614 PE=3 SV=1	EGR_00614	60.977	3.5	3	2	2	2	0	1	1	0	1	0	2	2	2	0	1	1	2	2	2	0	1	1	2	2	2	0	1	1	0	0	0	0	0	0
U6IXM0	Surfeit locus protein OS=Echinococcus granulosus OX=6210 GN=EGR_00548 PE=3 SV=1	EGR_00548	31.821	20.2	16	5	5	5	4	4	6	1	0	1	5	5	5	2	3	4	5	5	5	2	3	4	5	5	5	2	3	4	233080	253090	232780	57279	72193	74311	1.51558	1.6457	1.51363	0.372452	0.469429	0.483202	0.283	0.000128908
U6IXQ6	Neuropeptide F-like receptor OS=Echinococcus granulosus OX=6210 GN=EGR_07920 PE=4 SV=1	EGR_07920	43.299	4.9	3	1	1	1	1	1	1	0	0	0	1	1	1	0	0	0	1	1	1	0	0	0	1	1	1	0	0	0	0	0	0	0	0	0
U6IXS1	Casein kinase I alpha OS=Echinococcus granulosus OX=6210 GN=EGR_01275 PE=3 SV=1	EGR_01275	44.429	5.9	6	2	2	2	2	2	2	0	0	0	2	2	2	0	0	0	2	2	2	0	0	0	2	2	2	0	0	0	36637	37518	34736	0	0	0	1.00937	1.03364	0.956994
U6IXT6	Bile acid beta glucosidase OS=Echinococcus granulosus OX=6210 GN=EGR_01291 PE=4 SV=1	EGR_01291	112.27	3.4	5	3	3	3	2	1	2	0	0	0	2	2	3	0	0	0	2	2	3	0	0	0	2	2	3	0	0	0	18268	17342	17690	0	0	0	1.02822	0.976098	0.995685
U6IXU7	Estrogen regulated protein EP45 OS=Echinococcus granulosus OX=6210 GN=EGR_01303 PE=3 SV=1	EGR_01303	50.364	64.7	100	24	24	24	28	25	29	7	6	5	23	23	23	12	12	11	23	23	23	12	12	11	23	23	23	12	12	11	465000	443400	451530	101840	101730	94723	1.68252	1.60437	1.63379	0.368491	0.368093	0.342739	0.219	6.63547e-07
U6IXV3	Fructose-bisphosphate aldolase OS=Echinococcus granulosus OX=6210 GN=EGR_00458 PE=3 SV=1	EGR_00458	39.666	88.4	300	33	30	33	53	55	59	42	45	46	30	29	29	30	30	30	27	26	26	28	28	28	30	29	29	30	30	30	5987500	6408800	5706500	14360000	14570000	14398000	0.584804	0.625953	0.557359	1.40255	1.42307	1.40627	2.393	1.3556e-05
U6IXW6	CCT-alpha OS=Echinococcus granulosus OX=6210 GN=EGR_01327 PE=3 SV=1	EGR_01327	59.55	68.8	152	28	28	28	30	27	26	23	21	25	26	25	24	23	23	23	26	25	24	23	23	23	26	25	24	23	23	23	1412200	1376900	1444800	790910	808160	782560	1.2808	1.24879	1.31037	0.717321	0.732966	0.709748	0.563	4.36221e-06
U6IXW9	Ubiquitin-like domain-containing CTD phosphatase 1 OS=Echinococcus granulosus OX=6210 GN=EGR_08369 PE=4 SV=1	EGR_08369	44.344	22.4	22	8	8	8	3	4	3	5	3	4	5	5	4	5	5	5	5	5	4	5	5	5	5	5	4	5	5	5	44796	29884	27596	188260	145920	154940	0.454477	0.303188	0.279975	1.90999	1.48043	1.57194	4.782	0.000717365
U6IXX0	Expressed conserved protein OS=Echinococcus granulosus OX=6210 GN=EGR_01332 PE=4 SV=1	EGR_01332	13.036	47.4	23	5	5	5	5	3	4	3	4	4	5	4	4	5	4	5	5	4	4	5	4	5	5	4	4	5	4	5	256740	275490	275120	379990	374640	309930	0.822924	0.883023	0.881837	1.21798	1.20083	0.993413	1.319	0.0173186
U6IY45	Expressed conserved protein OS=Echinococcus granulosus OX=6210 GN=EGR_01397 PE=4 SV=1	EGR_01397	29.704	5	3	1	1	1	0	0	0	1	1	1	0	0	0	1	1	1	0	0	0	1	1	1	0	0	0	1	1	1	0	0	0	0	0	0
U6IY87	Complement component 1 Q subcomponent binding OS=Echinococcus granulosus OX=6210 GN=EGR_08809 PE=3 SV=1	EGR_08809	27.629	32.2	70	11	11	11	10	9	9	14	17	11	8	8	8	10	11	10	8	8	8	10	11	10	8	8	8	10	11	10	347960	346010	347430	2951400	2911500	3006500	0.210655	0.209475	0.210334	1.78678	1.76262	1.82014	8.517	2.2772e-09
U6IY89	Signal recognition particle 19 kDa protein OS=Echinococcus granulosus OX=6210 GN=EGR_01445 PE=3 SV=1	EGR_01445	12.141	46.7	20	5	5	5	4	5	4	2	2	3	5	5	5	4	3	3	5	5	5	4	3	3	5	5	5	4	3	3	99858	99977	100090	49298	51431	51841	1.3241	1.32568	1.32717	0.653682	0.681966	0.687402	0.509	1.70554e-06
U6IY92	Dynein light chain OS=Echinococcus granulosus OX=6210 GN=EGR_09466 PE=3 SV=1	EGR_09466	10.248	31.5	7	3	3	3	2	2	3	0	0	0	2	3	3	1	0	0	2	3	3	1	0	0	2	3	3	1	0	0	71037	81835	87946	0	0	0	0.884946	1.01946	1.09559
U6IY96	Dynein light chain OS=Echinococcus granulosus OX=6210 GN=EGR_09473 PE=3 SV=1	EGR_09473	10.518	53.3	42	6	4	5	8	9	9	4	6	6	6	5	5	6	6	6	4	3	3	4	4	4	5	4	4	5	5	5	4746400	4927200	4948500	2008200	1846100	1945600	1.3945	1.44762	1.45387	0.590011	0.542386	0.571619	0.397	4.92332e-06
U6IY99	NADH dehydrogenase [ubiquinone] 1 alpha subcomplex subunit 8 OS=Echinococcus granulosus OX=6210 GN=EGR_05980 PE=3 SV=1	EGR_05980	20.56	68.5	52	12	12	12	8	9	9	7	8	11	11	10	10	11	11	11	11	10	10	11	11	11	11	10	10	11	11	11	319700	337710	342850	741820	762520	736390	0.591856	0.625198	0.634713	1.37332	1.41164	1.36327	2.24	4.47192e-06
U6IYB3	Tropomyosin OS=Echinococcus granulosus OX=6210 GN=EGR_06190 PE=3 SV=1	EGR_06190	27.416	44.6	40	9	9	9	6	7	6	6	7	8	4	6	6	7	7	7	4	6	6	7	7	7	4	6	6	7	7	7	101050	106030	95924	997290	1131500	1197600	0.167053	0.175285	0.158579	1.64869	1.87056	1.97984	10.978	2.57505e-06
U6IYB8	Leucine-rich repeat-containing protein 47 OS=Echinococcus granulosus OX=6210 GN=EGR_06160 PE=4 SV=1	EGR_06160	60.056	2.8	3	1	1	1	1	1	1	0	0	0	1	1	1	1	1	1	1	1	1	1	1	1	1	1	1	1	1	1	0	0	0	0	0	0
U6IYD0	DNA directed RNA polymerase II subunit rpb11 a OS=Echinococcus granulosus OX=6210 GN=EGR_06173 PE=3 SV=1	EGR_06173	12.482	54.5	8	4	4	4	4	2	2	0	0	0	4	3	3	0	0	0	4	3	3	0	0	0	4	3	3	0	0	0	62794	62095	62297	0	0	0	1.00639	0.995187	0.998424
U6IYD7	E3 ubiquitin-protein ligase RNF8 OS=Echinococcus granulosus OX=6210 GN=EGR_01501 PE=4 SV=1	EGR_01501	31.522	65.9	65	15	15	15	5	6	6	16	16	16	6	6	7	13	14	14	6	6	7	13	14	14	6	6	7	13	14	14	96516	87369	93228	370450	352070	362610	0.425105	0.384817	0.410623	1.63165	1.55069	1.59712	3.916	1.96445e-06
U6IYG1	DnaJ subfamily C member protein OS=Echinococcus granulosus OX=6210 GN=EGR_09181 PE=4 SV=1	EGR_09181	31.619	18.7	11	4	4	4	1	2	0	2	2	4	3	3	2	3	3	4	3	3	2	3	3	4	3	3	2	3	3	4	77608	85127	122510	247810	247830	286960	0.436063	0.478311	0.688358	1.39239	1.39251	1.61237	2.744	0.00224666
U6IYG5	Stomatin protein 2 OS=Echinococcus granulosus OX=6210 GN=EGR_02043 PE=3 SV=1	EGR_02043	38.193	51	39	13	13	13	7	7	6	8	6	5	11	11	10	11	11	11	11	11	10	11	11	11	11	11	10	11	11	11	355660	313690	315650	937340	955750	921600	0.561614	0.49534	0.498435	1.48013	1.5092	1.45528	2.858	1.53808e-05
U6IYH2	Optic atrophy 3 OS=Echinococcus granulosus OX=6210 GN=EGR_01537 PE=3 SV=1	EGR_01537	17.098	16	6	2	1	2	2	2	2	0	0	0	1	2	2	1	2	1	1	1	1	0	1	0	1	2	2	1	2	1	51722	48015	45694	0	0	0
U6IYI1	Dihydrolipoyllysine-residue succinyltransferase component of 2-oxoglutarate dehydrogenase complex, mitochondrial OS=Echinococcus granulosus OX=6210 GN=EGR_01545 PE=3 SV=1	EGR_01545	47.314	28	44	10	10	10	13	11	11	2	4	3	10	10	10	6	8	7	10	10	10	6	8	7	10	10	10	6	8	7	1179100	1128100	1203100	700370	698260	709480	1.25918	1.20472	1.28481	0.747938	0.745684	0.757666	0.601	1.30773e-05
U6IYI5	Thioredoxin fold OS=Echinococcus granulosus OX=6210 GN=EGR_01550 PE=4 SV=1	EGR_01550	29.582	12.5	18	4	4	4	4	4	3	3	2	2	4	4	4	3	2	2	4	4	4	3	2	2	4	4	4	3	2	2	101750	94895	95823	50329	59672	54920	1.33475	1.24483	1.257	0.660213	0.782774	0.720437	0.564	0.00043413
U6IYM5	Expressed conserved protein OS=Echinococcus granulosus OX=6210 GN=EGR_02046 PE=4 SV=1	EGR_02046	40.52	8.9	8	2	2	2	2	1	2	1	1	1	2	1	2	1	1	1	2	1	2	1	1	1	2	1	2	1	1	1	7120.9	0	7036.3	0	0	0	1.00598		0.994024
U6IYP5	Ribosome biogenesis protein BMS1 OS=Echinococcus granulosus OX=6210 GN=EGR_02071 PE=4 SV=1	EGR_02071	135.74	8.7	17	7	7	7	5	7	5	0	0	0	7	7	6	1	1	1	7	7	6	1	1	1	7	7	6	1	1	1	20262	22852	20204	0	0	0	0.960011	1.08272	0.957263
U6IYR6	Expressed conserved protein OS=Echinococcus granulosus OX=6210 GN=EGR_01621 PE=4 SV=1	EGR_01621	15.39	37.9	11	4	4	4	2	2	2	2	2	1	3	4	4	3	3	2	3	4	4	3	3	2	3	4	4	3	3	2	126790	122300	103020	132320	121780	115620	1.05391	1.01658	0.856324	1.09987	1.01226	0.961057	1.05	0.532466
U6IYR8	Proteasome inhibitor OS=Echinococcus granulosus OX=6210 GN=EGR_02172 PE=4 SV=1	EGR_02172	33.02	36.3	23	6	6	6	5	5	5	2	3	3	5	5	5	2	3	3	5	5	5	2	3	3	5	5	5	2	3	3	68722	76220	71411	109050	175950	190120	0.59631	0.661371	0.619642	0.946241	1.52674	1.6497	2.196	0.0126151
U6IYU3	26S proteasome non-ATPase regulatory subunit 6 OS=Echinococcus granulosus OX=6210 GN=EGR_02124 PE=3 SV=1	EGR_02124	45.21	48.8	71	17	17	17	17	18	16	7	7	6	17	17	17	12	12	12	17	17	17	12	12	12	17	17	17	12	12	12	836900	855650	848710	266310	228490	230490	1.53722	1.57166	1.55891	0.489158	0.41969	0.423364	0.285	1.49998e-05
U6IYW0	Cactin OS=Echinococcus granulosus OX=6210 GN=EGR_00358 PE=3 SV=1	EGR_00358	80.916	3.5	3	2	2	2	0	0	0	1	1	1	0	0	0	1	1	2	0	0	0	1	1	2	0	0	0	1	1	2	0	0	0	0	0	0
U6IYX9	Expressed conserved protein OS=Echinococcus granulosus OX=6210 GN=EGR_01671 PE=4 SV=1	EGR_01671	71.087	6.8	10	3	3	3	3	3	3	0	1	0	3	3	3	1	1	1	3	3	3	1	1	1	3	3	3	1	1	1	92367	91812	94296	0	0	0	0.995066	0.989087	1.01585
U6IYY3	Expressed conserved protein OS=Echinococcus granulosus OX=6210 GN=EGR_02559 PE=4 SV=1	EGR_02559	43.031	46	53	15	15	15	0	0	0	20	17	16	1	1	0	15	15	15	1	1	0	15	15	15	1	1	0	15	15	15	0	0	0	3617800	3730400	3656500				0.986251	1.01695	0.996801
U6IYY4	Signal peptidase complex subunit 3 OS=Echinococcus granulosus OX=6210 GN=EGR_01675 PE=3 SV=1	EGR_01675	20.335	31.1	21	5	5	5	2	2	2	5	6	4	4	4	3	5	5	5	4	4	3	5	5	5	4	4	3	5	5	5	193430	182850	190800	189130	205300	188710	1.00901	0.953818	0.995288	0.986576	1.07093	0.984386	1.028	0.445922
U6IZ23	Tetraspanin OS=Echinococcus granulosus OX=6210 GN=EGR_02601 PE=3 SV=1	EGR_02601	26.054	20.2	18	4	4	4	3	2	4	3	4	2	3	3	3	3	4	3	3	3	3	3	4	3	3	3	3	3	4	3	222490	227840	237320	67172	56362	75032	1.50634	1.54256	1.60674	0.454779	0.381591	0.507994	0.289	0.000127308
U6IZ32	Protein RER1 OS=Echinococcus granulosus OX=6210 GN=EGR_00282 PE=3 SV=1	EGR_00282	22.309	16.9	10	3	3	3	2	2	2	2	0	2	3	3	3	3	2	3	3	3	3	3	2	3	3	3	3	3	2	3	37490	37186	36483	116860	0	116690	0.543792	0.539382	0.529185	1.69505		1.69259	3.152	1.65412e-06
U6IZ45	F-box only protein 32 OS=Echinococcus granulosus OX=6210 GN=EGR_02623 PE=4 SV=1	EGR_02623	43.189	17.4	14	4	4	4	4	5	5	0	0	0	3	4	4	1	2	2	3	4	4	1	2	2	3	4	4	1	2	2	37725	35221	37703	0	33528	31695	1.07251	1.00133	1.07189		0.953193	0.901081	0.884	0.0423469
U6IZ82	Cationic amino acid transporter OS=Echinococcus granulosus OX=6210 GN=EGR_06690 PE=4 SV=1	EGR_06690	67.546	6.9	5	3	3	3	2	1	2	0	0	0	2	3	3	0	0	0	2	3	3	0	0	0	2	3	3	0	0	0	52963	63846	56548	0	0	0	0.916542	1.10488	0.978582
U6IZB4	Cathepsin L1 OS=Echinococcus granulosus OX=6210 GN=EGR_02699 PE=3 SV=1	EGR_02699	36.749	23.9	29	6	6	6	7	6	5	3	4	4	5	5	5	5	5	4	5	5	5	5	5	4	5	5	5	5	5	4	75442	69661	76997	91683	88325	91792	0.916485	0.846256	0.935376	1.11378	1.07299	1.11511	1.224	0.00358576
U6IZB5	KxDL motif containing protein CG10681 OS=Echinococcus granulosus OX=6210 GN=EGR_00198 PE=3 SV=1	EGR_00198	16.641	6.2	2	1	1	1	0	0	0	1	0	1	0	0	0	1	0	1	0	0	0	1	0	1	0	0	0	1	0	1	0	0	0	0	0	0
U6IZC6	Ras protein rab OS=Echinococcus granulosus OX=6210 GN=EGR_01000 PE=4 SV=1	EGR_01000	22.096	59.7	41	8	8	8	9	10	7	5	5	5	8	8	8	7	7	7	8	8	8	7	7	7	8	8	8	7	7	7	667420	659110	663420	164120	163610	164240	1.61348	1.59339	1.60381	0.396757	0.395524	0.397047	0.247	3.29777e-10
U6IZD1	Dynein light chain OS=Echinococcus granulosus OX=6210 GN=EGR_00995 PE=4 SV=1	EGR_00995	10.361	26.4	7	2	2	2	1	1	2	1	1	1	2	2	2	1	2	1	2	2	2	1	2	1	2	2	2	1	2	1	84336	82271	86199	0	78915	0	1.01695	0.992051	1.03942		0.951583		0.936
U6IZD4	Golgi phosphoprotein 3 OS=Echinococcus granulosus OX=6210 GN=EGR_02653 PE=3 SV=1	EGR_02653	31.545	38.4	24	7	7	7	9	8	7	0	0	0	7	6	7	1	1	1	7	6	7	1	1	1	7	6	7	1	1	1	66457	68474	70173	0	0	0	0.972048	1.00155	1.0264
U6IZE1	LIN1-like protein OS=Echinococcus granulosus OX=6210 GN=EGR_00986 PE=4 SV=1	EGR_00986	37.979	45.3	44	12	12	12	3	3	4	9	12	13	5	4	5	11	12	11	5	4	5	11	12	11	5	4	5	11	12	11	58867	53740	61445	325730	356370	338820	0.295573	0.269831	0.308518	1.6355	1.78935	1.70123	5.866	3.04636e-06
U6IZE6	Cupin 2 barrel domain containing protein OS=Echinococcus granulosus OX=6210 GN=EGR_02662 PE=4 SV=1	EGR_02662	11.724	65.7	31	6	6	6	7	6	6	5	4	3	4	4	4	6	5	5	4	4	4	6	5	5	4	4	4	6	5	5	1904200	1931800	1919000	486630	426800	458230	1.60316	1.6264	1.61562	0.409698	0.359327	0.385788	0.238	2.97671e-06
U6IZF8	Expressed conserved protein OS=Echinococcus granulosus OX=6210 GN=EGR_02674 PE=4 SV=1	EGR_02674	11.572	63.7	45	5	5	5	7	7	6	9	8	8	5	5	5	5	5	5	5	5	5	5	5	5	5	5	5	5	5	5	399390	410380	401970	753340	810070	812680	0.667908	0.686287	0.672222	1.25983	1.3547	1.35906	1.961	1.33955e-05
U6IZG9	Expressed conserved protein OS=Echinococcus granulosus OX=6210 GN=EGR_00145 PE=4 SV=1	EGR_00145	48.422	3.4	1	1	1	1	0	0	1	0	0	0	1	1	1	0	0	0	1	1	1	0	0	0	1	1	1	0	0	0	0	0	0	0	0	0
U6IZJ0	Eukaryotic peptide chain release factor subunit 1 OS=Echinococcus granulosus OX=6210 GN=EGR_00128 PE=3 SV=1	EGR_00128	49.62	34.5	54	12	12	12	9	12	13	7	6	7	12	11	11	8	8	9	12	11	11	8	8	9	12	11	11	8	8	9	114630	105550	103200	176390	168450	179990	0.810861	0.746631	0.730008	1.24773	1.19157	1.2732	1.623	0.00020568
U6IZK7	Dynein light chain OS=Echinococcus granulosus OX=6210 GN=EGR_00996 PE=3 SV=1	EGR_00996	12.437	66	27	5	5	5	6	5	6	4	3	3	4	4	5	5	5	4	4	4	5	5	5	4	4	4	5	5	5	4	504680	486640	522370	157060	167910	167200	1.50962	1.45565	1.56253	0.469803	0.502258	0.500135	0.325	2.93414e-06
U6IZK8	Expressed conserved protein OS=Echinococcus granulosus OX=6210 GN=EGR_00616 PE=4 SV=1	EGR_00616	39.612	12.4	10	3	3	3	1	1	0	3	3	2	2	1	0	2	3	2	2	1	0	2	3	2	2	1	0	2	3	2	97944	0	0	183200	216060	118870	0.635924			1.18947	1.40282	0.77179	1.763
U6IZM6	Endoplasmic reticulum metallopeptidase OS=Echinococcus granulosus OX=6210 GN=EGR_00600 PE=4 SV=1	EGR_00600	113.29	25	60	15	15	15	14	12	13	8	7	6	14	14	13	9	9	9	14	14	13	9	9	9	14	14	13	9	9	9	130830	124070	122330	148370	147600	153230	0.949845	0.900766	0.888133	1.07719	1.0716	1.11247	1.191	0.00175864
U6IZP5	Heterogeneous nuclear ribonucleoprotein 87F OS=Echinococcus granulosus OX=6210 GN=EGR_00074 PE=4 SV=1	EGR_00074	32.049	35.9	31	9	9	9	5	4	4	5	6	7	7	7	7	8	7	7	7	7	7	8	7	7	7	7	7	8	7	7	337810	304030	314990	636920	670190	691820	0.685732	0.617161	0.639409	1.29291	1.36044	1.40435	2.089	4.71784e-05
U6IZP9	Importin subunit beta-1 OS=Echinococcus granulosus OX=6210 GN=EGR_00068 PE=3 SV=1	EGR_00068	101.57	35.9	88	23	23	23	16	20	22	10	10	10	18	22	22	15	13	15	18	22	22	15	13	15	18	22	22	15	13	15	518050	501450	521030	423820	449530	439260	1.08943	1.05452	1.0957	0.891271	0.945337	0.92374	0.852	0.00154791
U6IZR3	Tegumental protein OS=Echinococcus granulosus OX=6210 GN=EGR_00894 PE=4 SV=1	EGR_00894	21.525	31.2	22	7	7	7	0	0	0	8	8	6	1	1	1	7	7	7	1	1	1	7	7	7	1	1	1	7	7	7	0	0	0	1910900	1921000	1916000				0.997356	1.00263	1.00002
U6IZR7	Eukaryotic translation initiation factor 4E OS=Echinococcus granulosus OX=6210 GN=EGR_00049 PE=3 SV=1	EGR_00049	22.836	17.5	12	3	3	3	2	2	3	2	1	2	3	3	3	3	3	3	3	3	3	3	3	3	3	3	3	3	3	3	167920	151460	215570	184510	184550	178020	0.931139	0.839866	1.19536	1.02313	1.02335	0.987145	1.023	0.766812
U6IZS1	GrpE protein homolog OS=Echinococcus granulosus OX=6210 GN=EGR_00551 PE=3 SV=1	EGR_00551	21.041	71.3	51	10	10	10	8	8	9	8	10	8	9	9	9	7	9	10	9	9	9	7	9	10	9	9	9	7	9	10	375410	396190	377030	1104800	1017100	811850	0.551752	0.582293	0.554133	1.62376	1.49486	1.1932	2.554	0.000578594
U6IZU4	Serine/threonine-protein phosphatase 2A 55 kDa regulatory subunit B OS=Echinococcus granulosus OX=6210 GN=EGR_00903 PE=3 SV=1	EGR_00903	56.73	24.5	21	8	8	8	6	7	8	0	0	0	7	7	8	1	2	2	7	7	8	1	2	2	7	7	8	1	2	2	47252	50654	61170	0	26202	47552	1.01473	1.08779	1.31362		0.562685	1.02117	0.695	0.198112
U6IZZ4	VIP36-like protein OS=Echinococcus granulosus OX=6210 GN=EGR_00479 PE=4 SV=1	EGR_00479	34.914	27.4	24	6	6	6	5	6	4	3	3	3	6	6	6	3	3	3	6	6	6	3	3	3	6	6	6	3	3	3	163310	187270	181610	302720	312500	311630	0.671579	0.770109	0.746834	1.24487	1.28509	1.28151	1.742	0.000200276
U6J008	Expressed conserved protein OS=Echinococcus granulosus OX=6210 GN=EGR_00879 PE=4 SV=1	EGR_00879	14.267	26	16	4	4	4	5	6	4	0	0	1	4	4	3	1	0	1	4	4	3	1	0	1	4	4	3	1	0	1	724160	596810	606200	0	0	0	1.12729	0.929046	0.943664
U6J011	Acetyl-coenzyme A synthetase OS=Echinococcus granulosus OX=6210 GN=EGR_07909 PE=3 SV=1	EGR_07909	77.715	24.4	37	14	14	14	10	10	9	4	2	2	14	13	13	7	7	9	14	13	13	7	7	9	14	13	13	7	7	9	675850	654430	655820	387750	371820	367580	1.30253	1.26125	1.26393	0.74729	0.716589	0.708417	0.568	7.9829e-06
U6J026	Peptidyl glycine alpha amidating monooxygenase OS=Echinococcus granulosus OX=6210 GN=EGR_00446 PE=3 SV=1	EGR_00446	93.394	20	41	16	16	16	8	9	12	3	4	5	13	12	11	8	7	8	13	12	11	8	7	8	13	12	11	8	7	8	125600	149020	150850	75441	72933	94454	1.12764	1.33791	1.35434	0.677312	0.654795	0.848011	0.571	0.00493183
U6J034	Syntaxin OS=Echinococcus granulosus OX=6210 GN=EGR_03774 PE=3 SV=1	EGR_03774	32.922	16.6	13	5	5	5	3	1	3	3	2	1	5	4	3	4	4	3	5	4	3	4	4	3	5	4	3	4	4	3	72674	69421	56921	82264	63764	61783	1.07182	1.02384	0.839487	1.21325	0.94041	0.911193	1.044	0.74912
U6J037	N-acetylglucosaminyldiphosphodolichol N-acetylglucosaminyltransferase OS=Echinococcus granulosus OX=6210 GN=EGR_07917 PE=3 SV=1	EGR_07917	21.935	10.7	4	2	2	2	1	1	2	0	0	0	2	2	2	0	0	0	2	2	2	0	0	0	2	2	2	0	0	0	108620	125740	117220	0	0	0	0.926845	1.07293	1.00023
U6J039	Nucleoporin p58/p45 OS=Echinococcus granulosus OX=6210 GN=EGR_03781 PE=4 SV=1	EGR_03781	40.963	12.4	12	4	4	4	3	2	3	1	1	2	3	3	4	2	3	4	3	3	4	2	3	4	3	3	4	2	3	4	30074	39394	42973	35868	19453	40793	0.865211	1.13334	1.23631	1.0319	0.559651	1.17359	0.855	0.485411
U6J044	Mothers against decapentaplegic homolog OS=Echinococcus granulosus OX=6210 GN=EGR_00742 PE=3 SV=1	EGR_00742	49.882	9.1	6	3	2	2	2	2	2	0	0	0	3	3	3	0	0	0	2	2	2	0	0	0	2	2	2	0	0	0	19499	22646	22081	0	0	0	0.910799	1.0578	1.0314
U6J063	Calpain-A OS=Echinococcus granulosus OX=6210 GN=EGR_00412 PE=3 SV=1	EGR_00412	92.079	71.9	251	47	47	47	68	69	65	18	17	14	47	46	46	27	28	25	47	46	46	27	28	25	47	46	46	27	28	25	3937000	3948800	4051700	333140	364520	343570	1.82005	1.82551	1.87308	0.154009	0.168516	0.158831	0.087	1.03103e-07
U6J066	Microsomal signal peptidase 12 kDa subunit OS=Echinococcus granulosus OX=6210 GN=EGR_01268 PE=3 SV=1	EGR_01268	10.53	19.8	6	1	1	1	1	1	1	1	1	1	1	1	1	1	1	1	1	1	1	1	1	1	1	1	1	1	1	1	0	0	0	0	0	0
U6J068	Coiled coil domain containing protein 124 OS=Echinococcus granulosus OX=6210 GN=EGR_06933 PE=3 SV=1	EGR_06933	25.137	31.1	17	7	7	7	1	0	1	4	5	6	1	1	1	7	6	6	1	1	1	7	6	6	1	1	1	7	6	6	0	0	0	78137	75304	81805				0.996451	0.960322	1.04323
U6J0D3	Citron Rho-interacting kinase OS=Echinococcus granulosus OX=6210 GN=EGR_05985 PE=4 SV=1	EGR_05985	123.95	1.4	3	1	1	1	0	0	0	1	1	1	0	0	0	1	1	1	0	0	0	1	1	1	0	0	0	1	1	1	0	0	0	0	0	0
U6J0D9	Expressed conserved protein OS=Echinococcus granulosus OX=6210 GN=EGR_05991 PE=4 SV=1	EGR_05991	54.144	4.9	5	2	2	2	0	1	1	1	1	1	0	1	1	1	1	1	0	1	1	1	1	1	0	1	1	1	1	1	0	0	0	0	0	0
U6J0E7	Ubiquitin carboxyl-terminal hydrolase OS=Echinococcus granulosus OX=6210 GN=EGR_02941 PE=3 SV=1	EGR_02941	24.944	43.3	28	7	7	7	4	7	7	3	4	3	6	7	7	3	4	3	6	7	7	3	4	3	6	7	7	3	4	3	251800	219480	214050	242080	241220	250610	1.06451	0.927877	0.904921	1.02342	1.01978	1.05948	1.071	0.243814
U6J0G4	Protein MAK16 homolog OS=Echinococcus granulosus OX=6210 GN=EGR_01363 PE=3 SV=1	EGR_01363	30.882	16.2	16	4	4	4	3	3	3	2	2	3	4	3	3	4	4	4	4	3	3	4	4	4	4	3	3	4	4	4	43844	45886	53235	69272	75724	77441	0.71993	0.753461	0.874133	1.13746	1.24341	1.2716	1.556	0.00279741
U6J0H1	Expressed conserved protein OS=Echinococcus granulosus OX=6210 GN=EGR_02994 PE=4 SV=1	EGR_02994	18.561	6.8	1	1	1	1	0	0	0	0	0	1	1	1	1	1	0	1	1	1	1	1	0	1	1	1	1	1	0	1	0	0	0	0	0	0
U6J0H5	Thiamine diphosphokinase OS=Echinococcus granulosus OX=6210 GN=EGR_01375 PE=4 SV=1	EGR_01375	28.024	24	13	4	4	4	3	3	3	2	1	1	4	4	4	2	2	2	4	4	4	2	2	2	4	4	4	2	2	2	61265	52934	56641	25069	23906	22337	1.51801	1.31159	1.40344	0.621155	0.592339	0.553462	0.417	8.49813e-05
U6J0H9	Geranylgeranyl transferase type-2 subunit alpha OS=Echinococcus granulosus OX=6210 GN=EGR_01379 PE=3 SV=1	EGR_01379	70.044	22.7	27	9	9	9	9	9	9	0	0	0	7	9	9	0	1	0	7	9	9	0	1	0	7	9	9	0	1	0	36846	33923	37932	0	0	0	1.0169	0.936229	1.04687
U6J0I8	Tetraspanin OS=Echinococcus granulosus OX=6210 GN=EGR_01389 PE=3 SV=1	EGR_01389	27.84	31	37	7	7	7	9	7	10	4	5	2	7	6	6	4	5	5	7	6	6	4	5	5	7	6	6	4	5	5	318480	386470	392870	70543	84644	88039	1.42492	1.72911	1.75775	0.315618	0.378707	0.393897	0.222	9.58262e-05
U6J0J5	Expressed conserved protein OS=Echinococcus granulosus OX=6210 GN=EGR_01398 PE=4 SV=1	EGR_01398	34.521	7.2	4	2	2	2	0	0	0	2	0	2	1	0	0	2	2	2	1	0	0	2	2	2	1	0	0	2	2	2	0	0	0	34749	36973	30090				1.02392	1.08945	0.886634
U6J0K1	Dipeptidyl peptidase 3 OS=Echinococcus granulosus OX=6210 GN=EGR_02960 PE=3 SV=1	EGR_02960	82.555	52.2	139	28	28	28	29	30	30	16	13	21	25	27	26	22	18	21	25	27	26	22	18	21	25	27	26	22	18	21	678570	698550	723230	406280	425140	431400	1.21059	1.24623	1.29026	0.724816	0.758463	0.769631	0.601	3.90197e-05
U6J0K5	Citrate synthase OS=Echinococcus granulosus OX=6210 GN=EGR_02955 PE=3 SV=1	EGR_02955	51.378	62.8	221	27	27	27	51	44	50	27	25	24	27	27	27	25	23	24	27	27	27	25	23	24	27	27	27	25	23	24	3944800	3881200	4099100	1879200	1979700	1871400	1.3406	1.31899	1.39304	0.638626	0.67278	0.635975	0.481	7.18024e-06
U6J0K8	Host cell factor OS=Echinococcus granulosus OX=6210 GN=EGR_01412 PE=4 SV=1	EGR_01412	128.17	19.5	42	16	16	16	15	14	13	0	0	0	16	15	14	2	1	1	16	15	14	2	1	1	16	15	14	2	1	1	164020	77756	160200	10909	0	0	1.58901	0.753295	1.55201	0.105686			0.081
U6J0L6	Hcp beta-lactamase-like protein OS=Echinococcus granulosus OX=6210 GN=EGR_09179 PE=4 SV=1	EGR_09179	31.003	20.3	11	4	4	4	2	2	2	1	2	2	3	3	2	3	3	3	3	3	2	3	3	3	3	3	2	3	3	3	47770	51078	43613	39533	30692	47263	1.1026	1.17895	1.00665	0.912479	0.708416	1.0909	0.825	0.197148
U6J0M7	RNA-binding protein 5 OS=Echinococcus granulosus OX=6210 GN=EGR_01437 PE=4 SV=1	EGR_01437	103.9	5.8	8	4	4	4	2	3	3	0	0	0	4	4	4	0	0	0	4	4	4	0	0	0	4	4	4	0	0	0	19064	19768	20456	0	0	0	0.964647	1.00027	1.03508
U6J0N2	Leucyl aminopeptidase OS=Echinococcus granulosus OX=6210 GN=EGR_02929 PE=3 SV=1	EGR_02929	55.527	56.9	128	25	24	25	11	7	10	33	33	34	18	16	14	24	23	25	17	15	13	24	23	24	18	16	14	24	23	25	74368	77669	76195	1247200	1273200	1254400	0.111468	0.116415	0.114206	1.86938	1.90835	1.88017	16.539	3.70469e-09
U6J0N7	RNA polymerase I specific transcription initiation factor RRN3 OS=Echinococcus granulosus OX=6210 GN=EGR_02044 PE=3 SV=1	EGR_02044	64.385	6.9	6	3	3	3	3	2	1	0	0	0	3	3	3	1	0	1	3	3	3	1	0	1	3	3	3	1	0	1	19339	20596	21613	0	0	0	0.94263	1.0039	1.05347
U6J0N8	Ornithine--oxo-acid aminotransferase OS=Echinococcus granulosus OX=6210 GN=EGR_02924 PE=3 SV=1	EGR_02924	45.751	79.1	164	28	28	28	23	21	25	32	33	30	22	21	22	25	25	25	22	21	22	25	25	25	22	21	22	25	25	25	1077800	989980	1114900	8377000	7972700	8129000	0.233784	0.214735	0.241832	1.81705	1.72935	1.76325	7.691	7.31738e-07
U6J0P3	Peptide-methionine (R)-S-oxide reductase OS=Echinococcus granulosus OX=6210 GN=EGR_01451 PE=3 SV=1	EGR_01451	15.392	53.6	25	6	6	6	6	5	5	3	2	4	5	4	5	4	4	4	5	4	5	4	4	4	5	4	5	4	4	4	228740	230280	239240	94815	88484	88277	1.41513	1.42465	1.48009	0.586584	0.547416	0.546136	0.389	4.1531e-06
U6J0Q0	Activated RNA polymerase II transcriptional coactivator p15 OS=Echinococcus granulosus OX=6210 GN=EGR_02906 PE=3 SV=1	EGR_02906	12.516	34.2	13	3	3	3	2	2	2	2	2	3	3	3	3	2	3	3	3	3	3	2	3	3	3	3	3	2	3	3	188090	175260	193380	1004400	698720	840010	0.364062	0.339228	0.374301	1.94409	1.35242	1.6259	4.568	0.00015657
U6J0Q2	Elongation factor 1-beta OS=Echinococcus granulosus OX=6210 GN=EGR_02060 PE=3 SV=1	EGR_02060	24.504	68.6	82	16	16	16	16	14	15	11	14	12	14	14	14	16	15	16	14	14	14	16	15	16	14	14	14	16	15	16	1604500	1661100	1627500	1633400	1968600	1845600	0.930981	0.963823	0.944327	0.94775	1.14224	1.07088	1.113	0.133663
U6J0R7	60S ribosomal protein L36 OS=Echinococcus granulosus OX=6210 GN=EGR_02893 PE=3 SV=1	EGR_02893	11.97	28.4	19	4	4	4	3	3	3	4	4	2	4	4	4	4	4	4	4	4	4	4	4	4	4	4	4	4	4	4	526150	505730	521060	390090	392590	355770	1.17296	1.12744	1.16162	0.86964	0.875213	0.793129	0.733	0.000786994
U6J0X1	Replication protein A OS=Echinococcus granulosus OX=6210 GN=EGR_06454 PE=3 SV=1	EGR_06454	13.438	9.8	4	1	1	1	1	0	0	1	1	1	1	1	1	1	1	1	1	1	1	1	1	1	1	1	1	1	1	1	0	0	0	0	0	0
U6J0Y2	F-actin-capping protein subunit beta OS=Echinococcus granulosus OX=6210 GN=EGR_00374 PE=3 SV=1	EGR_00374	31.201	53.8	57	10	10	10	12	10	12	8	7	8	10	9	9	8	8	8	10	9	9	8	8	8	10	9	9	8	8	8	385580	412420	406630	333810	323850	282560	1.07862	1.1537	1.13751	0.9338	0.905937	0.790433	0.781	0.010591
U6J119	Filamin ABP280 repeat OS=Echinococcus granulosus OX=6210 GN=EGR_00338 PE=4 SV=1	EGR_00338	39.516	27.5	18	7	7	7	0	0	0	6	7	5	0	0	1	7	7	7	0	0	1	7	7	7	0	0	1	7	7	7	0	0	0	222450	218710	217100				1.01381	0.996764	0.989427
U6J127	Methyltransferase protein 5 OS=Echinococcus granulosus OX=6210 GN=EGR_07168 PE=4 SV=1	EGR_07168	25.691	15.2	5	3	3	3	1	1	1	1	1	0	1	2	2	2	2	2	1	2	2	2	2	2	1	2	2	2	2	2	0	0	0	34876	34201	0				1.00977	0.990228
U6J140	Proteasome assembly chaperone 1 OS=Echinococcus granulosus OX=6210 GN=EGR_01593 PE=3 SV=1	EGR_01593	27.803	11.4	4	2	2	2	1	1	1	0	1	0	2	1	1	1	1	1	2	1	1	1	1	1	2	1	1	1	1	1	0	0	0	0	0	0
U6J149	Cytochrome C oxidase Copper Chaperone OS=Echinococcus granulosus OX=6210 GN=EGR_06455 PE=3 SV=1	EGR_06455	6.4874	66.1	17	4	4	4	3	4	1	3	3	3	4	3	3	4	4	4	4	3	3	4	4	4	4	3	3	4	4	4	59905	56898	55776	780630	771980	775850	0.143712	0.136498	0.133807	1.87273	1.85198	1.86127	13.492	2.80336e-08
U6J165	40S ribosomal protein S10 OS=Echinococcus granulosus OX=6210 GN=EGR_00286 PE=3 SV=1	EGR_00286	17.222	55.2	40	7	7	7	11	9	10	4	3	3	6	7	6	5	5	4	6	7	6	5	5	4	6	7	6	5	5	4	642330	668840	742340	448460	387430	433580	1.1598	1.20766	1.34038	0.809743	0.699547	0.782876	0.618	0.00146551
U6J181	40S ribosomal protein S11 OS=Echinococcus granulosus OX=6210 GN=EGR_01636 PE=3 SV=1	EGR_01636	17.004	34.2	26	7	7	7	8	7	8	2	0	1	6	6	7	4	4	4	6	6	7	4	4	4	6	6	7	4	4	4	303780	364880	365240	152590	107100	108560	1.29992	1.56137	1.56291	0.652954	0.458296	0.464544	0.356	0.00135079
U6J196	Cyclin-dependent kinases regulatory subunit OS=Echinococcus granulosus OX=6210 GN=EGR_00255 PE=3 SV=1	EGR_00255	11.14	30.4	5	2	2	2	0	0	0	1	2	2	1	0	1	1	2	2	1	0	1	1	2	2	1	0	1	1	2	2	0	0	0	0	944980	764150					1.1058	0.894198
U6J1A3	Glutaredoxin protein 5 OS=Echinococcus granulosus OX=6210 GN=EGR_02614 PE=4 SV=1	EGR_02614	21.324	21.1	13	3	3	3	3	2	1	3	3	1	3	3	3	3	3	3	3	3	3	3	3	3	3	3	3	3	3	3	53048	51044	58241	333230	331450	254760	0.294228	0.283113	0.323031	1.84824	1.83837	1.41301	5.664	5.80771e-05
U6J1A4	Expressed conserved protein OS=Echinococcus granulosus OX=6210 GN=EGR_00243 PE=4 SV=1	EGR_00243	19.583	15.6	4	2	2	2	0	0	0	2	1	1	0	0	0	2	2	2	0	0	0	2	2	2	0	0	0	2	2	2	0	0	0	54915	46061	41585				1.15561	0.96929	0.875099
U6J1C0	Hypothetical protein OS=Spirometra erinaceieuropaei OX=99802 GN=SERJ2_LOCUS22752 PE=4 SV=1	SERJ2_LOCUS22752	99.045	9.8	10	5	5	5	0	0	0	4	3	3	1	1	0	4	5	4	1	1	0	4	5	4	1	1	0	4	5	4	0	0	0	26483	26876	26209				0.998504	1.01332	0.988174
U6J1C5	Dynein light chain OS=Echinococcus granulosus OX=6210 GN=EGR_03187 PE=3 SV=1	EGR_03187	10.213	38.2	52	3	3	3	9	10	8	8	9	8	3	3	3	3	3	3	3	3	3	3	3	3	3	3	3	3	3	3	2660900	2604700	2614600	2810500	2759200	2851200	0.979406	0.958721	0.962365	1.03447	1.01559	1.04945	1.069	0.00455508
U6J1E4	A kinase anchor protein 84 OS=Echinococcus granulosus OX=6210 GN=EGR_02664 PE=4 SV=1	EGR_02664	110.44	12.9	22	7	7	7	5	6	6	2	2	1	6	6	6	4	3	3	6	6	6	4	3	3	6	6	6	4	3	3	159920	136620	146840	168930	171390	154490	1.02273	0.873725	0.939085	1.08036	1.09609	0.988009	1.116	0.118582
U6J1F9	Ubiquitin-related modifier 1 homolog OS=Echinococcus granulosus OX=6210 GN=EGR_02681 PE=3 SV=1	EGR_02681	10.728	26.3	8	2	2	2	2	2	2	1	1	0	2	2	2	1	1	1	2	2	2	1	1	1	2	2	2	1	1	1	38906	46664	45750	0	0	0	0.888806	1.06604	1.04516
U6J1G5	Ras and EF-hand domain-containing protein OS=Echinococcus granulosus OX=6210 GN=EGR_05057 PE=4 SV=1	EGR_05057	72.186	6.8	7	3	3	3	3	0	1	1	1	1	3	3	3	2	2	2	3	3	3	2	2	2	3	3	3	2	2	2	15697	19836	23472	41611	39457	41985	0.517319	0.653726	0.773556	1.37135	1.30037	1.38368	2.085	0.00319665
U6J1G7	26S proteasome non-ATPase regulatory subunit 8 OS=Echinococcus granulosus OX=6210 GN=EGR_00176 PE=3 SV=1	EGR_00176	30.626	54.4	52	13	13	13	9	12	12	6	7	6	13	13	13	10	9	10	13	13	13	10	9	10	13	13	13	10	9	10	140230	137910	135010	249050	226070	215910	0.761995	0.749389	0.73363	1.35331	1.22844	1.17323	1.673	0.000296263
U6J1H3	Protein frg1 OS=Echinococcus granulosus OX=6210 GN=EGR_02696 PE=3 SV=1	EGR_02696	32.05	24.7	13	5	5	5	4	2	2	1	2	2	4	4	3	3	3	3	4	4	3	3	3	3	4	4	3	3	3	3	42696	44777	97046	169910	177240	178170	0.360893	0.378483	0.820293	1.43619	1.49814	1.506	2.847	0.0136118
U6J1I3	Dynein light chain OS=Echinococcus granulosus OX=6210 GN=EGR_03188 PE=3 SV=1	EGR_03188	15.697	25.5	12	3	3	3	4	2	3	1	1	1	3	3	3	1	1	1	3	3	3	1	1	1	3	3	3	1	1	1	505190	511650	529800	0	0	0	0.979911	0.992442	1.02765
U6J1J8	Dynein light chain 1, cytoplasmic OS=Echinococcus granulosus OX=6210 GN=EGR_00994 PE=4 SV=1	EGR_00994	11.598	70.7	33	7	7	7	8	8	7	3	4	3	6	6	6	6	6	6	6	6	6	6	6	6	6	6	6	6	6	6	1099500	1309900	1241900	319490	330590	306970	1.43153	1.70547	1.61693	0.415971	0.430423	0.39967	0.262	1.83563e-05
U6J1L7	Roundabout OS=Echinococcus granulosus OX=6210 GN=EGR_00976 PE=4 SV=1	EGR_00976	154.4	9.4	11	7	7	7	4	3	4	0	0	0	6	5	7	0	0	0	6	5	7	0	0	0	6	5	7	0	0	0	49395	47291	43649	0	0	0	1.05594	1.01096	0.933103
U6J1L9	Actin-related protein 2 OS=Echinococcus granulosus OX=6210 GN=EGR_00127 PE=3 SV=1	EGR_00127	44.261	45.7	47	13	12	13	13	10	11	5	4	4	12	11	11	8	8	7	12	11	11	8	8	7	12	11	11	8	8	7	399670	367580	407330	195180	177770	179710	1.38835	1.27688	1.41496	0.678007	0.617529	0.624268	0.471	6.32645e-05
U6J1P9	Lipase maturation factor OS=Echinococcus granulosus OX=6210 GN=EGR_00949 PE=3 SV=1	EGR_00949	69.924	31.6	79	19	19	19	20	26	26	3	2	2	18	19	19	5	5	5	18	19	19	5	5	5	18	19	19	5	5	5	2395600	1318200	1024500	99361	88243	101470	2.85907	1.57323	1.22271	0.118584	0.105315	0.121101	0.061	0.000433472
U6J1R4	Alpha-parvin OS=Echinococcus granulosus OX=6210 GN=EGR_00087 PE=3 SV=1	EGR_00087	43.349	51.6	54	13	13	13	14	13	9	5	7	6	12	13	12	9	11	9	12	13	12	9	11	9	12	13	12	9	11	9	287010	263420	284070	140180	153350	136810	1.36148	1.24958	1.34754	0.664969	0.727444	0.648983	0.516	0.000113161
U6J1U3	Pre-rRNA-processing protein TSR2 homolog OS=Echinococcus granulosus OX=6210 GN=EGR_04324 PE=3 SV=1	EGR_04324	16.761	9.3	6	1	1	1	1	1	1	1	1	1	1	1	1	1	1	1	1	1	1	1	1	1	1	1	1	1	1	1	0	0	0	0	0	0
U6J1U6	Ubiquitin-conjugating enzyme E2 L3 OS=Echinococcus granulosus OX=6210 GN=EGR_00906 PE=4 SV=1	EGR_00906	17.54	55.1	51	7	7	7	7	9	11	8	7	9	6	6	6	6	6	6	6	6	6	6	6	6	6	6	6	6	6	6	764070	769720	771930	1367700	1215800	1399600	0.728979	0.73437	0.736478	1.30489	1.15996	1.33532	1.727	0.000238141
U6J1V2	Small acidic protein OS=Echinococcus granulosus OX=6210 GN=EGR_08067 PE=3 SV=1	EGR_08067	18.043	12.3	3	1	1	1	0	0	0	1	1	1	0	0	0	1	1	1	0	0	0	1	1	1	0	0	0	1	1	1	0	0	0	0	0	0
U6J1X0	DNA-directed RNA polymerase subunit OS=Echinococcus granulosus OX=6210 GN=EGR_00038 PE=3 SV=1	EGR_00038	204.45	22.4	56	25	25	25	19	19	18	0	0	0	25	23	22	0	2	2	25	23	22	0	2	2	25	23	22	0	2	2	236410	36780	37418	0	3267.4	4251.8	3.71565	0.578071	0.588098		0.051354	0.066825	0.036	0.0359858
U6J211	39S ribosomal protein L44 OS=Echinococcus granulosus OX=6210 GN=EGR_04323 PE=3 SV=1	EGR_04323	36.439	13.3	11	3	3	3	2	2	2	1	2	2	2	2	2	2	2	2	2	2	2	2	2	2	2	2	2	2	2	2	22686	24533	22149	0	0	0	0.981115	1.06099	0.957891
U6J226	Histone H3 OS=Echinococcus granulosus OX=6210 GN=EGR_10538 PE=3 SV=1	EGR_10538	15.314	40.4	40	4	4	4	13	14	8	2	2	1	4	4	4	3	3	2	4	4	4	3	3	2	4	4	4	3	3	2	16570000	6129100	6397700	2802900	1841900	4134200	2.62489	0.970926	1.01348	0.444014	0.29178	0.654909	0.302	0.0465029
U6J231	Glutamate dehydrogenase OS=Echinococcus granulosus OX=6210 GN=EGR_07368 PE=3 SV=1	EGR_07368	57.719	74.3	202	32	32	32	41	47	44	21	23	26	30	30	31	24	23	26	30	30	31	24	23	26	30	30	31	24	23	26	2097200	2264200	2171100	1793100	1730100	1885900	1.05373	1.13764	1.09086	0.900935	0.86928	0.947561	0.828	0.00482713
U6J239	60S ribosomal protein L30 OS=Echinococcus granulosus OX=6210 GN=EGR_07360 PE=3 SV=1	EGR_07360	13.808	31.2	19	3	3	3	3	3	4	3	3	3	3	3	3	3	3	3	3	3	3	3	3	3	3	3	3	3	3	3	544930	573100	583390	90154	102380	93125	1.64542	1.73048	1.76155	0.272221	0.309137	0.281192	0.168	2.06243e-06
U6J242	Putative Ras-related protein Rab-4A OS=Echinococcus granulosus OX=6210 GN=EGR_00850 PE=4 SV=1	EGR_00850	24.4	43.5	32	9	8	9	8	9	7	3	2	3	8	7	7	4	4	5	7	7	6	3	3	4	8	7	7	4	4	5	180570	159840	144010	130390	127310	131140	1.24066	1.09823	0.989465	0.895884	0.874722	0.901037	0.803	0.0308951
U6J243	Pyruvate dehydrogenase E1 component subunit alpha OS=Echinococcus granulosus OX=6210 GN=EGR_07355 PE=4 SV=1	EGR_07355	42.362	65.6	118	20	20	20	23	24	26	15	16	14	20	20	20	17	17	17	20	20	20	17	17	17	20	20	20	17	17	17	1605100	1705500	1592900	439670	461780	452250	1.53912	1.6354	1.52742	0.421598	0.442799	0.43366	0.276	9.7672e-07
U6J251	Cytoplasmic dynein 1 intermediate chain OS=Echinococcus granulosus OX=6210 GN=EGR_03686 PE=4 SV=1	EGR_03686	72.271	31.5	46	16	16	16	7	9	6	8	8	8	12	11	11	14	13	13	12	11	11	14	13	13	12	11	11	14	13	13	90278	96058	96378	229460	265980	235640	0.534298	0.568506	0.5704	1.35803	1.57417	1.3946	2.586	4.6152e-05
U6J282	Mitochondrial dicarboxylate carrier OS=Echinococcus granulosus OX=6210 GN=EGR_09190 PE=3 SV=1	EGR_09190	31.574	44	45	11	11	11	12	11	9	4	5	4	11	11	11	9	9	8	11	11	11	9	9	8	11	11	11	9	9	8	868480	864330	855660	450140	465040	465650	1.3128	1.30652	1.29342	0.680432	0.702955	0.703877	0.533	7.73287e-07
U6J283	YEATS domain-containing protein OS=Echinococcus granulosus OX=6210 GN=EGR_00797 PE=4 SV=1	EGR_00797	25.602	13.9	4	2	2	2	2	0	1	0	0	1	2	1	1	1	1	1	2	1	1	1	1	1	2	1	1	1	1	1	0	0	0	0	0	0
U6J284	Protein DDI1 OS=Echinococcus granulosus OX=6210 GN=EGR_00531 PE=3 SV=1	EGR_00531	43.144	21.5	13	6	6	6	3	2	1	2	4	1	4	4	4	5	5	4	4	4	4	5	5	4	4	4	4	5	5	4	45788	44372	49484	43718	44151	52300	0.981827	0.951464	1.06108	0.93744	0.946725	1.12146	1.004	0.984641
U6J287	PRKR interacting protein 1 OS=Echinococcus granulosus OX=6210 GN=EGR_00792 PE=4 SV=1	EGR_00792	20.595	40	11	5	4	5	1	0	1	3	3	3	1	1	1	4	5	5	1	1	1	4	4	4	1	1	1	4	5	5	0	0	0	102140	113130	102090				0.965528	1.06942	0.965055
U6J2A9	Tyrosine--tRNA ligase OS=Echinococcus granulosus OX=6210 GN=EGR_00509 PE=3 SV=1	EGR_00509	40.274	35.8	27	8	8	8	5	5	8	4	3	2	7	7	8	4	4	2	7	7	8	4	4	2	7	7	8	4	4	2	89387	86803	91981	29312	23443	35487	1.50478	1.46128	1.54845	0.49345	0.394649	0.597402	0.329	0.000742519
U6J2C0	Tricarboxylate transport protein OS=Echinococcus granulosus OX=6210 GN=EGR_00496 PE=3 SV=1	EGR_00496	33.877	11.4	5	3	3	3	1	3	1	0	0	0	2	3	2	1	1	1	2	3	2	1	1	1	2	3	2	1	1	1	20696	16295	19626	0	0	0	1.09663	0.863433	1.03994
U6J2C4	H/ACA ribonucleoprotein complex subunit OS=Echinococcus granulosus OX=6210 GN=EGR_06248 PE=3 SV=1	EGR_06248	20.863	31.4	18	4	4	4	4	5	4	1	2	2	4	4	4	3	3	3	4	4	4	3	3	3	4	4	4	3	3	3	208510	195260	134560	208280	219670	232410	1.04369	0.977367	0.673535	1.04254	1.09955	1.16332	1.227	0.189473
U6J2H9	Zinc finger and SCAN domain-containing protein 2 OS=Echinococcus granulosus OX=6210 GN=EGR_06219 PE=4 SV=1	EGR_06219	77.251	14.7	25	7	7	7	8	8	7	0	1	1	7	7	7	1	2	2	7	7	7	1	2	2	7	7	7	1	2	2	95909	58042	60633	0	32942	34042	1.70312	1.03069	1.0767		0.584974	0.604508	0.468	0.0388163
U6J2I1	Isochorismatase domain-containing protein 2 OS=Echinococcus granulosus OX=6210 GN=EGR_02996 PE=3 SV=1	EGR_02996	22.359	30.4	12	4	4	4	1	1	2	4	2	2	3	3	3	4	3	4	3	3	3	4	3	4	3	3	3	4	3	4	49334	37426	40617	118610	121400	122960	0.603662	0.457953	0.496999	1.45134	1.48548	1.50457	2.85	0.000217439
U6J2I4	39S ribosomal protein L28, mitochondrial OS=Echinococcus granulosus OX=6210 GN=EGR_02992 PE=3 SV=1	EGR_02992	30.898	13.5	7	3	3	3	2	0	1	2	1	1	2	1	2	2	2	1	2	1	2	2	2	1	2	1	2	2	2	1	26899	0	25896	0	0	0	1.019		0.981002
U6J2L2	Mitochondrial import inner membrane translocase OS=Echinococcus granulosus OX=6210 GN=EGR_02958 PE=3 SV=1	EGR_02958	15.193	40	14	4	4	4	3	3	2	2	1	3	4	3	3	3	3	4	4	3	3	3	3	4	4	3	3	3	3	4	34028	38706	60349	69085	92347	67415	0.564109	0.64166	1.00045	1.14528	1.53091	1.11759	1.72	0.0486915
U6J2L8	Dolichyl-phosphate beta-glucosyltransferase OS=Echinococcus granulosus OX=6210 GN=EGR_01390 PE=3 SV=1	EGR_01390	37.897	25.5	16	6	6	6	5	5	6	0	0	0	6	6	6	1	2	1	6	6	6	1	2	1	6	6	6	1	2	1	57145	59433	69989	0	37672	0	1.01936	1.06017	1.24847		0.671997		0.606
U6J2L9	Guanylate kinase OS=Echinococcus granulosus OX=6210 GN=EGR_02947 PE=3 SV=1	EGR_02947	25.417	12.2	8	2	2	2	3	2	3	0	0	0	2	2	2	0	0	0	2	2	2	0	0	0	2	2	2	0	0	0	22696	21301	23264	0	0	0	1.01229	0.950075	1.03763
U6J2M2	Ubiquitin conjugating enzyme rad6 OS=Echinococcus granulosus OX=6210 GN=EGR_01393 PE=3 SV=1	EGR_01393	17.296	6.5	2	1	1	1	0	0	0	1	0	1	1	1	1	1	1	1	1	1	1	1	1	1	1	1	1	1	1	1	0	0	0	0	0	0
U6J2M7	Anoctamin OS=Echinococcus granulosus OX=6210 GN=EGR_02937 PE=3 SV=1	EGR_02937	81.03	6.5	6	3	3	3	1	3	2	0	0	0	2	3	3	0	0	0	2	3	3	0	0	0	2	3	3	0	0	0	13118	13999	14809	0	0	0	0.938654	1.00169	1.05965
U6J2Q7	Transcription initiation factor IIE subunit beta OS=Echinococcus granulosus OX=6210 GN=EGR_10136 PE=3 SV=1	EGR_10136	33.084	6.4	3	1	1	1	1	1	1	0	0	0	1	1	1	0	0	0	1	1	1	0	0	0	1	1	1	0	0	0	0	0	0	0	0	0
U6J2Q8	Golgi pH regulator B OS=Echinococcus granulosus OX=6210 GN=EGR_01438 PE=3 SV=1	EGR_01438	53.537	7.7	8	3	3	3	3	3	2	0	0	0	3	3	3	0	0	0	3	3	3	0	0	0	3	3	3	0	0	0	19948	20690	22777	0	0	0	0.943688	0.978791	1.07752
U6J2R3	Beta-ketoacyl-[acyl-carrier-protein] synthase I OS=Echinococcus granulosus OX=6210 GN=EGR_01443 PE=3 SV=1	EGR_01443	50.925	27.9	27	8	8	8	3	2	2	7	8	5	7	4	6	7	7	7	7	4	6	7	7	7	7	4	6	7	7	7	45836	32521	49466	203470	182930	199500	0.385326	0.273392	0.415842	1.7105	1.53782	1.67712	4.584	0.00032053
U6J2T6	Acylaminoacyl-peptidase OS=Echinococcus granulosus OX=6210 GN=EGR_01472 PE=3 SV=1	EGR_01472	91.096	21.6	36	10	10	10	9	9	12	3	2	1	9	7	9	3	2	4	9	7	9	3	2	4	9	7	9	3	2	4	138430	124930	157180	64737	39994	42023	1.46411	1.32133	1.66242	0.684693	0.422998	0.444457	0.349	0.00300293
U6J2U3	Expressed conserved protein OS=Echinococcus granulosus OX=6210 GN=EGR_04610 PE=4 SV=1	EGR_04610	13.086	34.5	4	3	3	3	0	0	0	1	1	2	0	0	0	3	2	2	0	0	0	3	2	2	0	0	0	3	2	2	0	0	0	39058	42425	42533				0.94483	1.02628	1.02889
U6J2V3	NADH dehydrogenase [ubiquinone] iron-sulfur protein 8 OS=Echinococcus granulosus OX=6210 GN=EGR_01482 PE=3 SV=1	EGR_01482	23.32	25.6	24	4	4	4	5	4	4	3	4	4	4	4	4	3	3	3	4	4	4	3	3	3	4	4	4	3	3	3	341370	343160	384730	430350	430870	406350	0.876495	0.881091	0.987825	1.10496	1.10629	1.04334	1.185	0.0170431
U6J2V9	Superoxide dismutase OS=Echinococcus granulosus OX=6210 GN=EGR_10137 PE=3 SV=1	EGR_10137	24.728	74.2	52	12	12	12	10	8	13	8	7	6	10	10	9	7	8	7	10	10	9	7	8	7	10	10	9	7	8	7	600430	584460	470350	817980	615450	731740	0.942983	0.917901	0.73869	1.28465	0.966572	1.14921	1.308	0.0773993
U6J2W3	6-phosphogluconate dehydrogenase, decarboxylating OS=Echinococcus granulosus OX=6210 GN=EGR_01502 PE=3 SV=1	EGR_01502	54.949	51.5	70	20	20	20	14	16	13	8	10	9	18	16	16	14	15	14	18	16	16	14	15	14	18	16	16	14	15	14	436920	457850	404110	346510	358400	366510	1.10599	1.15897	1.02293	0.877129	0.907227	0.927756	0.825	0.00865883
U6J2X5	Alpha-L-fucosidase OS=Echinococcus granulosus OX=6210 GN=EGR_02721 PE=3 SV=1	EGR_02721	53.772	29.7	36	10	10	10	7	7	7	6	5	4	10	10	10	7	7	7	10	10	10	7	7	7	10	10	10	7	7	7	412150	414330	413260	273350	291930	281700	1.18507	1.19133	1.18826	0.78597	0.839394	0.809979	0.683	3.68866e-05
U6J2Y8	Guanine nucleotide-binding protein subunit beta OS=Echinococcus granulosus OX=6210 GN=EGR_03374 PE=3 SV=1	EGR_03374	39.226	53.9	66	12	12	12	13	14	14	9	10	6	12	12	12	8	9	7	12	12	12	8	9	7	12	12	12	8	9	7	318810	296940	320130	210260	206990	209870	1.22384	1.13989	1.22891	0.80714	0.794587	0.805643	0.67	8.80322e-05
U6J2Y9	Endoplasmin OS=Echinococcus granulosus OX=6210 GN=EGR_05758 PE=3 SV=1	EGR_05758	85.882	49.9	194	35	35	35	34	31	32	32	31	34	32	28	28	31	32	32	32	28	28	31	32	32	32	28	28	31	32	32	691320	619240	712080	1092700	1074900	1093200	0.785079	0.703224	0.808655	1.2409	1.22068	1.24146	1.612	0.000364038
U6J309	RuvB-like helicase OS=Echinococcus granulosus OX=6210 GN=EGR_01542 PE=3 SV=1	EGR_01542	50.588	63.6	106	21	21	21	22	21	24	15	10	14	20	20	21	16	16	16	20	20	21	16	16	16	20	20	21	16	16	16	237200	239680	271190	361700	322550	355070	0.796245	0.80457	0.910344	1.21417	1.08275	1.19192	1.389	0.00411073
U6J310	Thioredoxin-like protein OS=Echinococcus granulosus OX=6210 GN=EGR_06485 PE=3 SV=1	EGR_06485	16.747	29.6	6	3	3	3	1	1	3	0	1	0	2	2	3	1	1	1	2	2	3	1	1	1	2	2	3	1	1	1	26453	27365	27496	0	0	0	0.975957	1.00961	1.01444
U6J318	AFG3-like protein 2 OS=Echinococcus granulosus OX=6210 GN=EGR_03340 PE=3 SV=1	EGR_03340	83.962	47.8	119	26	26	26	28	27	25	16	12	11	26	23	25	17	17	16	26	23	25	17	17	16	26	23	25	17	17	16	499630	484880	518280	335800	351420	325080	1.19192	1.15673	1.23641	0.801085	0.838348	0.775511	0.674	0.000184109
U6J321	Expressed conserved protein OS=Echinococcus granulosus OX=6210 GN=EGR_02048 PE=4 SV=1	EGR_02048	47.288	22.5	21	7	7	7	7	8	5	1	0	0	5	6	5	3	1	3	5	6	5	3	1	3	5	6	5	3	1	3	133670	164520	86886	28042	0	18368	1.54895	1.90644	1.00682	0.324947		0.212846	0.181	0.00986472
U6J322	Ubiquitin conjugating enzyme OS=Echinococcus granulosus OX=6210 GN=EGR_03334 PE=4 SV=1	EGR_03334	15.687	42.9	24	4	4	4	4	6	4	3	4	3	4	4	4	3	3	3	4	4	4	3	3	3	4	4	4	3	3	3	424040	423400	441070	206870	213700	199560	1.33301	1.331	1.38655	0.650316	0.671787	0.627337	0.481	6.75956e-06
U6J334	Integrin-linked protein kinase OS=Echinococcus granulosus OX=6210 GN=EGR_02061 PE=4 SV=1	EGR_02061	55.804	61.6	73	21	21	21	19	18	17	6	7	6	20	20	19	8	9	9	20	20	19	8	9	9	20	20	19	8	9	9	343890	344570	394590	195610	155980	205450	1.25806	1.26055	1.44354	0.715607	0.570627	0.751605	0.514	0.00224311
U6J353	Pyruvate dehydrogenase E1 component subunit beta OS=Echinococcus granulosus OX=6210 GN=EGR_02085 PE=4 SV=1	EGR_02085	39.055	57.7	128	16	16	16	26	24	24	19	18	17	14	15	15	15	14	15	14	15	15	15	14	15	14	15	15	15	14	15	1959200	1902300	1891400	1499000	1579900	1551300	1.13215	1.09927	1.09297	0.866215	0.912964	0.896437	0.805	0.000325688
U6J354	Mitochondrial import inner membrane translocase subunit OS=Echinococcus granulosus OX=6210 GN=EGR_06449 PE=3 SV=1	EGR_06449	11.887	48.1	17	4	4	4	3	4	4	2	2	2	4	4	3	3	3	3	4	4	3	3	3	3	4	4	3	3	3	3	492120	394220	504400	565030	230360	301840	1.1868	0.950703	1.21641	1.36263	0.555537	0.727919	0.789	0.333885
U6J390	partner of Y14 and mago OS=Echinococcus granulosus OX=6210 GN=EGR_02128 PE=3 SV=1	EGR_02128	23.428	15.6	11	3	3	3	0	1	1	3	3	3	1	2	2	3	3	3	1	2	2	3	3	3	1	2	2	3	3	3	0	45415	46333	87420	87063	142510		0.555547	0.566777	1.06938	1.06501	1.74328	2.303	0.0316562
U6J394	CDK5 regulatory subunit-associated protein 3 OS=Echinococcus granulosus OX=6210 GN=EGR_02134 PE=3 SV=1	EGR_02134	59.643	34.7	50	15	15	15	5	10	5	9	10	11	15	13	12	13	12	13	15	13	12	13	12	13	15	13	12	13	12	13	40532	46444	41306	140340	176980	145890	0.41115	0.47112	0.419001	1.42359	1.79526	1.47988	3.611	0.000105093
U6J3C8	Cold shock domain-containing protein OS=Echinococcus granulosus OX=6210 GN=EGR_02816 PE=4 SV=1	EGR_02816	13.392	31.1	7	2	2	2	0	1	1	2	1	2	1	1	2	1	1	2	1	1	2	1	1	2	1	1	2	1	1	2	0	0	180830	0	0	750470			0.388339			1.61166	4.15
U6J3H7	RPB5 homolog OS=Echinococcus granulosus OX=6210 GN=EGR_01963 PE=3 SV=1	EGR_01963	24.135	31.6	20	6	6	6	4	5	5	3	1	2	6	5	5	5	6	6	6	5	5	5	6	6	6	5	5	5	6	6	154910	117750	118160	137560	108180	160730	1.16577	0.886127	0.889212	1.03521	0.814108	1.20957	1.04	0.824559
U6J3L7	Acetyl coenzyme A acetyltransferase cytosolic OS=Echinococcus granulosus OX=6210 GN=EGR_02595 PE=3 SV=1	EGR_02595	48.216	39.8	28	10	10	10	3	1	4	5	7	8	5	5	7	8	9	8	5	5	7	8	9	8	5	5	7	8	9	8	108100	64536	80594	266750	337580	255620	0.582655	0.347847	0.434399	1.43777	1.81954	1.37778	3.396	0.00200482
U6J3N2	E3 ubiquitin protein ligase TRIM56 OS=Echinococcus granulosus OX=6210 GN=EGR_01695 PE=4 SV=1	EGR_01695	74.984	7.4	5	3	3	3	1	2	2	0	0	0	2	2	3	1	1	1	2	2	3	1	1	1	2	2	3	1	1	1	14130	12592	14777	0	0	0	1.02147	0.910287	1.06824
U6J3R0	Mitogen-activated protein-binding protein-interacting protein OS=Echinococcus granulosus OX=6210 GN=EGR_01711 PE=3 SV=1	EGR_01711	13.841	21.6	4	2	2	2	1	1	0	1	0	1	1	1	0	1	1	1	1	1	0	1	1	1	1	1	0	1	1	1	0	0	0	0	0	0
U6J3R6	Myosin light chain kinase smooth muscle OS=Echinococcus granulosus OX=6210 GN=EGR_05091 PE=4 SV=1	EGR_05091	74.543	7.6	8	3	3	3	3	2	3	0	0	0	3	3	3	1	0	0	3	3	3	1	0	0	3	3	3	1	0	0	29720	29862	30557	0	0	0	0.989139	0.993865	1.017
U6J3T1	Universal stress protein OS=Echinococcus granulosus OX=6210 GN=EGR_06696 PE=4 SV=1	EGR_06696	18.498	64.7	30	7	7	7	6	7	6	3	4	4	7	7	7	4	3	4	7	7	7	4	3	4	7	7	7	4	3	4	124090	126610	129330	66143	70032	60084	1.29196	1.31819	1.34651	0.688644	0.729134	0.625561	0.516	0.000138089
U6J3V1	Mitochondrial 39s ribosomal protein l45 OS=Echinococcus granulosus OX=6210 GN=EGR_06713 PE=4 SV=1	EGR_06713	66.881	4.4	3	2	2	2	1	0	0	1	1	0	1	1	1	1	1	1	1	1	1	1	1	1	1	1	1	1	1	1	0	0	0	0	0	0
U6J3W6	40S ribosomal protein S6 OS=Echinococcus granulosus OX=6210 GN=EGR_06727 PE=3 SV=1	EGR_06727	27.867	30.3	27	7	7	7	8	8	6	1	2	2	7	7	7	4	6	6	7	7	7	4	6	6	7	7	7	4	6	6	551600	554620	538690	64143	73605	79069	1.7777	1.78744	1.7361	0.206721	0.237215	0.254825	0.132	5.19956e-06
U6J3W8	Tetraspanin OS=Echinococcus granulosus OX=6210 GN=EGR_04249 PE=3 SV=1	EGR_04249	23.678	34.2	33	7	7	7	9	9	11	2	1	1	7	6	6	3	4	2	7	6	6	3	4	2	7	6	6	3	4	2	5359800	6768300	9511700	256840	197270	430640	1.42772	1.80291	2.53369	0.068416	0.052548	0.114712	0.041	0.000340862
U6J3X5	Protein pelota homolog OS=Echinococcus granulosus OX=6210 GN=EGR_06736 PE=3 SV=1	EGR_06736	44.04	11.6	8	3	3	3	3	3	2	0	0	0	3	3	2	0	0	0	3	3	2	0	0	0	3	3	2	0	0	0	48017	46921	48948	0	0	0	1.00115	0.978295	1.02056
U6J3X6	Anoctamin OS=Echinococcus granulosus OX=6210 GN=EGR_02708 PE=3 SV=1	EGR_02708	81.866	19.5	29	12	12	12	11	10	8	0	0	0	12	12	12	5	2	3	12	12	12	5	2	3	12	12	12	5	2	3	85251	68118	87131	9233	20798	20337	1.75855	1.40513	1.79733	0.190458	0.429019	0.41951	0.209	0.00432804
U6J3Y6	Dynein light chain OS=Echinococcus granulosus OX=6210 GN=EGR_00997 PE=4 SV=1	EGR_00997	11.239	84.9	50	8	8	8	10	9	10	9	7	5	8	8	8	7	7	6	8	8	8	7	7	6	8	8	8	7	7	6	1368500	1372000	1386900	945190	921730	948250	1.1827	1.18573	1.1986	0.816865	0.79659	0.819509	0.682	2.62752e-06
U6J3Z7	Ubiquitin-fold modifier-conjugating enzyme 1 OS=Echinococcus granulosus OX=6210 GN=EGR_04287 PE=3 SV=1	EGR_04287	18.926	24.2	18	5	5	5	5	4	4	1	1	3	5	5	5	4	3	4	5	5	5	4	3	4	5	5	5	4	3	4	47828	42386	46440	53281	65696	50672	0.936876	0.830276	0.909687	1.04369	1.28688	0.992586	1.241	0.0731863
U6J422	Expressed conserved protein OS=Echinococcus granulosus OX=6210 GN=EGR_00958 PE=4 SV=1	EGR_00958	22.542	9.2	3	1	1	1	0	0	0	1	1	1	0	0	0	1	1	1	0	0	0	1	1	1	0	0	0	1	1	1	0	0	0	0	0	0
U6J424	Expressed protein OS=Echinococcus granulosus OX=6210 GN=EGR_00647 PE=4 SV=1	EGR_00647	12.828	12.7	6	1	1	1	0	0	0	2	2	2	0	0	0	1	1	1	0	0	0	1	1	1	0	0	0	1	1	1	0	0	0	366980	399870	369660
U6J428	THAP domain containing protein 4 OS=Echinococcus granulosus OX=6210 GN=EGR_00641 PE=4 SV=1	EGR_00641	18.332	21	7	3	3	3	0	0	0	3	2	2	1	1	1	3	2	3	1	1	1	3	2	3	1	1	1	3	2	3	0	0	0	82464	84693	88643				0.967131	0.993272	1.0396
U6J447	Succinate dehydrogenase assembly factor 3 OS=Echinococcus granulosus OX=6210 GN=EGR_00918 PE=3 SV=1	EGR_00918	14.38	26.2	11	2	2	2	3	3	3	0	1	1	2	2	2	1	1	2	2	2	2	1	1	2	2	2	2	1	1	2	33297	34517	33761	0	0	35341	0.972772	1.00841	0.986327			1.03249	1.044
U6J496	Dynein light chain OS=Echinococcus granulosus OX=6210 GN=EGR_07359 PE=3 SV=1	EGR_07359	10.474	48.4	23	3	2	2	3	3	6	4	4	3	3	3	3	3	3	3	2	2	2	2	2	2	2	2	2	2	2	2	418360	417760	422870	1132800	1078700	1105400	0.548562	0.547775	0.554476	1.48535	1.41441	1.44942	2.635	3.12588e-07
U6J499	Protein phosphatase 2C OS=Echinococcus granulosus OX=6210 GN=EGR_07354 PE=4 SV=1	EGR_07354	66.917	21.5	24	8	8	8	9	8	7	0	0	0	8	7	8	0	0	1	8	7	8	0	0	1	8	7	8	0	0	1	55364	55123	54721	0	0	0	1.00535	1.00097	0.993675
U6J4B3	Serine/threonine-protein phosphatase PGAM5 OS=Echinococcus granulosus OX=6210 GN=EGR_07834 PE=4 SV=1	EGR_07834	30.737	28.9	10	5	5	5	2	2	3	1	0	2	5	5	5	2	2	3	5	5	5	2	2	3	5	5	5	2	2	3	32361	36612	40780	39104	0	45394	0.832969	0.942389	1.04967	1.00653		1.16844	1.155	0.250868
U6J4D9	Phosducin protein OS=Echinococcus granulosus OX=6210 GN=EGR_00501 PE=3 SV=1	EGR_00501	32.275	3.8	3	1	1	1	0	0	0	1	1	1	1	1	1	1	1	1	1	1	1	1	1	1	1	1	1	1	1	1	0	0	0	0	0	0
U6J4F8	Retinol dehydrogenase OS=Echinococcus granulosus OX=6210 GN=EGR_02372 PE=4 SV=1	EGR_02372	36.548	32.8	26	8	8	8	10	8	7	1	0	0	8	6	6	3	3	3	8	6	6	3	3	3	8	6	6	3	3	3	129110	117230	121960	24320	31171	27223	1.7176	1.55955	1.62248	0.323538	0.414679	0.362157	0.225	4.1216e-05
U6J4I8	Coiled-coil domain-containing protein 25 OS=Echinococcus granulosus OX=6210 GN=EGR_04364 PE=3 SV=1	EGR_04364	24.668	24.5	12	4	4	4	3	4	2	1	1	1	4	4	3	2	3	3	4	4	3	2	3	3	4	4	3	2	3	3	91083	95642	84043	77794	54523	74222	1.14496	1.20227	1.05646	0.977911	0.685383	0.93301	0.763	0.0751131
U6J4J0	Nuclear transport factor 2 OS=Echinococcus granulosus OX=6210 GN=EGR_04554 PE=4 SV=1	EGR_04554	14.438	28.6	18	3	3	3	3	3	3	3	3	3	3	3	3	3	3	3	3	3	3	3	3	3	3	3	3	3	3	3	255420	255330	252130	116500	101780	102690	1.41396	1.41346	1.39575	0.644923	0.563436	0.568473	0.421	3.83992e-05
U6J4J7	Regulator of microtubule dynamics protein OS=Echinococcus granulosus OX=6210 GN=EGR_00442 PE=4 SV=1	EGR_00442	26.605	49.6	72	11	11	11	7	9	10	16	15	15	7	8	7	10	11	10	7	8	7	10	11	10	7	8	7	10	11	10	388100	407190	498200	3076800	3061000	3737000	0.208501	0.218757	0.267651	1.65297	1.64448	2.00765	7.634	3.56321e-05
U6J4L0	60S ribosomal protein L34 OS=Echinococcus granulosus OX=6210 GN=EGR_04340 PE=3 SV=1	EGR_04340	16.706	19	10	4	4	4	3	3	3	1	0	0	4	4	3	3	2	2	4	4	3	3	2	2	4	4	3	3	2	2	121910	120840	119560	7599.5	26971	26824	1.72635	1.71119	1.69307	0.107615	0.381931	0.37985	0.169	0.0103062
U6J4M3	RING-type E3 ubiquitin transferase OS=Echinococcus granulosus OX=6210 GN=EGR_04595 PE=4 SV=1	EGR_04595	38.42	12.8	7	3	3	3	2	2	1	0	0	2	2	2	1	1	2	2	2	2	1	1	2	2	2	2	1	1	2	2	22284	23436	0	0	0	0	0.974803	1.0252
U6J4Q0	Expressed conserved protein OS=Echinococcus granulosus OX=6210 GN=EGR_00786 PE=4 SV=1	EGR_00786	34.911	4.9	3	1	1	1	1	1	1	0	0	0	1	1	1	0	0	0	1	1	1	0	0	0	1	1	1	0	0	0	0	0	0	0	0	0
U6J4Q2	Dynein light chain OS=Echinococcus granulosus OX=6210 GN=EGR_09465 PE=3 SV=1	EGR_09465	10.311	58.4	22	5	4	4	4	5	4	3	2	4	4	5	4	5	5	5	4	4	4	4	4	4	4	4	4	4	4	4	558530	548120	540850	466180	477560	471920	1.09403	1.07364	1.0594	0.913135	0.935426	0.924379	0.859	0.000200571
U6J4Q9	Dynein light chain OS=Echinococcus granulosus OX=6210 GN=EGR_02264 PE=3 SV=1	EGR_02264	10.237	62.6	17	4	4	4	4	4	3	2	2	2	4	4	4	3	3	3	4	4	4	3	3	3	4	4	4	3	3	3	169640	172310	169780	41434	43818	37079	1.60527	1.63054	1.6066	0.392082	0.414641	0.350872	0.239	8.35315e-06
U6J4R4	Deoxynucleotidyltransferase OS=Echinococcus granulosus OX=6210 GN=EGR_02327 PE=4 SV=1	EGR_02327	29.108	22.9	7	4	4	4	2	1	0	1	1	2	3	2	3	3	3	3	3	2	3	3	3	3	3	2	3	3	3	3	342270	517730	476350	642830	640720	540560	0.649785	0.982889	0.90433	1.22039	1.21638	1.02623	1.365	0.0802154
U6J4S2	Small glutamine rich tetratricopeptide OS=Echinococcus granulosus OX=6210 GN=EGR_02317 PE=3 SV=1	EGR_02317	35.621	46.9	60	15	15	15	6	8	8	12	12	14	11	13	12	14	13	14	11	13	12	14	13	14	11	13	12	14	13	14	239570	227270	235600	804590	793200	745660	0.471921	0.447692	0.464101	1.58494	1.5625	1.46885	3.336	1.75801e-06
U6J4S7	Protein lin 9 OS=Echinococcus granulosus OX=6210 GN=EGR_06187 PE=3 SV=1	EGR_06187	67.669	27.6	28	11	11	11	8	10	10	0	0	0	10	10	11	2	0	0	10	10	11	2	0	0	10	10	11	2	0	0	131070	152120	146320	4565.6	0	0	1.20781	1.40178	1.34834	0.042072			0.032
U6J4U3	Dynein light chain OS=Echinococcus granulosus OX=6210 GN=EGR_02219 PE=4 SV=1	EGR_02219	27.896	11.4	3	2	2	2	0	0	0	1	2	0	0	0	0	2	2	1	0	0	0	2	2	1	0	0	0	2	2	1	0	0	0	45383	41573	0				1.04381	0.956185
U6J4U4	U1 small nuclear ribonucleoprotein 70 kDa OS=Echinococcus granulosus OX=6210 GN=EGR_00734 PE=4 SV=1	EGR_00734	35.128	36.1	41	10	10	10	6	4	7	8	8	8	8	8	8	9	9	9	8	8	8	9	9	9	8	8	8	9	9	9	86356	94450	106040	334030	351890	334490	0.396354	0.433503	0.486699	1.53312	1.61509	1.53523	3.557	3.30065e-05
U6J4U8	Monocarboxylate transporter OS=Echinococcus granulosus OX=6210 GN=EGR_04612 PE=4 SV=1	EGR_04612	53.528	13	11	4	4	4	4	3	4	0	0	0	4	4	3	0	0	0	4	4	3	0	0	0	4	4	3	0	0	0	103170	104380	105180	0	0	0	0.989704	1.00131	1.00899
U6J4V7	WD repeat-containing protein 47 OS=Echinococcus granulosus OX=6210 GN=EGR_02276 PE=4 SV=1	EGR_02276	100.23	16.6	30	9	9	9	9	10	8	1	1	1	8	8	8	1	1	1	8	8	8	1	1	1	8	8	8	1	1	1	33245	34517	33300	0	0	0	0.986869	1.02463	0.988502
U6J4W8	Translational activator of cytochrome c oxidase OS=Echinococcus granulosus OX=6210 GN=EGR_02394 PE=3 SV=1	EGR_02394	31.756	5.3	6	1	1	1	0	1	1	1	2	1	1	1	1	1	1	1	1	1	1	1	1	1	1	1	1	1	1	1	0	11435	0	53386	43672	31218
U6J4Z1	General transcription factor IIF subunit 2 OS=Echinococcus granulosus OX=6210 GN=EGR_02421 PE=3 SV=1	EGR_02421	34.879	7.7	3	1	1	1	1	1	1	0	0	0	1	1	1	0	0	0	1	1	1	0	0	0	1	1	1	0	0	0	0	0	0	0	0	0
U6J516	V-type proton ATPase subunit OS=Echinococcus granulosus OX=6210 GN=EGR_03332 PE=3 SV=1	EGR_03332	40.786	37	40	10	10	10	8	10	7	6	4	5	9	9	9	6	6	5	9	9	9	6	6	5	9	9	9	6	6	5	234040	231990	230750	125470	137540	133970	1.28387	1.27262	1.26582	0.688286	0.754498	0.734914	0.57	3.41268e-05
U6J535	TBP associated factor 1C OS=Echinococcus granulosus OX=6210 GN=EGR_02469 PE=4 SV=1	EGR_02469	101.65	8.9	6	4	4	4	2	2	2	0	0	0	4	2	4	0	0	0	4	2	4	0	0	0	4	2	4	0	0	0	8219.8	11509	11207	0	0	0	0.797115	1.11609	1.0868
U6J542	39S ribosomal protein L32 OS=Echinococcus granulosus OX=6210 GN=EGR_09174 PE=3 SV=1	EGR_09174	20.063	14.9	9	2	2	2	2	0	1	2	2	2	2	2	2	2	2	2	2	2	2	2	2	2	2	2	2	2	2	2	17024	11947	13778	70942	67898	70818	0.40468	0.283994	0.327519	1.68637	1.61401	1.68342	4.904	0.000103489
U6J555	Anamorsin homolog OS=Echinococcus granulosus OX=6210 GN=EGR_02743 PE=3 SV=1	EGR_02743	29.749	34.9	16	5	5	5	2	2	2	3	4	3	3	3	3	4	4	4	3	3	3	4	4	4	3	3	3	4	4	4	95774	92819	103670	111910	166130	119740	0.832765	0.807071	0.901422	0.97307	1.44452	1.04115	1.361	0.0805446
U6J556	Golgi SNAP receptor complex OS=Echinococcus granulosus OX=6210 GN=EGR_02045 PE=3 SV=1	EGR_02045	25.537	25.2	11	4	4	4	2	2	2	3	1	1	2	1	1	3	3	3	2	1	1	3	3	3	2	1	1	3	3	3	22256	23390	22145	0	0	0	0.98491	1.03509	0.979997
U6J572	Histone-lysine N-methyltransferase SETD2 OS=Echinococcus granulosus OX=6210 GN=EGR_02511 PE=4 SV=1	EGR_02511	64.425	2.3	1	1	1	1	0	0	0	0	0	1	1	1	0	1	1	1	1	1	0	1	1	1	1	1	0	1	1	1	0	0	0	0	0	0
U6J582	40S ribosomal protein S15a OS=Echinococcus granulosus OX=6210 GN=EGR_02076 PE=3 SV=1	EGR_02076	14.971	40	26	5	5	5	6	6	6	3	2	3	4	5	5	3	3	3	4	5	5	3	3	3	4	5	5	3	3	3	337200	304240	294110	117340	124100	120870	1.55887	1.4065	1.35967	0.542462	0.573714	0.558781	0.387	2.79882e-05
U6J590	Splicing factor U2AF subunit OS=Echinococcus granulosus OX=6210 GN=EGR_02775 PE=3 SV=1	EGR_02775	56.379	28.7	37	10	10	10	10	10	7	2	4	4	10	10	10	5	5	5	10	10	10	5	5	5	10	10	10	5	5	5	204770	212500	222910	91977	78000	86934	1.36956	1.42126	1.49089	0.615168	0.521686	0.581439	0.401	7.25138e-05
U6J5C8	ER membrane protein complex subunit 4 OS=Echinococcus granulosus OX=6210 GN=EGR_02813 PE=3 SV=1	EGR_02813	24.975	4.5	3	1	1	1	1	1	1	0	0	0	1	1	1	0	0	0	1	1	1	0	0	0	1	1	1	0	0	0	0	0	0	0	0	0
U6J5E5	Protein phosphatase inhibitor 2 OS=Echinococcus granulosus OX=6210 GN=EGR_02521 PE=3 SV=1	EGR_02521	19.002	68.5	33	7	7	7	3	2	2	10	9	7	3	3	4	5	6	5	3	3	4	5	6	5	3	3	4	5	6	5	31052	28063	26401	320350	355620	332710	0.170273	0.153883	0.144769	1.75663	1.95003	1.82441	11.795	1.61787e-06
U6J5G2	V-type proton ATPase subunit G OS=Echinococcus granulosus OX=6210 GN=EGR_02538 PE=3 SV=1	EGR_02538	13.968	47.1	16	5	5	5	4	4	4	2	1	1	4	4	4	2	1	1	4	4	4	2	1	1	4	4	4	2	1	1	108290	112080	115560	0	0	0	0.967076	1.00092	1.032
U6J5I9	Small nuclear ribonucleoprotein Sm D2 OS=Echinococcus granulosus OX=6210 GN=EGR_04790 PE=3 SV=1	EGR_04790	13.793	57.4	42	7	7	7	8	8	9	6	6	5	6	7	7	6	6	6	6	7	7	6	6	6	6	7	7	6	6	6	502040	483990	479420	581010	547390	555140	0.956573	0.922181	0.913474	1.10704	1.04298	1.05775	1.149	0.00371733
U6J5N1	DNA-directed RNA polymerase subunit OS=Echinococcus granulosus OX=6210 GN=EGR_02567 PE=3 SV=1	EGR_02567	17.135	19	3	2	2	2	0	1	1	1	0	0	1	1	1	2	0	0	1	1	1	2	0	0	1	1	1	2	0	0	0	0	0	0	0	0
U6J5Q8	Chromatin assembly factor 1 subunit B OS=Echinococcus granulosus OX=6210 GN=EGR_04767 PE=4 SV=1	EGR_04767	73.39	5.8	7	3	3	3	0	0	0	2	3	2	2	1	1	2	3	3	2	1	1	2	3	3	2	1	1	2	3	3	10347	0	0	93176	98814	95200	0.139102			1.25263	1.32843	1.27984	9.252
U6J5R4	39S ribosomal protein L16, mitochondrial OS=Echinococcus granulosus OX=6210 GN=EGR_02603 PE=3 SV=1	EGR_02603	29.894	13.5	9	3	3	3	3	3	3	0	0	0	3	3	3	2	1	1	3	3	3	2	1	1	3	3	3	2	1	1	16199	16658	17916	27638	0	0	0.826364	0.849779	0.913953	1.4099			1.633
U6J5T1	40S ribosomal protein S18 OS=Echinococcus granulosus OX=6210 GN=EGR_02621 PE=3 SV=1	EGR_02621	17.313	45	29	8	8	8	4	6	6	4	5	4	8	8	8	6	6	6	8	8	8	6	6	6	8	8	8	6	6	6	1225600	1091800	1140100	1589100	1625900	1718000	0.87642	0.78074	0.815279	1.13636	1.16267	1.22853	1.427	0.000959246
U6J5U8	Methionine aminopeptidase OS=Echinococcus granulosus OX=6210 GN=EGR_08121 PE=3 SV=1	EGR_08121	34.802	5.9	1	1	1	1	0	1	0	0	0	0	0	1	1	0	0	0	0	1	1	0	0	0	0	1	1	0	0	0	0	0	0	0	0	0
U6J5V7	Transmembrane protein 194A OS=Echinococcus granulosus OX=6210 GN=EGR_02652 PE=3 SV=1	EGR_02652	55.86	2.8	3	1	1	1	1	1	1	0	0	0	1	1	1	0	0	0	1	1	1	0	0	0	1	1	1	0	0	0	0	0	0	0	0	0
U6J5W7	Expressed protein OS=Echinococcus granulosus OX=6210 GN=EGR_02661 PE=4 SV=1	EGR_02661	11.399	49.5	37	4	4	4	6	6	5	7	7	6	3	3	3	4	4	4	3	3	3	4	4	4	3	3	3	4	4	4	581610	616040	653340	302580	297370	289550	1.27337	1.34875	1.43042	0.662465	0.651059	0.633938	0.481	3.43046e-05
U6J5X0	Coronin OS=Echinococcus granulosus OX=6210 GN=EGR_03223 PE=3 SV=1	EGR_03223	55.968	32	51	12	12	12	13	12	15	4	4	3	10	11	12	8	6	6	10	11	12	8	6	6	10	11	12	8	6	6	412990	419020	435940	198400	181760	192450	1.3463	1.36595	1.42111	0.64676	0.592515	0.627363	0.452	1.25823e-05
U6J5Z8	14-3-3 protein zeta OS=Echinococcus granulosus OX=6210 GN=EGR_03190 PE=3 SV=1	EGR_03190	29.412	65.6	125	17	15	15	21	24	23	18	19	20	16	16	16	16	16	16	14	14	14	14	14	14	14	14	14	14	14	14	1954800	1853200	1791900	2954100	3028600	2530900	0.831034	0.787841	0.761781	1.25586	1.28753	1.07595	1.52	0.0024969
U6J630	Cyclin-dependent kinase 2-associated protein OS=Echinococcus granulosus OX=6210 GN=EGR_00988 PE=3 SV=1	EGR_00988	8.702	29.9	4	2	2	2	1	1	1	1	0	0	1	1	1	1	1	1	1	1	1	1	1	1	1	1	1	1	1	1	0	0	0	0	0	0
U6J650	Expressed conserved protein OS=Echinococcus granulosus OX=6210 GN=EGR_00967 PE=4 SV=1	EGR_00967	13.012	13	5	1	1	1	1	1	1	1	1	0	1	1	1	1	1	1	1	1	1	1	1	1	1	1	1	1	1	1	0	0	0	0	0	0
U6J661	Autophagy protein 3 OS=Echinococcus granulosus OX=6210 GN=EGR_01194 PE=4 SV=1	EGR_01194	37.805	44.2	24	8	8	8	6	5	5	2	3	3	6	7	6	4	3	4	6	7	6	4	3	4	6	7	6	4	3	4	83295	40206	35759	161500	223330	167560	0.702269	0.338981	0.301488	1.36162	1.88292	1.41272	3.468	0.00996992
U6J683	Chromobox protein OS=Echinococcus granulosus OX=6210 GN=EGR_01239 PE=4 SV=1	EGR_01239	27.012	47.9	34	8	8	8	4	5	6	6	7	6	6	5	7	7	8	7	6	5	7	7	8	7	6	5	7	7	8	7	163710	156550	156800	378390	357950	369450	0.620564	0.593423	0.594371	1.43434	1.35686	1.40045	2.318	2.6786e-06
U6J684	Iron-sulfur cluster assembly enzyme ISCU OS=Echinococcus granulosus OX=6210 GN=EGR_01146 PE=3 SV=1	EGR_01146	17.274	23.9	17	3	3	3	3	3	2	3	3	3	3	3	3	3	3	3	3	3	3	3	3	3	3	3	3	3	3	3	95034	99654	97446	113860	113570	114760	0.898916	0.942616	0.921731	1.07699	1.07425	1.0855	1.171	0.00035473
U6J690	Dihydrothymine dehydrogenase OS=Echinococcus granulosus OX=6210 GN=EGR_09764 PE=3 SV=1	EGR_09764	129.35	40	121	34	34	34	1	0	0	41	37	42	7	9	5	33	33	33	7	9	5	33	33	33	7	9	5	33	33	33	4657.8	5805.9	4832.1	978790	992360	1032600	0.009257	0.011539	0.009603	1.94523	1.9722	2.05217	196.375	1.84784e-07
U6J6C0	Vimentin type intermediate filament associated OS=Echinococcus granulosus OX=6210 GN=EGR_08526 PE=4 SV=1	EGR_08526	25.061	12.2	7	2	2	2	1	1	1	1	2	1	1	1	1	1	2	2	1	1	1	1	2	2	1	1	1	1	2	2	0	0	0	0	17338	19283					0.946888	1.05311
U6J6D7	Protein-synthesizing GTPase OS=Echinococcus granulosus OX=6210 GN=EGR_01220 PE=4 SV=1	EGR_01220	50.041	44.6	63	14	14	14	16	16	15	6	4	6	14	14	14	9	9	9	14	14	14	9	9	9	14	14	14	9	9	9	261170	254720	246980	92744	98505	98615	1.48852	1.45176	1.40765	0.528589	0.561424	0.562051	0.38	3.07507e-06
U6J6D8	3'(2'),5'-bisphosphate nucleotidase OS=Echinococcus granulosus OX=6210 GN=EGR_04418 PE=3 SV=1	EGR_04418	35.939	23.7	17	5	5	5	4	5	5	1	1	1	5	5	5	3	2	1	5	5	5	3	2	1	5	5	5	3	2	1	43386	43207	43872	8622.9	7447.3	0	1.48039	1.47429	1.49698	0.294226	0.254113		0.185	7.52991e-05
U6J6K5	60S ribosomal protein L18a OS=Echinococcus granulosus OX=6210 GN=EGR_03701 PE=3 SV=1	EGR_03701	20.826	31.8	17	6	6	6	3	6	5	1	1	1	5	6	5	3	3	2	5	6	5	3	3	2	5	6	5	3	3	2	179060	442580	274320	73446	75707	82813	0.952509	2.3543	1.45924	0.390696	0.402723	0.440524	0.259	0.00821994
U6J6L0	Acyl carrier protein OS=Echinococcus granulosus OX=6210 GN=EGR_03694 PE=3 SV=1	EGR_03694	16.116	10	13	1	1	1	3	3	3	1	2	1	1	1	1	1	1	1	1	1	1	1	1	1	1	1	1	1	1	1	1104700	1031900	1200000	550650	626910	382740
U6J6L6	Histidine--tRNA ligase OS=Echinococcus granulosus OX=6210 GN=EGR_00838 PE=3 SV=1	EGR_00838	61.71	51.4	96	22	22	22	20	18	20	12	12	14	22	20	19	17	17	19	22	20	19	17	17	19	22	20	19	17	17	19	194580	194300	209200	216350	214110	213960	0.939622	0.93827	1.01022	1.04475	1.03393	1.03321	1.077	0.0380076
U6J6S9	Heparan sulfate 2 O sulfotransferase HS2ST1 OS=Echinococcus granulosus OX=6210 GN=EGR_06582 PE=3 SV=1	EGR_06582	39.67	9	4	3	3	3	3	0	1	0	0	0	3	1	3	0	0	0	3	1	3	0	0	0	3	1	3	0	0	0	17720	0	18593	0	0	0	0.975959		1.02404
U6J6T4	Oxoglutarate dehydrogenase (succinyl-transferring) OS=Echinococcus granulosus OX=6210 GN=EGR_02306 PE=3 SV=1	EGR_02306	113.23	56	199	45	45	45	59	53	55	13	10	9	42	44	43	19	20	19	42	44	43	19	20	19	42	44	43	19	20	19	835950	803840	870990	198700	192200	168780	1.63353	1.57079	1.70201	0.388281	0.375579	0.329814	0.223	1.06013e-05
U6J6T5	DAPIT OS=Echinococcus granulosus OX=6210 GN=EGR_00764 PE=4 SV=1	EGR_00764	8.6238	11.7	6	1	1	1	1	1	1	1	1	1	1	1	1	1	1	1	1	1	1	1	1	1	1	1	1	1	1	1	0	0	0	0	0	0
U6J6U1	Ras protein Rab 2A OS=Echinococcus granulosus OX=6210 GN=EGR_02294 PE=4 SV=1	EGR_02294	23.435	79.2	72	14	14	14	21	18	18	5	4	6	13	13	13	8	8	10	13	13	13	8	8	10	13	13	13	8	8	10	450280	462080	468340	81495	102240	109180	1.61428	1.65658	1.67902	0.292164	0.366536	0.391416	0.212	6.34789e-05
U6J6U2	Nucleotide binding protein OS=Echinococcus granulosus OX=6210 GN=EGR_00755 PE=3 SV=1	EGR_00755	30.876	35.7	17	6	6	6	6	5	6	0	0	0	6	6	6	1	3	3	6	6	6	1	3	3	6	6	6	1	3	3	101700	109400	104770	0	20571	11942	1.4596	1.57011	1.50366		0.295235	0.171392	0.154	0.00262208
U6J6W1	Growth hormone secretagogue receptor type 1 OS=Echinococcus granulosus OX=6210 GN=EGR_02268 PE=4 SV=1	EGR_02268	44.34	5.1	3	1	1	1	1	1	1	0	0	0	1	1	1	0	0	0	1	1	1	0	0	0	1	1	1	0	0	0	0	0	0	0	0	0
U6J6X7	Expressed conserved protein OS=Echinococcus granulosus OX=6210 GN=EGR_02249 PE=4 SV=1	EGR_02249	9.6231	17.7	3	1	1	1	0	0	0	1	1	1	1	0	0	1	1	1	1	0	0	1	1	1	1	0	0	1	1	1	0	0	0	0	0	0
U6J6Y3	Four and a half LIM domains protein 2 OS=Echinococcus granulosus OX=6210 GN=EGR_09187 PE=4 SV=1	EGR_09187	62.716	49.8	185	26	26	26	31	31	28	32	30	33	25	24	25	25	25	25	25	24	25	25	25	25	25	24	25	25	25	25	1374600	1328000	1402000	1717700	1659100	1790100	0.889565	0.859408	0.907297	1.1116	1.07368	1.15845	1.259	0.0010556
U6J6Z7	Kinesin-like protein OS=Echinococcus granulosus OX=6210 GN=EGR_02990 PE=3 SV=1	EGR_02990	112.82	46.5	164	36	36	36	29	31	31	26	23	24	31	31	31	28	30	29	31	31	31	28	30	29	31	31	31	28	30	29	265490	256330	262400	266970	258070	269510	1.00897	0.974163	0.997232	1.0146	0.980776	1.02425	1.013	0.479897
U6J703	Alanine--tRNA ligase OS=Echinococcus granulosus OX=6210 GN=EGR_02223 PE=3 SV=1	EGR_02223	107.43	38.4	90	28	28	28	26	24	22	5	8	5	26	26	27	13	16	14	26	26	27	13	16	14	26	26	27	13	16	14	163530	170300	159330	101120	91934	86432	1.2699	1.32247	1.23728	0.78525	0.713916	0.67119	0.567	0.000327998
U6J704	BTB:POZ domain containing protein OS=Echinococcus granulosus OX=6210 GN=EGR_03999 PE=4 SV=1	EGR_03999	54.078	47.9	59	16	16	16	13	11	10	9	8	8	16	14	15	12	13	11	16	14	15	12	13	11	16	14	15	12	13	11	140680	151680	145230	117060	107780	106840	1.09725	1.18304	1.13274	0.913021	0.840641	0.83331	0.758	0.0015852
U6J712	Complex I-B17 OS=Echinococcus granulosus OX=6210 GN=EGR_06236 PE=3 SV=1	EGR_06236	23.351	43.7	46	9	9	9	8	9	9	7	7	6	8	8	7	7	8	7	8	8	7	7	8	7	8	8	7	7	8	7	256050	252650	263910	411840	417330	367900	0.779974	0.769617	0.803917	1.25454	1.27126	1.12069	1.549	0.000485418
U6J744	Chloride channel nucleotide sensitivea OS=Echinococcus granulosus OX=6210 GN=EGR_02405 PE=4 SV=1	EGR_02405	21.182	26.3	18	4	4	4	3	2	3	4	3	3	4	4	4	4	4	4	4	4	4	4	4	4	4	4	4	4	4	4	127860	154960	97348	543830	627700	532850	0.368022	0.446025	0.280199	1.56532	1.80672	1.53371	4.483	0.000465702
U6J753	Procollagen lysine2 oxoglutarate 5 dioxygenase OS=Echinococcus granulosus OX=6210 GN=EGR_02416 PE=4 SV=1	EGR_02416	82.731	43.4	96	22	22	22	18	16	18	13	16	15	20	18	20	19	17	19	20	18	20	19	17	19	20	18	20	19	17	19	157690	157530	157300	313100	326810	297220	0.671188	0.670507	0.669528	1.33267	1.39103	1.26508	1.983	1.53967e-05
U6J768	Lipoate-protein ligase B OS=Echinococcus granulosus OX=6210 GN=EGR_02434 PE=3 SV=1	EGR_02434	31.365	14.1	6	3	3	3	2	2	2	0	0	0	3	2	3	2	1	1	3	2	3	2	1	1	3	2	3	2	1	1	7749.9	9127.4	8093	0	0	0	0.931094	1.09659	0.972315
U6J786	DNA-directed RNA polymerases I, II, and III subunit RPABC5 OS=Echinococcus granulosus OX=6210 GN=EGR_03086 PE=3 SV=1	EGR_03086	7.7471	16.4	6	1	1	1	1	1	1	1	1	1	1	1	1	1	1	1	1	1	1	1	1	1	1	1	1	1	1	1	0	0	0	0	0	0
U6J793	Protein arginine N methyltransferase 8 OS=Echinococcus granulosus OX=6210 GN=EGR_02885 PE=4 SV=1	EGR_02885	39.909	46.2	63	14	14	14	9	10	9	11	12	12	11	12	11	12	12	12	11	12	11	12	12	12	11	12	11	12	12	12	153280	144800	158820	279650	302990	287450	0.693057	0.654715	0.718106	1.26444	1.36997	1.29971	1.904	5.56768e-05
U6J794	Pre mRNA splicing factor ATP dependent OS=Echinococcus granulosus OX=6210 GN=EGR_03093 PE=4 SV=1	EGR_03093	105.86	11.1	19	7	7	7	5	6	8	0	0	0	6	7	7	0	0	0	6	7	7	0	0	0	6	7	7	0	0	0	56428	53384	48848	0	0	0	1.06696	1.0094	0.923635
U6J7B0	alpha-1,2-Mannosidase OS=Echinococcus granulosus OX=6210 GN=EGR_04601 PE=3 SV=1	EGR_04601	67.603	9.9	8	4	4	4	2	3	3	0	0	0	3	4	4	1	1	1	3	4	4	1	1	1	3	4	4	1	1	1	37698	29891	31369	0	0	0	1.14285	0.906172	0.950979
U6J7B2	Pre-mRNA-splicing factor 38 OS=Echinococcus granulosus OX=6210 GN=EGR_03111 PE=3 SV=1	EGR_03111	36.786	12.6	10	3	3	3	2	2	2	2	2	0	2	2	3	3	3	2	2	2	3	3	3	2	2	2	3	3	3	2	32651	31562	53291	33275	32851	30358	0.9155	0.884966	1.49422	0.932996	0.921108	0.851207	0.821	0.383337
U6J7D0	Barrier-to-autointegration factor OS=Echinococcus granulosus OX=6210 GN=EGR_03048 PE=4 SV=1	EGR_03048	10.225	74.4	18	5	5	5	4	4	4	2	2	2	4	4	5	4	4	3	4	4	5	4	4	3	4	4	5	4	4	3	594990	594190	358360	889130	799280	807900	0.882807	0.88162	0.531711	1.31923	1.18592	1.19871	1.613	0.0429812
U6J7F4	Syndecan binding protein syntenin OS=Echinococcus granulosus OX=6210 GN=EGR_02526 PE=4 SV=1	EGR_02526	30.972	26.4	18	6	6	6	4	5	5	2	1	1	5	5	6	3	4	2	5	5	6	3	4	2	5	5	6	3	4	2	153540	168090	194670	159090	82072	155500	1.00907	1.10469	1.27937	1.04554	0.539378	1.02195	0.768	0.255334
U6J7G2	Succinate dehydrogenase [ubiquinone] cytochrome b small subunit OS=Echinococcus granulosus OX=6210 GN=EGR_05755 PE=3 SV=1	EGR_05755	17.146	19	16	2	2	2	3	4	4	2	1	2	2	2	2	2	2	2	2	2	2	2	2	2	2	2	2	2	2	2	394850	416900	417760	59721	74664	75148	1.6463	1.73824	1.74182	0.249003	0.311307	0.313325	0.17	2.18369e-05
U6J7I1	Calcium binding mitochondrial carrier protein OS=Echinococcus granulosus OX=6210 GN=EGR_06488 PE=3 SV=1	EGR_06488	52.364	31.8	39	12	12	12	11	12	13	1	1	1	12	12	11	1	2	1	12	12	11	1	2	1	12	12	11	1	2	1	103120	102440	108850	0	3057.5	0	1.29928	1.29072	1.37148		0.038524		0.029
U6J7J8	Expressed conserved protein OS=Echinococcus granulosus OX=6210 GN=EGR_03342 PE=3 SV=1	EGR_03342	17.924	12.6	1	1	1	1	0	0	1	0	0	0	1	0	1	1	0	0	1	0	1	1	0	0	1	0	1	1	0	0	0	0	0	0	0	0
U6J7L0	Coenzyme Q binding protein COQ10 A OS=Echinococcus granulosus OX=6210 GN=EGR_06460 PE=3 SV=1	EGR_06460	23.108	20.4	3	3	3	3	1	1	1	0	0	0	2	3	3	0	0	0	2	3	3	0	0	0	2	3	3	0	0	0	29158	27011	30076	0	0	0	1.01425	0.939568	1.04618
U6J7M1	V-type proton ATPase subunit a OS=Echinococcus granulosus OX=6210 GN=EGR_01798 PE=3 SV=1	EGR_01798	101.22	23	44	15	14	15	13	15	13	0	2	1	13	14	14	5	6	1	12	13	13	5	6	1	13	14	14	5	6	1	214550	196740	188330	26413	43045	0	1.60333	1.47023	1.40738	0.197384	0.321674		0.174	0.00252891
U6J7N4	Expressed conserved protein OS=Echinococcus granulosus OX=6210 GN=EGR_03266 PE=4 SV=1	EGR_03266	14.22	57.7	42	9	9	9	14	13	15	0	0	0	9	8	9	2	2	2	9	8	9	2	2	2	9	8	9	2	2	2	3826500	394110	3889900	14923	18617	20493	2.81204	0.289626	2.85863	0.010967	0.013681	0.01506	0.007	0.00382787
U6J7N9	Calcium-binding protein OS=Echinococcus granulosus OX=6210 GN=EGR_04784 PE=4 SV=1	EGR_04784	17.193	54.1	28	7	7	7	4	3	3	6	7	5	5	6	5	6	7	6	5	6	5	6	7	6	5	6	5	6	7	6	131850	127400	147910	396260	404890	342260	0.510199	0.49298	0.572344	1.53335	1.56674	1.32439	2.808	0.000119533
U6J7R5	WD repeat containing protein 13 OS=Echinococcus granulosus OX=6210 GN=EGR_02776 PE=4 SV=1	EGR_02776	61.528	7.5	4	2	2	2	1	1	2	0	0	0	2	1	2	0	0	0	2	1	2	0	0	0	2	1	2	0	0	0	11899	0	11755	0	0	0	1.00609		0.993912
U6J7T0	U4/U6.U5 tri-snRNP-associated protein 2 OS=Echinococcus granulosus OX=6210 GN=EGR_02793 PE=4 SV=1	EGR_02793	63.923	21.7	25	7	7	7	7	7	7	1	1	2	7	7	7	1	2	2	7	7	7	1	2	2	7	7	7	1	2	2	77375	69155	77058	0	10884	5513.9	1.61207	1.44081	1.60547		0.226763	0.11488	0.11	0.00311711
U6J7W6	Protein farnesyltransferase alpha subunit OS=Echinococcus granulosus OX=6210 GN=EGR_02831 PE=3 SV=1	EGR_02831	42.618	17.3	15	4	4	4	3	4	4	1	1	2	4	4	4	3	4	3	4	4	4	3	4	3	4	4	4	3	4	3	65774	72826	74761	11959	15055	13885	1.55213	1.71854	1.7642	0.282207	0.355266	0.327657	0.192	2.90727e-05
U6J7W8	Calcium-binding protein OS=Echinococcus granulosus OX=6210 GN=EGR_01020 PE=4 SV=1	EGR_01020	7.8197	42	20	2	2	2	3	3	3	4	4	3	2	2	2	2	2	2	2	2	2	2	2	2	2	2	2	2	2	2	1343600	1254400	1272000	3497400	3203900	3861600	0.558557	0.521475	0.528792	1.45393	1.33191	1.60533	2.729	6.53709e-05
U6J7X5	Expressed conserved protein OS=Echinococcus granulosus OX=6210 GN=EGR_01858 PE=4 SV=1	EGR_01858	26.319	10.4	4	2	2	2	1	1	2	0	0	0	1	1	2	0	0	0	1	1	2	0	0	0	1	1	2	0	0	0	0	0	0	0	0	0
U6J7Y0	Eukaryotic translation initiation factor 2 subunit 1 OS=Echinococcus granulosus OX=6210 GN=EGR_02841 PE=3 SV=1	EGR_02841	42.189	32.2	48	11	11	11	13	10	11	6	3	5	11	10	10	7	4	8	11	10	10	7	4	8	11	10	10	7	4	8	245230	239520	247260	238250	253900	271800	0.983569	0.960667	0.991711	0.955574	1.01834	1.09014	1.044	0.351137
U6J7Y4	Splicing factor 3B subunit 3 OS=Echinococcus granulosus OX=6210 GN=EGR_02847 PE=4 SV=1	EGR_02847	134.91	38.6	135	34	34	34	28	28	24	21	18	16	30	31	30	27	25	26	30	31	30	27	25	26	30	31	30	27	25	26	176680	162920	178090	216050	220620	216380	0.905479	0.834959	0.912705	1.10725	1.13067	1.10894	1.261	0.0013417
U6J7Z4	Serine/threonine-protein phosphatase 2A activator OS=Echinococcus granulosus OX=6210 GN=EGR_06062 PE=3 SV=1	EGR_06062	39.206	32.2	29	7	7	7	5	6	6	4	4	4	6	6	5	5	5	5	6	6	5	5	5	5	6	6	5	5	5	5	130030	124480	153030	124250	123940	122310	1.00275	0.959951	1.18012	0.958177	0.955786	0.943216	0.909	0.22102
U6J813	Pre-mRNA-splicing factor SYF1 OS=Echinococcus granulosus OX=6210 GN=EGR_01892 PE=4 SV=1	EGR_01892	99.943	16.1	34	12	12	12	9	10	8	2	4	1	12	11	10	5	5	5	12	11	10	5	5	5	12	11	10	5	5	5	163510	154310	170950	88245	127640	109560	1.20491	1.13712	1.25974	0.650283	0.940587	0.807354	0.666	0.0198699
U6J835	E3 ubiquitin-protein ligase RNF170 OS=Echinococcus granulosus OX=6210 GN=EGR_01943 PE=4 SV=1	EGR_01943	28.978	5.5	3	1	1	1	1	1	1	0	0	0	1	1	1	0	0	0	1	1	1	0	0	0	1	1	1	0	0	0	0	0	0	0	0	0
U6J856	Torsin-1A OS=Echinococcus granulosus OX=6210 GN=EGR_05050 PE=3 SV=1	EGR_05050	38.002	20.4	19	6	6	6	5	5	6	1	1	1	6	6	6	2	2	2	6	6	6	2	2	2	6	6	6	2	2	2	56978	56151	61431	71855	39732	46754	1.02694	1.01203	1.10719	1.29507	0.716105	0.842665	0.907	0.51087
U6J864	Pre-mRNA-splicing factor SLU7 OS=Echinococcus granulosus OX=6210 GN=EGR_06067 PE=3 SV=1	EGR_06067	74.554	9.5	10	5	5	5	0	0	0	2	5	3	1	1	1	3	5	4	1	1	1	3	5	4	1	1	1	3	5	4	0	0	0	49826	53200	49680				0.978861	1.04515	0.975993
U6J881	Ubiquitin conjugating enzyme E2 G1 OS=Echinococcus granulosus OX=6210 GN=EGR_06083 PE=3 SV=1	EGR_06083	19.097	55.4	32	7	7	7	5	3	5	7	6	6	6	6	6	6	6	6	6	6	6	6	6	6	6	6	6	6	6	6	374320	322990	355970	694320	732600	725060	0.700698	0.604612	0.666348	1.29971	1.37137	1.35726	2.043	0.000102063
U6J883	40S ribosomal protein S4 OS=Echinococcus granulosus OX=6210 GN=EGR_02001 PE=3 SV=1	EGR_02001	30.338	51.9	69	15	15	15	20	18	19	3	5	4	15	14	15	8	10	7	15	14	15	8	10	7	15	14	15	8	10	7	670130	680220	646580	90372	90923	98700	1.76588	1.79247	1.70382	0.238142	0.239594	0.260088	0.14	4.29699e-07
U6J884	Beta 13 galactosyl O glycosyl glycoprotein OS=Echinococcus granulosus OX=6210 GN=EGR_05079 PE=4 SV=1	EGR_05079	48.904	10.4	9	3	3	3	3	3	3	0	0	0	3	3	3	0	0	0	3	3	3	0	0	0	3	3	3	0	0	0	15532	16972	17681	0	0	0	0.928485	1.01457	1.05695
U6J887	Integral membrane protein OS=Echinococcus granulosus OX=6210 GN=EGR_05083 PE=3 SV=1	EGR_05083	23.04	9.7	8	2	2	2	2	1	2	1	1	1	2	2	2	2	2	2	2	2	2	2	2	2	2	2	2	2	2	2	374840	378920	292460	484570	498490	527910	0.879497	0.88907	0.686206	1.13696	1.16962	1.23865	1.444	0.0133053
U6J8B6	Inorganic diphosphatase OS=Echinococcus granulosus OX=6210 GN=EGR_01176 PE=3 SV=1	EGR_01176	33.675	75.5	113	20	20	20	21	18	20	18	18	18	18	17	16	18	16	17	18	17	16	18	16	17	18	17	16	18	16	17	1374400	1338600	1425100	3474500	3984600	4120900	0.524644	0.510978	0.543997	1.32631	1.52102	1.57305	2.798	4.93464e-05
U6J8F2	DnaJ subfamily B member OS=Echinococcus granulosus OX=6210 GN=EGR_05312 PE=4 SV=1	EGR_05312	43.428	17.9	25	6	6	6	3	4	3	6	4	5	4	5	4	6	6	6	4	5	4	6	6	6	4	5	4	6	6	6	136580	120930	147490	312520	316100	327290	0.602156	0.533158	0.650256	1.37784	1.39363	1.44296	2.36	0.00013158
U6J8G2	DNA-directed RNA polymerases I, II, and III subunit RPABC4 OS=Echinococcus granulosus OX=6210 GN=EGR_09900 PE=3 SV=1	EGR_09900	7.7719	45.6	9	2	2	2	1	1	1	2	2	2	1	1	1	2	2	2	1	1	1	2	2	2	1	1	1	2	2	2	0	0	0	89880	97976	94687				0.954333	1.04029	1.00537
U6J8J0	Ribosomal protein L15 OS=Echinococcus granulosus OX=6210 GN=EGR_05341 PE=3 SV=1	EGR_05341	23.943	28.9	27	6	6	6	7	7	7	2	2	2	6	6	6	4	4	4	6	6	6	4	4	4	6	6	6	4	4	4	923190	963930	966570	111530	121970	118870	1.72771	1.80395	1.80889	0.208723	0.228261	0.22246	0.123	2.69603e-07
U6J8K8	Kinesin 3 OS=Echinococcus granulosus OX=6210 GN=EGR_07794 PE=4 SV=1	EGR_07794	89.414	1.3	4	1	1	1	0	1	0	1	1	1	1	1	1	1	1	1	1	1	1	1	1	1	1	1	1	1	1	1	0	0	0	0	0	0
U6J8L9	Ribosome production factor 2 homolog OS=Echinococcus granulosus OX=6210 GN=EGR_03700 PE=3 SV=1	EGR_03700	41.325	48.6	41	12	12	12	12	11	11	2	3	2	11	12	11	4	3	4	11	12	11	4	3	4	11	12	11	4	3	4	66584	61314	67722	51643	51650	52987	1.13528	1.04542	1.15468	0.880529	0.880648	0.903444	0.799	0.00217061
U6J8M4	RNA-binding protein pno1 OS=Echinococcus granulosus OX=6210 GN=EGR_05299 PE=3 SV=1	EGR_05299	20.706	30.4	12	4	4	4	4	2	3	1	1	1	4	4	4	1	2	2	4	4	4	1	2	2	4	4	4	1	2	2	36767	30952	38448	0	25743	23926	1.17967	0.993095	1.23361		0.825964	0.767666	0.702	0.0296766
U6J8N7	Synaptotagmin OS=Echinococcus granulosus OX=6210 GN=EGR_08898 PE=3 SV=1	EGR_08898	47.082	18.6	8	8	4	4	1	3	4	0	0	0	7	8	8	2	2	2	4	4	4	1	1	1	4	4	4	1	1	1	186720	196320	193160	0	0	0	0.972162	1.02215	1.00569
U6J8Q0	Transgelin OS=Echinococcus granulosus OX=6210 GN=EGR_08243 PE=3 SV=1	EGR_08243	39.514	65.8	97	18	18	18	15	20	21	13	15	13	14	13	13	14	15	14	14	13	13	14	15	14	14	13	13	14	15	14	1629900	1544400	1779000	757370	854190	694660	1.34711	1.27645	1.47035	0.625967	0.705989	0.574137	0.466	0.00045913
U6J8R3	Rab protein 3 OS=Echinococcus granulosus OX=6210 GN=EGR_09641 PE=4 SV=1	EGR_09641	34.047	19.6	8	4	4	4	3	2	3	0	0	0	3	4	4	1	1	1	3	4	4	1	1	1	3	4	4	1	1	1	43165	39625	41220	0	0	0	1.04423	0.958592	0.997178
U6J8S4	DnaJ subfamily B OS=Echinococcus granulosus OX=6210 GN=EGR_07837 PE=4 SV=1	EGR_07837	28.382	10.9	8	2	2	2	1	1	1	2	1	2	1	1	1	2	2	2	1	1	1	2	2	2	1	1	1	2	2	2	0	0	0	78262	76622	62000				1.08254	1.05986	0.857601
U6J8V5	Proteasome subunit alpha type OS=Echinococcus granulosus OX=6210 GN=EGR_05556 PE=3 SV=1	EGR_05556	26.005	78.3	80	17	17	17	16	13	14	12	12	13	15	14	13	13	12	12	15	14	13	13	12	12	15	14	13	13	12	12	405470	414810	453210	762890	815270	877030	0.652461	0.667491	0.729282	1.2276	1.31189	1.41127	1.928	0.000238946
U6J907	Vacuolar protein sorting-associated protein OS=Echinococcus granulosus OX=6210 GN=EGR_04361 PE=3 SV=1	EGR_04361	27.976	46.7	47	11	11	11	9	9	10	7	5	7	11	11	11	11	9	9	11	11	11	11	9	9	11	11	11	11	9	9	241430	263840	257670	234360	218500	223070	1.00675	1.1002	1.07447	0.977267	0.911132	0.930188	0.886	0.0230784
U6J912	Single strand binding protein OS=Echinococcus granulosus OX=6210 GN=EGR_05560 PE=4 SV=1	EGR_05560	17.806	33.8	14	4	4	4	5	2	3	2	0	2	4	4	3	2	1	2	4	4	3	2	1	2	4	4	3	2	1	2	42673	61871	38092	104420	137820	115830	0.511354	0.741405	0.456459	1.25127	1.65151	1.388	2.51	0.00501634
U6J919	Peptidyl-prolyl cis-trans isomerase E OS=Echinococcus granulosus OX=6210 GN=EGR_04348 PE=3 SV=1	EGR_04348	38.147	9	9	2	2	2	2	2	2	1	1	1	2	2	2	2	2	2	2	2	2	2	2	2	2	2	2	2	2	2	161740	161160	170340	60414	61887	64373	1.4273	1.42218	1.50319	0.533132	0.546131	0.568069	0.378	2.94126e-06
U6J921	Syntaxin-7 OS=Echinococcus granulosus OX=6210 GN=EGR_05134 PE=4 SV=1	EGR_05134	26.485	52.1	40	10	10	10	6	5	5	7	9	8	9	9	8	10	9	9	9	9	8	10	9	9	9	9	8	10	9	9	91874	90819	95964	531240	554340	562220	0.286144	0.282858	0.298882	1.65456	1.72651	1.75105	5.913	1.96327e-07
U6J927	Lsm14b protein OS=Echinococcus granulosus OX=6210 GN=EGR_04338 PE=3 SV=1	EGR_04338	46.397	23.9	14	6	6	6	3	3	4	1	2	1	3	3	4	4	4	4	3	3	4	4	4	4	3	3	4	4	4	4	61276	58220	66375	57076	58663	61853	1.01154	0.961088	1.09571	0.942203	0.968401	1.02106	0.955	0.375713
U6J953	60S ribosomal protein L13a OS=Echinococcus granulosus OX=6210 GN=EGR_02356 PE=3 SV=1	EGR_02356	23.75	21.3	21	5	5	5	6	6	6	1	0	2	5	5	5	3	2	3	5	5	5	3	2	3	5	5	5	3	2	3	359780	360710	359390	23489	23029	30090	1.86658	1.87141	1.86456	0.121864	0.119477	0.156111	0.071	6.58854e-06
U6J963	Upstream activation factor subunit UAF30 OS=Echinococcus granulosus OX=6210 GN=EGR_04033 PE=4 SV=1	EGR_04033	23.06	26.6	17	5	5	5	2	3	2	3	3	4	4	5	4	3	3	4	4	5	4	3	3	4	4	5	4	3	3	4	54460	45427	51653	727840	740460	667310	0.142868	0.119171	0.135504	1.90938	1.94249	1.75059	14.093	1.88471e-06
U6J969	Calcium uniporter protein OS=Echinococcus granulosus OX=6210 GN=EGR_04585 PE=3 SV=1	EGR_04585	36.48	23.5	20	5	5	5	5	4	5	1	3	2	5	5	5	2	3	3	5	5	5	2	3	3	5	5	5	2	3	3	87670	89956	81633	44278	40791	40748	1.36602	1.40163	1.27195	0.689911	0.635578	0.634908	0.485	5.51482e-05
U6J989	Intraflagellar transport protein OS=Echinococcus granulosus OX=6210 GN=EGR_02315 PE=3 SV=1	EGR_02315	55.387	2.8	3	1	1	1	0	0	0	1	1	1	0	0	0	1	1	1	0	0	0	1	1	1	0	0	0	1	1	1	0	0	0	0	0	0
U6J997	14 kDa subunit splicing factor 3b OS=Echinococcus granulosus OX=6210 GN=EGR_03987 PE=4 SV=1	EGR_03987	14.161	22.8	9	2	2	2	3	3	3	0	0	0	2	2	2	2	2	2	2	2	2	2	2	2	2	2	2	2	2	2	71398	71526	71237	45754	49193	45886	1.20675	1.20891	1.20403	0.77332	0.831445	0.775551	0.658	5.99306e-05
U6J999	Pre-mRNA-splicing factor SYF2 OS=Echinococcus granulosus OX=6210 GN=EGR_07536 PE=3 SV=1	EGR_07536	27.437	19	11	4	4	4	0	1	1	1	4	4	2	3	2	4	4	4	2	3	2	4	4	4	2	3	2	4	4	4	33570	28095	16126	73441	192060	177590	0.38669	0.323624	0.185754	0.845961	2.21232	2.04565	5.696	0.0109272
U6J9A4	Signal sequence receptor subunit alpha OS=Echinococcus granulosus OX=6210 GN=EGR_02293 PE=3 SV=1	EGR_02293	29.912	20.2	9	3	3	3	2	2	1	1	2	1	2	3	2	1	1	1	2	3	2	1	1	1	2	3	2	1	1	1	38357	39848	37218	0	0	0	0.99695	1.0357	0.967346
U6J9B7	EF HAND 1 calcium binding site OS=Echinococcus granulosus OX=6210 GN=EGR_07615 PE=4 SV=1	EGR_07615	50.237	38.2	40	13	13	13	0	0	0	13	16	11	1	1	1	12	13	11	1	1	1	12	13	11	1	1	1	12	13	11	0	0	0	298440	301520	313000				0.980678	0.990799	1.02852
U6J9E1	Prohibitin OS=Echinococcus granulosus OX=6210 GN=EGR_02244 PE=2 SV=1	EGR_02244	32.085	63.7	84	14	14	14	17	19	18	11	10	9	14	13	13	12	11	11	14	13	13	12	11	11	14	13	13	12	11	11	758290	758680	744810	403480	394870	415870	1.3089	1.30957	1.28563	0.696456	0.681594	0.717842	0.537	2.74813e-06
U6J9H6	Expressed conserved protein OS=Echinococcus granulosus OX=6210 GN=EGR_03087 PE=4 SV=1	EGR_03087	22.236	39.4	18	5	5	5	5	5	5	1	1	1	5	5	5	1	1	1	5	5	5	1	1	1	5	5	5	1	1	1	130060	130290	129010	0	0	0	1.00211	1.00388	0.994016
U6J9I2	Raptor_N domain-containing protein OS=Rodentolepis nana OX=102285 GN=HNAJ_LOCUS226 PE=3 SV=2	HNAJ_LOCUS226	43.675	35.2	26	9	9	9	0	0	0	10	9	7	0	0	0	9	9	8	0	0	0	9	9	8	0	0	0	9	9	8	0	0	0	156070	157640	155890				0.99704	1.00707	0.99589
U6J9J2	26S protease regulatory subunit S10B OS=Echinococcus granulosus OX=6210 GN=EGR_02391 PE=3 SV=1	EGR_02391	44.345	39.6	63	13	13	13	9	11	10	11	11	11	10	12	12	12	13	12	10	12	12	12	13	12	10	12	12	12	13	12	146140	138030	146290	310700	294410	317230	0.648167	0.612197	0.648832	1.37803	1.30578	1.40699	2.143	1.31465e-05
U6J9J8	Vacuolar-sorting protein SNF8 OS=Echinococcus granulosus OX=6210 GN=EGR_02396 PE=3 SV=1	EGR_02396	28.102	37	34	6	6	6	7	6	7	4	5	5	6	5	6	3	4	4	6	5	6	3	4	4	6	5	6	3	4	4	51380	49106	49815	93353	98012	90734	0.712951	0.681397	0.691235	1.29537	1.36002	1.25903	1.877	1.77949e-05
U6J9M2	Protein C4 OS=Echinococcus granulosus OX=6210 GN=EGR_08664 PE=4 SV=1	EGR_08664	39.595	9.3	2	2	2	2	0	0	0	0	1	1	0	0	0	1	2	1	0	0	0	1	2	1	0	0	0	1	2	1	0	0	0	0	0	0
U6J9M3	PITH domain containing protein 1 OS=Echinococcus granulosus OX=6210 GN=EGR_03331 PE=3 SV=1	EGR_03331	22.888	83.3	61	10	10	10	8	8	6	13	13	13	8	8	6	10	10	10	8	8	6	10	10	10	8	8	6	10	10	10	100450	102640	132160	602820	586500	593120	0.284603	0.290807	0.374446	1.70795	1.66172	1.68047	5.317	4.53658e-05
U6J9P2	FeS cluster biogenesis OS=Echinococcus granulosus OX=6210 GN=EGR_01743 PE=3 SV=1	EGR_01743	17.964	9.3	3	1	1	1	1	1	1	0	0	0	1	1	1	0	0	0	1	1	1	0	0	0	1	1	1	0	0	0	0	0	0	0	0	0
U6J9P3	60S ribosomal protein L6 OS=Echinococcus granulosus OX=6210 GN=EGR_02445 PE=3 SV=1	EGR_02445	28.33	30.9	28	8	8	8	11	9	8	0	0	0	8	8	8	0	1	0	8	8	8	0	1	0	8	8	8	0	1	0	586870	542510	520650	0	0	0	1.06702	0.986364	0.946619
U6J9P4	Tektin OS=Echinococcus granulosus OX=6210 GN=EGR_02733 PE=3 SV=1	EGR_02733	51.39	36.3	42	14	14	14	1	1	1	12	14	13	5	6	6	12	14	14	5	6	6	12	14	14	5	6	6	12	14	14	12890	12006	8568.6	210490	227940	201870	0.114788	0.106916	0.076305	1.87445	2.02985	1.79769	19.134	2.24867e-05
U6J9Q0	26S protease regulatory subunit 6B OS=Echinococcus granulosus OX=6210 GN=EGR_01753 PE=3 SV=1	EGR_01753	46.693	54.7	78	21	21	21	12	12	12	16	11	15	17	17	18	17	19	17	17	17	18	17	19	17	17	17	18	17	19	17	193460	197020	193420	570160	618630	605930	0.487997	0.496977	0.487896	1.43821	1.56048	1.52844	3.074	1.52835e-06
U6J9Q3	Synaptic glycoprotein sc2 OS=Echinococcus granulosus OX=6210 GN=EGR_03533 PE=3 SV=1	EGR_03533	35.329	27.3	33	7	7	7	10	9	9	1	2	2	7	7	6	4	4	4	7	7	6	4	4	4	7	7	6	4	4	4	837840	703740	848870	78444	77018	81966	1.91297	1.60679	1.93815	0.179104	0.175848	0.187146	0.099	3.36701e-06
U6J9Q7	Cysteine rich protein 1 OS=Echinococcus granulosus OX=6210 GN=EGR_02747 PE=4 SV=1	EGR_02747	8.3956	48	12	3	3	3	2	3	2	2	1	2	2	2	2	3	2	3	2	2	2	3	2	3	2	2	2	3	2	3	537700	508490	423580	454100	449830	452110	1.14169	1.07967	0.899381	0.964184	0.955117	0.959958	0.923	0.354302
U6J9Q8	Proteasome subunit beta OS=Echinococcus granulosus OX=6210 GN=EGR_03528 PE=3 SV=1	EGR_03528	26.591	45.5	39	8	8	8	7	5	6	6	7	8	6	6	5	7	8	8	6	6	5	7	8	8	6	6	5	7	8	8	640130	656700	566750	981810	984130	991740	0.796634	0.817255	0.705314	1.22185	1.22474	1.23421	1.587	0.000523345
U6J9R0	60S acidic ribosomal protein P0 OS=Echinococcus granulosus OX=6210 GN=EGR_02751 PE=3 SV=1	EGR_02751	35.813	57	72	15	15	15	11	12	12	12	13	12	13	13	13	14	14	14	13	13	13	14	14	14	13	13	13	14	14	14	1487200	1473000	1425300	2686600	2723400	2858100	0.705191	0.698457	0.675839	1.27391	1.29136	1.35523	1.885	9.89337e-06
U6J9S4	Nitric oxide synthase-interacting protein OS=Echinococcus granulosus OX=6210 GN=EGR_02772 PE=3 SV=1	EGR_02772	33.444	3.6	3	1	1	1	1	1	1	0	0	0	1	1	1	1	0	0	1	1	1	1	0	0	1	1	1	1	0	0	0	0	0	0	0	0
U6J9T7	Lysine-specific demethylase 5B OS=Echinococcus granulosus OX=6210 GN=EGR_07596 PE=4 SV=1	EGR_07596	38.907	20.3	23	6	6	6	6	6	6	1	2	2	5	6	5	2	2	2	5	6	5	2	2	2	5	6	5	2	2	2	158940	148880	161150	75781	91310	77236	1.33695	1.25232	1.35554	0.637443	0.768067	0.649682	0.521	0.000515646
U6J9W1	28S ribosomal protein S5 OS=Echinococcus granulosus OX=6210 GN=EGR_02819 PE=3 SV=1	EGR_02819	58.312	7.5	4	2	2	2	1	1	2	0	0	0	2	2	2	1	0	1	2	2	2	1	0	1	2	2	2	1	0	1	30713	27983	25415	0	0	0	1.09545	0.998074	0.906481
U6J9X0	Glutamyl-tRNA(Gln) amidotransferase subunit A, mitochondrial OS=Echinococcus granulosus OX=6210 GN=EGR_01849 PE=3 SV=1	EGR_01849	54.634	11.1	6	3	3	3	2	2	2	0	0	0	3	2	3	0	0	0	3	2	3	0	0	0	3	2	3	0	0	0	7410.5	7854.7	7965.8	0	0	0	0.956976	1.01434	1.02869
U6J9Y4	Flap endonuclease 1 OS=Echinococcus granulosus OX=6210 GN=EGR_02842 PE=3 SV=1	EGR_02842	42.22	13.2	7	3	3	3	1	1	1	1	2	1	3	3	2	3	3	2	3	3	2	3	3	2	3	3	2	3	3	2	15907	15377	25205	22364	32640	22483	0.712381	0.688646	1.12878	1.00155	1.46175	1.00688	1.372	0.182574
U6J9Y9	Polyglutamine binding protein 1 OS=Echinococcus granulosus OX=6210 GN=EGR_03867 PE=4 SV=1	EGR_03867	34.072	13.4	6	3	3	3	2	1	3	0	0	0	2	3	3	0	0	1	2	3	3	0	0	1	2	3	3	0	0	1	67415	66257	69394	0	0	0	0.995957	0.978849	1.02519
U6J9Z2	60S ribosomal protein L13 OS=Echinococcus granulosus OX=6210 GN=EGR_07290 PE=3 SV=1	EGR_07290	23.384	38.3	43	9	9	9	11	8	8	6	5	5	9	9	9	9	8	6	9	9	9	9	8	6	9	9	9	9	8	6	677870	663270	696710	133070	141710	135570	1.66131	1.62553	1.70748	0.326125	0.3473	0.332252	0.201	2.75239e-07
U6J9Z5	PDZ and LIM domain protein OS=Echinococcus granulosus OX=6210 GN=EGR_02856 PE=4 SV=1	EGR_02856	28.482	50.8	26	9	9	9	9	9	8	0	0	0	9	9	8	1	0	0	9	9	8	1	0	0	9	9	8	1	0	0	93655	97491	94714	0	0	0	0.982876	1.02313	0.99399
U6JA05	5'-AMP-activated protein kinase subunit beta-1 OS=Echinococcus granulosus OX=6210 GN=EGR_03895 PE=3 SV=1	EGR_03895	40.56	16.3	9	3	3	3	3	3	3	0	0	0	3	3	3	0	0	0	3	3	3	0	0	0	3	3	3	0	0	0	36032	38029	39920	0	0	0	0.948369	1.00093	1.0507
U6JA31	Neural proliferation differentiation OS=Echinococcus granulosus OX=6210 GN=EGR_04788 PE=4 SV=1	EGR_04788	28.496	10	8	2	2	2	1	0	0	3	2	2	2	2	2	2	2	2	2	2	2	2	2	2	2	2	2	2	2	2	14366	10948	15572	62531	59270	69738	0.370855	0.28262	0.401988	1.61422	1.53004	1.80027	4.685	0.000185104
U6JA45	Glypican OS=Echinococcus granulosus OX=6210 GN=EGR_06051 PE=3 SV=1	EGR_06051	124.33	10.7	27	9	9	9	7	4	7	3	3	3	7	8	8	4	6	4	7	8	8	4	6	4	7	8	8	4	6	4	44162	32036	28416	64065	52077	48493	0.984115	0.713897	0.633228	1.42764	1.1605	1.08063	1.574	0.0408437
U6JA54	Calmodulin OS=Echinococcus granulosus OX=6210 GN=EGR_09570 PE=4 SV=1	EGR_09570	18.504	72.5	47	10	10	10	8	8	9	7	7	8	9	8	8	8	7	8	9	8	8	8	7	8	9	8	8	8	7	8	339540	304510	306520	1727700	1763200	1806600	0.326059	0.29242	0.29435	1.6591	1.6932	1.73487	5.573	1.36021e-06
U6JA56	PRKCA-binding protein OS=Echinococcus granulosus OX=6210 GN=EGR_01970 PE=4 SV=1	EGR_01970	50.618	11.8	11	4	4	4	3	4	2	1	1	0	4	4	3	2	2	2	4	4	3	2	2	2	4	4	3	2	2	2	33271	32927	29461	26203	24143	25686	1.16271	1.15068	1.02956	0.915703	0.843713	0.897636	0.795	0.00767996
U6JA70	Protein transport protein SEC23 OS=Echinococcus granulosus OX=6210 GN=EGR_03928 PE=3 SV=1	EGR_03928	85.704	39.4	52	18	18	18	14	17	13	2	3	3	15	17	16	3	4	3	15	17	16	3	4	3	15	17	16	3	4	3	709350	825520	646180	32535	40134	32712	1.86146	2.16631	1.69569	0.085378	0.105319	0.085842	0.048	6.88292e-06
U6JA79	Target of rapamycin complex subunit lst8 OS=Echinococcus granulosus OX=6210 GN=EGR_06080 PE=3 SV=1	EGR_06080	36.169	41.4	33	10	10	10	5	5	5	6	4	8	8	9	9	9	8	10	8	9	9	9	8	10	8	9	9	9	8	10	38828	37278	44128	128580	127680	134290	0.456099	0.437892	0.518356	1.51038	1.49981	1.57746	3.248	2.44447e-05
U6JA97	Malic enzyme OS=Echinococcus granulosus OX=6210 GN=EGR_02017 PE=3 SV=1	EGR_02017	65.184	72	139	29	29	29	36	34	36	12	11	10	29	28	29	14	14	16	29	28	29	14	14	16	29	28	29	14	14	16	414440	450940	421120	128230	187130	117690	1.4461	1.57346	1.46941	0.447431	0.65295	0.410654	0.337	0.00156068
U6JAA9	ADP dependent glucokinase OS=Echinococcus granulosus OX=6210 GN=EGR_09230 PE=4 SV=1	EGR_09230	64	13.3	16	6	6	6	4	4	5	1	2	0	6	6	6	2	2	1	6	6	6	2	2	1	6	6	6	2	2	1	276920	266530	264160	428300	1483800	0	0.509098	0.489997	0.48564	0.7874	2.72786		3.551	0.100948
U6JAB5	Actin-related protein 2/3 complex subunit 5 OS=Echinococcus granulosus OX=6210 GN=EGR_07233 PE=3 SV=1	EGR_07233	17.563	54.8	46	7	7	7	9	9	9	7	5	7	7	7	7	5	6	5	7	7	7	5	6	5	7	7	7	5	6	5	308820	291160	285240	555340	496800	487340	0.764185	0.720485	0.705836	1.37421	1.22935	1.20594	1.739	0.000304191
U6JAG4	Histone H2A OS=Echinococcus granulosus OX=6210 GN=EGR_01052 PE=3 SV=1	EGR_01052	13.772	70.3	38	7	4	7	10	12	8	3	3	2	5	6	5	3	3	4	2	4	3	1	1	1	5	6	5	3	3	4	5824900	6058300	5665000	2193200	2210600	2121200	1.4518	1.50997	1.41194	0.546633	0.55097	0.528688	0.372	1.81559e-06
U6JAH9	Tubulin polymerization promoting protein family OS=Echinococcus granulosus OX=6210 GN=EGR_08879 PE=3 SV=1	EGR_08879	18.23	54.1	39	8	8	8	6	7	6	7	7	6	8	8	8	8	8	7	8	8	8	8	8	7	8	8	8	8	8	7	714510	678810	717500	1284600	1229400	1186000	0.737772	0.70091	0.740859	1.32642	1.26943	1.22461	1.753	4.30647e-05
U6JAL5	Importin subunit alpha OS=Echinococcus granulosus OX=6210 GN=EGR_01111 PE=3 SV=1	EGR_01111	58.06	19.2	20	6	6	6	4	5	4	2	2	3	5	6	5	4	4	4	5	6	5	4	4	4	5	6	5	4	4	4	177920	225870	242020	190250	187370	302430	0.805153	1.02214	1.09523	0.860951	0.847918	1.36861	1.053	0.860121
U6JAM8	Proteasome subunit beta OS=Echinococcus granulosus OX=6210 GN=EGR_01125 PE=3 SV=1	EGR_01125	22.123	60	35	10	10	10	5	4	5	8	6	7	5	5	5	9	9	9	5	5	5	9	9	9	5	5	5	9	9	9	288380	278130	302130	700580	686220	722680	0.580997	0.560347	0.608699	1.41145	1.38252	1.45598	2.428	6.14734e-06
U6JAQ3	RNA polymerase II-associated factor 1 homolog OS=Echinococcus granulosus OX=6210 GN=EGR_01152 PE=3 SV=1	EGR_01152	67.275	21.4	23	9	9	9	2	3	3	6	4	5	1	4	3	7	7	7	1	4	3	7	7	7	1	4	3	7	7	7	0	59578	94416	91415	117810	87192		0.661374	1.04811	1.01479	1.30781	0.967916	1.283	0.293171
U6JAU0	Cystatin B Stefin B OS=Echinococcus granulosus OX=6210 GN=EGR_08406 PE=3 SV=1	EGR_08406	10.898	85.7	77	10	10	10	12	10	11	14	14	16	7	7	7	10	10	10	7	7	7	10	10	10	7	7	7	10	10	10	1031200	1039500	1047900	3800200	3815700	3869300	0.423671	0.427081	0.430532	1.56132	1.56769	1.58971	3.683	5.46058e-09
U6JAU3	Tetratricopeptide repeat protein OS=Echinococcus granulosus OX=6210 GN=EGR_01201 PE=4 SV=1	EGR_01201	110.12	8.8	14	7	7	7	5	5	4	0	0	0	7	6	5	3	2	3	7	6	5	3	2	3	7	6	5	3	2	3	38116	42714	42262	67498	80460	34130	0.749381	0.83978	0.830893	1.32705	1.58189	0.671014	1.479	0.279119
U6JAU5	Retinoblastoma protein 1 OS=Echinococcus granulosus OX=6210 GN=EGR_09132 PE=3 SV=1	EGR_09132	119.21	33.7	72	27	26	27	20	24	24	1	0	3	24	25	24	7	5	7	23	24	24	6	4	6	24	25	24	7	5	7	224940	212150	219810	23984	13907	27998	1.86727	1.7611	1.82468	0.199095	0.115444	0.232416	0.1	0.000388494
U6JAX0	Mitochondrial import receptor subunit TOM22 homolog OS=Echinococcus granulosus OX=6210 GN=EGR_05697 PE=3 SV=1	EGR_05697	21.926	19.3	18	3	3	3	3	2	4	3	3	3	3	3	3	2	2	2	3	3	3	2	2	2	3	3	3	2	2	2	118020	115420	124920	219180	239710	164720	0.721122	0.705235	0.763282	1.33923	1.46467	1.00647	1.74	0.00936555
U6JAX4	Proteasomal ATPase associated factor 1 OS=Echinococcus granulosus OX=6210 GN=EGR_05609 PE=4 SV=1	EGR_05609	54.491	2.4	3	1	1	1	1	1	1	0	0	0	1	1	1	1	1	1	1	1	1	1	1	1	1	1	1	1	1	1	0	0	0	0	0	0
U6JB10	Carbonic anhydrase OS=Echinococcus granulosus OX=6210 GN=EGR_05704 PE=3 SV=1	EGR_05704	35.941	16.9	8	4	4	4	3	3	2	0	0	0	4	4	4	2	2	2	4	4	4	2	2	2	4	4	4	2	2	2	69522	49682	68427	127400	73555	66682	0.916234	0.654762	0.901803	1.67901	0.969385	0.878805	1.426	0.230371
U6JB11	Fatty acid amide hydrolase 1 OS=Echinococcus granulosus OX=6210 GN=EGR_04374 PE=4 SV=1	EGR_04374	66.457	28.1	27	11	11	11	8	9	7	1	1	1	10	10	11	1	2	2	10	10	11	1	2	2	10	10	11	1	2	2	46641	73609	60252	0	17193	10996	1.11747	1.76359	1.44357		0.411925	0.263452	0.234	0.00876536
U6JB17	FIT family protein OS=Echinococcus granulosus OX=6210 GN=EGR_07787 PE=4 SV=1	EGR_07787	37.923	20.7	12	5	5	5	4	4	4	0	0	0	5	5	5	1	1	1	5	5	5	1	1	1	5	5	5	1	1	1	58168	57324	57671	0	0	0	1.00774	0.993122	0.999134
U6JB19	V-type proton ATPase subunit E OS=Echinococcus granulosus OX=6210 GN=EGR_05567 PE=3 SV=1	EGR_05567	24.28	19.4	16	4	4	4	3	4	2	3	1	3	3	4	3	4	2	3	3	4	3	4	2	3	3	4	3	4	2	3	128500	131010	124150	395100	319920	400230	0.514374	0.524421	0.496961	1.58155	1.28061	1.60208	2.907	0.000138976
U6JB26	Expressed conserved protein OS=Echinococcus granulosus OX=6210 GN=EGR_05558 PE=4 SV=1	EGR_05558	14.192	29.5	12	3	3	3	2	2	2	1	3	2	2	2	2	1	2	1	2	2	2	1	2	1	2	2	2	1	2	1	182710	170740	172540	0	0	0	1.04209	0.973821	0.984087
U6JB41	Very-long-chain (3R)-3-hydroxyacyl-CoA dehydratase OS=Echinococcus granulosus OX=6210 GN=EGR_04347 PE=3 SV=1	EGR_04347	24.516	6.1	3	1	1	1	1	1	1	0	0	0	1	1	1	0	0	0	1	1	1	0	0	0	1	1	1	0	0	0	0	0	0	0	0	0
U6JB50	DNA directed RNA polymerase III subunit OS=Echinococcus granulosus OX=6210 GN=EGR_04337 PE=3 SV=1	EGR_04337	23.161	22.9	6	3	3	3	3	1	2	0	0	0	3	3	3	0	0	0	3	3	3	0	0	0	3	3	3	0	0	0	23209	24920	23633	0	0	0	0.970249	1.04178	0.987974
U6JB53	Histone arginine methyltransferase CARMER OS=Echinococcus granulosus OX=6210 GN=EGR_02379 PE=4 SV=1	EGR_02379	71.648	16.5	26	9	9	9	9	9	8	0	0	0	8	8	8	1	1	0	8	8	8	1	1	0	8	8	8	1	1	0	47295	47582	47527	0	0	0	0.996355	1.0024	1.00124
U6JB55	Eukaryotic translation initiation factor 2 OS=Echinococcus granulosus OX=6210 GN=EGR_06549 PE=3 SV=1	EGR_06549	33.105	42.5	36	10	10	10	8	10	8	3	4	3	9	9	9	7	7	7	9	9	9	7	7	7	9	9	9	7	7	7	1847800	1957800	2009000	1159900	1336000	1308200	1.15263	1.22125	1.25318	0.723528	0.833377	0.816035	0.654	0.00108544
U6JB77	28S ribosomal protein S7 OS=Echinococcus granulosus OX=6210 GN=EGR_02352 PE=3 SV=1	EGR_02352	25.767	27.5	11	4	4	4	3	3	4	1	0	0	4	4	4	1	1	1	4	4	4	1	1	1	4	4	4	1	1	1	22239	21471	21271	0	0	0	1.02672	0.991259	0.982026
U6JB79	Sulfhydryl oxidase OS=Echinococcus granulosus OX=6210 GN=EGR_05152 PE=4 SV=1	EGR_05152	20.02	59.5	50	11	11	11	6	8	7	8	12	9	8	6	8	10	9	9	8	6	8	10	9	9	8	6	8	10	9	9	585150	776100	607340	437830	708310	571670	0.952393	1.26318	0.988509	0.712614	1.15285	0.930452	0.873	0.422264
U6JB91	Phosphatidate cytidylyltransferase OS=Echinococcus granulosus OX=6210 GN=EGR_07555 PE=3 SV=1	EGR_07555	53.993	26	41	10	10	10	15	13	13	0	0	0	10	8	9	1	2	1	10	8	9	1	2	1	10	8	9	1	2	1	232780	110500	111180	0	25246	0	1.94102	0.921398	0.927068		0.210512		0.167
U6JB92	Expressed conserved protein OS=Echinococcus granulosus OX=6210 GN=EGR_10167 PE=4 SV=1	EGR_10167	28.894	10.4	3	2	2	2	0	0	0	1	1	1	0	0	0	1	2	2	0	0	0	1	2	2	0	0	0	1	2	2	0	0	0	0	75414	102510					0.84771	1.15229
U6JBB2	H/ACA ribonucleoprotein complex subunit 2-like protein OS=Echinococcus granulosus OX=6210 GN=EGR_07532 PE=3 SV=1	EGR_07532	17.006	31.2	7	2	2	2	1	2	1	1	1	1	1	2	1	1	1	1	1	2	1	1	1	1	1	2	1	1	1	1	0	0	0	0	0	0
U6JBD0	Charged multivesicular body protein 4a OS=Echinococcus granulosus OX=6210 GN=EGR_07734 PE=3 SV=1	EGR_07734	24.093	36.6	50	7	7	7	6	4	6	12	11	11	6	5	4	7	7	7	6	5	4	7	7	7	6	5	4	7	7	7	129230	148150	145380	1805300	1710200	1813200	0.134814	0.154552	0.151662	1.88331	1.7841	1.89155	12.605	6.89075e-07
U6JBD5	Transcription factor A OS=Echinococcus granulosus OX=6210 GN=EGR_09617 PE=4 SV=1	EGR_09617	24.008	36	46	9	9	9	6	8	7	9	8	8	8	8	8	9	9	9	8	8	8	9	9	9	8	8	8	9	9	9	187090	204410	175580	518280	527440	562950	0.515932	0.563695	0.484192	1.42925	1.4545	1.55243	2.837	3.30014e-05
U6JBE2	Expressed conserved protein OS=Echinococcus granulosus OX=6210 GN=EGR_10160 PE=4 SV=1	EGR_10160	9.1894	88.3	39	7	7	7	7	7	5	7	6	7	6	6	6	6	6	6	6	6	6	6	6	6	6	6	6	6	6	6	1218100	1183700	1102900	1928200	1911300	1903700	0.790298	0.76798	0.715557	1.25101	1.24004	1.23511	1.639	7.67259e-05
U6JBE4	2-phospho-D-glycerate hydro-lyase OS=Echinococcus granulosus OX=6210 GN=EGR_09630 PE=3 SV=1	EGR_09630	46.88	47.3	47	15	14	14	1	1	1	14	16	14	5	4	4	15	14	15	4	3	3	14	13	14	4	3	3	14	13	14	11160	9615	10269	586450	510140	596210	0.038843	0.033466	0.035742	2.04119	1.77559	2.07517	54.529	4.34088e-07
U6JBG8	FACT complex subunit OS=Echinococcus granulosus OX=6210 GN=EGR_09023 PE=3 SV=1	EGR_09023	124.81	14.3	34	12	12	12	9	8	10	2	3	2	9	10	10	8	6	6	9	10	10	8	6	6	9	10	10	8	6	6	51898	45381	44978	42751	50108	45913	1.10803	0.968889	0.960285	0.912739	1.06981	0.980248	0.976	0.723617
U6JBG9	Ribosomal protein L37 OS=Echinococcus granulosus OX=6210 GN=EGR_04872 PE=3 SV=1	EGR_04872	10.44	12.1	3	1	1	1	1	1	1	0	0	0	1	1	1	1	1	1	1	1	1	1	1	1	1	1	1	1	1	1	0	0	0	0	0	0
U6JBH0	Ribonucleoside diphosphate reductase subunit OS=Echinococcus granulosus OX=6210 GN=EGR_02227 PE=3 SV=1	EGR_02227	38.58	43.1	68	12	12	12	11	12	14	10	10	11	12	11	11	11	9	10	12	11	11	11	9	10	12	11	11	11	9	10	193330	204100	203500	349030	345910	321860	0.717042	0.756987	0.754761	1.29452	1.28295	1.19375	1.692	7.1926e-05
U6JBL1	H(+)-transporting two-sector ATPase OS=Echinococcus granulosus OX=6210 GN=EGR_04878 PE=3 SV=1	EGR_04878	68.964	57.8	73	23	23	23	18	16	19	5	7	8	21	22	21	13	12	12	21	22	21	13	12	12	21	22	21	13	12	12	368160	386690	360830	339340	365900	347880	1.01852	1.06978	0.998239	0.938786	1.01226	0.962412	0.944	0.128604
U6JBL7	Four and a half LIM domains protein 3 OS=Echinococcus granulosus OX=6210 GN=EGR_04026 PE=4 SV=1	EGR_04026	13.549	82.5	74	11	11	11	15	15	15	9	10	10	11	11	11	10	10	10	11	11	11	10	10	10	11	11	11	10	10	10	1152200	1326300	1309400	304360	315930	317560	1.46288	1.68392	1.66247	0.386428	0.401117	0.403187	0.248	7.60774e-06
U6JBL9	Suf domain-containing protein OS=Taenia asiatica OX=60517 GN=TASK_LOCUS3633 PE=4 SV=1	TASK_LOCUS3633	66.717	8.3	8	3	3	3	3	2	2	0	0	1	2	2	2	1	1	1	2	2	2	1	1	1	2	2	2	1	1	1	28837	30324	28367	0	0	0	0.988381	1.03935	0.972272
U6JBN4	UV excision repair protein RAD23 OS=Echinococcus granulosus OX=6210 GN=EGR_02424 PE=3 SV=1	EGR_02424	37.586	24.7	31	8	8	8	6	6	4	6	4	5	8	7	7	6	6	6	8	7	7	6	6	6	8	7	7	6	6	6	103540	104760	87033	647210	527670	529890	0.310604	0.314264	0.261086	1.94153	1.58293	1.58959	5.772	4.1385e-05
U6JBN7	ATP-dependent RNA helicase DDX3Y OS=Echinococcus granulosus OX=6210 GN=EGR_08130 PE=3 SV=1	EGR_08130	72.269	46	52	22	20	22	14	13	12	3	7	3	18	16	19	10	11	10	16	14	17	10	10	8	18	16	19	10	11	10	193470	193700	191670	121660	129300	105760	1.24078	1.24225	1.22923	0.780239	0.829236	0.678268	0.616	0.00121508
U6JBR8	40S ribosomal protein S28 OS=Echinococcus granulosus OX=6210 GN=EGR_03526 PE=3 SV=1	EGR_03526	7.6998	29	15	3	3	3	3	2	3	2	2	3	3	3	3	2	2	3	3	3	3	2	2	3	3	3	3	2	2	3	81620	76519	77112	153480	157400	126140	0.728456	0.68293	0.688222	1.3698	1.40479	1.1258	1.858	0.00108007
U6JBU6	Histone H2A OS=Echinococcus granulosus OX=6210 GN=EGR_03046 PE=3 SV=1	EGR_03046	14.558	34.3	3	4	1	1	1	1	1	0	0	0	4	3	3	2	2	3	1	1	1	0	0	0	1	1	1	0	0	0	0	0	0	0	0	0
U6JBW1	Hypothetical protein OS=Spirometra erinaceieuropaei OX=99802 GN=SERJ2_LOCUS4438 PE=4 SV=1	SERJ2_LOCUS4438	40.723	4.4	2	1	1	1	1	0	1	0	0	0	1	1	1	0	0	0	1	1	1	0	0	0	1	1	1	0	0	0	0	0	0	0	0	0
U6JBW8	Major egg antigen p40 OS=Echinococcus granulosus OX=6210 GN=EGR_03078 PE=3 SV=1	EGR_03078	35.847	54.1	164	15	15	15	44	45	37	12	14	12	14	15	15	13	13	13	14	15	15	13	13	13	14	15	15	13	13	13	8289100	7933800	8317300	4598500	4926500	4468000	1.29069	1.23537	1.29509	0.716032	0.767105	0.695712	0.57	6.72819e-05
U6JBX5	Transketolase OS=Echinococcus granulosus OX=6210 GN=EGR_09975 PE=4 SV=1	EGR_09975	67.758	71.8	234	31	31	31	51	47	50	29	27	30	30	30	30	22	22	24	30	30	30	22	22	24	30	30	30	22	22	24	2583200	2523300	2595600	1095600	1087100	1189500	1.39956	1.36711	1.40628	0.593591	0.588985	0.644465	0.438	1.04389e-05
U6JBX9	Regulator of chromosome condensation OS=Echinococcus granulosus OX=6210 GN=EGR_02528 PE=4 SV=1	EGR_02528	70.114	36.4	51	16	16	16	13	11	11	5	6	5	16	14	15	9	9	7	16	14	15	9	9	7	16	14	15	9	9	7	98780	89811	93580	99522	111110	99568	1.00052	0.909677	0.947852	1.00804	1.12541	1.0085	1.099	0.109369
U6JC07	Peptidase C15 pyroglutamyl peptidase I OS=Echinococcus granulosus OX=6210 GN=EGR_08651 PE=3 SV=1	EGR_08651	22.794	44	16	4	4	4	4	4	5	1	1	1	4	4	4	1	1	1	4	4	4	1	1	1	4	4	4	1	1	1	88815	94615	91095	0	0	0	0.970567	1.03395	0.995483
U6JC16	Exosome complex component RRP41 OS=Echinococcus granulosus OX=6210 GN=EGR_04796 PE=4 SV=1	EGR_04796	29.21	8.6	4	2	2	2	1	1	2	0	0	0	2	2	2	0	0	0	2	2	2	0	0	0	2	2	2	0	0	0	37774	38983	39062	0	0	0	0.97844	1.00976	1.0118
U6JC24	Katanin p60 ATPase-containing subunit A1 OS=Echinococcus granulosus OX=6210 GN=EGR_05635 PE=3 SV=1	EGR_05635	55.24	10	8	3	3	3	2	2	2	1	0	1	2	2	2	1	1	1	2	2	2	1	1	1	2	2	2	1	1	1	22834	23361	21137	0	0	0	1.01738	1.04086	0.941766
U6JC35	Expressed conserved protein OS=Echinococcus granulosus OX=6210 GN=EgrG_000100800 PE=4 SV=1	EgrG_000100800	38.87	6.7	4	2	2	2	2	1	1	0	0	0	2	2	2	0	0	0	2	2	2	0	0	0	2	2	2	0	0	0	13981	15523	15104	0	0	0	0.940257	1.04396	1.01578
U6JC54	DNA-directed RNA polymerases I, II, and III subunit RPABC3 OS=Echinococcus granulosus OX=6210 GN=EGR_04064 PE=3 SV=1	EGR_04064	17.729	19.1	8	3	3	3	2	2	3	0	1	0	3	3	3	0	1	0	3	3	3	0	1	0	3	3	3	0	1	0	37318	38124	30778	0	0	0	1.05398	1.07675	0.869271
U6JC60	Caspase-2 OS=Echinococcus granulosus OX=6210 GN=EGR_04133 PE=3 SV=1	EGR_04133	42.039	20.1	10	6	6	6	5	2	3	0	0	0	6	6	6	1	0	0	6	6	6	1	0	0	6	6	6	1	0	0	24341	24081	28189	0	0	0	0.953166	0.942985	1.10385
U6JC62	Peptidyl-prolyl cis-trans isomerase OS=Echinococcus granulosus OX=6210 GN=EGR_04073 PE=3 SV=1	EGR_04073	14.197	30.2	12	4	4	4	3	3	3	1	1	1	3	4	4	3	2	3	3	4	4	3	2	3	3	4	4	3	2	3	196380	142070	146310	123860	136990	112250	1.37351	0.993659	1.02331	0.866295	0.958128	0.785093	0.77	0.0981572
U6JC70	Nuclear pore complex protein Nup133 OS=Echinococcus granulosus OX=6210 GN=EGR_03913 PE=3 SV=1	EGR_03913	135.7	13.6	29	12	12	12	9	11	9	0	0	0	11	12	11	0	1	0	11	12	11	0	1	0	11	12	11	0	1	0	23778	22541	24246	0	0	0	1.0109	0.958308	1.03079
U6JC76	Carbonyl reductase (NADPH) OS=Echinococcus granulosus OX=6210 GN=EGR_04039 PE=4 SV=1	EGR_04039	31.369	72.2	44	13	13	13	12	10	12	3	4	3	12	11	12	5	8	8	12	11	12	5	8	8	12	11	12	5	8	8	331580	320190	347220	83511	92151	93836	1.56839	1.51451	1.64237	0.39501	0.435878	0.443848	0.27	6.99631e-06
U6JCA5	Serine/threonine-protein phosphatase 4 regulatory subunit 3 OS=Echinococcus granulosus OX=6210 GN=EGR_04142 PE=3 SV=1	EGR_04142	106.34	1.8	3	1	1	1	1	1	1	0	0	0	1	1	1	0	0	0	1	1	1	0	0	0	1	1	1	0	0	0	0	0	0	0	0	0
U6JCB7	WD repeat-containing protein 26 OS=Echinococcus granulosus OX=6210 GN=EGR_04731 PE=4 SV=1	EGR_04731	95.762	17.9	29	10	10	10	7	8	9	2	1	2	9	8	8	3	3	4	9	8	8	3	3	4	9	8	8	3	3	4	59032	66002	80551	16125	29146	26579	1.27667	1.42741	1.74205	0.34873	0.630331	0.574816	0.349	0.00634564
U6JCB8	Proteasome endopeptidase complex OS=Echinococcus granulosus OX=6210 GN=EGR_01826 PE=4 SV=1	EGR_01826	24.728	36.1	41	6	6	6	5	7	6	8	7	8	5	5	5	6	6	6	5	5	5	6	6	6	5	5	5	6	6	6	415060	435570	440930	808930	831330	836590	0.660852	0.693507	0.702041	1.28797	1.32363	1.33201	1.918	6.61613e-06
U6JCB9	Aquaporin-4 OS=Echinococcus granulosus OX=6210 GN=EGR_04157 PE=3 SV=1	EGR_04157	28.367	8.8	5	2	2	2	2	1	2	0	0	0	2	1	2	0	0	0	2	1	2	0	0	0	2	1	2	0	0	0	64584	0	56790	0	0	0	1.06421		0.935785
U6JCD3	Exosome complex exonuclease RRP4 OS=Echinococcus granulosus OX=6210 GN=EGR_07245 PE=4 SV=1	EGR_07245	39.117	14.3	10	4	4	4	3	4	3	0	0	0	4	4	4	1	1	1	4	4	4	1	1	1	4	4	4	1	1	1	24539	25339	23745	0	0	0	0.999919	1.03252	0.967564
U6JCD7	Programmed cell death protein OS=Echinococcus granulosus OX=6210 GN=EGR_04097 PE=3 SV=1	EGR_04097	24.079	17.8	7	3	3	3	1	1	1	0	3	1	2	2	1	2	3	3	2	2	1	2	3	3	2	2	1	2	3	3	79919	76406	0	63390	33349	50967	1.31432	1.25655		1.04249	0.548447	0.838188	0.63	0.134973
U6JCE8	Charged multivesicular body protein OS=Echinococcus granulosus OX=6210 GN=EGR_01017 PE=3 SV=1	EGR_01017	23.231	42.1	14	5	5	5	2	1	2	3	4	2	2	2	2	4	4	3	2	2	2	4	4	3	2	2	2	4	4	3	26866	26677	25745	184780	188580	183250	0.253493	0.25171	0.242916	1.74349	1.77934	1.72905	7.02	2.52559e-08
U6JCG1	Glutathione transferase OS=Echinococcus granulosus OX=6210 GN=EGR_09218 PE=3 SV=1	EGR_09218	23.348	50.2	21	12	6	7	0	0	0	8	6	7	5	6	3	12	12	12	1	2	0	6	6	6	1	2	0	7	7	7	0	5852.7	0	1004400	243260	966920		0.010543		1.80938	0.438221	1.74186	126.133
U6JCG7	Expressed conserved protein OS=Echinococcus granulosus OX=6210 GN=EGR_01035 PE=4 SV=1	EGR_01035	82.386	60.8	114	34	34	34	32	29	31	6	8	8	31	33	32	16	18	17	31	33	32	16	18	17	31	33	32	16	18	17	469420	462570	477360	148670	153540	160290	1.50467	1.48272	1.53012	0.476545	0.492155	0.513791	0.328	1.20599e-06
U6JCH0	Ubiquitin thioesterase OS=Echinococcus granulosus OX=6210 GN=EGR_09231 PE=3 SV=1	EGR_09231	32.225	39.1	24	7	7	7	6	5	6	2	2	3	6	7	7	4	3	4	6	7	7	4	3	4	6	7	7	4	3	4	272920	253890	252860	194150	227060	294290	1.09521	1.01884	1.01471	0.779109	0.911174	1.18096	0.918	0.463812
U6JCH2	Delta-aminolevulinic acid dehydratase OS=Echinococcus granulosus OX=6210 GN=EGR_01040 PE=3 SV=1	EGR_01040	39.428	44	66	12	12	12	11	11	12	11	9	12	11	11	11	9	9	9	11	11	11	9	9	9	11	11	11	9	9	9	556630	567380	594740	410440	433320	500700	1.09029	1.11134	1.16494	0.803941	0.848757	0.980736	0.782	0.0163949
U6JCI6	Histone H2B OS=Echinococcus granulosus OX=6210 GN=EGR_01053 PE=3 SV=1	EGR_01053	13.464	43.4	63	6	4	6	16	14	12	7	6	8	6	6	6	6	6	6	4	4	4	4	4	4	6	6	6	6	6	6	6318100	5985400	6737000	3347200	3042400	3358900	1.31677	1.24744	1.40408	0.6976	0.634076	0.700038	0.512	0.000142611
U6JCJ6	GTP-binding nuclear protein OS=Echinococcus granulosus OX=6210 GN=EGR_04178 PE=3 SV=1	EGR_04178	24.412	38.1	46	9	9	9	12	12	11	4	4	3	9	9	9	7	5	5	9	9	9	7	5	5	9	9	9	7	5	5	660730	672750	679270	232860	192780	200020	1.50256	1.5299	1.54473	0.529546	0.4384	0.454865	0.311	3.63451e-05
U6JCL0	COP9 signalosome complex subunit 7B OS=Echinococcus granulosus OX=6210 GN=EGR_06047 PE=3 SV=1	EGR_06047	29.056	38.8	29	8	8	8	6	6	6	4	4	3	8	7	5	5	5	5	8	7	5	5	5	5	8	7	5	5	5	5	188720	225620	211840	234640	229750	235830	0.853679	1.0206	0.958263	1.0614	1.03928	1.06678	1.118	0.0966078
U6JCM5	Peptidyl-prolyl cis-trans isomerase OS=Echinococcus granulosus OX=6210 GN=EGR_01100 PE=4 SV=1	EGR_01100	16.506	65.1	22	7	7	7	4	5	4	4	2	3	4	6	5	4	4	4	4	6	5	4	4	4	4	6	5	4	4	4	199860	176370	197140	387500	284440	270970	0.790857	0.697905	0.780093	1.53336	1.12554	1.07224	1.645	0.0149676
U6JCP5	Junctophilin 1 OS=Echinococcus granulosus OX=6210 GN=EGR_01126 PE=3 SV=1	EGR_01126	108.7	13.1	21	9	9	9	6	7	8	0	0	0	9	7	9	0	0	0	9	7	9	0	0	0	9	7	9	0	0	0	48484	49285	49926	0	0	0	0.984813	1.00108	1.0141
U6JCR3	ATPase ASNA1 homolog OS=Echinococcus granulosus OX=6210 GN=EGR_06103 PE=3 SV=1	EGR_06103	39.251	17.3	16	4	4	4	5	4	4	1	1	1	4	4	4	1	1	1	4	4	4	1	1	1	4	4	4	1	1	1	130140	130850	130550	0	0	0	0.99714	1.00258	1.00028
U6JCR4	Expressed conserved protein OS=Echinococcus granulosus OX=6210 GN=EGR_04219 PE=4 SV=1	EGR_04219	28.872	31.3	26	6	6	6	5	5	5	3	4	4	5	5	5	3	4	5	5	5	5	3	4	5	5	5	5	3	4	5	57009	57731	59441	122830	124800	124920	0.625635	0.633558	0.652324	1.34798	1.36959	1.37091	2.139	5.99836e-07
U6JCS1	Ras protein rap 2b OS=Echinococcus granulosus OX=6210 GN=EGR_09321 PE=4 SV=1	EGR_09321	21.685	9.5	3	2	2	2	2	0	1	0	0	0	2	1	1	0	0	0	2	1	1	0	0	0	2	1	1	0	0	0	0	0	0	0	0	0
U6JCS2	High mobility group protein 20A OS=Echinococcus granulosus OX=6210 GN=EGR_00695 PE=4 SV=1	EGR_00695	31.228	16.6	9	3	3	3	2	1	1	2	1	2	2	1	2	3	2	3	2	1	2	3	2	3	2	1	2	3	2	3	0	0	0	46703	49452	46858				0.979694	1.03736	0.982946
U6JCT9	60S ribosomal protein L38 OS=Echinococcus granulosus OX=6210 GN=EGR_01187 PE=3 SV=1	EGR_01187	8.2869	23.9	7	2	2	2	1	2	2	0	1	1	2	2	2	2	2	2	2	2	2	2	2	2	2	2	2	2	2	2	286840	277760	278180	302030	296990	306410	0.984458	0.953295	0.954737	1.03659	1.01929	1.05162	1.074	0.00657361
U6JCW5	Ankyrin repeat domain-containing protein 39 OS=Echinococcus granulosus OX=6210 GN=EGR_05454 PE=4 SV=1	EGR_05454	18.557	18.6	2	2	2	2	1	1	0	0	0	0	2	2	2	0	0	0	2	2	2	0	0	0	2	2	2	0	0	0	9286.1	8705	0	0	0	0	1.0323	0.967701
U6JCX0	Erythroblast macrophage protein EMP OS=Echinococcus granulosus OX=6210 GN=EGR_00694 PE=4 SV=1	EGR_00694	48.837	13	7	4	4	4	2	2	3	0	0	0	4	3	4	2	2	1	4	3	4	2	2	1	4	3	4	2	2	1	53529	52310	41934	64013	66034	0	0.963376	0.941437	0.754697	1.15206	1.18843		1.32	0.0676926
U6JCY7	60S ribosomal protein L8 OS=Echinococcus granulosus OX=6210 GN=EGR_05485 PE=3 SV=1	EGR_05485	28.445	40.2	37	7	7	7	11	10	10	2	2	2	7	6	6	1	1	1	7	6	6	1	1	1	7	6	6	1	1	1	495740	469940	497720	11046	9767.1	11121	1.98915	1.88563	1.99709	0.044322	0.03919	0.044623	0.022	1.26059e-07
U6JCZ1	Expressed conserved protein OS=Echinococcus granulosus OX=6210 GN=EGR_01258 PE=4 SV=1	EGR_01258	11.61	42.3	8	4	4	4	2	1	5	0	0	0	4	4	4	2	1	1	4	4	4	2	1	1	4	4	4	2	1	1	85738	81267	138730	33051	0	0	1.0123	0.959508	1.63797	0.390229			0.324
U6JD27	Eukaryotic translation initiation factor 3 OS=Echinococcus granulosus OX=6210 GN=EGR_09918 PE=4 SV=1	EGR_09918	30.742	52	55	12	12	12	11	10	12	8	8	6	10	8	9	8	8	7	10	8	9	8	8	7	10	8	9	8	8	7	192410	219130	191000	127320	130030	124080	1.17327	1.3362	1.16467	0.776365	0.79289	0.756608	0.633	0.000616013
U6JD30	Golgi SNAP receptor complex member 1 OS=Echinococcus granulosus OX=6210 GN=EGR_07791 PE=3 SV=1	EGR_07791	26.265	18.6	9	3	3	3	1	0	0	3	3	2	2	1	2	3	3	3	2	1	2	3	3	3	2	1	2	3	3	3	6376.3	0	6739.9	45209	47393	32071	0.231379		0.244573	1.64051	1.71976	1.16377	6.337	0.00143488
U6JD40	WD repeat-containing protein 82 OS=Echinococcus granulosus OX=6210 GN=EGR_07199 PE=4 SV=1	EGR_07199	35.771	30.2	16	6	6	6	4	4	4	1	1	2	5	4	5	1	2	2	5	4	5	1	2	2	5	4	5	1	2	2	27085	31185	31291	0	0	0	0.907259	1.04459	1.04815
U6JD45	Dynein light chain OS=Echinococcus granulosus OX=6210 GN=EGR_05427 PE=3 SV=1	EGR_05427	10.203	81.1	46	6	6	6	12	10	10	5	5	4	6	6	6	4	3	4	6	6	6	4	3	4	6	6	6	4	3	4	915080	970090	966320	960730	983970	868570	0.969234	1.0275	1.02351	1.01759	1.0422	0.919972	0.987	0.749392
U6JD61	Universal stress protein OS=Echinococcus granulosus OX=6210 GN=EGR_05786 PE=4 SV=1	EGR_05786	23.285	48.6	23	8	8	8	10	6	6	1	0	0	8	8	8	2	1	1	8	8	8	2	1	1	8	8	8	2	1	1	225760	177460	121910	34171	0	0	1.61459	1.26916	0.871874	0.244384			0.195
U6JD73	Expressed conserved protein OS=Echinococcus granulosus OX=6210 GN=EGR_09921 PE=4 SV=1	EGR_09921	14.01	9.3	2	1	1	1	0	0	0	0	1	1	1	0	0	1	1	1	1	0	0	1	1	1	1	0	0	1	1	1	0	0	0	0	0	0
U6JD96	Proteasome subunit beta OS=Echinococcus granulosus OX=6210 GN=EGR_05810 PE=3 SV=1	EGR_05810	30.47	47.8	65	11	11	11	9	11	7	13	12	13	10	11	8	11	11	11	10	11	8	11	11	11	10	11	8	11	11	11	620190	557930	575490	1614400	1633600	1696300	0.555567	0.499795	0.515525	1.44618	1.46338	1.51955	2.819	7.5129e-06
U6JDE6	Protein l isoaspartate o methyltransferase OS=Echinococcus granulosus OX=6210 GN=EGR_07760 PE=3 SV=1	EGR_07760	63.526	4.9	5	2	2	2	1	1	1	1	0	1	1	2	2	1	1	1	1	2	2	1	1	1	1	2	2	1	1	1	0	0	0	0	0	0
U6JDG7	Tegumental protein OS=Echinococcus granulosus OX=6210 GN=EGR_05835 PE=4 SV=1	EGR_05835	20.875	65.6	105	12	12	12	23	24	21	12	12	13	12	12	12	11	11	11	12	12	12	11	11	11	12	12	12	11	11	11	4345500	4309800	4313400	1238800	1135900	1249800	1.57131	1.5584	1.5597	0.447943	0.410735	0.45192	0.279	1.97812e-06
U6JDJ7	Mth938 domain-containing protein (Fragment) OS=Schistocephalus solidus OX=70667 GN=AAMDC PE=4 SV=1	AAMDC	14.638	49.2	21	6	6	6	8	7	5	0	1	0	6	6	5	3	3	3	6	6	5	3	3	3	6	6	5	3	3	3	224080	195390	218690	495930	443250	457270	0.660805	0.576199	0.64491	1.46248	1.30713	1.34848	2.188	0.000129754
U6JDL4	DUF5740 domain-containing protein OS=Echinococcus granulosus OX=6210 GN=EGR_05118 PE=4 SV=1	EGR_05118	35.672	9.7	6	2	2	2	0	0	0	2	2	2	0	0	0	2	2	2	0	0	0	2	2	2	0	0	0	2	2	2	0	0	0	130110	141970	154750				0.914486	0.997845	1.08767
U6JDM7	Signal peptidase complex catalytic subunit SEC11 OS=Echinococcus granulosus OX=6210 GN=EGR_08012 PE=3 SV=1	EGR_08012	20.676	24.5	18	5	5	5	4	3	2	3	2	4	4	4	4	5	5	5	4	4	4	5	5	5	4	4	4	5	5	5	162990	148360	179150	162640	160090	176290	0.988297	0.899588	1.08628	0.986175	0.970713	1.06894	1.017	0.77161
U6JDP8	Isocitrate dehydrogenase [NAD] subunit, mitochondrial OS=Echinococcus granulosus OX=6210 GN=EGR_10009 PE=3 SV=1	EGR_10009	39.64	50.1	67	15	15	15	17	14	11	9	7	9	14	13	13	11	12	11	14	13	13	11	12	11	14	13	13	11	12	11	573840	544130	558670	430620	422960	432780	1.16201	1.10185	1.13129	0.871995	0.856483	0.876369	0.767	9.58979e-05
U6JDQ2	Pre mRNA processing factor 17 OS=Echinococcus granulosus OX=6210 GN=EGR_04826 PE=4 SV=1	EGR_04826	63.412	24.2	20	9	9	9	7	4	7	0	1	1	9	7	8	1	1	2	9	7	8	1	1	2	9	7	8	1	1	2	52637	49655	65490	0	0	32299	1.05231	0.992698	1.30927			0.645718	0.578
U6JDR5	NADH dehydrogenase [ubiquinone] 1 alpha subcomplex subunit OS=Echinococcus granulosus OX=6210 GN=EGR_06601 PE=4 SV=1	EGR_06601	49.548	43.9	60	14	14	14	13	14	14	6	7	6	12	12	13	7	7	7	12	12	13	7	7	7	12	12	13	7	7	7	157900	164260	151260	237710	259270	246440	0.778574	0.809934	0.745833	1.1721	1.27841	1.21515	1.57	0.00020082
U6JDT3	Arginyl-tRNA synthetase OS=Echinococcus granulosus OX=6210 GN=EGR_06620 PE=3 SV=1	EGR_06620	73.071	63.9	247	39	39	39	43	43	47	36	39	39	37	37	37	34	36	36	37	37	37	34	36	36	37	37	37	34	36	36	734100	734600	728440	1883800	1961900	1893100	0.555019	0.555397	0.55074	1.42426	1.4833	1.43129	2.612	2.0664e-07
U6JDU5	MLL1/MLL complex subunit OS=Echinococcus granulosus OX=6210 GN=EGR_03963 PE=4 SV=1	EGR_03963	29.683	40.6	40	10	10	10	4	2	3	12	10	9	6	4	5	10	10	10	6	4	5	10	10	10	6	4	5	10	10	10	73393	99027	60990	387620	397520	463310	0.297166	0.400957	0.246946	1.56946	1.60955	1.87593	5.349	0.000367188
U6JDW6	Septin-7 OS=Echinococcus granulosus OX=6210 GN=EGR_03036 PE=3 SV=1	EGR_03036	55.955	34.8	45	12	12	12	12	10	9	6	4	4	10	10	10	7	8	5	10	10	10	7	8	5	10	10	10	7	8	5	125660	131600	113190	105520	110920	119120	1.06792	1.1184	0.961941	0.896758	0.94265	1.01234	0.906	0.158834
U6JDY8	BolA-like protein OS=Echinococcus granulosus OX=6210 GN=EGR_08566 PE=3 SV=1	EGR_08566	9.3087	69.5	25	4	4	4	7	6	4	3	3	2	4	3	3	2	3	2	4	3	3	2	3	2	4	3	3	2	3	2	140060	145680	147700	29525	26751	23265	1.63819	1.70392	1.72755	0.345334	0.312889	0.272115	0.184	1.79792e-05
U6JDZ3	Expressed conserved protein OS=Echinococcus granulosus OX=6210 GN=EGR_08560 PE=4 SV=1	EGR_08560	14.998	34	8	3	3	3	0	0	0	3	2	3	0	0	0	3	3	3	0	0	0	3	3	3	0	0	0	3	3	3	0	0	0	218840	223590	233750				0.970925	0.991999	1.03708
U6JDZ5	HIV Tat specific factor 1 OS=Echinococcus granulosus OX=6210 GN=EGR_09024 PE=3 SV=1	EGR_09024	59.254	20.9	22	11	11	11	2	1	2	7	4	6	5	3	5	9	7	9	5	3	5	9	7	9	5	3	5	9	7	9	28241	46657	29923	121530	118860	113660	0.369267	0.610067	0.39126	1.58907	1.55416	1.48617	3.378	0.001473
U6JDZ7	Rab OS=Echinococcus granulosus OX=6210 GN=EGR_10509 PE=4 SV=1	EGR_10509	23.648	45.8	52	9	9	9	11	11	9	7	7	7	9	8	9	8	9	8	9	8	9	8	9	8	9	8	9	8	9	8	495840	530660	556690	294720	289530	280300	1.21542	1.30078	1.36458	0.72243	0.709708	0.687083	0.546	7.93553e-05
U6JDZ9	Dynactin 5 p25 OS=Echinococcus granulosus OX=6210 GN=EGR_03080 PE=4 SV=1	EGR_03080	21.852	13.2	8	2	2	2	2	2	2	1	0	1	2	2	2	1	1	1	2	2	2	1	1	1	2	2	2	1	1	1	91455	86940	89013	0	0	0	1.02602	0.975363	0.99862
U6JE03	Expressed conserved protein OS=Echinococcus granulosus OX=6210 GN=EGR_07611 PE=4 SV=1	EGR_07611	44.781	4.6	3	1	1	1	0	0	0	1	1	1	0	0	0	1	1	1	0	0	0	1	1	1	0	0	0	1	1	1	0	0	0	0	0	0
U6JE15	DNA-directed RNA polymerase III subunit RPC6 OS=Echinococcus granulosus OX=6210 GN=EGR_03095 PE=3 SV=1	EGR_03095	36.787	9.9	4	2	2	2	2	1	1	0	0	0	2	2	2	0	0	0	2	2	2	0	0	0	2	2	2	0	0	0	22741	19819	19985	0	0	0	1.09078	0.950628	0.95859
U6JE19	N alpha acetyltransferase 50 NatE catalytic OS=Echinococcus granulosus OX=6210 GN=EGR_03101 PE=4 SV=1	EGR_03101	21.652	35.5	15	6	6	6	3	4	3	2	2	1	4	5	5	5	4	4	4	5	5	5	4	4	4	5	5	5	4	4	37031	33572	37000	58677	51806	56788	0.808319	0.732816	0.807643	1.28081	1.13083	1.23958	1.555	0.000877762
U6JE35	Expressed conserved protein OS=Echinococcus granulosus OX=6210 GN=EGR_08676 PE=4 SV=1	EGR_08676	35.25	12.8	5	3	3	3	1	1	1	0	0	2	1	1	2	1	1	2	1	1	2	1	1	2	1	1	2	1	1	2	0	0	0	0	0	0
U6JE40	E3 ubiquitin protein ligase UBR7 OS=Echinococcus granulosus OX=6210 GN=EGR_08657 PE=4 SV=1	EGR_08657	42.757	4	6	1	1	1	1	1	1	1	1	1	1	1	1	1	1	1	1	1	1	1	1	1	1	1	1	1	1	1	0	0	0	0	0	0
U6JE41	Acetyl-CoA deacylase OS=Echinococcus granulosus OX=6210 GN=EGR_05652 PE=3 SV=1	EGR_05652	52.205	53.5	91	15	13	15	20	19	17	12	12	11	15	15	14	11	10	10	13	13	12	9	9	9	15	15	14	11	10	10	392160	428530	413660	189490	216120	194860	1.28239	1.40132	1.3527	0.619647	0.706729	0.637207	0.486	0.000110279
U6JE55	Phenylalanine--tRNA ligase OS=Echinococcus granulosus OX=6210 GN=EGR_06391 PE=3 SV=1	EGR_06391	56.2	22.9	23	8	8	8	7	6	7	1	1	1	8	8	8	3	4	4	8	8	8	3	4	4	8	8	8	3	4	4	45904	77902	48841	48191	35877	38441	0.933147	1.58361	0.992851	0.979638	0.729316	0.781438	0.71	0.163967
U6JE67	Mitochondrial processing peptidase beta subunit OS=Echinococcus granulosus OX=6210 GN=EGR_04126 PE=3 SV=1	EGR_04126	54.545	51.6	106	18	18	18	20	20	18	17	15	16	16	16	15	14	15	14	16	16	15	14	15	14	16	16	15	14	15	14	754960	739020	718760	1574700	1506100	1673900	0.650133	0.636406	0.618959	1.35605	1.29698	1.44148	2.149	2.25658e-05
U6JE76	Hypothetical protein OS=Spirometra erinaceieuropaei OX=99802 GN=SERJ2_LOCUS7485 PE=4 SV=1	SERJ2_LOCUS7485	41.82	3.8	3	1	1	1	0	0	0	1	1	1	0	0	0	1	1	1	0	0	0	1	1	1	0	0	0	1	1	1	0	0	0	0	0	0
U6JE92	Eukaryotic translation initiation factor 3 OS=Echinococcus granulosus OX=6210 GN=EGR_04057 PE=4 SV=1	EGR_04057	36.924	32.5	30	7	7	7	8	7	7	2	3	3	6	5	6	5	4	3	6	5	6	5	4	3	6	5	6	5	4	3	211320	207010	207560	159170	142900	139180	1.18815	1.16392	1.16701	0.894934	0.803456	0.78254	0.705	0.00107386
U6JEA5	Mitotic checkpoint protein PRCC C terminal OS=Echinococcus granulosus OX=6210 GN=EGR_10265 PE=4 SV=1	EGR_10265	42.95	10.1	5	3	3	3	0	0	0	2	1	2	0	0	0	3	3	3	0	0	0	3	3	3	0	0	0	3	3	3	0	0	0	61870	60661	57804				1.02925	1.00914	0.96161
U6JEC1	40S ribosomal protein S5 OS=Echinococcus granulosus OX=6210 GN=EGR_01809 PE=3 SV=1	EGR_01809	21.891	59.8	54	9	9	9	12	13	13	5	6	5	9	9	9	5	5	5	9	9	9	5	5	5	9	9	9	5	5	5	1073000	1077700	1112000	290250	287830	280780	1.56203	1.56887	1.61881	0.422534	0.419011	0.408748	0.263	9.61504e-08
U6JEE0	14-3-3 protein epsilon OS=Echinococcus granulosus OX=6210 GN=EGR_01834 PE=3 SV=1	EGR_01834	29.218	51	110	12	10	10	19	19	18	18	18	18	12	12	12	12	12	12	10	10	10	10	10	10	10	10	10	10	10	10	3945100	3707700	3602600	9502300	9481000	9290500	0.598813	0.562779	0.546826	1.44232	1.43909	1.41017	2.512	4.89254e-06
U6JEG3	ATP synthase subunit g OS=Echinococcus granulosus OX=6210 GN=EGR_04158 PE=3 SV=1	EGR_04158	13.144	31.9	12	3	3	3	3	2	2	2	2	1	3	3	3	2	2	2	3	3	3	2	2	2	3	3	3	2	2	2	591570	626140	647930	182110	193970	194320	1.45704	1.54219	1.59586	0.448539	0.477751	0.478613	0.306	4.07234e-06
U6JEH3	Cyclin dependent kinase 10 OS=Echinococcus multilocularis OX=6211 PE=4 SV=1	--	11.593	12.9	6	1	1	1	1	1	1	1	1	1	1	1	1	1	1	1	1	1	1	1	1	1	1	1	1	1	1	1	0	0	0	0	0	0
U6JEI2	39S ribosomal protein L4 OS=Echinococcus granulosus OX=6210 GN=EGR_07322 PE=3 SV=1	EGR_07322	53.873	13.4	13	4	4	4	4	3	3	1	1	1	4	3	4	1	1	1	4	3	4	1	1	1	4	3	4	1	1	1	17278	18732	20875	0	0	0	0.911207	0.987888	1.10091
U6JEK1	Splicing factor 3B subunit 2 OS=Echinococcus granulosus OX=6210 GN=EGR_03864 PE=4 SV=1	EGR_03864	71.179	18.8	22	10	10	10	6	3	2	3	6	2	7	7	7	6	7	6	7	7	7	6	7	6	7	7	7	6	7	6	88059	71360	74836	118830	142540	148370	0.820432	0.66485	0.697235	1.10712	1.32802	1.38234	1.749	0.00392342
U6JEN8	Glutaredoxin 3 OS=Echinococcus granulosus OX=6210 GN=EGR_04216 PE=4 SV=1	EGR_04216	23.601	30.5	41	8	8	8	7	6	8	7	6	7	8	8	8	8	7	7	8	8	8	8	7	7	8	8	8	8	7	7	589600	650280	621260	836300	809850	880400	0.806256	0.889233	0.84955	1.14361	1.10744	1.20391	1.358	0.00120704
U6JEQ7	Zinc finger protein ZPR1 OS=Echinococcus granulosus OX=6210 GN=EGR_09516 PE=3 SV=1	EGR_09516	48.563	37.1	44	11	11	11	5	6	7	8	8	10	9	9	9	9	9	10	9	9	9	9	9	10	9	9	9	9	9	10	106680	113470	103000	226740	233630	214160	0.641568	0.682403	0.619437	1.3636	1.40504	1.28795	2.087	4.23433e-05
U6JES1	BTB/POZ domain-containing protein KCTD16 OS=Echinococcus granulosus OX=6210 GN=EGR_03424 PE=4 SV=1	EGR_03424	26.309	15.5	5	3	3	3	1	2	2	0	0	0	2	2	2	1	0	0	2	2	2	1	0	0	2	2	2	1	0	0	17953	0	18993	0	0	0	0.971851		1.02815
U6JEU9	Nucleolar protein 10 OS=Echinococcus granulosus OX=6210 GN=EGR_07252 PE=3 SV=1	EGR_07252	7.6216	57.8	20	3	3	3	4	3	5	4	2	2	2	3	3	3	2	2	2	3	3	3	2	2	2	3	3	3	2	2	234700	225000	237280	272100	294210	288520	0.907456	0.869952	0.917432	1.05206	1.13755	1.11555	1.226	0.00202716
U6JEV0	RNA binding protein Lupus La OS=Echinococcus granulosus OX=6210 GN=EGR_04239 PE=4 SV=1	EGR_04239	84.671	3.3	5	2	2	2	2	2	1	0	0	0	2	2	2	0	0	0	2	2	2	0	0	0	2	2	2	0	0	0	18646	17746	11663	0	0	0	1.16404	1.10786	0.728103
U6JEW1	Tetraspanin OS=Echinococcus granulosus OX=6210 GN=EGR_09512 PE=3 SV=1	EGR_09512	24.405	24.8	24	4	4	4	5	5	4	3	3	4	4	4	4	3	3	3	4	4	4	3	3	3	4	4	4	3	3	3	559100	552730	645830	392170	387940	389090	1.14614	1.13308	1.32394	0.80394	0.795269	0.797626	0.665	0.0012799
U6JEX8	Putative rRNA methyltransferase OS=Echinococcus granulosus OX=6210 GN=EGR_06644 PE=3 SV=1	EGR_06644	98.799	5.8	6	4	4	4	3	1	1	0	0	1	3	1	4	2	2	1	3	1	4	2	2	1	3	1	4	2	2	1	297000	0	91382	0	48075	0	2.04144		0.628117		0.330445		0.248
U6JEY5	ADP-ribosylation factor 4 OS=Echinococcus granulosus OX=6210 GN=EGR_03438 PE=3 SV=1	EGR_03438	20.386	48.9	23	7	5	5	7	8	4	1	1	2	7	7	7	5	4	4	5	5	5	3	3	3	5	5	5	3	3	3	213810	218060	292270	30494	44359	72139	1.47264	1.50191	2.01304	0.21003	0.305527	0.496864	0.203	0.00360841
U6JEZ5	Transmembrane emp24 domain-containing protein OS=Echinococcus granulosus OX=6210 GN=EGR_09048 PE=3 SV=1	EGR_09048	23.386	28.8	24	6	6	6	3	4	4	6	4	3	5	5	5	5	5	4	5	5	5	5	5	4	5	5	5	5	5	4	128950	120380	118810	426560	382240	397430	0.491435	0.458774	0.452791	1.62564	1.45673	1.51463	3.277	8.43886e-06
U6JF02	Expressed conserved protein OS=Echinococcus granulosus OX=6210 GN=EGR_05472 PE=4 SV=1	EGR_05472	11.998	29.2	9	3	3	3	0	0	0	3	3	3	1	1	0	3	3	3	1	1	0	3	3	3	1	1	0	3	3	3	0	0	0	168540	165780	171910				0.998795	0.982439	1.01877
U6JF16	Eukaryotic translation initiation factor 5 OS=Echinococcus granulosus OX=6210 GN=EGR_07041 PE=3 SV=1	EGR_07041	49.212	27.7	36	10	10	10	6	3	5	7	7	8	8	6	8	9	9	9	8	6	8	9	9	9	8	6	8	9	9	9	38533	40375	43255	206660	238810	257330	0.280253	0.29365	0.314596	1.50305	1.73688	1.87157	5.753	1.76962e-05
U6JF36	Protein transport protein Sec61 subunit OS=Echinococcus granulosus OX=6210 GN=EGR_03491 PE=3 SV=1	EGR_03491	7.4468	54.4	13	3	3	3	2	2	3	2	2	2	3	3	3	2	2	2	3	3	3	2	2	2	3	3	3	2	2	2	254220	257050	263910	51125	45270	51524	1.65239	1.67078	1.71537	0.332305	0.294248	0.334898	0.191	2.78917e-06
U6JF40	Fatty acid-binding protein OS=Echinococcus granulosus OX=6210 GN=EGR_04938 PE=3 SV=1	EGR_04938	16.606	36.8	25	6	6	6	5	4	5	4	3	4	6	5	5	4	4	4	6	5	5	4	4	4	6	5	5	4	4	4	344230	334640	345580	216380	224670	214490	1.2294	1.19515	1.23422	0.77279	0.802398	0.76604	0.64	1.38907e-05
U6JF49	Dynein light chain OS=Echinococcus granulosus OX=6210 GN=EGR_05430 PE=4 SV=1	EGR_05430	12.327	52.4	17	4	4	4	4	5	4	2	1	1	4	4	4	4	4	3	4	4	4	4	4	3	4	4	4	4	4	3	546330	513380	528120	140620	137150	165270	1.61408	1.51673	1.56028	0.415448	0.405196	0.488273	0.279	3.08278e-05
U6JF50	Ras-related protein RABD2A OS=Echinococcus granulosus OX=6210 GN=EGR_05320 PE=4 SV=1	EGR_05320	21.9	58.3	45	9	8	9	8	11	9	6	5	6	8	7	7	8	7	7	7	6	6	7	6	6	8	7	7	8	7	7	799810	737700	703060	317240	391760	382190	1.44034	1.32849	1.26611	0.571302	0.705501	0.688267	0.487	0.000700755
U6JF80	Cell division protein kinase 5 OS=Echinococcus granulosus OX=6210 GN=EGR_05289 PE=3 SV=1	EGR_05289	33.837	15.6	10	4	3	4	4	4	2	0	0	0	4	4	4	1	0	0	3	3	3	0	0	0	4	4	4	1	0	0	20715	21593	21343	0	0	0	0.97634	1.01772	1.00594
U6JF89	60S acidic ribosomal protein P1 OS=Echinococcus granulosus OX=6210 GN=EGR_08458 PE=3 SV=1	EGR_08458	12.605	68.6	33	5	5	5	6	6	5	6	5	5	4	4	4	5	5	4	4	4	4	5	5	4	4	4	4	5	5	4	4240300	4246100	4477600	2910200	2974500	3048000	1.1619	1.16349	1.22693	0.797435	0.815054	0.835194	0.689	7.62069e-05
U6JF92	60S ribosomal protein L23a OS=Echinococcus granulosus OX=6210 GN=EGR_09320 PE=3 SV=1	EGR_09320	23.097	26.1	22	5	5	5	5	6	5	2	2	2	5	5	4	2	2	2	5	5	4	2	2	2	5	5	4	2	2	2	873080	904460	915650	468080	469980	469130	1.27756	1.32348	1.33985	0.684932	0.687712	0.686468	0.522	1.41659e-06
U6JFB2	RNA helicase OS=Echinococcus granulosus OX=6210 GN=EGR_08438 PE=3 SV=1	EGR_08438	50.12	10.7	11	4	4	4	3	4	4	0	0	0	4	4	4	0	0	0	4	4	4	0	0	0	4	4	4	0	0	0	17510	19867	19294	0	0	0	0.926929	1.0517	1.02137
U6JFC4	DNA/RNA-binding protein KIN17 OS=Echinococcus granulosus OX=6210 GN=EGR_08429 PE=3 SV=1	EGR_08429	52.213	6.7	4	2	2	2	1	2	1	0	0	0	1	2	1	0	0	0	1	2	1	0	0	0	1	2	1	0	0	0	0	0	0	0	0	0
U6JFD4	Tegument antigen OS=Echinococcus granulosus OX=6210 GN=EGR_03119 PE=4 SV=1	EGR_03119	20.952	78	65	14	14	14	11	15	12	8	9	10	12	12	11	11	13	11	12	12	11	11	13	11	12	12	11	11	13	11	794580	847530	797300	847510	749350	866980	0.97231	1.0371	0.975639	1.03708	0.916963	1.0609	1.01	0.874738
U6JFF3	Expressed conserved protein OS=Echinococcus granulosus OX=6210 GN=EGR_08907 PE=3 SV=1	EGR_08907	46.267	5.5	6	2	2	2	1	1	1	2	0	1	1	2	1	2	2	2	1	2	1	2	2	2	1	2	1	2	2	2	0	72521	0	310050	204210	202490		0.367534		1.57132	1.03493	1.02621	3.294
U6JFG3	Seryl-tRNA synthetase OS=Echinococcus granulosus OX=6210 GN=EGR_08439 PE=3 SV=1	EGR_08439	63.405	54.1	167	25	25	25	29	26	30	28	27	27	21	21	22	21	23	22	21	21	22	21	23	22	21	21	22	21	23	22	2583100	2553000	2716800	2571700	2819100	2656800	0.974724	0.963366	1.02517	0.970422	1.06378	1.00253	1.025	0.504763
U6JFJ4	Zinc finger C2H2 OS=Echinococcus granulosus OX=6210 GN=EGR_05685 PE=4 SV=1	EGR_05685	109.89	25.6	37	16	16	16	11	12	9	2	2	1	15	16	14	6	7	7	15	16	14	6	7	7	15	16	14	6	7	7	98127	108300	97974	40788	37375	42564	1.38491	1.52848	1.38275	0.575657	0.527488	0.600723	0.397	5.27306e-05
U6JFK1	Epididymal secretory protein E1 OS=Echinococcus granulosus OX=6210 GN=EGR_04634 PE=3 SV=1	EGR_04634	20.398	47.6	29	6	6	6	7	7	7	3	2	3	6	6	6	3	3	3	6	6	6	3	3	3	6	6	6	3	3	3	1360400	1363900	1344700	335450	326530	310460	1.61906	1.62323	1.60038	0.399231	0.388615	0.36949	0.239	4.06083e-07
U6JFM4	Eukaryotic translation initiation factor 3 subunit L OS=Echinococcus granulosus OX=6210 GN=EGR_05178 PE=3 SV=1	EGR_05178	61.553	35.2	41	14	14	14	10	12	9	4	3	3	11	13	11	6	6	7	11	13	11	6	6	7	11	13	11	6	6	7	150850	173150	158950	70291	61123	73809	1.31522	1.50965	1.38584	0.612849	0.532915	0.643521	0.425	0.000245937
U6JFN4	Eukaryotic translation initiation factor 3 subunit D OS=Echinococcus granulosus OX=6210 GN=EGR_05165 PE=3 SV=1	EGR_05165	69.453	27.6	38	14	14	14	12	11	12	2	0	1	13	14	12	5	1	4	13	14	12	5	1	4	13	14	12	5	1	4	163000	154470	197950	64233	0	56208	1.28173	1.21465	1.55655	0.505087		0.441983	0.351	0.00242417
U6JFN5	26S proteasome non-ATPase regulatory subunit 7 OS=Echinococcus granulosus OX=6210 GN=EGR_04682 PE=3 SV=1	EGR_04682	37.342	48.8	50	11	11	11	9	10	10	7	6	8	9	10	9	10	8	10	9	10	9	10	8	10	9	10	9	10	8	10	330430	377410	402610	203750	196440	208060	1.15353	1.31754	1.40552	0.711293	0.685774	0.72634	0.548	0.000585904
U6JFS3	Glutathione transferase OS=Echinococcus granulosus OX=6210 GN=EGR_04661 PE=3 SV=1	EGR_04661	24.142	54.1	89	12	12	12	17	21	17	12	10	12	12	12	12	11	11	10	12	12	12	11	11	10	12	12	12	11	11	10	2092100	1975100	2117200	751820	792740	742320	1.48178	1.39891	1.49956	0.532496	0.561478	0.525767	0.37	4.5574e-06
U6JFT3	CBM21 domain-containing protein OS=Echinococcus granulosus OX=6210 GN=EGR_08477 PE=4 SV=1	EGR_08477	68.753	18	17	6	6	6	6	6	5	0	0	0	6	6	5	1	1	1	6	6	5	1	1	1	6	6	5	1	1	1	62909	64533	68040	0	0	0	0.965444	0.990367	1.04419
U6JFU1	Huntingtin-interacting protein K OS=Echinococcus granulosus OX=6210 GN=EGR_03546 PE=4 SV=1	EGR_03546	11.488	36.9	10	3	3	3	0	0	0	4	3	3	2	1	1	3	3	3	2	1	1	3	3	3	2	1	1	3	3	3	8846.6	0	0	287350	255070	304250	0.041363			1.34352	1.19259	1.42253	31.902
U6JFV3	Expressed conserved protein OS=Echinococcus granulosus OX=6210 GN=EGR_07736 PE=3 SV=1	EGR_07736	10.846	30.1	6	2	2	2	1	1	1	1	1	1	2	1	1	1	1	2	2	1	1	1	1	2	2	1	1	1	1	2	0	0	0	0	0	0
U6JFW7	Putative ribosome biogenesis protein NEP1 OS=Echinococcus granulosus OX=6210 GN=EGR_09960 PE=3 SV=1	EGR_09960	26.162	24.9	9	4	4	4	2	2	3	1	0	1	4	4	4	2	2	2	4	4	4	2	2	2	4	4	4	2	2	2	30127	31891	31656	14071	0	10587	1.27299	1.34752	1.33759	0.594556		0.447343	0.395	0.0032454
U6JFW8	Trafficking protein particle complex subunit 5 OS=Echinococcus granulosus OX=6210 GN=EGR_06611 PE=3 SV=1	EGR_06611	22.691	10.3	3	2	2	2	1	0	2	0	0	0	2	1	2	0	0	0	2	1	2	0	0	0	2	1	2	0	0	0	16201	0	17303	0	0	0	0.967108		1.03289
U6JFY2	Collagen alpha-3(VI) chain OS=Echinococcus granulosus OX=6210 GN=EGR_08720 PE=4 SV=1	EGR_08720	9.3349	20.2	2	1	1	1	0	0	0	1	1	0	0	0	0	1	1	1	0	0	0	1	1	1	0	0	0	1	1	1	0	0	0	0	0	0
U6JFY6	Uncharacterized protein OS=Echinococcus granulosus OX=6210 GN=EGR_10506 PE=4 SV=1	EGR_10506	33.626	33.1	17	7	7	7	0	0	0	7	5	5	0	0	0	7	6	7	0	0	0	7	6	7	0	0	0	7	6	7	0	0	0	189800	202120	198180				0.964921	1.02755	1.00752
U6JFZ3	Exosome complex exonuclease RRP46 OS=Echinococcus granulosus OX=6210 GN=EGR_09011 PE=4 SV=1	EGR_09011	25.075	8.5	4	2	2	2	2	1	1	0	0	0	2	2	2	0	1	0	2	2	2	0	1	0	2	2	2	0	1	0	128200	111440	111940	0	0	0	1.09392	0.950907	0.955174
U6JG00	U2 small nuclear ribonucleoprotein B OS=Echinococcus granulosus OX=6210 GN=EGR_09017 PE=4 SV=1	EGR_09017	25.23	48.7	29	9	9	9	10	9	8	0	1	1	9	9	9	0	2	1	9	9	9	0	2	1	9	9	9	0	2	1	104720	103850	101530	0	7296.9	0	1.31974	1.30877	1.27953		0.091959		0.071
U6JG16	Mitochondrial import inner membrane translocase subunit OS=Echinococcus granulosus OX=6210 GN=EGR_07612 PE=3 SV=1	EGR_07612	10.842	46.9	17	4	4	4	1	1	1	5	4	5	3	2	3	4	4	4	3	2	3	4	4	4	3	2	3	4	4	4	47909	43460	49410	1065000	1151100	1031100	0.084845	0.076966	0.087503	1.88608	2.03856	1.82604	23.066	4.05208e-07
U6JG19	LYR motif containing protein 4 OS=Echinococcus granulosus OX=6210 GN=EGR_09984 PE=3 SV=1	EGR_09984	9.9382	36.6	7	3	3	3	0	1	1	1	3	1	3	3	3	3	3	3	3	3	3	3	3	3	3	3	3	3	3	3	37718	24515	24424	116040	105210	114070	0.536304	0.348574	0.34728	1.64995	1.49596	1.62194	3.87	0.000736838
U6JG21	Raptor_N domain-containing protein OS=Hymenolepis diminuta OX=6216 GN=HDID_LOCUS2843 PE=4 SV=1	HDID_LOCUS2843	43.459	7	4	2	2	2	0	0	0	1	2	1	0	0	0	1	2	1	0	0	0	1	2	1	0	0	0	1	2	1	0	0	0	0	0	0
U6JG27	NOP5 family protein OS=Echinococcus granulosus OX=6210 GN=EGR_03574 PE=4 SV=1	EGR_03574	71.357	14.8	22	8	8	8	6	7	9	0	0	0	8	8	8	3	3	3	8	8	8	3	3	3	8	8	8	3	3	3	27646	24578	33919	14262	12473	20991	1.23909	1.10158	1.52025	0.639222	0.559039	0.940815	0.554	0.0291247
U6JG81	Adrenodoxin-like protein OS=Echinococcus granulosus OX=6210 GN=EGR_08304 PE=4 SV=1	EGR_08304	15.659	33.3	9	4	4	4	0	0	0	1	3	5	2	1	2	4	4	4	2	1	2	4	4	4	2	1	2	4	4	4	52261	0	44261	166270	220740	359380	0.310003		0.262548	0.986283	1.30939	2.13178	5.155	0.0127227
U6JG83	CS domain OS=Echinococcus granulosus OX=6210 GN=EGR_03638 PE=4 SV=1	EGR_03638	14.145	17.5	10	2	2	2	1	2	2	1	2	2	2	2	2	2	2	2	2	2	2	2	2	2	2	2	2	2	2	2	78862	79909	81626	189320	202920	181620	0.581109	0.588824	0.601476	1.39504	1.49525	1.3383	2.387	1.36953e-05
U6JGA1	Mitochondrial import receptor subunit TOM20 OS=Echinococcus granulosus OX=6210 GN=EGR_08134 PE=3 SV=1	EGR_08134	16.899	32	14	4	4	4	3	3	4	1	2	1	4	4	4	1	2	2	4	4	4	1	2	2	4	4	4	1	2	2	152780	148550	155030	0	81381	73364	1.25003	1.21542	1.26844		0.665851	0.600257	0.509	0.000515084
U6JGA2	Hypothetical protein OS=Spirometra erinaceieuropaei OX=99802 GN=SERJ2_LOCUS22572 PE=4 SV=1	SERJ2_LOCUS22572	151.41	3.7	5	3	3	3	2	2	1	0	0	0	2	2	1	1	1	1	2	2	1	1	1	1	2	2	1	1	1	1	0	0	0	0	0	0
U6JGB1	GTP-binding protein SAR1b OS=Echinococcus granulosus OX=6210 GN=EGR_08144 PE=3 SV=1	EGR_08144	22.212	68.8	51	9	9	9	11	13	12	5	5	5	9	9	9	5	5	6	9	9	9	5	5	6	9	9	9	5	5	6	489830	466290	470930	180720	185790	162360	1.50261	1.4304	1.44463	0.554379	0.569931	0.498057	0.371	2.22664e-05
U6JGC7	Metal dependent protein hydrolase OS=Echinococcus granulosus OX=6210 GN=EGR_05915 PE=3 SV=1	EGR_05915	38.474	40.8	31	10	10	10	5	10	8	2	3	3	10	9	9	4	5	5	10	9	9	4	5	5	10	9	9	4	5	5	71796	73391	73874	77845	85329	85807	0.920379	0.940826	0.947018	0.997923	1.09386	1.09999	1.137	0.0177819
U6JGH1	Tetratricopeptide repeat protein OS=Echinococcus granulosus OX=6210 GN=EGR_05961 PE=4 SV=1	EGR_05961	29.939	49.4	43	9	9	9	4	5	2	11	10	11	5	5	4	9	9	9	5	5	4	9	9	9	5	5	4	9	9	9	224990	219110	192130	855690	803390	786150	0.438085	0.426635	0.374102	1.66614	1.5643	1.53073	3.843	1.64902e-05
U6JGI4	14-3-3 protein beta:alpha OS=Echinococcus granulosus OX=6210 GN=EGR_10354 PE=3 SV=1	EGR_10354	27.777	75	242	23	20	22	43	43	43	37	37	39	19	19	20	22	22	23	16	16	17	19	19	20	18	18	19	21	21	22	7012600	6564800	6474900	15087000	14848000	15175000	0.645705	0.604472	0.596194	1.38918	1.36717	1.39728	2.25	5.7846e-06
U6JGK0	NSFL1 cofactor p47 OS=Echinococcus granulosus OX=6210 GN=EGR_05653 PE=4 SV=1	EGR_05653	45.224	56.7	61	13	13	13	11	10	10	9	11	10	12	11	12	10	11	10	12	11	12	10	11	10	12	11	12	10	11	10	150660	179220	155980	252520	258740	259390	0.719421	0.855799	0.744825	1.20582	1.23552	1.23862	1.586	0.000987309
U6JGK8	Expressed conserved protein OS=Echinococcus granulosus OX=6210 GN=EGR_05945 PE=4 SV=1	EGR_05945	23.487	12.2	4	2	2	2	0	0	0	1	1	2	0	0	0	1	2	2	0	0	0	1	2	2	0	0	0	1	2	2	0	0	0	0	32576	32096					1.00742	0.992578
U6JGL3	Ras gtp binding protein rho1 OS=Echinococcus granulosus OX=6210 GN=EGR_03745 PE=4 SV=1	EGR_03745	21.725	41.7	43	9	7	9	10	11	11	3	4	4	8	8	8	7	5	7	6	6	6	5	4	5	8	8	8	7	5	7	1104500	1053300	1095400	194880	259400	178000	1.70558	1.62652	1.69153	0.300936	0.400568	0.27487	0.194	0.000134088
U6JGM8	Chaperone protein DnaJ OS=Echinococcus granulosus OX=6210 GN=EGR_04995 PE=4 SV=1	EGR_04995	22.83	38.4	44	8	8	8	5	5	7	9	8	10	7	6	6	8	8	8	7	6	6	8	8	8	7	6	6	8	8	8	234350	218540	216090	765120	744440	765290	0.477643	0.44542	0.440426	1.55944	1.51729	1.55978	3.4	1.4091e-06
U6JGN1	Elongation factor 1-gamma OS=Echinococcus granulosus OX=6210 GN=EGR_04125 PE=3 SV=1	EGR_04125	47.733	68.3	137	23	23	23	26	23	26	19	21	22	21	20	21	17	17	16	21	20	21	17	17	16	21	20	21	17	17	16	2179500	2119900	2113500	1919300	1967400	2026500	1.06092	1.03191	1.02879	0.934261	0.957675	0.986443	0.922	0.0117705
U6JGN8	Antigen B OS=Echinococcus granulosus OX=6210 GN=EGR_03889 PE=4 SV=1	EGR_03889	9.8205	28.2	9	3	3	3	0	0	0	3	3	3	0	0	0	3	3	3	0	0	0	3	3	3	0	0	0	3	3	3	0	0	0	1961400	1986600	2020200				0.985925	0.998593	1.01548
U6JGP3	Peptidyl-prolyl cis-trans isomerase OS=Echinococcus granulosus OX=6210 GN=EGR_03893 PE=3 SV=1	EGR_03893	20.121	37.8	32	6	6	6	2	3	2	8	9	8	4	4	4	6	6	6	4	4	4	6	6	6	4	4	4	6	6	6	40641	38639	38318	241450	267080	243390	0.280438	0.266624	0.264409	1.6661	1.84295	1.67948	6.394	9.72078e-07
U6JGQ0	Serine/threonine-protein phosphatase 4 regulatory subunit 2-A OS=Echinococcus granulosus OX=6210 GN=EGR_09688 PE=3 SV=1	EGR_09688	64.351	20.9	18	9	9	9	1	0	0	6	5	6	1	0	0	7	6	7	1	0	0	7	6	7	1	0	0	7	6	7	0	0	0	86063	97920	84003				0.963442	1.09618	0.940381
U6JGQ4	Tyrosine protein phosphatase non receptor type OS=Echinococcus granulosus OX=6210 GN=EGR_03758 PE=4 SV=1	EGR_03758	78.407	4.3	2	2	2	2	0	1	0	1	0	0	0	1	0	1	1	1	0	1	0	1	1	1	0	1	0	1	1	1	0	0	0	0	0	0
U6JGS5	26S proteasome regulatory subunit 7 OS=Echinococcus granulosus OX=6210 GN=EGR_04075 PE=3 SV=1	EGR_04075	48.256	59.4	95	21	20	20	20	19	21	13	11	11	21	21	21	14	16	15	20	20	20	13	15	14	20	20	20	13	15	14	166220	157790	152920	214370	201240	211770	0.903116	0.857314	0.830854	1.16473	1.09339	1.1506	1.315	0.000908795
U6JGT9	Magnesium dependent phosphatase 1 OS=Echinococcus granulosus OX=6210 GN=EGR_03944 PE=4 SV=1	EGR_03944	19.213	11.2	6	2	2	2	2	2	2	0	0	0	2	2	2	1	0	0	2	2	2	1	0	0	2	2	2	1	0	0	30019	28186	33892	0	0	0	0.977849	0.918141	1.10401
U6JGV2	Tegument antigen OS=Echinococcus granulosus OX=6210 GN=EGR_09689 PE=4 SV=1	EGR_09689	13.532	19.1	7	2	2	2	1	1	2	1	1	1	2	2	2	2	2	2	2	2	2	2	2	2	2	2	2	2	2	2	69875	64868	133130	34587	33066	32371	1.13959	1.05793	2.17121	0.564076	0.539271	0.527936	0.373	0.0153379
U6JGX9	Vacuolar fusion protein MON1 homolog OS=Echinococcus granulosus OX=6210 GN=EGR_04159 PE=3 SV=1	EGR_04159	59.473	6.9	6	3	3	3	3	2	1	0	0	0	3	3	3	0	1	1	3	3	3	0	1	1	3	3	3	0	1	1	28392	29747	29008	0	0	0	0.977383	1.02403	0.998589
U6JGZ9	RNA helicase OS=Echinococcus granulosus OX=6210 GN=EGR_04181 PE=3 SV=1	EGR_04181	59.187	18	19	7	7	7	7	5	7	0	0	0	6	7	7	1	3	2	6	7	7	1	3	2	6	7	7	1	3	2	52199	52667	57614	0	33966	25248	1.17728	1.18783	1.2994		0.766056	0.569434	0.547	0.0137339
U6JH03	Zinc finger protein 1 OS=Echinococcus granulosus OX=6210 GN=EGR_04187 PE=3 SV=1	EGR_04187	35.725	11.6	9	3	3	3	2	3	3	0	1	0	3	3	3	0	1	1	3	3	3	0	1	1	3	3	3	0	1	1	25433	22547	24796	0	0	0	1.04841	0.929441	1.02215
U6JH05	Enteropeptidase OS=Echinococcus granulosus OX=6210 GN=EGR_06280 PE=4 SV=1	EGR_06280	51.471	12	8	4	4	4	3	2	2	0	1	0	4	4	2	1	2	2	4	4	2	1	2	2	4	4	2	1	2	2	38606	39571	28923	0	12377	0	1.2925	1.32481	0.96832		0.414373		0.347
U6JH30	Hypothetical protein OS=Spirometra erinaceieuropaei OX=99802 GN=SERJ2_LOCUS23061 PE=4 SV=1	SERJ2_LOCUS23061	47.329	8.7	4	2	2	2	1	1	2	0	0	0	2	2	2	0	0	0	2	2	2	0	0	0	2	2	2	0	0	0	20407	20053	18318	0	0	0	1.04156	1.0235	0.934942
U6JH31	Proteasome subunit alpha type OS=Echinococcus granulosus OX=6210 GN=EGR_04209 PE=3 SV=1	EGR_04209	28.396	83.2	123	21	21	21	20	19	18	24	22	20	17	16	17	19	20	20	17	16	17	19	20	20	17	16	17	19	20	20	471330	476910	462730	1631100	1615900	1709700	0.444115	0.449373	0.436012	1.53692	1.5226	1.61098	3.513	3.50903e-07
U6JH37	Heterogeneous nuclear ribonucleoprotein C OS=Echinococcus granulosus OX=6210 GN=EGR_06870 PE=4 SV=1	EGR_06870	52.202	9.4	9	3	3	3	2	3	3	0	0	1	2	3	3	1	1	1	2	3	3	1	1	1	2	3	3	1	1	1	16818	14786	15710	0	0	0	1.06637	0.937524	0.996111
U6JH68	Haloacid dehalogenase hydrolase OS=Echinococcus granulosus OX=6210 GN=EGR_07042 PE=4 SV=1	EGR_07042	27.219	53.8	29	7	7	7	8	9	9	1	1	1	6	7	7	1	1	1	6	7	7	1	1	1	6	7	7	1	1	1	180230	187150	178310	0	0	0	0.990837	1.02888	0.980282
U6JHA1	28S ribosomal protein S25 OS=Echinococcus granulosus OX=6210 GN=EGR_09319 PE=3 SV=1	EGR_09319	20.163	23.7	4	2	2	2	1	1	1	1	0	0	1	1	1	1	1	1	1	1	1	1	1	1	1	1	1	1	1	1	0	0	0	0	0	0
U6JHC3	RNA helicase OS=Echinococcus granulosus OX=6210 GN=EGR_03121 PE=3 SV=1	EGR_03121	46.464	59.6	81	21	21	21	17	18	15	10	13	8	20	21	20	16	15	14	20	21	20	16	15	14	20	21	20	16	15	14	301000	307590	295530	224640	233890	242930	1.12483	1.14945	1.10439	0.839472	0.874039	0.907821	0.776	0.000559152
U6JHE1	WW domain-binding protein OS=Echinococcus granulosus OX=6210 GN=EGR_08457 PE=4 SV=1	EGR_08457	45.455	4	5	1	1	1	1	1	0	1	1	1	1	1	0	1	1	1	1	1	0	1	1	1	1	1	0	1	1	1	0	0	0	0	0	0
U6JHI1	Gtpase activating protein OS=Echinococcus granulosus OX=6210 GN=EGR_08423 PE=4 SV=1	EGR_08423	69.945	1.5	5	1	1	1	1	1	1	0	1	1	1	1	1	1	1	1	1	1	1	1	1	1	1	1	1	1	1	1	0	0	0	0	0	0
U6JHL4	Dynein light chain OS=Echinococcus granulosus OX=6210 GN=EGR_05429 PE=3 SV=1	EGR_05429	10.318	73	35	5	5	5	7	7	8	5	4	4	5	5	5	4	4	3	5	5	5	4	4	3	5	5	5	4	4	3	988500	1019400	1018600	350950	350370	366520	1.44859	1.49387	1.4927	0.514295	0.513445	0.537112	0.353	5.21407e-07
U6JHL8	Dynein light chain OS=Echinococcus granulosus OX=6210 GN=EGR_05426 PE=3 SV=1	EGR_05426	9.9313	73	21	6	6	6	0	0	0	7	7	7	0	1	2	6	6	6	0	1	2	6	6	6	0	1	2	6	6	6	0	0	2921	1119800	1155100	1087500			0.003472	1.33099	1.37295	1.2926	383.691
U6JHM5	Cytidine deaminase OS=Echinococcus granulosus OX=6210 GN=EGR_09582 PE=3 SV=1	EGR_09582	15.328	70	57	11	11	11	2	2	3	15	17	18	4	6	3	11	11	11	4	6	3	11	11	11	4	6	3	11	11	11	21098	19706	17370	5053700	5119400	5186800	0.00821	0.007669	0.00676	1.96667	1.99223	2.01846	264.029	6.72557e-08
U6JHT7	Importin-5 OS=Echinococcus granulosus OX=6210 GN=EGR_05797 PE=4 SV=1	EGR_05797	126.75	47.1	199	36	36	36	41	40	44	25	24	25	36	32	35	27	27	27	36	32	35	27	27	27	36	32	35	27	27	27	388290	374410	396820	296750	294740	302600	1.13446	1.09391	1.15938	0.86701	0.861137	0.884102	0.771	0.000155899
U6JHU3	Sorting nexin OS=Echinococcus granulosus OX=6210 GN=EGR_09117 PE=4 SV=1	EGR_09117	18.543	28.3	15	4	4	4	4	3	2	2	3	1	4	4	4	3	3	3	4	4	4	3	3	3	4	4	4	3	3	3	132820	131990	123420	221340	220540	208250	0.767479	0.762683	0.713163	1.27898	1.27436	1.20334	1.675	7.3469e-05
U6JHU4	Splicing factor 3B subunit 4 OS=Echinococcus granulosus OX=6210 GN=EGR_06843 PE=3 SV=1	EGR_06843	36.211	22.2	10	4	4	4	3	3	4	0	0	0	3	4	4	0	0	0	3	4	4	0	0	0	3	4	4	0	0	0	37226	37846	41184	0	0	0	0.960621	0.976621	1.06276
U6JHW4	Actin OS=Echinococcus granulosus OX=6210 GN=EGR_06859 PE=3 SV=1	EGR_06859	37.655	11	5	3	3	3	2	1	2	0	0	0	3	2	3	1	1	2	3	2	3	1	1	2	3	2	3	1	1	2	276670	280190	291260	0	0	226390	1.02994	1.04304	1.08425			0.842766	0.801
U6JHW7	Beta-1,4-galactosyltransferase OS=Echinococcus granulosus OX=6210 GN=EGR_06822 PE=3 SV=1	EGR_06822	36.749	7.6	3	2	2	2	2	1	0	0	0	0	2	1	0	0	0	0	2	1	0	0	0	0	2	1	0	0	0	0	0	0	0	0	0	0
U6JHY6	Anoctamin OS=Echinococcus granulosus OX=6210 GN=EGR_10154 PE=3 SV=1	EGR_10154	117.01	42.2	150	33	33	33	39	43	38	11	10	9	31	32	31	22	17	18	31	32	31	22	17	18	31	32	31	22	17	18	1376700	1279100	1328200	232230	283910	238550	1.74314	1.61956	1.68173	0.294043	0.359479	0.302046	0.189	1.49888e-05
U6JHZ1	Transcription factor BTF3 OS=Echinococcus granulosus OX=6210 GN=EGR_10149 PE=3 SV=1	EGR_10149	17.104	46.8	17	5	5	5	3	3	3	3	2	3	3	3	3	4	3	3	3	3	3	4	3	3	3	3	3	4	3	3	262580	231610	249620	985040	1129900	345270	0.49172	0.433724	0.46745	1.84463	2.1159	0.646569	3.308	0.0457806
U6JHZ3	116 kDa U5 small nuclear ribonucleoprotein component OS=Echinococcus granulosus OX=6210 GN=EGR_08471 PE=3 SV=1	EGR_08471	110.52	48.3	187	34	34	34	38	36	36	27	24	26	34	33	33	27	29	27	34	33	33	27	29	27	34	33	33	27	29	27	228740	237170	239240	202070	199840	206130	1.04512	1.08364	1.09309	0.923263	0.913074	0.941813	0.862	0.000846203
U6JHZ7	Glycine cleavage system H protein OS=Echinococcus granulosus OX=6210 GN=EGR_08475 PE=3 SV=1	EGR_08475	17.755	36.1	23	3	3	3	4	4	3	4	4	4	3	3	3	2	3	3	3	3	3	2	3	3	3	3	3	2	3	3	82260	96197	60746	742220	967720	896040	0.173472	0.202863	0.128103	1.56521	2.04075	1.88959	10.894	0.000104864
U6JI15	Trafficking protein particle complex subunit OS=Echinococcus granulosus OX=6210 GN=EGR_09493 PE=3 SV=1	EGR_09493	19.811	47.2	14	5	5	5	3	3	3	1	3	1	3	4	3	3	3	3	3	4	3	3	3	3	3	4	3	3	3	3	84995	71240	92461	89381	106770	88597	0.955995	0.801284	1.03997	1.00533	1.20091	0.996509	1.145	0.233327
U6JI20	Coproporphyrinogen oxidase OS=Echinococcus granulosus OX=6210 GN=EGR_09498 PE=3 SV=1	EGR_09498	42.554	52.4	75	15	15	15	11	11	9	15	14	15	12	11	10	15	15	13	12	11	10	15	15	13	12	11	10	15	15	13	143860	148180	153640	250920	256210	257570	0.713131	0.734546	0.761612	1.24384	1.27006	1.27681	1.716	1.26327e-05
U6JI36	Peptidylprolyl isomerase OS=Echinococcus granulosus OX=6210 GN=EGR_03571 PE=4 SV=1	EGR_03571	16.138	9	1	1	1	1	0	0	0	1	0	0	1	1	1	1	1	1	1	1	1	1	1	1	1	1	1	1	1	1	0	0	0	0	0	0
U6JI42	Dynein light chain OS=Echinococcus granulosus OX=6210 GN=EGR_04883 PE=3 SV=1	EGR_04883	19.287	20	12	2	2	2	2	2	2	2	2	2	2	2	2	2	2	2	2	2	2	2	2	2	2	2	2	2	2	2	1504600	1511500	1534300	565090	615010	573400	1.43207	1.43863	1.46033	0.537848	0.585361	0.545757	0.385	3.70507e-06
U6JI50	Proliferating cell nuclear antigen OS=Echinococcus granulosus OX=6210 GN=EGR_04874 PE=3 SV=1	EGR_04874	28.364	51.5	38	10	10	10	6	5	4	7	9	7	6	5	4	8	9	8	6	5	4	8	9	8	6	5	4	8	9	8	177980	176290	163170	758770	767540	724570	0.38575	0.382087	0.353651	1.64454	1.66355	1.57042	4.35	1.45447e-06
U6JI51	Cytochrome b5 OS=Echinococcus granulosus OX=6210 GN=EGR_03584 PE=4 SV=1	EGR_03584	13.843	56.3	33	6	6	6	5	6	7	5	4	6	6	6	6	5	6	5	6	6	6	5	6	5	6	6	6	5	6	5	83901	88045	87279	520370	508650	499560	0.281578	0.295485	0.292914	1.7464	1.70707	1.67656	5.897	7.80799e-08
U6JI56	Sarcoplasmic calcium-binding protein OS=Echinococcus granulosus OX=6210 GN=EGR_04869 PE=4 SV=1	EGR_04869	45.215	72.7	162	23	23	23	37	32	33	19	21	20	22	23	22	18	20	20	22	23	22	18	20	20	22	23	22	18	20	20	2233400	2368900	2149200	1823400	1955200	1824800	1.08462	1.15043	1.04373	0.885511	0.949518	0.886191	0.83	0.00702393
U6JI75	Neuronal calcium sensor OS=Echinococcus granulosus OX=6210 GN=EGR_04848 PE=4 SV=1	EGR_04848	22.064	53.4	32	7	7	7	7	7	5	4	4	5	7	7	6	5	4	4	7	7	6	5	4	4	7	7	6	5	4	4	220540	216680	226720	380830	394060	385010	0.725524	0.712826	0.745855	1.25284	1.29636	1.26659	1.747	4.65836e-06
U6JI76	Calcium load-activated calcium channel OS=Echinococcus granulosus OX=6210 GN=EGR_03613 PE=3 SV=1	EGR_03613	20.047	8.5	6	1	1	1	2	2	2	0	0	0	1	1	1	0	0	0	1	1	1	0	0	0	1	1	1	0	0	0	29256	31551	31827	0	0	0
U6JI80	Sodium/potassium-transporting ATPase subunit beta-2 OS=Echinococcus granulosus OX=6210 GN=EGR_08763 PE=3 SV=1	EGR_08763	33.51	37.7	31	9	9	9	8	10	8	2	2	1	9	9	9	3	3	2	9	9	9	3	3	2	9	9	9	3	3	2	225560	236260	233300	149300	141230	106390	1.2393	1.29808	1.28182	0.8203	0.775961	0.584539	0.571	0.00571675
U6JIB2	Putative rRNA-processing protein EBP2 OS=Echinococcus granulosus OX=6210 GN=EGR_08762 PE=3 SV=1	EGR_08762	35.992	23.6	19	7	7	7	4	4	5	1	1	4	4	4	4	3	3	5	4	4	4	3	3	5	4	4	4	3	3	5	73907	84697	91540	439010	443770	391250	0.290939	0.333415	0.360353	1.72819	1.74693	1.54018	5.093	2.56757e-05
U6JIB6	DNA-directed RNA polymerase II subunit RPB3 OS=Echinococcus granulosus OX=6210 GN=EGR_08766 PE=3 SV=1	EGR_08766	30.457	19.7	11	3	3	3	3	3	3	1	0	1	3	3	3	1	1	1	3	3	3	1	1	1	3	3	3	1	1	1	51132	53650	51297	0	0	0	0.98281	1.03121	0.985981
U6JIC2	Splicing factor 3A subunit 2 OS=Echinococcus granulosus OX=6210 GN=EGR_08769 PE=3 SV=1	EGR_08769	35.558	27.1	17	6	6	6	5	5	2	1	1	3	5	5	3	1	2	3	5	5	3	1	2	3	5	5	3	1	2	3	70706	78864	73587	0	74563	74710	0.949252	1.05878	0.987931		1.00103	1.00301	1.003	0.921881
U6JIC8	Heat shock 70 kDa protein 4 OS=Echinococcus granulosus OX=6210 GN=EGR_08863 PE=3 SV=1	EGR_08863	71.082	64.5	364	35	18	35	71	65	70	54	54	50	32	31	32	31	32	31	17	16	16	17	17	16	32	31	32	31	32	31	6325500	6168500	6204900	10060000	10296000	9957100	0.774361	0.755142	0.759598	1.23154	1.26043	1.21894	1.621	2.65499e-06
U6JIE9	Protein MGR2 homolog OS=Echinococcus granulosus OX=6210 GN=EGR_10507 PE=3 SV=1	EGR_10507	8.467	24.7	7	2	2	2	1	1	1	1	2	1	2	2	2	2	2	2	2	2	2	2	2	2	2	2	2	2	2	2	745700	798580	781410	960220	1262300	984490	0.808683	0.866029	0.847409	1.04132	1.36892	1.06764	1.379	0.0248394
U6JIF2	Fatty acid binding protein FABP2 OS=Echinococcus granulosus OX=6210 GN=EGR_08627 PE=3 SV=1	EGR_08627	19.697	69.3	39	10	10	10	6	8	7	7	5	6	6	7	7	8	8	6	6	7	7	8	8	6	6	7	7	8	8	6	150980	154380	153150	533980	589870	515390	0.431834	0.441559	0.438041	1.52729	1.68715	1.47412	3.575	6.37711e-06
U6JIF4	Dynein light chain OS=Echinococcus granulosus OX=6210 GN=EGR_08563 PE=3 SV=1	EGR_08563	9.9704	71.9	10	4	4	4	4	5	1	0	0	0	4	4	3	2	2	2	4	4	3	2	2	2	4	4	3	2	2	2	38757	41920	41305	41907	43237	41037	0.937053	1.01353	0.998658	1.01321	1.04537	0.992179	1.034	0.295774
U6JIG2	Succinate dehydrogenase [ubiquinone] iron-sulfur subunit, mitochondrial OS=Echinococcus granulosus OX=6210 GN=EGR_08639 PE=3 SV=1	EGR_08639	32.753	55	75	15	14	15	11	10	9	15	14	16	11	12	11	13	14	14	10	11	10	12	13	13	11	12	11	13	14	14	1058900	953610	912240	2075500	2162600	2131500	0.683577	0.615606	0.5889	1.33985	1.39607	1.376	2.178	6.97056e-05
U6JIG9	Beta 13 galactosyl O glycosyl glycoprotein OS=Echinococcus granulosus OX=6210 GN=EGR_09263 PE=4 SV=1	EGR_09263	45.576	13	8	4	4	4	2	2	4	0	0	0	3	4	4	1	0	0	3	4	4	1	0	0	3	4	4	1	0	0	23211	22674	22857	0	0	0	1.01296	0.989526	0.997512
U6JIH0	Mortality factor 4 protein 1 OS=Echinococcus granulosus OX=6210 GN=EGR_05907 PE=4 SV=1	EGR_05907	42.084	30.4	16	8	8	8	4	4	4	1	3	0	6	5	6	2	3	4	6	5	6	2	3	4	6	5	6	2	3	4	48420	71927	67092	69001	89299	67849	0.702438	1.04346	0.973316	1.00101	1.29548	0.984298	1.207	0.268217
U6JIH3	Kunitz protein 5 OS=Echinococcus granulosus OX=6210 GN=EGR_09269 PE=2 SV=1	EGR_09269	10.925	12	3	1	1	1	1	1	1	0	0	0	1	1	1	0	0	0	1	1	1	0	0	0	1	1	1	0	0	0	0	0	0	0	0	0
U6JII8	Elongin-C OS=Echinococcus granulosus OX=6210 GN=EGR_10345 PE=3 SV=1	EGR_10345	13.26	68.1	44	7	7	7	6	7	6	8	8	9	7	6	7	7	7	7	7	6	7	7	7	7	7	6	7	7	7	7	523710	508650	483240	1003400	1023700	1141900	0.670764	0.651475	0.61893	1.28515	1.31115	1.46254	2.091	9.32468e-05
U6JIJ0	Signal sequence receptor subunit gamma OS=Echinococcus granulosus OX=6210 GN=EGR_05634 PE=3 SV=1	EGR_05634	21.59	12.1	17	3	3	3	3	3	3	2	3	3	3	3	3	3	3	3	3	3	3	3	3	3	3	3	3	3	3	3	99082	103310	111060	81333	79702	86798	1.05916	1.10436	1.1872	0.86943	0.851995	0.927849	0.791	0.00509826
U6JIJ4	Expressed conserved protein OS=Echinococcus granulosus OX=6210 GN=EGR_08625 PE=4 SV=1	EGR_08625	46.409	3.8	2	1	1	1	0	0	0	0	1	1	0	0	0	0	1	1	0	0	0	0	1	1	0	0	0	0	1	1	0	0	0	0	0	0
U6JIM9	Annexin OS=Echinococcus granulosus OX=6210 GN=EGR_00674 PE=3 SV=1	EGR_00674	37.303	69.5	162	21	21	21	30	33	37	22	21	19	20	20	21	19	19	18	20	20	21	19	19	18	20	20	21	19	19	18	2491500	2563600	2546500	1080400	1149700	1089000	1.36887	1.40848	1.39909	0.593588	0.631663	0.598313	0.437	2.62873e-06
U6JIP2	Carbonyl reductase (NADPH) OS=Echinococcus granulosus OX=6210 GN=EGR_04038 PE=3 SV=1	EGR_04038	31.266	14	5	3	1	1	1	1	2	0	1	0	3	3	3	3	3	3	1	1	1	1	1	1	1	1	1	1	1	1	171220	0	73300	293630	325600	325690
U6JIQ5	Protein DJ-1 OS=Echinococcus granulosus OX=6210 GN=EGR_07383 PE=4 SV=1	EGR_07383	19.317	73.9	42	9	9	9	8	7	7	7	7	6	7	8	6	8	7	7	7	8	6	8	7	7	7	8	6	8	7	7	2497300	2464400	2818800	692130	756110	669390	1.5138	1.49386	1.70869	0.419552	0.458335	0.405768	0.272	2.05143e-05
U6JIR1	Protein MAK10 homolog OS=Echinococcus granulosus OX=6210 GN=EGR_04062 PE=3 SV=1	EGR_04062	97.489	7.1	12	5	5	5	4	2	4	1	0	1	5	4	5	1	0	1	5	4	5	1	0	1	5	4	5	1	0	1	1260600	1313000	1293700	0	0	0	0.977892	1.01854	1.00357
U6JIW0	Profilin OS=Echinococcus granulosus OX=6210 GN=EGR_04103 PE=3 SV=1	EGR_04103	13.361	84.9	64	8	8	8	12	16	17	7	5	7	7	7	7	7	7	7	7	7	7	7	7	7	7	7	7	7	7	7	3635300	2551100	3851500	2382900	2028300	2276000	1.30414	0.915187	1.3817	0.854847	0.727637	0.816497	0.666	0.046057
U6JIW6	T-complex protein 1 subunit zeta OS=Echinococcus granulosus OX=6210 GN=EGR_08500 PE=3 SV=1	EGR_08500	60.006	74.4	180	33	33	33	34	40	38	25	19	24	30	31	30	26	24	24	30	31	30	26	24	24	30	31	30	26	24	24	847460	842000	851050	499870	508720	520800	1.24936	1.24131	1.25465	0.736927	0.749974	0.767783	0.602	2.04805e-06
U6JIX2	ATP synthase-coupling factor 6, mitochondrial OS=Echinococcus granulosus OX=6210 GN=EGR_08199 PE=3 SV=1	EGR_08199	14.762	48.1	18	3	3	3	5	5	4	1	2	1	3	3	3	2	2	1	3	3	3	2	2	1	3	3	3	2	2	1	430950	437450	799720	273410	307000	400660	0.976034	0.990756	1.81124	0.619231	0.695307	0.907432	0.588	0.0983383
U6JJ03	Parkin coregulated gene protein OS=Echinococcus granulosus OX=6210 GN=EGR_06772 PE=4 SV=1	EGR_06772	24.878	13.6	3	2	2	2	1	1	1	0	0	0	2	1	1	0	0	0	2	1	1	0	0	0	2	1	1	0	0	0	0	0	0	0	0	0
U6JJ11	Pre-mRNA-processing factor 39 OS=Echinococcus granulosus OX=6210 GN=EGR_06781 PE=4 SV=1	EGR_06781	112.88	39.7	93	26	26	26	21	21	18	13	10	10	22	23	22	13	14	14	22	23	22	13	14	14	22	23	22	13	14	14	234940	198240	287060	212610	214820	206700	1.04081	0.878224	1.27171	0.941884	0.951675	0.915703	0.88	0.341752
U6JJ13	Threonyl-tRNA synthetase OS=Echinococcus granulosus OX=6210 GN=EGR_06754 PE=3 SV=1	EGR_06754	82.842	57.1	238	37	37	37	39	39	38	41	41	40	35	34	31	34	33	33	35	34	31	34	33	33	35	34	31	34	33	33	552170	528770	549590	1801300	1826800	1796000	0.469623	0.449722	0.467429	1.53201	1.5537	1.52751	3.327	1.33623e-07
U6JJ25	Zinc finger protein 622 OS=Echinococcus granulosus OX=6210 GN=EGR_06767 PE=4 SV=1	EGR_06767	47.945	18.9	12	6	6	6	5	4	3	0	0	0	6	6	4	1	1	2	6	6	4	1	1	2	6	6	4	1	1	2	56444	58950	58860	0	0	60470	0.961879	1.00458	1.00305			1.03049	1.041
U6JJ69	Ras C3 botulinum toxin substrate 2 OS=Echinococcus granulosus OX=6210 GN=EGR_07105 PE=4 SV=1	EGR_07105	21.218	42.4	22	7	6	6	6	5	7	1	2	1	7	7	7	4	6	5	6	6	6	3	5	4	6	6	6	3	5	4	487350	554180	501150	32806	33481	29555	1.7846	2.02932	1.83513	0.12013	0.122602	0.108226	0.062	9.12773e-07
U6JJA9	3-phosphoinositide-dependent protein kinase 1 OS=Echinococcus granulosus OX=6210 GN=EGR_10565 PE=3 SV=1	EGR_10565	58.334	8.1	8	3	3	3	3	3	2	0	0	0	3	3	2	0	0	0	3	3	2	0	0	0	3	3	2	0	0	0	16543	18128	17574	0	0	0	0.949928	1.04094	1.00913
U6JJC7	PQ-loop repeat-containing protein 2 OS=Echinococcus granulosus OX=6210 GN=EGR_04241 PE=4 SV=1	EGR_04241	36.85	7.4	10	3	3	3	2	1	2	2	1	2	2	1	2	3	2	2	2	1	2	3	2	2	2	1	2	3	2	2	126830	0	151340	121830	131650	123290	0.968257		1.15537	0.930085	1.00505	0.941231	0.903	0.268145
U6JJE1	Mitochondrial trans 2 enoyl coenzyme A reductase OS=Echinococcus granulosus OX=6210 GN=EGR_09361 PE=4 SV=1	EGR_09361	40.146	73.2	110	22	22	22	25	25	26	11	12	11	21	20	21	17	17	15	21	20	21	17	17	15	21	20	21	17	17	15	1003400	960180	945410	408190	478700	435630	1.42275	1.36147	1.34053	0.578786	0.678765	0.617694	0.455	9.05936e-05
U6JJE9	Expressed conserved protein OS=Echinococcus granulosus OX=6210 GN=EGR_00698 PE=4 SV=1	EGR_00698	14.564	40.5	11	5	5	5	2	3	3	1	1	1	4	5	4	1	1	1	4	5	4	1	1	1	4	5	4	1	1	1	97315	100390	105900	0	0	0	0.961595	0.99198	1.04642
U6JJF9	Programmed cell death protein 6 OS=Echinococcus granulosus OX=6210 GN=EGR_04452 PE=4 SV=1	EGR_04452	20.347	40.2	39	7	7	7	7	6	5	7	7	7	6	6	6	7	7	6	6	6	6	7	7	6	6	6	6	7	7	6	184990	177010	179780	226110	227160	214090	0.917958	0.87836	0.892105	1.122	1.12721	1.06236	1.232	0.000823543
U6JJH2	RNA-binding protein 25 OS=Echinococcus granulosus OX=6210 GN=EGR_03450 PE=4 SV=1	EGR_03450	82.16	20.1	38	10	10	10	6	7	4	7	7	7	8	8	8	9	8	9	8	8	8	9	8	9	8	8	8	9	8	9	58940	49129	52321	77040	67381	69016	0.945999	0.788531	0.839763	1.23651	1.08148	1.10772	1.331	0.013131
U6JJH4	Heterogeneous nuclear ribonucleoprotein OS=Echinococcus granulosus OX=6210 GN=EGR_06368 PE=4 SV=1	EGR_06368	38.845	24.5	24	7	7	7	6	7	6	2	2	1	6	6	5	5	4	5	6	6	5	5	4	5	6	6	5	5	4	5	170410	171740	129730	95642	80054	91059	1.38426	1.39506	1.05381	0.776909	0.650286	0.739681	0.565	0.00604925
U6JJK6	Phospholipid transporting ATPase VA OS=Echinococcus granulosus OX=6210 GN=EGR_08796 PE=4 SV=1	EGR_08796	11.099	23.5	10	2	2	2	2	2	2	1	1	2	2	2	2	2	2	2	2	2	2	2	2	2	2	2	2	2	2	2	619290	652100	636010	371750	400860	403940	1.20486	1.2687	1.23739	0.723261	0.779896	0.785888	0.617	9.12819e-05
U6JJL2	Immunoglobulin OS=Echinococcus granulosus OX=6210 GN=EGR_06328 PE=4 SV=1	EGR_06328	37.06	10.9	6	3	3	3	0	1	0	1	3	1	1	2	0	3	3	3	1	2	0	3	3	3	1	2	0	3	3	3	0	16595	0	77305	82834	54797		0.2867		1.33554	1.43107	0.94669	4.317
U6JJL6	NADH dehydrogenase ubiquinone iron sulfur OS=Echinococcus granulosus OX=6210 GN=EGR_10295 PE=3 SV=1	EGR_10295	24.766	8.3	7	2	2	2	2	2	2	0	1	0	2	2	2	1	2	1	2	2	2	1	2	1	2	2	2	1	2	1	126310	137180	142800	0	99974	0	0.997977	1.08386	1.12827		0.789896		0.738
U6JJM1	Dynein light chain OS=Echinococcus granulosus OX=6210 GN=EGR_05428 PE=3 SV=1	EGR_05428	11.078	41.7	11	3	3	3	4	3	4	0	0	0	3	3	3	0	0	0	3	3	3	0	0	0	3	3	3	0	0	0	467370	444060	472010	0	0	0	1.0135	0.962947	1.02356
U6JJM2	Prohibitin OS=Echinococcus granulosus OX=6210 GN=EGR_06319 PE=3 SV=1	EGR_06319	30.479	61	82	15	15	15	17	17	18	10	10	10	14	14	15	13	12	13	14	14	15	13	12	13	14	14	15	13	12	13	713980	577340	710160	610470	632890	616920	1.10931	0.897011	1.10337	0.948485	0.983318	0.958506	0.929	0.387723
U6JJN6	Tubulin beta chain OS=Echinococcus granulosus OX=6210 GN=EGR_07583 PE=3 SV=1	EGR_07583	49.834	70.6	28	24	7	7	1	2	0	8	9	8	18	17	16	22	22	24	2	2	1	7	6	7	2	2	1	7	6	7	209010	205460	0	231550	273930	232010	0.907193	0.891784		1.00503	1.18897	1.00702	1.186	0.102838
U6JJP6	Actin OS=Echinococcus granulosus OX=6210 GN=EGR_06943 PE=3 SV=1	EGR_06943	42.262	64.4	101	17	17	17	21	18	20	13	14	15	14	14	14	15	14	14	14	14	14	15	14	14	14	14	14	15	14	14	663570	627980	607090	729120	806050	827560	0.934305	0.884195	0.854781	1.0266	1.13492	1.1652	1.244	0.00939573
U6JJQ9	Actin-related protein 8 OS=Echinococcus granulosus OX=6210 GN=EGR_07047 PE=3 SV=1	EGR_07047	60.272	9.9	9	3	3	3	3	3	3	0	0	0	3	3	3	0	0	0	3	3	3	0	0	0	3	3	3	0	0	0	40720	41067	42035	0	0	0	0.986578	0.994985	1.01844
U6JJR3	RING-type E3 ubiquitin transferase OS=Echinococcus granulosus OX=6210 GN=EGR_07051 PE=3 SV=1	EGR_07051	67.214	11.6	8	5	5	5	3	3	2	0	0	0	3	4	5	0	0	0	3	4	5	0	0	0	3	4	5	0	0	0	46462	48307	48893	0	0	0	0.970236	1.00876	1.021
U6JJS2	Dihydrofolate reductase OS=Echinococcus granulosus OX=6210 GN=EGR_09587 PE=3 SV=1	EGR_09587	21.917	14.7	10	2	2	2	3	3	1	1	1	1	2	2	2	1	1	1	2	2	2	1	1	1	2	2	2	1	1	1	148510	143530	144870	0	0	0	1.01973	0.985535	0.994736
U6JJT1	AP complex subunit sigma OS=Echinococcus granulosus OX=6210 GN=EGR_05783 PE=3 SV=1	EGR_05783	16.843	19	10	3	3	3	2	2	3	1	1	1	2	2	3	3	3	3	2	2	3	3	3	3	2	2	3	3	3	3	136820	137870	98614	23993	23734	22041	1.85279	1.86701	1.33541	0.324909	0.321401	0.298475	0.187	0.000125807
U6JJX4	Thioredoxin protein 1 OS=Echinococcus granulosus OX=6210 GN=EGR_08045 PE=4 SV=1	EGR_08045	33.247	22.8	10	4	4	4	2	2	3	1	1	1	3	4	3	1	2	1	3	4	3	1	2	1	3	4	3	1	2	1	53597	55943	50040	0	70354	0	0.932389	0.973201	0.870511		1.2239		1.323
U6JK24	Erlin-1 OS=Echinococcus granulosus OX=6210 GN=EGR_09495 PE=3 SV=1	EGR_09495	41.936	47.5	46	10	10	10	10	11	11	4	5	5	8	9	9	6	7	6	8	9	9	6	7	6	8	9	9	6	7	6	331880	323150	324750	335710	400220	414310	0.934864	0.910273	0.91478	0.945653	1.12737	1.16706	1.174	0.0758755
U6JK58	RAB6A member RAS oncogene family OS=Echinococcus granulosus OX=6210 GN=EGR_09444 PE=4 SV=1	EGR_09444	23.621	33.5	27	7	6	7	7	6	6	3	3	2	6	6	5	4	5	6	5	5	4	3	4	5	6	6	5	4	5	6	626770	512710	539920	288090	432050	354180	1.36565	1.11713	1.17642	0.627711	0.941381	0.771712	0.64	0.0255666
U6JK60	Nuclear cap-binding protein subunit 2 OS=Echinococcus granulosus OX=6210 GN=EGR_07702 PE=3 SV=1	EGR_07702	18.771	25.2	8	3	3	3	2	2	3	1	0	0	3	3	3	1	1	1	3	3	3	1	1	1	3	3	3	1	1	1	76359	69680	72075	0	0	0	1.05026	0.958398	0.991339
U6JK90	CCT-theta OS=Echinococcus granulosus OX=6210 GN=EGR_04641 PE=3 SV=1	EGR_04641	59.398	69.5	167	32	32	32	31	32	32	25	24	23	28	29	29	28	28	28	28	29	29	28	28	28	28	29	29	28	28	28	1264800	1208300	1174800	1017000	991460	1042100	1.13292	1.08231	1.0523	0.910956	0.888079	0.933438	0.836	0.00231161
U6JK92	Ribosomal protein S30 mitochondrial OS=Echinococcus granulosus OX=6210 GN=EGR_05220 PE=4 SV=1	EGR_05220	72.443	17	14	5	5	5	3	2	2	3	2	2	5	4	3	3	3	3	5	4	3	3	3	3	5	4	3	3	3	3	25442	32355	30989	64374	50049	50710	0.601184	0.764535	0.732257	1.52113	1.18264	1.19826	1.86	0.00495336
U6JK95	Golgin-84 OS=Echinococcus granulosus OX=6210 GN=EGR_08748 PE=4 SV=1	EGR_08748	65.688	10.7	13	4	4	4	3	2	4	2	1	1	3	2	3	2	1	2	3	2	3	2	1	2	3	2	3	2	1	2	14724	16035	17090	0	0	0	0.923154	1.00535	1.0715
U6JKF3	ATP synthase subunit O, mitochondrial OS=Echinococcus granulosus OX=6210 GN=EGR_03312 PE=3 SV=1	EGR_03312	22.902	57.8	69	10	10	10	11	12	14	12	11	9	9	9	9	10	10	10	9	9	9	10	10	10	9	9	9	10	10	10	418770	418560	424060	540720	536640	532710	0.875032	0.874593	0.886086	1.12985	1.12132	1.11311	1.276	2.2807e-06
U6JKG8	STI1 domain-containing protein OS=Echinococcus granulosus OX=6210 GN=EGR_08472 PE=4 SV=1	EGR_08472	28.087	18.1	7	3	3	3	0	0	0	2	3	2	0	0	0	3	3	3	0	0	0	3	3	3	0	0	0	3	3	3	0	0	0	183640	175670	188290				1.00606	0.9624	1.03154
U6JKL3	TMEM9 OS=Echinococcus granulosus OX=6210 GN=EGR_09270 PE=3 SV=1	EGR_09270	24.225	9.3	3	2	2	2	1	0	0	1	1	0	1	1	1	2	2	2	1	1	1	2	2	2	1	1	1	2	2	2	0	0	0	0	0	0
U6JKL4	39S ribosomal protein L37 OS=Echinococcus granulosus OX=6210 GN=EGR_03585 PE=4 SV=1	EGR_03585	56.288	19.8	26	7	7	7	10	7	8	1	0	0	7	7	7	1	0	1	7	7	7	1	0	1	7	7	7	1	0	1	132520	134270	134060	0	0	0	0.991792	1.00489	1.00332
U6JKM7	Acetylcholinesterase OS=Echinococcus granulosus OX=6210 GN=EGR_04525 PE=3 SV=1	EGR_04525	74.921	9.1	7	3	3	3	2	3	2	0	0	0	2	3	2	0	0	0	2	3	2	0	0	0	2	3	2	0	0	0	27268	26115	26122	0	0	0	1.02892	0.98541	0.985674
U6JKN1	Prefoldin subunit 6 OS=Echinococcus granulosus OX=6210 GN=EGR_09412 PE=3 SV=1	EGR_09412	14.841	48.8	18	5	5	5	4	5	4	1	2	2	5	5	5	4	4	3	5	5	5	4	4	3	5	5	5	4	4	3	396140	209320	430200	250430	282500	556600	1.11841	0.590968	1.21457	0.707033	0.797576	1.57144	1.052	0.926848
U6JKN4	Cornifelin OS=Echinococcus granulosus OX=6210 GN=EGR_03608 PE=3 SV=1	EGR_03608	21.466	18.1	6	2	2	2	0	0	0	2	2	2	0	0	0	2	2	2	0	0	0	2	2	2	0	0	0	2	2	2	0	0	0	54397	56528	55492				0.980615	1.01903	1.00036
U6JKU1	10 kDa chaperonin OS=Echinococcus granulosus OX=6210 GN=EGR_09751 PE=3 SV=1	EGR_09751	14.081	60.3	57	8	8	8	7	8	9	8	13	12	5	5	6	8	8	8	5	5	6	8	8	8	5	5	6	8	8	8	3029800	2921700	2856700	11191000	10192000	10784000	0.443654	0.427825	0.418307	1.6387	1.49242	1.5791	3.652	2.26772e-06
U6JKV5	Arp2/3 complex 34 kDa subunit OS=Echinococcus granulosus OX=6210 GN=EGR_08203 PE=3 SV=1	EGR_08203	37.471	54.9	55	15	15	15	14	15	13	4	4	5	15	13	13	6	7	8	15	13	13	6	7	8	15	13	13	6	7	8	302540	325560	349380	62580	69027	76535	1.53104	1.64754	1.76808	0.316695	0.34932	0.387316	0.213	2.68154e-05
U6JKX6	60S ribosomal protein L7 OS=Echinococcus granulosus OX=6210 GN=EGR_08837 PE=3 SV=1	EGR_08837	28.273	14	10	3	3	3	4	3	3	0	0	0	3	3	3	0	0	0	3	3	3	0	0	0	3	3	3	0	0	0	38265	40454	39636	0	0	0	0.969921	1.02541	1.00467
U6JKY2	protein Translation factor SUI1 OS=Echinococcus granulosus OX=6210 GN=EGR_08508 PE=3 SV=1	EGR_08508	12.177	69.2	24	6	5	6	3	5	3	3	5	5	4	3	4	4	5	4	4	3	4	3	4	4	4	3	4	4	5	4	126420	118580	111890	333120	342710	335880	0.554231	0.51986	0.49053	1.46041	1.50246	1.47251	2.835	8.68313e-06
U6JKZ7	60S ribosomal protein L12 OS=Echinococcus granulosus OX=6210 GN=EGR_05898 PE=3 SV=1	EGR_05898	12.218	29.5	11	2	2	2	2	3	3	1	1	1	2	2	2	1	1	1	2	2	2	1	1	1	2	2	2	1	1	1	1377700	1427300	1482800	0	0	0	0.963921	0.998624	1.03746
U6JL08	Dolichyl-diphosphooligosaccharide--protein glycosyltransferase subunit 2 OS=Echinococcus granulosus OX=6210 GN=EGR_08783 PE=3 SV=1	EGR_08783	75.576	36.8	92	20	20	20	15	17	17	14	13	16	18	19	18	16	15	16	18	19	18	16	15	16	18	19	18	16	15	16	312540	275210	287490	151660	151080	156110	1.40563	1.23774	1.29297	0.682083	0.679474	0.702097	0.524	7.6337e-05
U6JL31	Tubulin polymerization promoting protein family OS=Echinococcus granulosus OX=6210 GN=EGR_05925 PE=3 SV=1	EGR_05925	18.908	29.4	10	4	4	4	0	0	0	4	2	4	0	0	0	4	4	4	0	0	0	4	4	4	0	0	0	4	4	4	0	0	0	105420	108450	115960				0.958858	0.986417	1.05472
U6JL32	Serine hydroxymethyltransferase OS=Echinococcus granulosus OX=6210 GN=EGR_06761 PE=3 SV=1	EGR_06761	51.641	24.3	23	8	8	8	1	2	2	7	5	6	5	6	5	7	6	7	5	6	5	7	6	7	5	6	5	7	6	7	32681	24392	38134	206970	225980	188650	0.273555	0.204172	0.319199	1.73243	1.89156	1.57909	6.529	0.000179183
U6JL42	RNA helicase OS=Echinococcus granulosus OX=6210 GN=EGR_05934 PE=4 SV=1	EGR_05934	95.976	15.6	24	9	9	9	5	7	7	2	2	1	7	9	9	4	3	3	7	9	9	4	3	3	7	9	9	4	3	3	43856	48252	43848	71231	71412	65687	0.764295	0.840906	0.764155	1.24137	1.24452	1.14475	1.532	0.000529644
U6JL46	Translation initiation factor eIF 2B subunit OS=Echinococcus granulosus OX=6210 GN=EGR_05937 PE=4 SV=1	EGR_05937	82.449	15.3	21	7	7	7	6	8	6	1	0	0	6	7	5	2	1	0	6	7	5	2	1	0	6	7	5	2	1	0	220540	207610	224940	0	0	0	1.01306	0.953666	1.03327
U6JL47	ATP binding cassette sub family B OS=Echinococcus granulosus OX=6210 GN=EGR_08975 PE=4 SV=1	EGR_08975	75.65	4.5	3	2	2	2	1	0	2	0	0	0	2	1	2	0	0	0	2	1	2	0	0	0	2	1	2	0	0	0	9095.4	0	6322.4	0	0	0	1.17986		0.820143
U6JL54	Expressed conserved protein OS=Echinococcus granulosus OX=6210 GN=EGR_05949 PE=4 SV=1	EGR_05949	38.878	36.1	34	10	10	10	5	5	5	7	4	8	8	7	9	10	8	8	8	7	9	10	8	8	8	7	9	10	8	8	74049	70293	71631	130240	137520	139860	0.712474	0.676335	0.689209	1.25313	1.32317	1.34569	1.887	1.75676e-05
U6JL86	Small ubiquitin-related modifier OS=Echinococcus granulosus OX=6210 GN=EGR_06119 PE=3 SV=1	EGR_06119	10.277	42.9	25	4	4	4	3	4	3	5	5	5	4	4	4	4	4	4	4	4	4	4	4	4	4	4	4	4	4	4	199080	207420	199470	361780	376870	394630	0.686779	0.71555	0.688124	1.24805	1.30011	1.36138	1.87	2.52805e-05
U6JL98	Ran-specific GTPase-activating protein OS=Echinococcus granulosus OX=6210 GN=EGR_03741 PE=4 SV=1	EGR_03741	26.252	4.7	3	1	1	1	0	0	0	1	1	1	1	0	0	1	1	1	1	0	0	1	1	1	1	0	0	1	1	1	0	0	0	0	0	0
U6JLB3	Protein-serine/threonine phosphatase OS=Echinococcus granulosus OX=6210 GN=EGR_03722 PE=3 SV=1	EGR_03722	55.139	31.3	35	10	10	10	8	9	9	2	4	3	9	9	10	4	6	7	9	9	10	4	6	7	9	9	10	4	6	7	96888	78140	81514	87465	94646	85951	1.10813	0.893703	0.932292	1.00036	1.08248	0.983039	1.045	0.546747
U6JLF5	Actin cytoplasmic A3 OS=Echinococcus granulosus OX=6210 GN=EGR_09069 PE=3 SV=1	EGR_09069	41.815	66.4	142	23	15	15	22	23	25	24	24	24	21	20	20	22	23	22	14	13	13	15	15	15	14	13	13	15	15	15	6244600	6190700	5941100	10114000	9722200	9943900	0.778038	0.771323	0.740224	1.26014	1.21133	1.23895	1.621	1.47183e-05
U6JLF6	Abhydrolase domain containing protein 13 OS=Echinococcus granulosus OX=6210 GN=EGR_03451 PE=4 SV=1	EGR_03451	45.518	10.7	4	3	3	3	1	0	3	0	0	0	2	3	3	0	1	1	2	3	3	0	1	1	2	3	3	0	1	1	18371	15309	14890	0	0	0	1.13471	0.945584	0.919704
U6JLQ4	Calcipressin-2 OS=Echinococcus granulosus OX=6210 GN=EGR_06302 PE=3 SV=1	EGR_06302	28.607	4.7	3	1	1	1	1	1	0	1	0	0	1	1	1	1	0	0	1	1	1	1	0	0	1	1	1	1	0	0	0	0	0	0	0	0
U6JLR2	Expressed protein OS=Echinococcus granulosus OX=6210 GN=EGR_03134 PE=4 SV=1	EGR_03134	16.522	15.4	2	2	2	2	0	0	0	2	0	0	0	0	0	2	1	1	0	0	0	2	1	1	0	0	0	2	1	1	0	0	0	0	0	0
U6JLS2	Cleavage and polyadenylation specificity factor subunit 5 OS=Echinococcus granulosus OX=6210 GN=EGR_06867 PE=3 SV=1	EGR_06867	24.729	47.7	29	10	10	10	7	7	8	3	2	2	8	9	9	3	3	2	8	9	9	3	3	2	8	9	9	3	3	2	71721	76552	85004	24202	29082	24114	1.38513	1.47843	1.64166	0.467408	0.561654	0.465709	0.332	0.000153292
U6JLU0	Mitochondrial pyruvate carrier OS=Echinococcus granulosus OX=6210 GN=EGR_06887 PE=3 SV=1	EGR_06887	13.335	44.1	7	4	4	4	2	2	3	0	0	0	4	4	4	0	0	0	4	4	4	0	0	0	4	4	4	0	0	0	48110	50683	48832	0	0	0	0.97768	1.02997	0.992352
U6JM26	Pre-rRNA-processing protein esf1 OS=Echinococcus granulosus OX=6210 GN=EGR_07087 PE=4 SV=1	EGR_07087	72.189	11.4	13	5	5	5	2	2	2	2	3	2	4	4	4	3	4	3	4	4	4	3	4	3	4	4	4	3	4	3	27039	20431	25075	40374	57977	38965	0.773055	0.584129	0.716903	1.15431	1.65758	1.11402	1.893	0.0144815
U6JM50	Proteasome subunit alpha type OS=Echinococcus granulosus OX=6210 GN=EGR_04632 PE=3 SV=1	EGR_04632	29.938	62.2	76	12	12	12	14	15	10	12	13	12	10	11	9	10	10	11	10	11	9	10	10	11	10	11	9	10	10	11	465960	467050	477020	2163400	2214300	2224500	0.348937	0.349753	0.357219	1.62007	1.65819	1.66583	4.682	1.78381e-08
U6JM54	STAM binding protein OS=Echinococcus granulosus OX=6210 GN=EGR_04511 PE=3 SV=1	EGR_04511	42.698	11.7	10	4	4	4	4	3	3	0	0	0	4	4	4	1	0	0	4	4	4	1	0	0	4	4	4	1	0	0	42059	40144	39164	0	0	0	1.03963	0.992296	0.968072
U6JM68	Tubulin beta chain OS=Echinococcus granulosus OX=6210 GN=EGR_05875 PE=3 SV=1	EGR_05875	49.615	72.7	207	26	3	26	51	37	41	23	28	27	25	24	23	20	21	21	3	3	2	1	1	1	25	24	23	20	21	21	5560900	5627300	5559300	3069300	3024100	2716700	1.3055	1.32109	1.30512	0.720561	0.709949	0.637783	0.526	7.61174e-05
U6JM78	Pleiotropic regulator OS=Echinococcus granulosus OX=6210 GN=EGR_05861 PE=3 SV=1	EGR_05861	47.144	27.4	37	10	10	10	7	7	6	5	6	6	8	7	7	8	8	8	8	7	7	8	8	8	8	7	7	8	8	8	43455	46212	39513	37974	38838	37758	1.06966	1.13753	0.972628	0.934745	0.956012	0.929428	0.887	0.0635773
U6JM87	Phosphotransferase OS=Echinococcus granulosus OX=6210 GN=EGR_05852 PE=3 SV=1	EGR_05852	51.819	61.8	94	21	21	21	21	22	20	10	12	9	20	20	19	13	15	14	20	20	19	13	15	14	20	20	19	13	15	14	212900	236610	227410	95367	96713	93237	1.32753	1.47538	1.41801	0.594658	0.603051	0.581377	0.421	1.20774e-05
U6JM88	COP9 signalosome complex subunit 6 OS=Echinococcus granulosus OX=6210 GN=EGR_05227 PE=4 SV=1	EGR_05227	40.085	45.4	43	10	10	10	9	10	9	5	6	4	9	8	8	5	8	7	9	8	8	5	8	7	9	8	8	5	8	7	116830	129540	133480	129300	117070	142660	0.91169	1.01087	1.04162	1.009	0.913563	1.11326	1.024	0.766293
U6JMB2	COP9 signalosome complex subunit 4 OS=Echinococcus granulosus OX=6210 GN=EGR_04703 PE=3 SV=1	EGR_04703	46.766	33.5	60	11	11	11	11	11	10	10	8	10	10	11	9	9	10	10	10	11	9	9	10	10	10	11	9	9	10	10	207680	217050	204890	322050	311400	339670	0.777469	0.812546	0.767024	1.20562	1.16575	1.27158	1.546	0.00014411
U6JMB7	Transmembrane emp24 domain containing protein OS=Echinococcus granulosus OX=6210 GN=EGR_09144 PE=3 SV=1	EGR_09144	22.647	36.2	33	6	6	6	7	7	6	5	4	4	6	6	6	6	6	6	6	6	6	6	6	6	6	6	6	6	6	6	258890	251530	251190	231310	228330	225630	1.07358	1.04306	1.04165	0.959209	0.946851	0.935655	0.9	0.000976676
U6JMC6	Cleavage stimulation factor 50 kDa subunit OS=Echinococcus granulosus OX=6210 GN=EGR_05387 PE=4 SV=1	EGR_05387	47.225	39.4	35	9	9	9	8	9	7	4	5	2	7	7	7	4	4	2	7	7	7	4	4	2	7	7	7	4	4	2	47123	44404	43121	30781	29865	28422	1.26383	1.1909	1.15649	0.825538	0.800971	0.76227	0.661	0.000293342
U6JME4	Charged multivesicular body protein OS=Echinococcus granulosus OX=6210 GN=EGR_07940 PE=3 SV=1	EGR_07940	22.887	26.7	19	5	5	5	3	4	3	2	5	2	3	4	4	5	4	5	3	4	4	5	4	5	3	4	4	5	4	5	90389	95736	87994	403360	407510	422080	0.35986	0.381148	0.350325	1.60587	1.62239	1.6804	4.498	7.62427e-07
U6JME9	Expressed protein OS=Echinococcus granulosus OX=6210 GN=EGR_07945 PE=4 SV=1	EGR_07945	111.06	34.5	139	27	27	27	22	20	16	27	26	28	19	19	18	26	25	25	19	19	18	26	25	25	19	19	18	26	25	25	283560	287780	287290	1413200	1410900	1417800	0.333565	0.33853	0.337953	1.66241	1.65971	1.66783	4.94	5.23412e-10
U6JMK4	28S ribosomal protein S33 OS=Echinococcus granulosus OX=6210 GN=EGR_03299 PE=3 SV=1	EGR_03299	11.802	24.8	4	2	2	2	0	0	0	2	2	0	1	1	0	2	2	2	1	1	0	2	2	2	1	1	0	2	2	2	0	0	0	71504	73758	80542				0.949992	0.979938	1.07007
U6JMK8	Actin OS=Echinococcus granulosus OX=6210 GN=EGR_10650 PE=3 SV=1	EGR_10650	41.744	82.4	486	26	9	26	117	105	118	54	45	47	24	24	24	22	23	22	8	8	8	8	8	8	24	24	24	22	23	22	29590000	28102000	29292000	24164000	24238000	25128000	1.10607	1.05045	1.09493	0.903248	0.906014	0.939283	0.845	0.00113743
U6JMR8	Expressed conserved protein OS=Echinococcus granulosus OX=6210 GN=EGR_08855 PE=4 SV=1	EGR_08855	22.948	25.6	15	5	5	5	6	4	5	0	0	0	5	5	5	1	1	2	5	5	5	1	1	2	5	5	5	1	1	2	246070	164780	178880	0	0	84375	1.46013	0.977771	1.06144			0.500664	0.429
U6JN02	Triosephosphate isomerase OS=Echinococcus granulosus OX=6210 GN=EGR_08633 PE=3 SV=1	EGR_08633	27.123	92.8	208	29	29	29	27	26	27	43	40	45	19	19	18	29	28	29	19	19	18	29	28	29	19	19	18	29	28	29	2168700	2114500	2292200	8520200	8655300	8559200	0.402729	0.392664	0.425663	1.58221	1.60729	1.58945	3.914	5.99411e-07
U6JN05	Histone H4 OS=Echinococcus granulosus OX=6210 GN=EGR_10954 PE=3 SV=1	EGR_10954	11.367	52.4	10	8	1	1	2	2	2	1	2	1	8	8	8	7	7	7	1	1	1	1	1	1	1	1	1	1	1	1	4979200	4954900	4952800	3431300	3368200	3474500
U6JN29	Ubiquitin-conjugating enzyme E2 N OS=Echinococcus granulosus OX=6210 GN=EGR_05250 PE=3 SV=1	EGR_05250	18.297	68.9	59	11	11	11	11	11	10	9	9	9	11	11	11	11	11	11	11	11	11	11	11	11	11	11	11	11	11	11	399040	412740	438590	652680	785160	674940	0.711904	0.736345	0.782463	1.16441	1.40076	1.20412	1.69	0.00117253
U6JN38	60S ribosomal protein L37a OS=Echinococcus granulosus OX=6210 GN=EGR_09271 PE=3 SV=1	EGR_09271	10.428	36.5	18	3	3	3	5	5	5	1	1	1	3	3	3	1	1	1	3	3	3	1	1	1	3	3	3	1	1	1	788690	472810	845810	0	0	123020	1.41448	0.847964	1.51692			0.220631	0.175
U6JN49	14-3-3 protein gamma OS=Echinococcus granulosus OX=6210 GN=EGR_08976 PE=3 SV=1	EGR_08976	27.132	18.4	7	3	3	3	3	2	1	1	0	0	3	2	2	1	1	0	3	2	2	1	1	0	3	2	2	1	1	0	26881	28201	30467	0	0	0	0.942653	0.988942	1.06841
U6JN59	Tubulin beta chain OS=Echinococcus granulosus OX=6210 GN=EGR_00676 PE=3 SV=1	EGR_00676	49.66	38.1	24	14	8	8	0	0	0	7	9	8	6	6	6	12	14	14	1	1	1	7	8	8	1	1	1	7	8	8	0	0	0	241320	263420	236570				0.976595	1.06603	0.957373
U6JNH2	NADH dehydrogenase [ubiquinone] 1 beta subcomplex subunit OS=Echinococcus granulosus OX=6210 GN=EGR_06290 PE=4 SV=1	EGR_06290	20.97	35.6	25	6	6	6	6	6	7	4	1	1	6	6	6	5	4	4	6	6	6	5	4	4	6	6	6	5	4	4	185670	182310	187830	104020	93088	93524	1.31612	1.2923	1.33143	0.737345	0.659854	0.662944	0.523	6.36965e-05
U6JNJ9	Splicing factor 3A subunit 3 OS=Echinococcus granulosus OX=6210 GN=EGR_06770 PE=3 SV=1	EGR_06770	61.589	42	55	14	14	14	11	9	8	7	11	9	12	11	9	10	11	11	12	11	9	10	11	11	12	11	9	10	11	11	102980	97925	102750	168470	167560	170630	0.762518	0.725088	0.760815	1.24744	1.2407	1.26344	1.669	7.7098e-06
U6JNM7	Cytochrome b c1 complex subunit 2 OS=Echinococcus granulosus OX=6210 GN=EGR_06903 PE=4 SV=1	EGR_06903	52.553	41.9	89	14	14	14	16	17	17	14	12	13	14	14	14	12	12	12	14	14	14	12	12	12	14	14	14	12	12	12	1494500	1561600	1545800	1951300	2039300	2136800	0.835749	0.873272	0.864437	1.0912	1.14041	1.19493	1.331	0.000626045
U6JNP4	Ferritin OS=Echinococcus granulosus OX=6210 GN=EGR_09055 PE=3 SV=1	EGR_09055	19.727	61.3	57	10	10	10	7	7	8	11	12	12	7	7	7	9	8	10	7	7	7	9	8	10	7	7	7	9	8	10	109470	107870	114850	974820	987500	964170	0.20156	0.198614	0.211466	1.79487	1.81822	1.77527	8.81	4.40907e-08
U6JNT7	CCT-epsilon OS=Echinococcus granulosus OX=6210 GN=EGR_04470 PE=3 SV=1	EGR_04470	59.883	62.1	163	29	29	29	34	31	35	23	20	20	29	29	29	22	22	21	29	29	29	22	22	21	29	29	29	22	22	21	1326100	1385800	1384500	1006000	1028100	997900	1.11618	1.16643	1.16534	0.846754	0.865355	0.839936	0.74	6.04631e-05
U6JNT9	Expressed conserved protein OS=Echinococcus granulosus OX=6210 GN=EGR_07141 PE=4 SV=1	EGR_07141	7.9428	52.9	17	2	2	2	3	4	4	2	2	2	2	2	2	2	2	2	2	2	2	2	2	2	2	2	2	2	2	2	982470	963800	983620	71294	73607	61704	1.87943	1.84371	1.88163	0.136383	0.140807	0.118037	0.071	1.0756e-06
U6JP19	Kynureninase OS=Echinococcus granulosus OX=6210 GN=EGR_06348 PE=3 SV=1	EGR_06348	50.994	17.8	10	5	5	5	0	0	0	5	3	2	0	0	0	5	3	4	0	0	0	5	3	4	0	0	0	5	3	4	0	0	0	48220	46521	47326				1.01825	0.982375	0.999374
U6JP98	Beta catenin protein 1 OS=Echinococcus granulosus OX=6210 GN=EGR_06841 PE=4 SV=1	EGR_06841	69.376	17.1	24	8	8	8	5	4	5	3	4	3	4	5	4	5	7	4	4	5	4	5	7	4	4	5	4	5	7	4	58817	56836	66757	77497	51261	74580	0.914851	0.884038	1.03835	1.2054	0.797324	1.16003	1.115	0.538568
U6JPA1	Paraplegin OS=Echinococcus granulosus OX=6210 GN=EGR_06845 PE=3 SV=1	EGR_06845	82.974	22.6	35	11	11	11	10	10	8	2	3	2	10	10	10	2	5	4	10	10	10	2	5	4	10	10	10	2	5	4	80029	112400	84494	39278	66752	68042	1.0647	1.49536	1.1241	0.522551	0.888063	0.905225	0.629	0.0814968
U6JPM4	Aldehyde dehydrogenase family 1 member A3 OS=Echinococcus granulosus OX=6210 GN=EGR_07699 PE=3 SV=1	EGR_07699	52.238	52.2	103	22	22	22	16	18	17	15	18	19	18	17	15	17	18	19	18	17	15	17	18	19	18	17	15	17	18	19	797870	811030	837170	2057900	2089800	2143200	0.547927	0.556964	0.574916	1.41324	1.43514	1.47182	2.572	8.65469e-07
U6JPQ6	Expressed protein OS=Echinococcus granulosus OX=6210 GN=EGR_07941 PE=4 SV=1	EGR_07941	49.093	21.9	32	9	9	9	4	5	5	6	5	7	6	6	6	8	9	8	6	6	6	8	9	8	6	6	6	8	9	8	359370	358580	363830	484320	381970	417940	0.911332	0.909328	0.922642	1.22819	0.968643	1.05986	1.187	0.0739893
U6JPW7	60S ribosomal protein L14 OS=Echinococcus granulosus OX=6210 GN=EGR_03298 PE=3 SV=1	EGR_03298	17.419	49.7	24	7	7	7	6	4	8	2	2	2	7	7	7	3	4	5	7	7	7	3	4	5	7	7	7	3	4	5	739960	795310	685220	120360	101670	110990	1.73869	1.86875	1.61007	0.282811	0.238895	0.260794	0.15	8.19208e-06
U6JQ01	Eukaryotic translation initiation factor 4E OS=Echinococcus granulosus OX=6210 GN=EGR_08339 PE=3 SV=1	EGR_08339	12.591	69.2	32	6	6	6	2	4	3	8	7	8	4	3	3	6	5	6	4	3	3	6	5	6	4	3	3	6	5	6	315070	317140	308380	1648800	1739300	1662200	0.315549	0.317622	0.308849	1.65131	1.74195	1.66473	5.369	9.10532e-08
U6JQ55	Ubiquitin carboxyl-terminal hydrolase OS=Echinococcus granulosus OX=6210 GN=EGR_08494 PE=3 SV=1	EGR_08494	34.524	31.3	24	7	7	7	6	5	6	2	3	2	6	5	5	3	3	3	6	5	5	3	3	3	6	5	5	3	3	3	304060	316480	371690	173320	173180	179260	1.20183	1.25092	1.46914	0.685064	0.68451	0.708542	0.53	0.000537375
U6JQ59	Lysosomal alpha-glucosidase OS=Echinococcus granulosus OX=6210 GN=EGR_08499 PE=3 SV=1	EGR_08499	101.5	44.7	186	29	29	29	31	33	32	29	31	30	27	24	27	27	27	28	27	24	27	27	27	28	27	24	27	27	27	28	842260	819530	815000	1761400	1827700	1751400	0.646459	0.629013	0.625536	1.35193	1.40281	1.34425	2.156	1.36614e-06
U6JQ88	Four and a half LIM domains protein 3 OS=Echinococcus granulosus OX=6210 GN=EGR_07401 PE=4 SV=1	EGR_07401	13.028	31.6	7	2	2	2	2	2	3	0	0	0	1	1	2	0	0	0	1	1	2	0	0	0	1	1	2	0	0	0	28519	30351	27728	0	0	0	0.987979	1.05144	0.960576
U6JQA4	Acetyltransferase component of pyruvate dehydrogenase complex OS=Echinococcus granulosus OX=6210 GN=EGR_09744 PE=3 SV=1	EGR_09744	53.313	34.3	60	13	13	13	12	11	10	8	10	9	11	12	9	7	9	8	11	12	9	7	9	8	11	12	9	7	9	8	1314600	1220400	1272300	4254100	4107300	4175600	0.48259	0.448009	0.467062	1.56168	1.50779	1.53286	3.293	9.48596e-07
U6JQF4	AntigenB OS=Echinococcus granulosus OX=6210 GN=EGR_06805 PE=4 SV=1	EGR_06805	9.7325	24.7	4	2	2	2	1	2	1	0	0	0	2	2	2	0	0	0	2	2	2	0	0	0	2	2	2	0	0	0	921850	899980	898440	0	0	0	1.01665	0.992526	0.990828
U6JQF8	Antigen B OS=Echinococcus granulosus OX=6210 GN=EGR_09061 PE=4 SV=1	EGR_09061	9.6053	31.4	9	3	3	3	0	0	0	4	3	2	0	0	1	3	3	3	0	0	1	3	3	3	0	0	1	3	3	3	0	0	0	1627800	1701800	1579400				0.994785	1.04001	0.965207
U6JQG3	Expressed conserved protein OS=Echinococcus granulosus OX=6210 GN=EGR_07472 PE=4 SV=1	EGR_07472	23.896	6.6	3	1	1	1	1	1	1	0	0	0	1	1	1	0	0	0	1	1	1	0	0	0	1	1	1	0	0	0	0	0	0	0	0	0
U6JQH4	Ubiquitin-conjugating enzyme E2 G2 OS=Echinococcus granulosus OX=6210 GN=EGR_07110 PE=3 SV=1	EGR_07110	19.013	35.5	10	3	3	3	3	2	3	1	1	0	3	2	2	2	1	0	3	2	2	2	1	0	3	2	2	2	1	0	76281	65283	65869	48221	0	0	1.1935	1.02143	1.0306	0.754473			0.697
U6JQM1	RNA-binding motif protein 42 OS=Echinococcus granulosus OX=6210 GN=EGR_09362 PE=3 SV=1	EGR_09362	41.44	4.5	1	1	1	1	1	0	0	0	0	0	1	0	0	0	0	0	1	0	0	0	0	0	1	0	0	0	0	0	0	0	0	0	0	0
U6JQS2	26S proteasome non-ATPase regulatory subunit OS=Echinococcus granulosus OX=6210 GN=EGR_06333 PE=3 SV=1	EGR_06333	47.136	54.7	75	18	18	18	15	17	17	8	9	9	17	16	16	11	11	10	17	16	16	11	11	10	17	16	16	11	11	10	308690	290050	294390	303570	292590	299010	1.0357	0.973159	0.98772	1.01852	0.981681	1.00322	1.002	0.912739
U6JQW9	NADH dehydrogenase [ubiquinone] 1 alpha subcomplex subunit OS=Echinococcus granulosus OX=6210 GN=EGR_06947 PE=4 SV=1	EGR_06947	45.171	42.9	60	17	17	17	16	20	12	5	3	4	16	17	14	8	7	9	16	17	14	8	7	9	16	17	14	8	7	9	741900	760910	821090	160480	158900	157770	1.58919	1.62991	1.75882	0.343757	0.340372	0.337952	0.205	8.6767e-07
U6JR38	Calpain-B OS=Echinococcus granulosus OX=6210 GN=EGR_08035 PE=3 SV=1	EGR_08035	86.748	40.8	59	23	23	23	20	19	19	1	0	0	21	22	23	5	5	5	21	22	23	5	5	5	21	22	23	5	5	5	540680	524470	431150	198720	196030	36556	1.68296	1.6325	1.34203	0.61855	0.610177	0.113787	0.288	0.0588148
U6JR67	Microfibrillar associated protein 1 OS=Echinococcus granulosus OX=6210 GN=EGR_06986 PE=3 SV=1	EGR_06986	55.388	20.9	17	7	7	7	2	0	1	4	4	6	5	4	4	5	5	5	5	4	4	5	5	5	5	4	4	5	5	5	8431.9	7523.4	7787.5	76869	114190	94256	0.163696	0.146058	0.151185	1.49232	2.21687	1.82987	12.017	3.17577e-05
U6JRP2	Peptidyl-prolyl cis-trans isomerase OS=Echinococcus granulosus OX=6210 GN=EGR_03303 PE=3 SV=1	EGR_03303	17.354	84.6	160	14	14	14	27	24	26	27	28	28	12	13	13	14	14	14	12	13	13	14	14	14	12	13	13	14	14	14	10772000	11037000	10583000	27622000	27092000	29415000	0.554681	0.568327	0.544949	1.42234	1.39505	1.51466	2.597	4.21422e-06
U6JRT3	Rab3 OS=Echinococcus granulosus OX=6210 GN=EGR_03275 PE=4 SV=1	EGR_03275	23.653	53.7	44	8	8	8	13	13	11	3	1	3	7	7	7	4	2	4	7	7	7	4	2	4	7	7	7	4	2	4	487940	504610	437650	114050	110110	133070	1.6379	1.69386	1.46909	0.38284	0.369614	0.446686	0.25	4.33159e-05
U6JS25	Phosducin protein 3 OS=Echinococcus granulosus OX=6210 GN=EGR_08943 PE=3 SV=1	EGR_08943	27.901	19	15	3	3	3	3	3	3	3	2	1	3	3	3	2	2	2	3	3	3	2	2	2	3	3	3	2	2	2	166140	168570	165550	93300	87343	100530	1.27566	1.29431	1.27113	0.716376	0.670637	0.77189	0.562	0.000147052
W6TYX3	Ubiquitin OS=Echinococcus granulosus OX=6210 GN=EGR_11215 PE=4 SV=1	EGR_11215	9.8132	56.3	12	5	1	1	2	2	2	2	2	2	4	4	4	5	5	5	1	1	1	1	1	1	1	1	1	1	1	1	1347000	1372900	1221700	1202000	1237900	1282400
W6TZB4	Glycosyltransferase-like protein LARGE2 OS=Echinococcus granulosus OX=6210 GN=EGR_11073 PE=4 SV=1	EGR_11073	65.311	21.4	25	9	9	9	9	8	8	0	0	0	9	8	8	0	0	0	9	8	8	0	0	0	9	8	8	0	0	0	45256	43243	45577	0	0	0	1.01262	0.967578	1.0198
W6TZB8	Expressed conserved protein OS=Echinococcus multilocularis OX=6211 GN=EmuJ_000573000 PE=4 SV=1	EmuJ_000573000	224.69	36.4	176	44	43	44	43	44	41	17	15	16	37	39	37	20	20	21	36	38	36	20	20	21	37	39	37	20	20	21	618330	573340	572750	238700	224590	214640	1.51902	1.4085	1.40705	0.586402	0.551739	0.527295	0.384	1.78957e-05
W6TZH3	Mitogen-activated protein kinase OS=Echinococcus granulosus OX=6210 GN=EGR_10922 PE=4 SV=1	EGR_10922	49.686	28.9	38	11	9	11	8	9	7	4	4	6	10	9	8	6	7	7	8	7	6	5	5	5	10	9	8	6	7	7	103570	114790	120800	260290	295510	289900	0.524467	0.581284	0.611718	1.31808	1.49643	1.46802	2.494	0.000108688
W6TZK4	Calmodulin OS=Echinococcus granulosus OX=6210 GN=EGR_10888 PE=4 SV=1	EGR_10888	13.485	54.2	14	3	3	3	0	0	0	5	4	5	0	0	0	3	3	3	0	0	0	3	3	3	0	0	0	3	3	3	0	0	0	82198	76213	76040				1.05179	0.97521	0.972996
W6TZP4	Mitogen-activated protein kinase OS=Echinococcus granulosus OX=6210 GN=EGR_10920 PE=4 SV=1	EGR_10920	34.468	13.3	6	5	2	2	0	0	0	2	2	2	3	3	3	4	5	5	0	0	0	2	2	2	0	0	0	2	2	2	0	0	0	168610	165580	171420				1.00043	0.982457	1.01711
W6TZU5	Nitrogen permease regulator OS=Echinococcus granulosus OX=6210 GN=EGR_10786 PE=3 SV=1	EGR_10786	83.084	2.8	3	2	2	2	0	0	0	0	1	2	1	1	1	2	2	2	1	1	1	2	2	2	1	1	1	2	2	2	0	0	0	96420	86192	99028				1.02706	0.918108	1.05484
W6TZW8	Hypothetical protein OS=Spirometra erinaceieuropaei OX=99802 GN=SERJ2_LOCUS2243 PE=4 SV=1	SERJ2_LOCUS2243	66.156	4.2	2	2	2	2	0	1	1	0	0	0	1	1	2	1	1	1	1	1	2	1	1	1	1	1	2	1	1	1	0	0	0	0	0	0
W6TZX3	Translation machinery associated TMA7 OS=Echinococcus granulosus OX=6210 GN=EGR_10753 PE=4 SV=1	EGR_10753	6.6858	16.7	5	1	1	1	0	1	1	1	1	1	1	1	1	1	1	1	1	1	1	1	1	1	1	1	1	1	1	1	0	0	0	0	0	0
W6U002	Mediator complex subunit 23 OS=Echinococcus granulosus OX=6210 GN=EGR_10728 PE=3 SV=1	EGR_10728	171.78	1.6	1	1	1	1	0	0	1	0	0	0	1	1	1	0	0	0	1	1	1	0	0	0	1	1	1	0	0	0	0	0	0	0	0	0
W6U017	Puromycin-sensitive aminopeptidase OS=Echinococcus granulosus OX=6210 GN=EGR_10706 PE=3 SV=1	EGR_10706	79.718	31	59	15	12	15	15	15	14	5	5	5	14	14	12	9	9	10	12	11	10	8	8	9	14	14	12	9	9	10	271810	279040	270100	160670	167210	152130	1.25358	1.28693	1.24569	0.741007	0.771169	0.70162	0.585	5.0991e-05
W6U043	DUF5727 domain-containing protein OS=Echinococcus granulosus OX=6210 GN=EGR_11318 PE=4 SV=1	EGR_11318	14.183	19.7	11	2	2	2	3	4	4	0	0	0	2	2	2	0	0	0	2	2	2	0	0	0	2	2	2	0	0	0	1310900	1338600	1339500	0	0	0	0.985886	1.00672	1.0074
W6U055	Dephospho-CoA kinase domain-containing protein OS=Echinococcus granulosus OX=6210 GN=EGR_10736 PE=3 SV=1	EGR_10736	20.724	17	6	3	3	3	2	2	2	0	0	0	3	2	3	0	0	0	3	2	3	0	0	0	3	2	3	0	0	0	41717	47408	42445	0	0	0	0.951212	1.08098	0.967812
W6U0A1	Puromycin-sensitive aminopeptidase OS=Echinococcus granulosus OX=6210 GN=EGR_10709 PE=4 SV=1	EGR_10709	30.603	14.4	11	3	3	3	3	2	3	1	1	1	3	3	3	2	2	2	3	3	3	2	2	2	3	3	3	2	2	2	180980	107030	170620	52417	53487	52830	1.7589	1.0402	1.65821	0.509427	0.519826	0.513441	0.346	0.00338889
W6U0A9	Collagen alpha 1(XV) chain OS=Echinococcus granulosus OX=6210 GN=EgrG_000729300 PE=4 SV=1	EgrG_000729300	35.922	25.2	25	6	6	6	7	6	5	2	2	3	5	5	4	2	2	3	5	5	4	2	2	3	5	5	4	2	2	3	132410	115020	211490	322170	278100	332190	0.570987	0.495997	0.912001	1.38928	1.19924	1.43249	2.032	0.0181721
W6U0D5	Putative Xaa-Pro aminopeptidase 3 OS=Echinococcus granulosus OX=6210 GN=EGR_10570 PE=4 SV=1	EGR_10570	54.641	21	24	7	7	7	7	4	5	3	3	2	6	5	7	5	4	5	6	5	7	5	4	5	6	5	7	5	4	5	112530	110250	134630	63600	64766	32678	1.30229	1.27591	1.55805	0.736034	0.749528	0.378178	0.451	0.0229616
W6U0E5	Heat shock cognate protein OS=Echinococcus granulosus OX=6210 GN=EGR_10561 PE=3 SV=1	EGR_10561	66.159	58.9	90	31	15	15	14	14	12	16	15	19	26	25	25	27	27	27	12	11	10	14	13	13	12	11	10	14	13	13	727550	680950	707140	3137600	3135100	3077400	0.380726	0.35634	0.370045	1.6419	1.64059	1.6104	4.42	2.03977e-07
W6U0K8	Cyclin_C domain-containing protein OS=Echinococcus granulosus OX=6210 GN=EGR_10576 PE=3 SV=1	EGR_10576	109.84	7.3	6	3	3	3	1	1	2	0	1	1	2	3	3	1	1	1	2	3	3	1	1	1	2	3	3	1	1	1	78050	80290	81864	0	0	0	0.974796	1.00277	1.02243
W6U0P3	Tyrosine-protein kinase SPK-1 OS=Echinococcus granulosus OX=6210 GN=EGR_10536 PE=4 SV=1	EGR_10536	47.048	7.6	3	2	2	2	1	1	1	0	0	0	1	1	1	0	0	0	1	1	1	0	0	0	1	1	1	0	0	0	0	0	0	0	0	0
W6U0S3	Poly [ADP-ribose] polymerase OS=Echinococcus granulosus OX=6210 GN=EGR_11096 PE=4 SV=1	EGR_11096	51.471	22.3	22	8	8	8	8	6	8	0	0	0	8	8	8	1	1	1	8	8	8	1	1	1	8	8	8	1	1	1	33483	34512	35773	0	0	0	0.968015	0.997764	1.03422
W6U0S7	Aminopeptidase N OS=Echinococcus granulosus OX=6210 GN=EGR_10419 PE=3 SV=1	EGR_10419	130.52	26.3	79	21	21	21	24	20	20	3	7	5	21	21	21	11	10	10	21	21	21	11	10	10	21	21	21	11	10	10	217810	203630	225590	91326	115650	95906	1.37577	1.2862	1.42491	0.576849	0.730489	0.605778	0.468	0.000610033
W6U0V6	Lipopolysaccharide choline OS=Echinococcus multilocularis OX=6211 GN=EmuJ_000998000 PE=4 SV=1	EmuJ_000998000	52.788	3.5	2	1	1	1	0	0	0	1	1	0	0	0	0	1	1	1	0	0	0	1	1	1	0	0	0	1	1	1	0	0	0	0	0	0
W6U0W6	Glutamate receptor, ionotropic kainate OS=Echinococcus granulosus OX=6210 GN=EGR_10379 PE=4 SV=1	EGR_10379	257.45	1.8	8	4	4	4	3	2	1	0	1	1	4	3	4	1	1	1	4	3	4	1	1	1	4	3	4	1	1	1	79149	71737	71863	0	0	0	1.06598	0.966159	0.967856
W6U0Z2	Integrator complex subunit OS=Echinococcus granulosus OX=6210 GN=EGR_10427 PE=3 SV=1	EGR_10427	132.02	3.4	14	3	3	3	3	3	3	2	2	1	2	3	2	1	1	1	2	3	2	1	1	1	2	3	2	1	1	1	339890	326300	324330	0	0	0	1.02943	0.988269	0.982302
W6U103	60S ribosomal protein L24 OS=Echinococcus granulosus OX=6210 GN=EGR_10348 PE=3 SV=1	EGR_10348	21.076	31.1	16	6	6	6	3	6	4	0	1	2	4	6	6	1	2	2	4	6	6	1	2	2	4	6	6	1	2	2	353060	348890	340190	0	49389	49512	1.5471	1.52882	1.4907		0.216421	0.21696	0.142	8.46062e-07
W6U109	Nkap_C domain-containing protein OS=Echinococcus granulosus OX=6210 GN=EGR_10422 PE=3 SV=1	EGR_10422	38.756	8.1	4	2	2	2	1	1	0	0	1	1	1	1	1	1	1	1	1	1	1	1	1	1	1	1	1	1	1	1	0	0	0	0	0	0
W6U118	DUF5727 domain-containing protein OS=Echinococcus granulosus OX=6210 GN=EGR_10334 PE=4 SV=1	EGR_10334	30.238	23	21	5	4	5	4	7	4	2	2	2	4	5	4	3	2	3	3	4	3	2	1	2	4	5	4	3	2	3	111990	110740	107570	166890	176060	182820	0.784912	0.776151	0.753934	1.16969	1.23396	1.28134	1.592	8.95068e-05
W6U132	Histone H2A OS=Echinococcus granulosus OX=6210 GN=EGR_10393 PE=3 SV=1	EGR_10393	56.675	2.7	6	3	2	2	2	2	2	0	0	0	3	2	2	0	0	1	2	2	2	0	0	0	2	2	2	0	0	0	26168	26305	27285	0	0	0	0.984277	0.989431	1.02629
W6U158	Expressed conserved protein OS=Echinococcus granulosus OX=6210 GN=EgrG_000557700 PE=4 SV=1	EgrG_000557700	23.85	27.4	10	5	5	5	1	0	0	3	2	4	2	2	2	4	4	4	2	2	2	4	4	4	2	2	2	4	4	4	59254	0	0	113160	85946	92414	0.675694			1.2904	0.980073	1.05383	1.64
W6U162	N-acyl-phosphatidylethanolamine-hydrolyzing phospholipase D OS=Echinococcus granulosus OX=6210 GN=EGR_10923 PE=4 SV=1	EGR_10923	43.388	21.3	14	6	6	6	5	4	5	0	0	0	5	6	5	2	1	2	5	6	5	2	1	2	5	6	5	2	1	2	24604	17739	24260	10609	0	8764.6	1.43085	1.03162	1.41085	0.61697		0.509708	0.436	0.0130788
W6U164	Ankyrin repeat and death domain-containing protein OS=Echinococcus granulosus OX=6210 GN=EGR_10355 PE=4 SV=1	EGR_10355	87.355	14.5	12	7	7	7	4	3	5	0	0	0	6	7	7	0	0	0	6	7	7	0	0	0	6	7	7	0	0	0	7209800	7291400	7172600	0	0	0	0.997951	1.00925	0.992802
W6U165	EF-hand domain-containing family member OS=Echinococcus granulosus OX=6210 GN=EGR_10298 PE=4 SV=1	EGR_10298	43.609	3.2	3	1	1	1	1	1	1	0	0	0	1	1	1	0	0	0	1	1	1	0	0	0	1	1	1	0	0	0	0	0	0	0	0	0
W6U1B3	Putative acid phosphatase OS=Echinococcus granulosus OX=6210 GN=EGR_10238 PE=4 SV=1	EGR_10238	53.581	7.7	9	4	4	4	3	4	2	0	0	0	3	4	4	0	0	0	3	4	4	0	0	0	3	4	4	0	0	0	41278	41268	41215	0	0	0	1.00059	1.00035	0.999063
W6U1B5	Protein argonaute-3 OS=Echinococcus granulosus OX=6210 GN=EGR_10859 PE=4 SV=1	EGR_10859	117.84	26.7	72	21	21	21	22	20	19	4	5	2	19	19	21	9	5	7	19	19	21	9	5	7	19	19	21	9	5	7	136650	143270	148910	43884	40327	35399	1.49497	1.56739	1.62909	0.480096	0.441182	0.387269	0.279	4.48826e-05
W6U1C9	Thioredoxin-dependent peroxide reductase OS=Echinococcus granulosus OX=6210 GN=EGR_10291 PE=4 SV=1	EGR_10291	30.662	45.8	67	9	9	9	11	13	14	9	12	8	8	7	8	9	9	9	8	7	8	9	9	9	8	7	8	9	9	9	1068600	1060600	1057200	1415000	1471600	1472100	0.84977	0.843408	0.840705	1.12523	1.17024	1.17064	1.368	2.05356e-05
W6U1D3	Tyrosine-protein phosphatase non-receptor type 4 OS=Echinococcus granulosus OX=6210 GN=EGR_10296 PE=4 SV=1	EGR_10296	63.917	7.7	7	3	3	3	2	3	2	0	0	0	3	3	2	0	0	0	3	3	2	0	0	0	3	3	2	0	0	0	13786	12738	13692	0	0	0	1.0284	0.950219	1.02138
W6U1E1	Oncosphere antigen B OS=Echinococcus granulosus OX=6210 GN=EGR_10281 PE=4 SV=1	EGR_10281	16.978	26.1	9	2	2	2	3	3	3	0	0	0	2	2	2	0	0	0	2	2	2	0	0	0	2	2	2	0	0	0	45075	37942	39323	0	0	0	1.10532	0.930407	0.964272
W6U1F9	BAH domain-containing protein OS=Echinococcus granulosus OX=6210 GN=EGR_10271 PE=4 SV=1	EGR_10271	237.24	6.9	23	9	9	9	9	8	6	0	0	0	9	9	8	0	0	0	9	9	8	0	0	0	9	9	8	0	0	0	42484	44192	43482	0	0	0	0.97921	1.01858	1.00221
W6U1I2	Transcription elongation factor SPT6 OS=Echinococcus granulosus OX=6210 GN=EGR_10246 PE=4 SV=1	EGR_10246	20.804	11.7	3	2	2	2	0	1	2	0	0	0	1	2	2	0	0	0	1	2	2	0	0	0	1	2	2	0	0	0	0	5758.2	5138	0	0	0		1.05692	0.943081
W6U1J1	Hypothetical protein OS=Spirometra erinaceieuropaei OX=99802 GN=SERJ2_LOCUS17160 PE=4 SV=1	SERJ2_LOCUS17160	28.875	12.3	8	3	3	3	3	2	3	0	0	0	3	3	3	1	1	2	3	3	3	1	1	2	3	3	3	1	1	2	80268	45333	88358	0	0	9151.6	1.43907	0.812745	1.58411			0.164073	0.128
W6U1K2	Putative phosphatidate phosphatase OS=Echinococcus granulosus OX=6210 GN=EGR_10190 PE=3 SV=1	EGR_10190	23.101	12.9	3	1	1	1	1	1	1	0	0	0	1	1	1	0	0	0	1	1	1	0	0	0	1	1	1	0	0	0	0	0	0	0	0	0
W6U1L4	Transmembrane protein OS=Echinococcus granulosus OX=6210 GN=EGR_10164 PE=4 SV=1	EGR_10164	74.878	3.6	2	2	2	2	1	0	0	1	0	0	1	0	1	1	0	1	1	0	1	1	0	1	1	0	1	1	0	1	0	0	0	0	0	0
W6U1N0	TSP1 OS=Echinococcus granulosus OX=6210 GN=EgrG_000355800 PE=4 SV=1	EgrG_000355800	32.132	13.7	18	4	4	4	3	2	4	2	4	3	4	3	4	3	4	4	4	3	4	3	4	4	4	3	4	3	4	4	839650	780390	729800	877220	828230	848920	1.02726	0.954759	0.892866	1.07323	1.01329	1.0386	1.087	0.124722
W6U1P0	Protein TFG OS=Echinococcus granulosus OX=6210 GN=EGR_10188 PE=4 SV=1	EGR_10188	52.844	21.9	41	8	8	8	9	7	9	6	6	4	7	8	8	7	6	6	7	8	8	7	6	6	7	8	8	7	6	6	314050	320940	326630	565060	543720	543550	0.720863	0.736678	0.749739	1.29703	1.24804	1.24765	1.718	6.04404e-06
W6U1Q3	Carboxypeptidase OS=Echinococcus granulosus OX=6210 GN=EGR_10121 PE=3 SV=1	EGR_10121	58.434	7.9	9	3	3	3	3	2	3	1	0	0	3	3	3	1	1	1	3	3	3	1	1	1	3	3	3	1	1	1	118800	123510	125160	0	0	0	0.969875	1.00833	1.0218
W6U1R6	Nuclear pore complex protein Nup155 OS=Echinococcus granulosus OX=6210 GN=EGR_10112 PE=3 SV=1	EGR_10112	173.04	18.3	36	16	16	16	10	12	14	0	0	0	15	14	14	1	2	2	15	14	14	1	2	2	15	14	14	1	2	2	83639	86716	49123	0	21042	18586	1.61399	1.67337	0.947933		0.40605	0.358656	0.271	0.0132238
W6U1R8	Expressed conserved protein OS=Echinococcus granulosus OX=6210 GN=EgrG_000588600 PE=4 SV=1	EgrG_000588600	38.583	30.8	12	4	4	4	2	2	2	2	2	2	3	2	3	2	2	3	3	2	3	2	2	3	3	2	3	2	2	3	80037	93023	92556	80871	74950	81854	0.954164	1.10898	1.10341	0.964106	0.893519	0.975825	0.895	0.124584
W6U1S9	Dynactin subunit OS=Echinococcus granulosus OX=6210 GN=EGR_10152 PE=4 SV=1	EGR_10152	78.052	17.9	19	8	7	8	5	3	6	2	2	1	7	8	7	2	3	2	7	7	7	2	3	2	7	8	7	2	3	2	103460	114300	116280	29277	36597	31131	1.44013	1.59102	1.61858	0.407526	0.509418	0.433333	0.29	8.21098e-05
W6U1V0	Expressed conserved protein OS=Echinococcus granulosus OX=6210 GN=EgrG_000170100 PE=4 SV=1	EgrG_000170100	29.158	48.2	42	10	10	10	10	12	10	4	4	2	9	10	9	5	5	5	9	10	9	5	5	5	9	10	9	5	5	5	396880	334340	349740	118470	146970	164370	1.5762	1.32783	1.38899	0.470502	0.583689	0.652793	0.398	0.00103923
W6U1W0	Puromycin-sensitive aminopeptidase OS=Echinococcus granulosus OX=6210 GN=EGR_10634 PE=3 SV=1	EGR_10634	112.95	10.1	7	7	4	4	1	3	3	0	0	0	6	7	6	2	2	2	4	4	4	1	1	1	4	4	4	1	1	1	21624	23571	24286	0	0	0	0.933665	1.01773	1.0486
W6U1X1	DUF974 domain containing protein OS=Echinococcus granulosus OX=6210 GN=EgrG_001159700 PE=3 SV=1	EgrG_001159700	20.302	8.6	3	1	1	1	1	1	1	0	0	0	1	1	1	0	0	0	1	1	1	0	0	0	1	1	1	0	0	0	0	0	0	0	0	0
W6U1X8	Transmembrane protein OS=Echinococcus granulosus OX=6210 GN=EGR_10019 PE=4 SV=1	EGR_10019	56.83	11.1	16	3	3	3	5	6	5	0	0	0	3	3	3	0	0	0	3	3	3	0	0	0	3	3	3	0	0	0	135100	142020	137330	0	0	0	0.977923	1.02801	0.994064
W6U1Y9	Cyclin-B2-1 OS=Echinococcus granulosus OX=6210 GN=EGR_10079 PE=4 SV=1	EGR_10079	81.634	10.1	15	6	6	6	0	0	0	6	4	5	0	0	0	6	5	6	0	0	0	6	5	6	0	0	0	6	5	6	0	0	0	69967	72016	70120				0.989618	1.0186	0.991782
W6U1Z3	Expressed protein OS=Echinococcus granulosus OX=6210 GN=EGR_08893 PE=4 SV=1	EGR_08893	95.759	3.1	1	2	1	1	0	0	0	1	0	0	1	1	1	2	1	1	0	0	0	1	0	0	0	0	0	1	0	0	0	0	0	0	0	0
W6U1Z7	Coatomer subunit delta OS=Echinococcus granulosus OX=6210 GN=EGR_10065 PE=3 SV=1	EGR_10065	61.031	31.9	62	14	14	14	11	11	11	9	9	11	12	14	13	12	12	12	12	14	13	12	12	12	12	14	13	12	12	12	221490	200440	219650	142880	141650	138450	1.24835	1.12971	1.23798	0.80529	0.798358	0.780322	0.659	0.000237967
W6U1Z9	Expressed conserved protein OS=Echinococcus granulosus OX=6210 GN=EgrG_000343400 PE=4 SV=1	EgrG_000343400	49.339	18.2	32	7	7	7	10	11	11	0	0	0	7	7	7	0	2	1	7	7	7	0	2	1	7	7	7	0	2	1	118510	146660	152550	0	61119	0	0.989978	1.22513	1.27433		0.51056		0.439
W6U202	Palmitoyltransferase OS=Echinococcus granulosus OX=6210 GN=EGR_10070 PE=3 SV=1	EGR_10070	40.562	7.5	6	2	2	2	2	2	2	0	0	0	2	2	2	0	0	0	2	2	2	0	0	0	2	2	2	0	0	0	18737	18747	20213	0	0	0	0.974245	0.974765	1.05099
W6U214	Wiskott-Aldrich syndrome protein family member OS=Echinococcus granulosus OX=6210 GN=EGR_10005 PE=3 SV=1	EGR_10005	49.788	9.8	18	4	4	4	3	4	3	3	2	3	3	4	4	3	3	3	3	4	4	3	3	3	3	4	4	3	3	3	31475	31006	31483	80789	87410	76632	0.557417	0.549111	0.557558	1.43076	1.54802	1.35714	2.606	1.57043e-05
W6U216	Uncharacterized protein OS=Echinococcus granulosus OX=6210 GN=EGR_10579 PE=4 SV=1	EGR_10579	41.266	3.8	2	1	1	1	0	0	0	1	1	0	0	0	0	1	1	1	0	0	0	1	1	1	0	0	0	1	1	1	0	0	0	0	0	0
W6U221	WD repeat-containing protein OS=Echinococcus granulosus OX=6210 GN=EGR_10571 PE=4 SV=1	EGR_10571	66.328	1.9	2	1	1	1	0	1	1	0	0	0	1	1	1	0	0	0	1	1	1	0	0	0	1	1	1	0	0	0	0	0	0	0	0	0
W6U226	Heat shock protein OS=Echinococcus granulosus OX=6210 GN=EGR_10562 PE=3 SV=1	EGR_10562	88.762	2.7	2	2	2	2	0	0	0	1	1	0	0	0	0	2	2	1	0	0	0	2	2	1	0	0	0	2	2	1	0	0	0	18966	18235	0				1.01965	0.98035
W6U228	Protein archease OS=Echinococcus granulosus OX=6210 GN=EGR_09990 PE=3 SV=1	EGR_09990	19.807	37	27	5	5	5	4	4	5	4	5	5	4	5	5	4	5	5	4	5	5	4	5	5	4	5	5	4	5	5	347660	374940	386840	1055400	1140800	958640	0.489171	0.527554	0.544298	1.48499	1.60515	1.34884	2.844	6.19183e-05
W6U236	Elongation factor Tu OS=Echinococcus granulosus OX=6210 GN=EGR_09971 PE=3 SV=1	EGR_09971	55.54	56.5	129	24	24	24	27	24	21	20	20	17	21	19	20	21	21	20	21	19	20	21	21	20	21	19	20	21	21	20	668040	693000	711980	859390	968320	909560	0.833264	0.864397	0.888071	1.07194	1.20781	1.13452	1.32	0.00209204
W6U240	Sorting and assembly machinery component 50 B OS=Echinococcus granulosus OX=6210 GN=EGR_10027 PE=3 SV=1	EGR_10027	99.663	27.2	81	18	18	18	18	19	17	9	9	9	16	17	16	12	11	10	16	17	16	12	11	10	16	17	16	12	11	10	287640	290110	291330	183990	188520	192250	1.20365	1.21399	1.21909	0.769919	0.788875	0.804483	0.65	5.30668e-06
W6U266	Fascin-2 OS=Echinococcus granulosus OX=6210 GN=EGR_09978 PE=3 SV=1	EGR_09978	70.831	61	129	30	30	30	24	25	23	20	18	19	25	25	24	26	24	25	25	25	24	26	24	25	25	25	24	26	24	25	408010	371370	388010	316600	307450	304790	1.16784	1.06296	1.11059	0.906198	0.880008	0.872395	0.796	0.00151268
W6U269	Dolichyl-diphosphooligosaccharide--protein glycotransferase OS=Echinococcus granulosus OX=6210 GN=EGR_09983 PE=3 SV=1	EGR_09983	88.462	13.7	19	7	7	7	7	6	6	0	0	0	7	7	7	1	1	1	7	7	7	1	1	1	7	7	7	1	1	1	126800	115170	119810	0	0	0	1.05147	0.955028	0.993504
W6U277	Glycerol kinase OS=Echinococcus granulosus OX=6210 GN=EGR_09993 PE=3 SV=1	EGR_09993	64.42	38.6	52	15	15	15	10	8	9	9	10	6	11	8	12	14	13	13	11	8	12	14	13	13	11	8	12	14	13	13	97291	90934	99457	111780	124040	123990	0.901549	0.842642	0.921621	1.03581	1.14942	1.14896	1.251	0.00704086
W6U278	GDP-D-mannose dehydratase OS=Echinococcus granulosus OX=6210 GN=EGR_09929 PE=3 SV=1	EGR_09929	40.087	45	70	13	13	13	10	10	12	14	12	12	10	10	10	12	11	12	10	10	10	12	11	12	10	10	10	12	11	12	527480	578800	554780	2610500	2894600	2664900	0.321927	0.353248	0.338588	1.59322	1.7666	1.62642	4.919	2.73463e-06
W6U283	Heat shock cognate protein OS=Echinococcus granulosus OX=6210 GN=EGR_10487 PE=3 SV=1	EGR_10487	28.534	11.8	4	2	2	2	1	1	1	1	0	0	1	1	1	1	1	1	1	1	1	1	1	1	1	1	1	1	1	1	0	0	0	0	0	0
W6U286	Multiple epidermal growth factor-like domains protein OS=Echinococcus granulosus OX=6210 GN=EGR_09913 PE=4 SV=1	EGR_09913	187.89	17.6	40	18	18	18	12	12	16	0	0	0	17	16	18	0	0	0	17	16	18	0	0	0	17	16	18	0	0	0	132440	138190	134920	0	0	0	0.979707	1.02224	0.998052
W6U2C7	Eukaryotic translation initiation factor 3 subunit G OS=Echinococcus granulosus OX=6210 GN=EGR_09911 PE=4 SV=1	EGR_09911	19.429	34.5	5	3	3	3	2	2	1	0	0	0	3	3	3	1	1	1	3	3	3	1	1	1	3	3	3	1	1	1	95417	102840	90035	0	0	0	0.99292	1.07017	0.936915
W6U2C9	Heat shock protein OS=Echinococcus granulosus OX=6210 GN=EGR_10425 PE=3 SV=1	EGR_10425	67.341	4	4	2	2	2	0	0	0	1	2	1	0	0	0	2	2	2	0	0	0	2	2	2	0	0	0	2	2	2	0	0	0	23107	26778	24418				0.93295	1.08117	0.985882
W6U2D3	Expressed conserved protein OS=Echinococcus multilocularis OX=6211 GN=EmuJ_000068600 PE=4 SV=1	EmuJ_000068600	18.92	21.2	11	3	3	3	0	0	0	4	3	4	0	0	0	3	3	3	0	0	0	3	3	3	0	0	0	3	3	3	0	0	0	373890	431030	433900				0.905434	1.04381	1.05076
W6U2E2	Prostaglandin-E(2) 9-reductase OS=Echinococcus granulosus OX=6210 GN=EGR_09845 PE=4 SV=1	EGR_09845	34.156	19.4	11	5	3	3	1	1	1	3	3	2	3	3	3	5	4	5	1	1	1	3	2	3	1	1	1	3	2	3	0	0	0	1367600	1393600	1414900				0.982448	1.00113	1.01643
W6U2E5	Ran-binding protein OS=Echinococcus granulosus OX=6210 GN=EGR_09901 PE=3 SV=1	EGR_09901	122.38	6.5	8	4	4	4	2	0	3	1	1	1	2	2	3	2	1	2	2	2	3	2	1	2	2	2	3	2	1	2	40054	31780	0	0	0	0	1.11518	0.884818
W6U2E6	Charged multivesicular body protein OS=Echinococcus granulosus OX=6210 GN=EGR_10420 PE=3 SV=1	EGR_10420	23.957	20.7	11	3	3	3	1	1	1	2	3	3	1	1	1	3	3	3	1	1	1	3	3	3	1	1	1	3	3	3	0	0	0	463160	434210	488730				1.00244	0.939781	1.05778
W6U2G0	Hypothetical protein OS=Spirometra erinaceieuropaei OX=99802 GN=SERJ2_LOCUS4050 PE=4 SV=1	SERJ2_LOCUS4050	39.887	7.1	4	2	2	2	1	1	2	0	0	0	2	2	2	0	0	0	2	2	2	0	0	0	2	2	2	0	0	0	43358	45101	32652	0	0	0	1.07401	1.11718	0.808812
W6U2G9	Dual specificity protein phosphatase OS=Echinococcus granulosus OX=6210 GN=EGR_09837 PE=4 SV=1	EGR_09837	25.219	5.7	2	1	1	1	1	1	0	0	0	0	1	1	1	0	0	0	1	1	1	0	0	0	1	1	1	0	0	0	0	0	0	0	0	0
W6U2H4	YTH domain-containing protein OS=Echinococcus granulosus OX=6210 GN=EGR_09864 PE=4 SV=1	EGR_09864	62.372	2.9	2	1	1	1	0	1	1	0	0	0	1	1	1	0	0	0	1	1	1	0	0	0	1	1	1	0	0	0	0	0	0	0	0	0
W6U2H8	Radial spoke head 1 OS=Echinococcus granulosus OX=6210 GN=EGR_09869 PE=4 SV=1	EGR_09869	41.165	22.6	20	7	7	7	0	1	1	6	6	6	3	3	2	7	6	7	3	3	2	7	6	7	3	3	2	7	6	7	5604.7	9311.7	15046	190040	165310	178130	0.059683	0.099159	0.160222	2.0237	1.76036	1.89688	17.805	0.000506842
W6U2I8	Estradiol 17 beta-dehydrogenase OS=Echinococcus granulosus OX=6210 GN=EGR_09848 PE=4 SV=1	EGR_09848	35.902	85.4	242	27	20	27	39	38	40	42	45	38	22	22	22	25	25	24	16	16	16	18	19	18	22	22	22	25	25	24	2148300	2125400	2147000	7889500	7951600	7877300	0.427677	0.423118	0.427418	1.57062	1.58298	1.56819	3.694	8.6686e-10
W6U2K9	Collagen alpha 1(XV) chain OS=Echinococcus granulosus OX=6210 GN=EgrG_000729300 PE=4 SV=1	EgrG_000729300	43.686	6.1	7	2	2	2	1	1	0	0	2	3	2	2	2	1	2	2	2	2	2	1	2	2	2	2	2	1	2	2	21606	36095	17232	0	50901	218820	0.313445	0.523641	0.24999		0.738436	3.17449	5.399	0.0930445
W6U2L0	Ubiquitin conjugation factor E4 A OS=Echinococcus granulosus OX=6210 GN=EGR_09835 PE=3 SV=1	EGR_09835	124.11	18	33	14	14	14	12	10	10	0	1	0	13	11	12	1	2	1	13	11	12	1	2	1	13	11	12	1	2	1	33080	35196	36490	0	0	0	0.947254	1.00785	1.0449
W6U2M1	tRNA-nucleotidyltransferase OS=Echinococcus granulosus OX=6210 GN=EGR_09813 PE=3 SV=1	EGR_09813	54.808	21.2	14	7	7	7	5	4	4	1	0	0	6	5	7	1	1	1	6	5	7	1	1	1	6	5	7	1	1	1	30906	32509	34389	0	0	0	0.947998	0.997168	1.05483
W6U2P3	Protein lin 7 B OS=Echinococcus granulosus OX=6210 GN=EGR_09757 PE=3 SV=1	EGR_09757	21.333	41.1	24	6	6	6	4	4	4	4	4	4	3	3	3	5	5	4	3	3	3	5	5	4	3	3	3	5	5	4	124560	127970	119830	130890	153600	143370	0.933943	0.959511	0.898478	0.981405	1.15168	1.07498	1.149	0.0520434
W6U2P8	Breast cancer type 1 susceptibility protein OS=Echinococcus granulosus OX=6210 GN=EGR_09762 PE=4 SV=1	EGR_09762	18.824	4.8	4	1	1	1	1	1	1	1	0	0	1	1	1	1	1	1	1	1	1	1	1	1	1	1	1	1	1	1	0	0	0	0	0	0
W6U2Q1	Leucine-rich repeat protein SHOC-2 OS=Echinococcus granulosus OX=6210 GN=EGR_09790 PE=3 SV=1	EGR_09790	59.495	29.1	29	10	10	10	11	11	5	1	1	0	10	10	9	4	3	3	10	10	9	4	3	3	10	10	9	4	3	3	90005	89813	100290	52320	54245	52939	1.22842	1.2258	1.3688	0.714084	0.740357	0.722533	0.569	0.000121156
W6U2Q8	E3 SUMO-protein ligase pli1 OS=Echinococcus granulosus OX=6210 GN=EGR_09741 PE=4 SV=1	EGR_09741	196.79	2.5	5	3	3	3	2	1	2	0	0	0	2	1	3	1	0	0	2	1	3	1	0	0	2	1	3	1	0	0	23439	0	26607	0	0	0	0.936698		1.0633
W6U2S4	Staphylococcal nuclease domain-containing protein OS=Echinococcus granulosus OX=6210 GN=EGR_09755 PE=4 SV=1	EGR_09755	110.38	26	46	18	18	18	15	17	13	0	1	0	18	17	18	1	4	0	18	17	18	1	4	0	18	17	18	1	4	0	150260	102850	136760	0	13481	0	1.49012	1.01995	1.35624		0.13369		0.104
W6U2S7	DDB1-and CUL4-associated factor OS=Echinococcus granulosus OX=6210 GN=EGR_09760 PE=4 SV=1	EGR_09760	61.711	22.2	24	8	8	8	8	7	7	1	1	0	8	8	7	1	2	3	8	8	7	1	2	3	8	8	7	1	2	3	170700	173180	173360	0	34767	50257	1.41715	1.43774	1.43924		0.288636	0.417234	0.247	0.00194783
W6U2T1	Dipeptidyl peptidase OS=Echinococcus granulosus OX=6210 GN=EGR_10264 PE=4 SV=1	EGR_10264	97.808	32.6	69	22	22	22	25	20	23	0	0	1	18	18	20	3	4	5	18	18	20	3	4	5	18	18	20	3	4	5	213300	213610	236140	30770	20515	12141	1.76165	1.76422	1.95029	0.254131	0.169434	0.100273	0.096	0.000879127
W6U2T3	CUG-BP-and ETR-3-like factor OS=Echinococcus granulosus OX=6210 GN=EGR_10269 PE=4 SV=1	EGR_10269	49.834	6.2	1	1	1	1	0	0	1	0	0	0	1	1	1	0	0	0	1	1	1	0	0	0	1	1	1	0	0	0	0	0	0	0	0	0
W6U2T5	Histone deacetylase complex subunit OS=Echinococcus granulosus OX=6210 GN=EGR_09726 PE=3 SV=1	EGR_09726	31.719	31.8	30	7	7	7	7	8	7	3	2	3	6	7	7	4	4	4	6	7	7	4	4	4	6	7	7	4	4	4	95093	80748	110870	47456	47281	45197	1.33731	1.13558	1.55919	0.667384	0.664923	0.635615	0.488	0.00157911
W6U2T6	60S ribosomal protein L6 OS=Echinococcus granulosus OX=6210 GN=EGR_09739 PE=3 SV=1	EGR_09739	42.505	17.8	16	8	8	8	4	8	4	0	0	0	7	8	7	1	0	1	7	8	7	1	0	1	7	8	7	1	0	1	706800	682870	705820	0	0	0	1.01189	0.977628	1.01048
W6U2T8	Protein vprbp OS=Echinococcus granulosus OX=6210 GN=EgrG_000739300 PE=3 SV=1	EgrG_000739300	426.11	2.4	9	6	6	6	4	4	1	0	0	0	6	6	5	0	0	0	6	6	5	0	0	0	6	6	5	0	0	0	19936	19066	19285	0	0	0	1.02609	0.981317	0.992588
W6U2U0	IST1 homolog OS=Echinococcus granulosus OX=6210 GN=EGR_09731 PE=3 SV=1	EGR_09731	33.736	33.6	27	7	7	7	6	5	4	4	5	3	6	6	6	6	7	5	6	6	6	6	7	5	6	6	6	6	7	5	149900	171320	161760	397780	408390	397870	0.533129	0.609311	0.57531	1.41473	1.45247	1.41505	2.493	2.09209e-05
W6U2U7	Growth factor receptor-bound protein OS=Echinococcus granulosus OX=6210 GN=EGR_09709 PE=4 SV=1	EGR_09709	40.357	24	26	8	8	8	6	4	7	3	2	4	7	7	8	4	6	6	7	7	8	4	6	6	7	7	8	4	6	6	199950	217980	181860	146570	148360	197470	1.09844	1.19748	0.999057	0.80519	0.815023	1.08481	0.821	0.138301
W6U2U8	Nuclear receptor subfamily 5 group A member OS=Echinococcus granulosus OX=6210 GN=EGR_10234 PE=3 SV=1	EGR_10234	106.8	5.2	8	4	4	4	2	3	2	1	0	0	3	3	3	1	1	1	3	3	3	1	1	1	3	3	3	1	1	1	18466	17593	19806	0	0	0	0.991641	0.94476	1.0636
W6U2V1	SET and MYND domain-containing protein OS=Echinococcus granulosus OX=6210 GN=EGR_10239 PE=4 SV=1	EGR_10239	56.47	2.4	11	1	1	1	2	2	2	2	2	1	1	1	1	1	1	1	1	1	1	1	1	1	1	1	1	1	1	1	69063	64931	76625	135340	129200	138140
W6U2W2	Hypothetical protein OS=Spirometra erinaceieuropaei OX=99802 GN=SERJ2_LOCUS9728 PE=4 SV=1	SERJ2_LOCUS9728	54.781	12.3	11	5	5	5	1	6	4	0	0	0	4	5	4	0	0	0	4	5	4	0	0	0	4	5	4	0	0	0	47765	49918	55330	0	0	0	0.936489	0.978701	1.08481
W6U2W6	Uncharacterized protein OS=Echinococcus granulosus OX=6210 GN=EGR_09714 PE=4 SV=1	EGR_09714	35.527	4.7	3	1	1	1	0	0	0	1	1	1	0	0	0	1	1	1	0	0	0	1	1	1	0	0	0	1	1	1	0	0	0	0	0	0
W6U2Y8	Myosin light chain kinase, smooth muscle OS=Echinococcus granulosus OX=6210 GN=EGR_09712 PE=3 SV=1	EGR_09712	364.45	26	161	61	61	61	53	52	50	3	2	1	57	59	57	8	9	8	57	59	57	8	9	8	57	59	57	8	9	8	1174100	1213700	1248800	945450	858230	509180	1.18407	1.22401	1.25941	0.953481	0.865521	0.513505	0.636	0.065231
W6U2Y9	Heat shock cognate protein OS=Echinococcus granulosus OX=6210 GN=EGR_09649 PE=3 SV=1	EGR_09649	22.575	17.3	8	3	3	3	0	0	0	2	3	3	1	0	0	3	3	3	1	0	0	3	3	3	1	0	0	3	3	3	0	0	0	77767	74085	80362				1.00468	0.957113	1.03821
W6U303	Mitochondrial import receptor subunit TOM70 OS=Echinococcus granulosus OX=6210 GN=EGR_09664 PE=4 SV=1	EGR_09664	78.685	37.8	113	21	21	21	22	25	23	14	15	14	21	21	20	17	16	17	21	21	20	17	16	17	21	21	20	17	16	17	587500	636680	639400	499930	496130	519740	1.04309	1.13041	1.13524	0.887613	0.880866	0.922785	0.813	0.00268429
W6U305	Arginase OS=Echinococcus granulosus OX=6210 GN=EGR_10218 PE=3 SV=1	EGR_10218	36.288	21.1	9	4	3	3	0	0	0	3	3	3	0	0	0	4	4	4	0	0	0	3	3	3	0	0	0	3	3	3	0	0	0	531430	561510	561180				0.96383	1.01838	1.01779
W6U318	Protein TRS85 OS=Echinococcus granulosus OX=6210 GN=EGR_09646 PE=4 SV=1	EGR_09646	166.8	7.3	22	7	7	7	8	6	8	0	0	0	7	6	7	1	1	0	7	6	7	1	1	0	7	6	7	1	1	0	23048	22657	22993	0	0	0	1.00649	0.989417	1.00409
W6U323	Fork-head domain-containing protein OS=Echinococcus granulosus OX=6210 GN=EGR_09621 PE=4 SV=1	EGR_09621	68.042	3.2	3	1	1	1	1	1	1	0	0	0	1	1	1	0	0	0	1	1	1	0	0	0	1	1	1	0	0	0	0	0	0	0	0	0
W6U326	60S ribosomal protein L17 OS=Echinococcus granulosus OX=6210 GN=EGR_09626 PE=3 SV=1	EGR_09626	21.799	29.8	23	5	5	5	5	6	5	2	3	2	4	4	4	5	5	4	4	4	4	5	5	4	4	4	4	5	5	4	772410	810430	808430	200620	212390	219670	1.53259	1.60802	1.60405	0.398062	0.421416	0.43586	0.265	1.70544e-06
W6U331	Arf-GAP with SH3 domain, ANK repeat and PH domain-containing protein OS=Echinococcus granulosus OX=6210 GN=EGR_09662 PE=4 SV=1	EGR_09662	133.63	3.2	6	3	3	3	2	2	2	0	0	0	3	3	3	0	0	0	3	3	3	0	0	0	3	3	3	0	0	0	12121	12538	14044	0	0	0	0.93954	0.971863	1.0886
W6U337	UBX domain-containing Tether OS=Echinococcus granulosus OX=6210 GN=EGR_09639 PE=4 SV=1	EGR_09639	64.094	39.1	42	13	13	13	11	10	11	2	5	3	12	10	10	5	6	7	12	10	10	5	6	7	12	10	10	5	6	7	107280	100800	116150	69684	97631	75501	1.13515	1.06658	1.229	0.737337	1.03305	0.798888	0.749	0.0531164
W6U344	Rhophilin-2-B OS=Echinococcus granulosus OX=6210 GN=EGR_09631 PE=4 SV=1	EGR_09631	18.741	21.3	5	3	3	3	2	2	1	0	0	0	3	3	3	0	0	1	3	3	3	0	0	1	3	3	3	0	0	1	37754	36559	36916	0	0	0	1.01828	0.986047	0.995676
W6U347	Rhotekin OS=Echinococcus granulosus OX=6210 GN=EGR_09600 PE=4 SV=1	EGR_09600	73.267	3.7	4	2	2	2	0	2	2	0	0	0	2	2	2	0	0	0	2	2	2	0	0	0	2	2	2	0	0	0	34277	42346	38089	0	0	0	0.896428	1.10745	0.996121
W6U351	Rhophilin-2 OS=Echinococcus granulosus OX=6210 GN=EGR_09629 PE=4 SV=1	EGR_09629	74.428	1.6	3	1	1	1	1	1	1	0	0	0	1	1	1	0	0	0	1	1	1	0	0	0	1	1	1	0	0	0	0	0	0	0	0	0
W6U362	Myosin-XV OS=Echinococcus granulosus OX=6210 GN=EGR_09608 PE=3 SV=1	EGR_09608	37.578	46.1	22	7	4	7	7	6	9	0	0	0	6	6	7	2	1	1	3	4	4	2	1	1	6	6	7	2	1	1	286550	314450	585420	110120	0	0	0.884045	0.97012	1.8061	0.339735			0.278
W6U370	Phospholipid-transporting ATPase OS=Echinococcus granulosus OX=6210 GN=EGR_10165 PE=3 SV=1	EGR_10165	136.15	28.5	83	25	25	25	26	28	29	0	0	0	25	25	25	1	1	1	25	25	25	1	1	1	25	25	25	1	1	1	184130	183920	185510	0	0	0	0.997886	0.996748	1.00537
W6U376	Lysophosphatidylcholine acyltransferase OS=Echinococcus granulosus OX=6210 GN=EGR_10138 PE=3 SV=1	EGR_10138	61.297	10.7	6	4	4	4	3	2	1	0	0	0	4	3	3	0	0	0	4	3	3	0	0	0	4	3	3	0	0	0	49333	46740	46940	0	0	0	1.03486	0.98047	0.984666
W6U379	Eukaryotic translation initiation factor 3 subunit K OS=Echinococcus granulosus OX=6210 GN=EGR_09577 PE=3 SV=1	EGR_09577	27.795	73.9	76	17	17	17	15	15	16	12	11	7	14	14	15	14	14	12	14	14	15	14	14	12	14	14	15	14	14	12	100990	100640	98696	292780	267860	258910	0.541078	0.539203	0.528787	1.56864	1.43512	1.38717	2.729	1.14441e-05
W6U383	Dedicator of cytokinesis protein OS=Echinococcus granulosus OX=6210 GN=EGR_09578 PE=3 SV=1	EGR_09578	290.88	0.7	2	1	1	1	1	0	1	0	0	0	1	0	1	0	0	0	1	0	1	0	0	0	1	0	1	0	0	0	0	0	0	0	0	0
W6U384	Clathrin light chain OS=Echinococcus granulosus OX=6210 GN=EGR_10143 PE=3 SV=1	EGR_10143	21.643	49.2	33	7	7	7	7	6	7	4	4	5	6	6	6	6	5	6	6	6	6	6	5	6	6	6	6	6	5	6	149000	148680	150090	188160	196030	174500	0.888262	0.886354	0.89476	1.12171	1.16863	1.04028	1.248	0.002992
W6U387	Niemann-Pick C1 protein OS=Echinococcus granulosus OX=6210 GN=EGR_09562 PE=3 SV=1	EGR_09562	197.79	12.8	77	17	17	17	13	12	14	12	14	12	13	15	15	14	14	13	13	15	15	14	14	13	13	15	15	14	14	13	182760	169030	173320	294840	317340	318750	0.753111	0.696533	0.714211	1.21497	1.30768	1.31349	1.773	7.45992e-05
W6U389	Phosphatidylinositol-binding clathrin assembly protein LAP OS=Echinococcus granulosus OX=6210 GN=EGR_09567 PE=4 SV=1	EGR_09567	19.173	46.4	17	6	6	6	7	6	4	0	0	0	6	6	5	2	1	0	6	6	5	2	1	0	6	6	5	2	1	0	128960	133720	132660	139110	0	0	0.965179	1.0008	0.992871	1.04114			1.056
W6U3A7	Guanylate kinase OS=Echinococcus granulosus OX=6210 GN=EGR_10122 PE=3 SV=1	EGR_10122	26.265	38.2	24	7	7	7	6	5	6	2	3	2	5	5	5	3	3	4	5	5	5	3	3	4	5	5	5	3	3	4	71827	68158	74307	65559	69385	64465	1.04172	0.988511	1.07769	0.950817	1.00631	0.934951	0.931	0.0989759
W6U3B5	Somatotropin hormone OS=Echinococcus granulosus OX=6210 GN=EgrG_000092400 PE=4 SV=1	EgrG_000092400	10.683	13.8	11	1	1	1	1	1	1	3	3	2	1	1	1	1	1	1	1	1	1	1	1	1	1	1	1	1	1	1	411560	409200	420980	1369700	1339200	913610
W6U3C8	Amyloid beta A4 protein OS=Echinococcus granulosus OX=6210 GN=EGR_10096 PE=4 SV=1	EGR_10096	11.183	58.2	31	3	3	3	6	8	5	3	4	5	3	3	3	3	2	2	3	3	3	3	2	2	3	3	3	3	2	2	1063400	1146900	1116600	700480	710210	737090	1.16544	1.25695	1.22374	0.767694	0.778358	0.807817	0.646	8.31721e-05
W6U3D6	Receptor-type tyrosine-protein phosphatase beta OS=Echinococcus granulosus OX=6210 GN=EGR_10082 PE=4 SV=1	EGR_10082	41.207	6.7	3	2	2	2	0	0	0	1	1	1	0	0	1	2	2	1	0	0	1	2	2	1	0	0	1	2	2	1	0	0	0	0	0	0
W6U3E3	Spondin-1 OS=Echinococcus granulosus OX=6210 GN=EGR_09490 PE=4 SV=1	EGR_09490	108.77	9	14	6	6	6	5	4	3	0	1	1	6	6	6	1	2	2	6	6	6	1	2	2	6	6	6	1	2	2	32108	25521	33853	0	37740	39682	0.950481	0.755488	1.00214		1.1172	1.17469	1.269	0.119132
W6U3G1	Dynein light chain OS=Echinococcus granulosus OX=6210 GN=EGR_09471 PE=3 SV=1	EGR_09471	10.743	76.3	101	10	9	10	17	18	14	16	17	19	6	6	6	10	10	10	5	5	5	9	9	9	6	6	6	10	10	10	5663000	5593000	5487400	12691000	12848000	12639000	0.618666	0.611019	0.599482	1.38645	1.40361	1.38077	2.28	1.5193e-07
W6U3G8	Squamous cell carcinoma antigen recognized by T-cells OS=Echinococcus granulosus OX=6210 GN=EGR_09502 PE=4 SV=1	EGR_09502	189.06	20.9	73	23	23	23	14	16	15	10	10	8	20	22	21	12	13	9	20	22	21	12	13	9	20	22	21	12	13	9	149770	122710	123870	159660	157050	182180	1.00378	0.822416	0.830191	1.07006	1.05257	1.22099	1.259	0.0442379
W6U3H6	Dynein light chain OS=Echinococcus granulosus OX=6210 GN=EGR_09468 PE=3 SV=1	EGR_09468	6.6265	59.6	16	3	2	2	3	4	4	2	2	1	3	3	3	2	2	2	2	2	2	2	2	2	2	2	2	2	2	2	1246600	1197900	1222800	176260	161720	203910	1.77697	1.70755	1.74304	0.25125	0.230524	0.290664	0.148	9.7768e-06
W6U3I2	Expressed protein OS=Echinococcus multilocularis OX=6211 GN=EmuJ_000942000 PE=4 SV=1	EmuJ_000942000	11.962	34.8	6	2	2	2	0	0	0	2	2	2	0	0	0	2	2	2	0	0	0	2	2	2	0	0	0	2	2	2	0	0	0	114100	117650	119820				0.973633	1.00392	1.02244
W6U3I4	RNA helicase OS=Echinococcus granulosus OX=6210 GN=EGR_09476 PE=3 SV=1	EGR_09476	72.811	9.3	8	5	5	5	3	3	2	0	0	0	5	5	4	1	1	1	5	5	4	1	1	1	5	5	4	1	1	1	18932	19233	18496	0	0	0	1.00238	1.01832	0.979298
W6U3K4	U3 small nucleolar ribonucleoprotein IMP4 OS=Echinococcus granulosus OX=6210 GN=EGR_09981 PE=4 SV=1	EGR_09981	40.813	17.3	10	4	4	4	3	4	3	0	0	0	3	4	3	0	0	0	3	4	3	0	0	0	3	4	3	0	0	0	41446	44725	44666	0	0	0	0.950328	1.02551	1.02416
W6U3K6	Expressed conserved protein OS=Echinococcus granulosus OX=6210 GN=EGR_09455 PE=4 SV=1	EGR_09455	28.354	47.6	22	9	9	9	0	0	0	7	8	7	2	1	2	9	9	9	2	1	2	9	9	9	2	1	2	9	9	9	0	0	0	392390	418660	404850				0.968147	1.03296	0.99889
W6U3L1	Expressed conserved protein OS=Echinococcus granulosus OX=6210 GN=EgrG_000180300 PE=4 SV=1	EgrG_000180300	69.334	37.4	49	16	16	16	16	17	16	0	0	0	16	16	16	2	0	2	16	16	16	2	0	2	16	16	16	2	0	2	160510	162600	160040	14834	0	19487	1.55091	1.5711	1.54637	0.143332		0.188291	0.107	0.00020362
W6U3L2	Fungal specific transcription protein OS=Echinococcus multilocularis OX=6211 PE=4 SV=1	--	14.136	15.7	1	1	1	1	0	1	0	0	0	0	0	1	0	0	0	0	0	1	0	0	0	0	0	1	0	0	0	0	0	0	0	0	0	0
W6U3M0	Coiled-coil domain-containing protein 64A OS=Echinococcus granulosus OX=6210 GN=EGR_09972 PE=4 SV=1	EGR_09972	52.531	12	10	4	4	4	0	0	0	4	3	3	0	0	0	4	3	3	0	0	0	4	3	3	0	0	0	4	3	3	0	0	0	62770	56462	63597				1.02998	0.926472	1.04355
W6U3P6	Spectrin alpha actinin OS=Echinococcus granulosus OX=6210 GN=EgrG_000689700 PE=4 SV=1	EgrG_000689700	132.5	4	7	3	3	3	0	2	0	1	2	2	2	2	2	1	1	1	2	2	2	1	1	1	2	2	2	1	1	1	18083	23382	14905	0	0	0	0.962374	1.24439	0.793241
W6U3Q1	3-hydroxy-3-methylglutaryl coenzyme A synthase OS=Echinococcus granulosus OX=6210 GN=EGR_09386 PE=3 SV=1	EGR_09386	53.838	32.4	44	11	11	11	9	10	10	4	4	7	10	11	11	6	7	7	10	11	11	6	7	7	10	11	11	6	7	7	194670	226650	214280	261300	236620	282470	0.824879	0.960388	0.907973	1.10721	1.00263	1.19691	1.228	0.0392961
W6U3Q2	Phosphatidylinositol-4,5-bisphosphate 4-phosphatase OS=Echinococcus granulosus OX=6210 GN=EGR_09393 PE=4 SV=1	EGR_09393	39.457	37.8	35	10	10	10	7	8	8	4	5	3	10	10	10	6	6	5	10	10	10	6	6	5	10	10	10	6	6	5	309990	331830	322670	196060	199840	193370	1.19706	1.2814	1.24602	0.757105	0.771702	0.746718	0.611	2.33383e-05
W6U3R5	Tyrosine-protein kinase OS=Echinococcus granulosus OX=6210 GN=EGR_09408 PE=3 SV=1	EGR_09408	61.572	13	8	4	4	4	3	3	2	0	0	0	3	4	4	1	1	0	3	4	4	1	1	0	3	4	4	1	1	0	25768	24036	24225	0	0	0	1.04424	0.974051	0.98171
W6U3R7	RNA helicase OS=Echinococcus granulosus OX=6210 GN=EGR_09919 PE=3 SV=1	EGR_09919	140.34	11.6	28	9	9	9	8	11	8	1	0	0	9	9	9	1	1	2	9	9	9	1	1	2	9	9	9	1	1	2	44659	74765	68255	0	0	15116	0.88087	1.47469	1.34629			0.298153	0.242
W6U3S3	Splicing factor, arginine/serine-rich OS=Echinococcus granulosus OX=6210 GN=EGR_09411 PE=4 SV=1	EGR_09411	101.01	2.5	4	2	2	2	2	1	1	0	0	0	2	2	2	0	0	0	2	2	2	0	0	0	2	2	2	0	0	0	7788	5957.4	6965.2	0	0	0	1.12812	0.862949	1.00893
W6U3T9	Clathrin coat assembly protein AP180 OS=Echinococcus granulosus OX=6210 GN=EGR_09381 PE=3 SV=1	EGR_09381	65.589	6.4	7	3	3	3	1	2	2	0	1	1	1	2	2	2	2	2	1	2	2	2	2	2	1	2	2	2	2	2	0	118480	112660	0	0	0		1.02518	0.97482
W6U3U0	Ubiquitin-conjugating enzyme E2 C OS=Echinococcus granulosus OX=6210 GN=EGR_09373 PE=3 SV=1	EGR_09373	15.55	13	6	1	1	1	2	2	2	0	0	0	1	1	1	1	1	1	1	1	1	1	1	1	1	1	1	1	1	1	0	0	0	0	0	0
W6U3U1	DUF4139 domain-containing protein OS=Echinococcus granulosus OX=6210 GN=EGR_09889 PE=4 SV=1	EGR_09889	36.354	43.2	40	8	8	8	10	9	9	4	4	4	8	7	7	5	4	5	8	7	7	5	4	5	8	7	7	5	4	5	1517500	1491200	1507500	105280	159040	100040	1.86556	1.83323	1.85327	0.129428	0.195519	0.122986	0.081	6.56029e-05
W6U3U3	Immunoglobulin E set OS=Echinococcus granulosus OX=6210 GN=EGR_09343 PE=4 SV=1	EGR_09343	48.639	12.6	7	3	3	3	1	2	1	1	1	1	2	2	2	2	2	2	2	2	2	2	2	2	2	2	2	2	2	2	26530	17294	19048	0	0	0	1.26591	0.8252	0.908894
W6U3U5	WD repeat domain phosphoinositide-interacting protein OS=Echinococcus granulosus OX=6210 GN=EGR_09371 PE=4 SV=1	EGR_09371	42.186	13.4	10	3	3	3	2	3	2	1	1	1	3	3	3	1	1	1	3	3	3	1	1	1	3	3	3	1	1	1	11827	12439	12414	0	0	0	0.967312	1.01737	1.01532
W6U3U6	SBF2 domain-containing protein OS=Echinococcus granulosus OX=6210 GN=EgrG_000659100 PE=4 SV=1	EgrG_000659100	150.5	20.7	26	13	13	13	4	5	4	4	6	3	9	10	8	6	8	7	9	10	8	6	8	7	9	10	8	6	8	7	58938	55931	109580	179290	177210	198690	0.453579	0.430438	0.843313	1.37979	1.36379	1.52909	2.474	0.0121187
W6U3U8	Collagen alpha-1(XV) chain OS=Echinococcus granulosus OX=6210 GN=EGR_09341 PE=4 SV=1	EGR_09341	75.776	31.6	92	18	18	18	17	15	16	15	14	15	15	14	14	16	14	16	15	14	14	16	14	16	15	14	14	16	14	16	634640	645170	621130	1141000	1275400	1195100	0.690772	0.702233	0.676067	1.24192	1.38821	1.3008	1.9	4.72952e-05
W6U3V1	PH domain-containing protein OS=Echinococcus granulosus OX=6210 GN=EGR_09867 PE=4 SV=1	EGR_09867	70.485	13.3	18	6	6	6	5	5	5	1	1	1	6	6	6	3	3	3	6	6	6	3	3	3	6	6	6	3	3	3	241300	230030	234390	121690	108930	123700	1.3658	1.30201	1.32669	0.688785	0.616562	0.700162	0.502	8.23926e-05
W6U3V3	E3 ubiquitin-protein ligase KCMF1 OS=Echinococcus granulosus OX=6210 GN=EGR_09346 PE=4 SV=1	EGR_09346	44.176	16.5	16	5	5	5	4	5	5	1	1	0	4	4	4	3	3	3	4	4	4	3	3	3	4	4	4	3	3	3	45286	47320	49352	18985	18243	10479	1.43261	1.49696	1.56124	0.600585	0.577112	0.3315	0.336	0.00436115
W6U3W3	1,5-anhydro-D-fructose reductase OS=Echinococcus granulosus OX=6210 GN=EGR_09846 PE=4 SV=1	EGR_09846	26.419	62.6	45	12	7	9	10	9	8	6	6	6	10	10	10	9	8	8	7	7	7	5	5	5	8	8	8	6	6	6	849830	805750	812650	194850	248660	235940	1.61992	1.53589	1.54905	0.371416	0.473987	0.449741	0.275	6.92646e-05
W6U3W7	Battenin OS=Echinococcus granulosus OX=6210 GN=EGR_09851 PE=3 SV=1	EGR_09851	48.39	4.3	4	2	2	2	1	2	1	0	0	0	2	2	2	1	1	1	2	2	2	1	1	1	2	2	2	1	1	1	34301	33842	36313	0	0	0	0.985132	0.97195	1.04292
W6U3X1	Uncharacterized protein OS=Echinococcus granulosus OX=6210 GN=EGR_09856 PE=4 SV=1	EGR_09856	55.387	2.8	1	1	1	1	0	0	0	1	0	0	0	0	0	1	1	1	0	0	0	1	1	1	0	0	0	1	1	1	0	0	0	0	0	0
W6U3X2	Expressed conserved protein OS=Echinococcus granulosus OX=6210 GN=EgrG_000555600 PE=4 SV=1	EgrG_000555600	15.893	11.8	3	1	1	1	1	1	1	0	0	0	1	1	1	1	1	1	1	1	1	1	1	1	1	1	1	1	1	1	0	0	0	0	0	0
W6U3Z0	COP9 signalosome complex subunit OS=Echinococcus granulosus OX=6210 GN=EGR_09838 PE=3 SV=1	EGR_09838	54.178	34.4	39	11	11	11	10	9	13	2	3	2	9	9	11	5	6	4	9	9	11	5	6	4	9	9	11	5	6	4	131090	153080	147980	18165	30335	18142	1.57689	1.84141	1.78006	0.218508	0.364902	0.218231	0.154	0.00043342
W6U3Z6	Mitochondrial Rho GTPase OS=Echinococcus granulosus OX=6210 GN=EGR_09307 PE=3 SV=1	EGR_09307	90.024	1.8	3	1	1	1	1	1	1	0	0	0	1	1	1	0	0	0	1	1	1	0	0	0	1	1	1	0	0	0	0	0	0	0	0	0
W6U403	NF-kappa-B inhibitor-interacting Ras-like protein OS=Echinococcus granulosus OX=6210 GN=EGR_09312 PE=3 SV=1	EGR_09312	66.713	7.3	5	3	3	3	2	1	2	0	0	0	3	2	3	0	0	0	3	2	3	0	0	0	3	2	3	0	0	0	57186	60704	53972	0	0	0	0.998231	1.05964	0.942128
W6U407	Dynein axonemal assembly factor 1 homolog OS=Echinococcus granulosus OX=6210 GN=EGR_09304 PE=3 SV=1	EGR_09304	98.326	8.7	11	5	5	5	0	0	0	3	4	4	0	0	0	5	5	5	0	0	0	5	5	5	0	0	0	5	5	5	0	0	0	57737	61261	61546				0.959384	1.01794	1.02268
W6U413	TBC1 domain-containing protein OS=Echinococcus granulosus OX=6210 GN=EGR_09290 PE=4 SV=1	EGR_09290	71.987	7.7	7	3	3	3	2	3	2	0	0	0	2	3	3	0	0	0	2	3	3	0	0	0	2	3	3	0	0	0	10031	12300	11339	0	0	0	0.893763	1.09593	1.01031
W6U417	Inhibin beta A chain OS=Echinococcus granulosus OX=6210 GN=EGR_09314 PE=3 SV=1	EGR_09314	56.161	5.7	4	2	2	2	1	2	1	0	0	0	2	2	1	0	0	0	2	2	1	0	0	0	2	2	1	0	0	0	5272.6	7543.1	0	0	0	0	0.822834	1.17717
W6U419	Serine/threonine-protein phosphatase OS=Echinococcus granulosus OX=6210 GN=EGR_09295 PE=3 SV=1	EGR_09295	48.347	41.2	84	15	8	15	17	16	17	13	10	11	15	14	15	14	12	12	8	8	8	7	5	6	15	14	15	14	12	12	612650	624460	621180	523130	513010	515710	1.07793	1.09871	1.09294	0.920426	0.90262	0.90737	0.835	2.48073e-05
W6U434	Regulator of G-protein signaling 6 OS=Echinococcus granulosus OX=6210 GN=EGR_09297 PE=3 SV=1	EGR_09297	145.97	4.5	10	4	4	4	2	3	3	0	1	1	3	3	3	0	1	1	3	3	3	0	1	1	3	3	3	0	1	1	31976	25826	28718	0	0	0	1.10874	0.895492	0.99577
W6U439	Rootletin OS=Echinococcus granulosus OX=6210 GN=EGR_09276 PE=4 SV=1	EGR_09276	254.99	1.9	6	3	3	3	1	2	3	0	0	0	1	3	3	0	0	0	1	3	3	0	0	0	1	3	3	0	0	0	0	262930	260950	0	0	0		1.00378	0.996221
W6U441	BPTI/Kunitz inhibitor domain-containing protein OS=Echinococcus granulosus OX=6210 GN=EGR_09268 PE=4 SV=1	EGR_09268	16.935	43.7	16	6	6	6	5	6	5	0	0	0	6	5	6	1	1	1	6	5	6	1	1	1	6	5	6	1	1	1	308990	319900	316030	0	0	0	0.981004	1.01564	1.00335
W6U446	Serine/threonine-protein kinase MARK2 OS=Echinococcus granulosus OX=6210 GN=EGR_09273 PE=4 SV=1	EGR_09273	119.93	8.2	19	6	5	6	3	6	4	3	1	2	6	6	6	3	2	3	5	5	5	2	1	2	6	6	6	3	2	3	50310	66663	49000	21363	22240	22032	1.30332	1.72696	1.26939	0.553426	0.576146	0.570757	0.395	0.000760138
W6U450	Receptor expression-enhancing protein OS=Echinococcus granulosus OX=6210 GN=EGR_09758 PE=3 SV=1	EGR_09758	21.629	18.5	21	4	4	4	2	2	2	4	7	4	2	2	2	3	4	4	2	2	2	3	4	4	2	2	2	3	4	4	3945600	3825700	3964000	2268100	2358700	1132600	1.35319	1.31207	1.3595	0.77787	0.808942	0.388438	0.491	0.0328956
W6U451	2-oxoglutarate/malate carrier protein OS=Echinococcus granulosus OX=6210 GN=EGR_09278 PE=3 SV=1	EGR_09278	31.874	16.1	13	5	5	5	5	4	3	0	1	0	5	4	5	1	1	1	5	4	5	1	1	1	5	4	5	1	1	1	28427	30911	29418	0	0	0	0.960848	1.04481	0.994344
W6U453	Vacuolar protein sorting-associated protein OS=Echinococcus granulosus OX=6210 GN=EGR_09763 PE=3 SV=1	EGR_09763	92.395	10.8	14	6	5	5	4	5	5	0	0	0	5	5	6	2	2	3	4	5	5	1	1	2	4	5	5	1	1	2	23603	33493	31069	0	0	12959	0.933626	1.32483	1.22895			0.512598	0.441
W6U454	GLIPR1-like protein OS=Echinococcus granulosus OX=6210 GN=EGR_09283 PE=4 SV=1	EGR_09283	26.678	43.9	32	9	9	9	10	11	11	0	0	0	9	9	9	1	2	3	9	9	9	1	2	3	9	9	9	1	2	3	475780	574100	589010	0	7361.4	20626	1.42716	1.72208	1.76681		0.022081	0.06187	0.026	0.00238378
W6U476	LIM and SH3 domain protein OS=Echinococcus granulosus OX=6210 GN=EGR_09229 PE=4 SV=1	EGR_09229	8.7942	54.5	23	4	4	4	4	5	4	2	3	5	4	4	4	4	3	4	4	4	4	4	3	4	4	4	4	4	3	4	2368000	2448000	2632200	2323300	2208700	2632200	0.972325	1.00517	1.08081	0.953971	0.906915	1.08081	0.962	0.540238
W6U479	40S ribosomal protein S26 OS=Echinococcus granulosus OX=6210 GN=EGR_09717 PE=3 SV=1	EGR_09717	12.771	38.7	29	4	4	4	6	7	4	5	3	4	4	4	2	3	3	3	4	4	2	3	3	3	4	4	2	3	3	3	576440	605700	660000	125430	122770	123860	1.56203	1.64132	1.78846	0.339888	0.33268	0.335634	0.202	2.35222e-06
W6U480	Diphosphomevalonate decarboxylase OS=Echinococcus granulosus OX=6210 GN=EGR_09205 PE=3 SV=1	EGR_09205	45.905	19.6	18	6	6	6	6	5	5	0	1	1	5	4	5	1	2	2	5	4	5	1	2	2	5	4	5	1	2	2	70841	68649	66102	0	19672	19109	1.44944	1.4046	1.35248		0.402499	0.39098	0.283	2.40691e-05
W6U483	28S ribosomal protein S18a OS=Echinococcus granulosus OX=6210 GN=EGR_09227 PE=4 SV=1	EGR_09227	15.634	39.1	9	4	4	4	1	2	2	3	0	1	2	3	3	3	1	2	2	3	3	3	1	2	2	3	3	3	1	2	31622	28721	29979	48323	0	34163	0.914946	0.831009	0.867408	1.39817		0.988467	1.37	0.110906
W6U486	28S ribosomal protein S10 OS=Echinococcus granulosus OX=6210 GN=EGR_09232 PE=3 SV=1	EGR_09232	19.031	11	5	1	1	1	1	1	1	1	0	1	1	1	1	1	0	1	1	1	1	1	0	1	1	1	1	1	0	1	0	0	0	0	0	0
W6U4A0	Indoleamine 2,3-dioxygenase OS=Echinococcus granulosus OX=6210 GN=EGR_09710 PE=3 SV=1	EGR_09710	55.096	31.9	45	11	11	11	1	1	2	14	13	14	5	5	3	11	11	11	5	5	3	11	11	11	5	5	3	11	11	11	9108.7	4697.4	6817.6	741810	792260	787390	0.023335	0.012034	0.017465	1.90038	2.02963	2.01715	112.563	1.599e-05
W6U4A5	Multidrug resistance associated protein 1 OS=Echinococcus granulosus OX=6210 GN=EgrG_000592100 PE=3 SV=1	EgrG_000592100	23.695	8.3	2	1	1	1	1	1	0	0	0	0	1	1	1	0	0	0	1	1	1	0	0	0	1	1	1	0	0	0	0	0	0	0	0	0
W6U4B3	Dynein heavy chain 5, axonemal OS=Echinococcus granulosus OX=6210 GN=EGR_09213 PE=3 SV=1	EGR_09213	410.39	2.4	6	6	5	5	2	2	2	0	0	0	4	4	5	1	1	2	3	3	4	1	1	1	3	3	4	1	1	1	0	17486	19015	0	0	0		0.958111	1.04189
W6U4C1	Probable cytosolic iron-sulfur protein assembly protein CIAO1 homolog OS=Echinococcus granulosus OX=6210 GN=EGR_09164 PE=3 SV=1	EGR_09164	82.006	6.8	11	4	4	4	1	2	1	2	3	2	2	2	2	4	3	4	2	2	2	4	3	4	2	2	2	4	3	4	30845	19775	31347	39443	32118	37117	0.970757	0.622361	0.986556	1.24135	1.01082	1.16815	1.326	0.139174
W6U4D3	Tumor protein d52 OS=Echinococcus granulosus OX=6210 GN=EGR_09172 PE=3 SV=1	EGR_09172	17.099	44.8	33	7	7	7	6	5	4	6	5	7	5	4	5	6	5	6	5	4	5	6	5	6	5	4	5	6	5	6	312510	478870	393100	1331400	1423900	1314300	0.356877	0.546855	0.448908	1.52042	1.62605	1.50089	3.436	0.000578295
W6U4D6	Ig-like domain-containing protein OS=Rodentolepis nana OX=102285 GN=HNAJ_LOCUS6512 PE=4 SV=1	HNAJ_LOCUS6512	32.984	12.5	7	3	3	3	0	0	0	2	3	2	0	0	0	3	3	3	0	0	0	3	3	3	0	0	0	3	3	3	0	0	0	90253	88615	95605				0.986469	0.968565	1.04497
W6U4E7	Monocarboxylate transporter OS=Echinococcus granulosus OX=6210 GN=EGR_09715 PE=4 SV=1	EGR_09715	58.097	11.9	10	4	4	4	2	3	2	1	1	1	4	4	4	2	3	2	4	4	4	2	3	2	4	4	4	2	3	2	39649	44686	43582	62213	70027	70202	0.720108	0.81159	0.791539	1.12992	1.27184	1.27501	1.583	0.00105167
W6U4F4	Glycerol-3-phosphate acyltransferase 4 OS=Echinococcus granulosus OX=6210 GN=EGR_09159 PE=3 SV=1	EGR_09159	51.025	40.7	47	18	18	18	13	15	16	1	1	1	16	15	16	1	2	2	16	15	16	1	2	2	16	15	16	1	2	2	164850	180640	177580	0	1382.4	1308.4	1.56773	1.71789	1.68879		0.013147	0.012443	0.008	1.38429e-06
W6U4G1	Multidrug resistance protein 3 OS=Echinococcus granulosus OX=6210 GN=EGR_09130 PE=4 SV=1	EGR_09130	65.083	2.4	3	1	1	1	1	1	1	0	0	0	1	1	1	0	0	1	1	1	1	0	0	1	1	1	1	0	0	1	0	0	0	0	0	0
W6U4H4	Expressed protein OS=Echinococcus granulosus OX=6210 GN=EgrG_000159400 PE=4 SV=1	EgrG_000159400	13.111	31.4	7	4	3	4	0	1	0	3	1	2	2	2	2	4	3	4	2	2	2	3	3	3	2	2	2	4	3	4	27757	29126	28661	276540	105000	254580	0.230775	0.242157	0.238291	2.29919	0.872982	2.11661	7.436	0.00345374
W6U4I3	Methionine aminopeptidase OS=Echinococcus granulosus OX=6210 GN=EGR_09110 PE=3 SV=1	EGR_09110	53.161	40.8	49	15	15	15	12	13	11	7	2	4	14	14	13	8	9	8	14	14	13	8	9	8	14	14	13	8	9	8	106270	101090	117500	74910	72655	79851	1.15453	1.09825	1.27654	0.813832	0.789334	0.867512	0.7	0.00244096
W6U4I7	Tau-tubulin kinase OS=Echinococcus granulosus OX=6210 GN=EGR_09115 PE=4 SV=1	EGR_09115	74.531	11.5	12	5	5	5	5	3	4	0	0	0	5	3	4	2	1	1	5	3	4	2	1	1	5	3	4	2	1	1	37679	39023	36388	37586	0	0	1.00026	1.03594	0.965993	0.997797			0.997
W6U4J4	Ig-like domain-containing protein OS=Rodentolepis nana OX=102285 GN=HNAJ_LOCUS2704 PE=4 SV=1	HNAJ_LOCUS2704	53.013	5.5	4	2	2	2	1	1	1	0	0	1	2	1	1	1	0	2	2	1	1	1	0	2	2	1	1	1	0	2	96476	0	0	0	0	27647	1.55452					0.445477	0.287
W6U4J7	RNA polymerase-associated protein CTR9 OS=Echinococcus granulosus OX=6210 GN=EGR_09701 PE=4 SV=1	EGR_09701	140.75	12.3	22	10	10	10	7	7	8	0	0	0	9	10	10	0	0	1	9	10	10	0	0	1	9	10	10	0	0	1	65410	69037	70322	0	0	0	0.958299	1.01144	1.03026
W6U4L0	Heat shock cognate protein OS=Echinococcus granulosus OX=6210 GN=EGR_09650 PE=3 SV=1	EGR_09650	40.858	34.6	31	10	8	10	0	1	1	12	9	8	2	1	2	10	10	10	1	0	1	8	8	8	2	1	2	10	10	10	4381.8	6054.7	5307.8	802800	727740	437640	0.013252	0.018311	0.016052	2.42792	2.20091	1.32356	125.011	2.16967e-05
W6U4L7	Metastasis-associated protein MTA3 OS=Echinococcus granulosus OX=6210 GN=EGR_09060 PE=4 SV=1	EGR_09060	52.578	14.7	7	4	4	4	2	1	4	0	0	0	2	3	4	0	0	0	2	3	4	0	0	0	2	3	4	0	0	0	27220	24524	29558	0	0	0	1.0044	0.904922	1.09067
W6U4M1	Ubiquitin-conjugating enzyme E2 OS=Echinococcus granulosus OX=6210 GN=EGR_09073 PE=4 SV=1	EGR_09073	33.018	10.8	8	2	2	2	2	1	2	1	1	1	2	1	2	1	1	1	2	1	2	1	1	1	2	1	2	1	1	1	36087	0	34133	0	0	0	1.02783		0.972173
W6U4M3	Acidic leucine rich nuclear phosphoprotein OS=Echinococcus granulosus OX=6210 GN=EGR_09665 PE=3 SV=1	EGR_09665	31.519	57.7	72	11	11	11	11	10	10	13	13	15	10	10	9	9	9	9	10	10	9	9	9	9	10	10	9	9	9	9	1317900	1334500	1311200	8792200	8485100	8963200	0.261799	0.265096	0.260468	1.74656	1.68555	1.78053	6.62	3.82177e-08
W6U4M4	T complex protein 11 protein 1 OS=Echinococcus multilocularis OX=6211 GN=EmuJ_000407100 PE=3 SV=1	EmuJ_000407100	13.52	23.1	2	2	2	2	0	0	0	1	1	0	1	1	0	2	2	2	1	1	0	2	2	2	1	1	0	2	2	2	0	0	0	18204	19626	0				0.962411	1.03759
W6U4M8	Wings apart-like protein OS=Echinococcus granulosus OX=6210 GN=EGR_09637 PE=3 SV=1	EGR_09637	83.622	4.9	5	3	3	3	2	2	1	0	0	0	3	2	1	0	0	0	3	2	1	0	0	0	3	2	1	0	0	0	19580	24370	0	0	0	0	0.891013	1.10899
W6U4N0	Uncharacterized protein OS=Echinococcus granulosus OX=6210 GN=EGR_09032 PE=4 SV=1	EGR_09032	32.784	23.3	17	5	5	5	4	3	3	3	2	2	5	5	5	3	3	3	5	5	5	3	3	3	5	5	5	3	3	3	92602	87529	78923	169940	140030	119190	0.807324	0.763097	0.688068	1.48157	1.22081	1.03912	1.657	0.0116548
W6U4N3	Serine/threonine protein phosphatase 2A regulatory subunit OS=Echinococcus granulosus OX=6210 GN=EGR_09037 PE=3 SV=1	EGR_09037	78.415	18.1	16	8	7	7	3	4	3	2	2	2	7	8	6	4	4	3	6	7	5	4	4	3	6	7	5	4	4	3	41239	36387	43505	90029	86490	116050	0.5981	0.52773	0.630964	1.30571	1.25439	1.6831	2.415	0.00117805
W6U4N7	EF HAND 1 calcium binding site OS=Echinococcus granulosus OX=6210 GN=EgrG_001106800 PE=3 SV=1	EgrG_001106800	32.428	16.9	6	2	2	2	1	1	1	1	1	1	1	1	1	1	2	1	1	1	1	1	2	1	1	1	1	1	2	1	0	0	0	0	0	0
W6U4N9	Ryanodine receptor 44F OS=Echinococcus granulosus OX=6210 GN=EGR_09047 PE=4 SV=1	EGR_09047	397.13	20.6	121	50	50	50	43	42	36	0	0	0	49	47	46	2	5	2	49	47	46	2	5	2	49	47	46	2	5	2	149420	159850	126910	0	3456.2	10828	1.65851	1.77428	1.40866		0.038363	0.120187	0.049	0.00535342
W6U4P9	FFD TFG box motifs OS=Echinococcus granulosus OX=6210 GN=EGR_09010 PE=3 SV=1	EGR_09010	51.516	9.8	4	2	2	2	0	0	0	2	1	1	0	0	0	2	1	2	0	0	0	2	1	2	0	0	0	2	1	2	0	0	0	21811	0	25210				0.927713		1.07229
W6U4Q5	Alpha-1,3/1,6-mannosyltransferase ALG2 OS=Echinococcus granulosus OX=6210 GN=EGR_09601 PE=3 SV=1	EGR_09601	51.198	19.4	11	6	6	6	3	4	4	0	0	0	6	4	6	0	0	0	6	4	6	0	0	0	6	4	6	0	0	0	29852	33324	31367	0	0	0	0.947252	1.05742	0.995325
W6U4R3	WD repeat domain phosphoinositide-interacting protein OS=Echinococcus granulosus OX=6210 GN=EGR_09025 PE=4 SV=1	EGR_09025	63.715	16.2	24	8	8	8	6	7	5	1	3	2	8	8	7	5	5	7	8	8	7	5	5	7	8	8	7	5	5	7	66804	66352	65142	79614	78086	69353	0.942337	0.935961	0.918893	1.12304	1.10148	0.978293	1.145	0.0379383
W6U4R4	Myosin ID heavy chain OS=Echinococcus granulosus OX=6210 GN=EGR_09611 PE=3 SV=1	EGR_09611	45.729	31.6	8	6	3	3	3	2	2	0	0	1	6	5	6	0	1	1	3	3	3	0	1	1	3	3	3	0	1	1	105280	101000	113090	0	0	0	0.988947	0.948743	1.06231
W6U4R5	Immunogenic protein Ts11 (Fragment) OS=Taenia solium OX=6204 PE=2 SV=1	--	12.742	44.2	23	3	3	3	6	6	8	1	1	1	3	3	3	2	1	1	3	3	3	2	1	1	3	3	3	2	1	1	513160	469680	531580	14551	0	16923	1.65975	1.51912	1.71933	0.047063		0.054735	0.031	2.10773e-05
W6U4S2	RNA-binding motif, single-stranded-interacting protein OS=Echinococcus granulosus OX=6210 GN=EGR_08993 PE=4 SV=1	EGR_08993	85.857	6.7	9	4	4	4	3	2	2	1	0	1	4	3	3	2	0	2	4	3	3	2	0	2	4	3	3	2	0	2	52911	60571	61248	39081	0	38273	1.04947	1.20141	1.21483	0.775158		0.759132	0.664	0.00692051
W6U4T1	Leucine-rich repeat-containing protein OS=Echinococcus granulosus OX=6210 GN=EGR_09012 PE=4 SV=1	EGR_09012	77.697	11	11	5	5	5	4	4	3	0	0	0	5	5	5	1	0	0	5	5	5	1	0	0	5	5	5	1	0	0	22299	23202	24386	0	0	0	0.957217	0.995979	1.0468
W6U4U0	Mannosyl-oligosaccharide glucosidase OS=Echinococcus granulosus OX=6210 GN=EGR_08968 PE=3 SV=1	EGR_08968	103.57	8.6	12	6	6	6	4	4	4	0	0	0	6	6	6	0	0	0	6	6	6	0	0	0	6	6	6	0	0	0	33216	32434	31829	0	0	0	1.02225	0.998184	0.979565
W6U4U2	Ubiquitin hydrolase OS=Echinococcus granulosus OX=6210 GN=EGR_08973 PE=4 SV=1	EGR_08973	46.769	25.2	23	8	8	8	8	8	7	0	0	0	8	8	8	2	1	0	8	8	8	2	1	0	8	8	8	2	1	0	148470	140030	86633	22129	0	0	1.49493	1.40995	0.872301	0.222815			0.177
W6U4V0	Huntingtin OS=Echinococcus granulosus OX=6210 GN=EGR_09022 PE=4 SV=1	EGR_09022	243.77	2	8	3	3	3	3	2	3	0	0	0	3	2	3	0	0	0	3	2	3	0	0	0	3	2	3	0	0	0	13760	11636	12855	0	0	0	1.07919	0.912604	1.00821
W6U4V6	Polymerase delta-interacting protein 3 OS=Echinococcus granulosus OX=6210 GN=EGR_08936 PE=4 SV=1	EGR_08936	30.781	30.3	13	4	4	4	5	2	3	1	1	1	4	3	4	1	1	1	4	3	4	1	1	1	4	3	4	1	1	1	84198	88883	85713	0	0	0	0.976043	1.03035	0.993605
W6U4W0	40S ribosomal protein S29 OS=Echinococcus granulosus OX=6210 GN=EGR_08990 PE=3 SV=1	EGR_08990	6.5076	33.9	12	3	1	3	3	3	2	1	2	1	3	3	2	2	3	3	1	1	1	1	1	1	3	3	2	2	3	3	709510	656090	660300	411500	326250	299720
W6U4W3	60S ribosomal protein L10 OS=Echinococcus granulosus OX=6210 GN=EGR_08946 PE=4 SV=1	EGR_08946	28.298	43.5	44	10	10	10	13	11	11	3	3	3	10	10	10	6	6	5	10	10	10	6	6	5	10	10	10	6	6	5	730720	711460	715300	140470	137350	156820	1.6914	1.64682	1.65571	0.325147	0.317925	0.362992	0.201	2.74691e-06
W6U4W7	Ubiquitin-conjugating enzyme E2 D2 OS=Echinococcus granulosus OX=6210 GN=EGR_08951 PE=3 SV=1	EGR_08951	17.611	34.2	14	3	3	3	3	3	2	2	2	2	2	2	2	2	2	2	2	2	2	2	2	2	2	2	2	2	2	2	235310	225310	214790	0	0	0	1.04519	1.00077	0.954043
W6U4W9	Calponin-homology (CH) domain-containing protein OS=Echinococcus granulosus OX=6210 GN=EGR_09551 PE=3 SV=1	EGR_09551	68.883	21.1	26	8	8	8	0	1	0	8	8	9	6	5	4	8	7	7	6	5	4	8	7	7	6	5	4	8	7	7	29978	21071	19633	111810	96206	116410	0.455238	0.319978	0.298141	1.69792	1.46096	1.76777	4.59	0.000425447
W6U4X0	Expressed protein OS=Echinococcus multilocularis OX=6211 GN=EmuJ_000172000 PE=4 SV=2	EmuJ_000172000	36.777	12.1	16	4	4	4	1	1	1	5	4	4	3	4	3	4	4	4	3	4	3	4	4	4	3	4	3	4	4	4	12602	11091	13251	463500	294950	468840	0.059809	0.052637	0.062889	2.19975	1.39982	2.22509	33.22	2.73418e-05
W6U4X8	Ferritin OS=Echinococcus granulosus OX=6210 GN=EGR_08965 PE=3 SV=1	EGR_08965	13.491	10.3	3	1	1	1	0	0	0	1	1	1	0	0	0	1	1	1	0	0	0	1	1	1	0	0	0	1	1	1	0	0	0	119820	116030	135040
W6U4X9	Glycosylphosphatidylinositol anchor attachment 1 protein OS=Echinococcus granulosus OX=6210 GN=EGR_08920 PE=4 SV=1	EGR_08920	102.75	6.9	8	5	5	5	2	4	2	0	0	0	3	4	3	1	1	1	3	4	3	1	1	1	3	4	3	1	1	1	20523	47503	45340	0	0	0	0.543099	1.25707	1.19983
W6U4Y9	Lethal(2) giant larvae protein OS=Echinococcus granulosus OX=6210 GN=EGR_08895 PE=4 SV=1	EGR_08895	81.221	50.9	156	28	28	28	22	23	25	29	28	29	20	21	20	26	27	27	20	21	20	26	27	27	20	21	20	26	27	27	517270	510050	505450	887000	816830	847090	0.760004	0.749396	0.742637	1.30323	1.20013	1.24459	1.664	3.31921e-05
W6U4Z2	Neuronal calcium sensor 2 OS=Echinococcus granulosus OX=6210 GN=EGR_08900 PE=4 SV=1	EGR_08900	21.847	55	21	6	6	6	5	6	4	2	2	2	5	5	5	3	2	3	5	5	5	3	2	3	5	5	5	3	2	3	191440	172180	245580	58143	106510	64545	1.37004	1.23221	1.7575	0.416101	0.762239	0.461917	0.376	0.00947207
W6U505	ATP-dependent rRNA helicase RRP3 OS=Echinococcus granulosus OX=6210 GN=EGR_08868 PE=3 SV=1	EGR_08868	69.136	5.1	4	2	2	2	2	0	2	0	0	0	2	1	2	0	0	0	2	1	2	0	0	0	2	1	2	0	0	0	11031	0	9370.8	0	0	0	1.08137		0.918625
W6U508	Expressed conserved protein OS=Echinococcus granulosus OX=6210 GN=EgrG_000097300 PE=4 SV=1	EgrG_000097300	135.63	29.3	87	26	26	26	13	11	13	16	21	13	14	14	15	19	20	18	14	14	15	19	20	18	14	14	15	19	20	18	268310	265720	279120	727380	746890	775040	0.525675	0.520601	0.546854	1.42509	1.46331	1.51847	2.766	1.78216e-06
W6U515	Vesicle transport protein OS=Echinococcus granulosus OX=6210 GN=EGR_08917 PE=3 SV=1	EGR_08917	17.637	8.1	6	1	1	1	1	1	1	1	1	1	1	1	1	1	1	1	1	1	1	1	1	1	1	1	1	1	1	1	0	0	0	0	0	0
W6U526	Dynein light chain OS=Echinococcus granulosus OX=6210 GN=EGR_09469 PE=3 SV=1	EGR_09469	10.562	62	19	5	2	3	5	5	5	1	2	1	5	5	5	4	4	4	2	2	2	2	2	2	3	3	3	2	2	2	2343300	2528500	2176400	470890	487570	522900	1.64836	1.77864	1.53096	0.331241	0.342974	0.367827	0.21	8.03425e-06
W6U531	Dynein light chain OS=Echinococcus granulosus OX=6210 GN=EGR_09474 PE=3 SV=1	EGR_09474	11.901	51.4	54	6	6	6	14	12	15	4	5	4	5	5	5	4	5	4	5	5	5	4	5	4	5	5	5	4	5	4	409940	418010	427340	146390	154280	155000	1.43758	1.46588	1.4986	0.513361	0.54103	0.543554	0.363	1.30555e-06
W6U538	Dynein light chain roadblock-type OS=Echinococcus granulosus OX=6210 GN=EGR_08902 PE=3 SV=1	EGR_08902	14.913	55.8	18	5	5	5	5	4	5	2	1	1	5	5	5	3	3	3	5	5	5	3	3	3	5	5	5	3	3	3	96137	104390	134130	105230	98818	111080	0.887712	0.963919	1.23853	0.971675	0.912468	1.02569	0.942	0.65458
W6U542	Poly(U)-binding-splicing factor PUF60 OS=Echinococcus granulosus OX=6210 GN=EGR_08838 PE=4 SV=1	EGR_08838	51.68	6.7	10	3	3	3	2	3	2	2	0	1	3	3	3	3	3	2	3	3	3	3	3	2	3	3	3	3	3	2	26428	23953	25517	21369	18557	12636	1.23438	1.11878	1.19183	0.998085	0.866745	0.590191	0.693	0.0708547
W6U543	DNA-directed RNA polymerase II subunit RPB9 OS=Echinococcus granulosus OX=6210 GN=EGR_09441 PE=3 SV=1	EGR_09441	16.782	50.3	19	4	4	4	5	4	4	2	1	3	4	4	4	2	2	2	4	4	4	2	2	2	4	4	4	2	2	2	72430	72409	76343	43360	44700	39147	1.2474	1.24704	1.31479	0.746751	0.769829	0.674195	0.575	0.000224319
W6U553	Expressed conserved protein OS=Echinococcus granulosus OX=6210 GN=EgrG_000097200 PE=4 SV=1	EgrG_000097200	19.402	31.6	20	5	5	5	4	5	4	2	2	3	5	5	5	3	3	4	5	5	5	3	3	4	5	5	5	3	3	4	227850	227310	239380	106920	115990	115560	1.32341	1.32028	1.39038	0.62102	0.673701	0.671204	0.487	2.16542e-05
W6U554	Expressed conserved protein OS=Echinococcus multilocularis OX=6211 GN=EmuJ_001086200 PE=4 SV=1	EmuJ_001086200	44.51	6.7	2	2	2	2	1	0	1	0	0	0	1	2	2	0	0	0	1	2	2	0	0	0	1	2	2	0	0	0	0	0	0	0	0	0
W6U556	Tetratricopeptide repeat protein 39B OS=Echinococcus granulosus OX=6210 GN=EGR_08880 PE=4 SV=1	EGR_08880	74.257	9.3	13	5	5	5	4	4	5	0	0	0	5	5	5	1	0	0	5	5	5	1	0	0	5	5	5	1	0	0	36328	37225	34544	0	0	0	1.00821	1.0331	0.958695
W6U562	Vacuolar protein-sorting-associated protein 36 OS=Echinococcus granulosus OX=6210 GN=EGR_08885 PE=3 SV=1	EGR_08885	39.857	23.8	37	8	8	8	10	9	8	4	3	3	8	8	8	6	6	6	8	8	8	6	6	6	8	8	8	6	6	6	263990	265330	267430	290880	318160	295870	0.93082	0.935545	0.94295	1.02563	1.12182	1.04323	1.136	0.0103306
W6U566	Serine palmitoyltransferase 2 OS=Echinococcus granulosus OX=6210 GN=EGR_09456 PE=3 SV=1	EGR_09456	65.405	33.7	30	13	13	13	8	11	8	1	1	1	11	11	11	6	4	4	11	11	11	6	4	4	11	11	11	6	4	4	216430	126450	232040	13449	11371	10351	2.1285	1.24358	2.28202	0.132266	0.111829	0.101798	0.061	0.000179837
W6U569	Ubiquitin carboxyl-terminal hydrolase OS=Echinococcus multilocularis OX=6211 GN=EmuJ_000095700 PE=3 SV=1	EmuJ_000095700	16.636	11.2	10	2	2	2	2	2	2	1	2	1	2	2	2	2	2	1	2	2	2	2	2	1	2	2	2	2	2	1	41193	47847	58524	83636	97830	0	0.625976	0.727092	0.889341	1.27095	1.48664		1.845	0.0229927
W6U572	Expressed conserved protein OS=Echinococcus granulosus OX=6210 GN=EgrG_001088900 PE=4 SV=1	EgrG_001088900	42.871	26.6	25	7	7	7	0	0	0	8	8	9	0	1	1	7	7	7	0	1	1	7	7	7	0	1	1	7	7	7	0	0	0	1795200	1846200	1817400				0.98659	1.01462	0.998791
W6U576	Acetyl-CoA deacylase OS=Echinococcus granulosus OX=6210 GN=EGR_08830 PE=3 SV=1	EGR_08830	53.088	46	120	18	18	18	23	22	21	17	18	19	16	17	17	15	13	16	16	17	17	15	13	16	16	17	17	15	13	16	770250	763130	808180	737130	819000	824180	0.978744	0.969696	1.02694	0.936659	1.04069	1.04727	1.017	0.721381
W6U588	Acetyl-CoA deacylase OS=Echinococcus granulosus OX=6210 GN=EGR_08835 PE=3 SV=1	EGR_08835	47.928	27.5	30	7	7	7	8	7	10	1	2	2	6	6	7	4	3	3	6	6	7	4	3	3	6	6	7	4	3	3	97743	95640	102130	41922	51596	49382	1.33768	1.3089	1.39772	0.573733	0.706129	0.675828	0.484	0.000381244
W6U591	Nuclear pore complex protein Nup88 OS=Echinococcus granulosus OX=6210 GN=EGR_08813 PE=4 SV=1	EGR_08813	93.753	15.9	19	9	9	9	6	6	7	0	0	0	8	8	8	3	2	2	8	8	8	3	2	2	8	8	8	3	2	2	29819	30349	40837	21470	0	18528	1.05739	1.07618	1.44809	0.761331		0.657007	0.594	0.0369067
W6U595	Ubiquitin C OS=Echinococcus granulosus OX=6210 GN=EGR_08845 PE=4 SV=1	EGR_08845	41.063	27.3	22	7	7	7	5	5	4	3	3	2	6	7	6	3	4	4	6	7	6	3	4	4	6	7	6	3	4	4	52800	51830	53668	64930	72781	64779	0.878078	0.861947	0.892513	1.0798	1.21037	1.07729	1.279	0.00352333
W6U5A6	Expressed protein OS=Echinococcus granulosus OX=6210 GN=EGR_09394 PE=4 SV=1	EGR_09394	21.431	24	17	4	4	4	3	3	3	3	3	2	4	4	4	4	3	4	4	4	4	4	3	4	4	4	4	4	3	4	58512	50472	56808	232840	248590	255610	0.388856	0.335425	0.377532	1.5474	1.65207	1.69872	4.446	9.41083e-06
W6U5B1	BCL2 apoptosis inhibitordomain containing protein OS=Echinococcus granulosus OX=6210 GN=EgrG_000365100 PE=3 SV=1	EgrG_000365100	26.871	17.8	13	3	3	3	4	3	4	0	1	1	3	3	3	1	1	1	3	3	3	1	1	1	3	3	3	1	1	1	36379	37840	37607	0	0	0	0.975954	1.01515	1.0089
W6U5B5	Cytoplasmic dynein 1 intermediate chain OS=Echinococcus granulosus OX=6210 GN=EGR_09404 PE=4 SV=1	EGR_09404	66.931	6.5	8	3	3	3	3	3	2	0	0	0	3	3	3	1	2	1	3	3	3	1	2	1	3	3	3	1	2	1	130050	131970	83226	0	29431	0	1.3884	1.40889	0.888509		0.314201		0.256
W6U5C6	Exportin-7 OS=Echinococcus granulosus OX=6210 GN=EGR_08810 PE=3 SV=1	EGR_08810	150.61	20.2	46	20	20	20	14	15	15	1	0	1	19	17	19	3	4	2	19	17	19	3	4	2	19	17	19	3	4	2	369230	503400	481380	662840	275350	602900	0.765217	1.04328	0.997644	1.37371	0.570654	1.24949	1.138	0.826489
W6U5D6	Heat shock protein OS=Echinococcus granulosus OX=6210 GN=EGR_08820 PE=3 SV=1	EGR_08820	38.739	46.2	53	14	9	9	12	12	12	5	6	6	13	12	14	9	9	10	8	8	9	5	5	5	8	8	9	5	5	5	1030300	1094400	988570	207050	210520	234100	1.64194	1.74409	1.57543	0.329965	0.335495	0.373074	0.209	5.50093e-06
W6U5E8	Huntingtin-interacting protein OS=Echinococcus granulosus OX=6210 GN=EGR_09352 PE=3 SV=1	EGR_09352	104.22	26.7	44	16	16	16	15	14	15	0	0	0	15	15	16	2	3	2	15	15	16	2	3	2	15	15	16	2	3	2	144060	161790	150980	46121	36706	56253	1.45049	1.629	1.52016	0.464375	0.369579	0.566391	0.304	0.000710865
W6U5F2	WD repeat and FYVE domain-containing protein 2 OS=Echinococcus granulosus OX=6210 GN=EGR_09357 PE=4 SV=1	EGR_09357	51.503	36.6	52	14	14	14	12	11	8	8	7	6	14	14	12	9	9	10	14	14	12	9	9	10	14	14	12	9	9	10	304530	277380	277830	368880	374620	325330	0.947427	0.862961	0.864361	1.14763	1.16549	1.01214	1.243	0.0162539
W6U5F3	RNA-binding protein OS=Echinococcus granulosus OX=6210 GN=EGR_08722 PE=4 SV=1	EGR_08722	85.566	25.2	24	13	13	13	7	8	9	0	0	0	13	13	13	0	1	1	13	13	13	0	1	1	13	13	13	0	1	1	117130	121590	125840	0	0	0	0.963874	1.00058	1.03555
W6U5H4	Beta-1,3-galactosyl-O-glycosyl-glycoprotein beta-1,6-N-acetylglucosaminyltransferase OS=Echinococcus granulosus OX=6210 GN=EGR_08745 PE=4 SV=1	EGR_08745	50.191	12.9	7	4	4	4	3	3	1	0	0	0	3	4	3	0	0	1	3	4	3	0	0	1	3	4	3	0	0	1	19813	20025	22803	0	0	0	0.948883	0.959036	1.09208
W6U5H8	Expressed conserved protein OS=Echinococcus granulosus OX=6210 GN=EgrG_000412400 PE=4 SV=1	EgrG_000412400	24.58	15.3	16	3	3	3	3	5	2	2	3	1	3	3	3	2	2	2	3	3	3	2	2	2	3	3	3	2	2	2	2952200	2837700	2970400	154210	159220	0	1.62678	1.56369	1.63681	0.084976	0.087737		0.054	9.37638e-07
W6U5I4	Kelch-like protein OS=Echinococcus granulosus OX=6210 GN=EGR_08760 PE=4 SV=1	EGR_08760	108.57	14.4	24	9	9	9	7	8	9	0	0	0	7	9	8	1	0	1	7	9	8	1	0	1	7	9	8	1	0	1	44538	46983	46771	0	0	0	0.966173	1.01921	1.01461
W6U5J6	Expressed conserved protein OS=Echinococcus granulosus OX=6210 GN=EgrG_000522300 PE=4 SV=1	EgrG_000522300	63.837	2.6	3	1	1	1	1	1	1	0	0	0	1	1	1	0	1	0	1	1	1	0	1	0	1	1	1	0	1	0	0	0	0	0	0	0
W6U5L0	Expressed conserved protein OS=Echinococcus granulosus OX=6210 GN=EGR_09274 PE=4 SV=1	EGR_09274	26.182	7.6	3	1	1	1	0	0	0	1	1	1	0	0	0	1	1	1	0	0	0	1	1	1	0	0	0	1	1	1	0	0	0	0	0	0
W6U5L6	RRP12-like protein OS=Echinococcus granulosus OX=6210 GN=EGR_08698 PE=4 SV=1	EGR_08698	168.25	8.3	12	9	9	9	3	6	3	0	0	0	9	9	8	1	1	1	9	9	8	1	1	1	9	9	8	1	1	1	133010	125320	132210	0	0	0	1.02174	0.962667	1.01559
W6U5L9	Putative RNA-binding protein OS=Echinococcus granulosus OX=6210 GN=EGR_08703 PE=4 SV=1	EGR_08703	71.594	5.2	4	2	2	2	1	1	2	0	0	0	1	1	2	0	0	0	1	1	2	0	0	0	1	1	2	0	0	0	0	0	0	0	0	0
W6U5M4	UPF0506 domain-containing protein OS=Echinococcus granulosus OX=6210 GN=EGR_08713 PE=4 SV=1	EGR_08713	9.5751	25.3	8	2	2	2	1	2	2	1	1	1	2	2	2	2	2	2	2	2	2	2	2	2	2	2	2	2	2	2	951260	1035100	1070100	741800	861630	851330	1.03563	1.1269	1.16501	0.807589	0.938046	0.926833	0.803	0.0207471
W6U5N0	Metacestode specific membrane protein 1 OS=Echinococcus granulosus OX=6210 GN=EgrG_000352500 PE=4 SV=1	EgrG_000352500	21.623	7.3	2	1	1	1	1	1	0	0	0	0	1	1	1	0	0	0	1	1	1	0	0	0	1	1	1	0	0	0	0	0	0	0	0	0
W6U5N2	Ras-related C3 botulinum toxin substrate OS=Echinococcus granulosus OX=6210 GN=EGR_09258 PE=4 SV=1	EGR_09258	19.034	19.5	7	2	2	2	2	2	2	0	0	1	2	2	2	1	1	1	2	2	2	1	1	1	2	2	2	1	1	1	42601	39320	39797	0	0	0	1.04999	0.969125	0.980882
W6U5P3	Hypothetical protein OS=Spirometra erinaceieuropaei OX=99802 GN=SERJ2_LOCUS5456 PE=4 SV=1	SERJ2_LOCUS5456	92.26	1.4	5	1	1	1	1	2	2	0	0	0	1	1	1	0	0	0	1	1	1	0	0	0	1	1	1	0	0	0	0	0	0	0	0	0
W6U5P5	EF HAND 1 calcium binding site OS=Echinococcus granulosus OX=6210 GN=EgrG_000218000 PE=4 SV=1	EgrG_000218000	8.6139	37.2	20	3	3	3	4	3	3	4	3	3	3	3	3	3	3	3	3	3	3	3	3	3	3	3	3	3	3	3	144110	142110	141810	267030	268490	262860	0.705033	0.695249	0.693781	1.3064	1.31354	1.286	1.865	1.72056e-07
W6U5Q7	Large subunit GTPase OS=Echinococcus granulosus OX=6210 GN=EGR_08670 PE=4 SV=1	EGR_08670	85.255	14.5	32	8	8	8	6	6	5	6	5	4	7	7	7	7	6	7	7	7	7	7	6	7	7	7	7	7	6	7	421750	417990	441000	536430	694350	556130	0.824899	0.817544	0.86255	1.0492	1.35807	1.08773	1.395	0.0165906
W6U5R0	Reticulocyte-binding protein 2 a OS=Echinococcus granulosus OX=6210 GN=EGR_08620 PE=4 SV=1	EGR_08620	51.533	4	2	2	2	2	0	0	0	1	1	0	1	1	1	2	2	2	1	1	1	2	2	2	1	1	1	2	2	2	0	0	0	35733	42951	0				0.908266	1.09173
W6U5R4	Dynein heavy chain 7, axonemal OS=Echinococcus granulosus OX=6210 GN=EGR_08705 PE=3 SV=1	EGR_08705	476.66	0.8	8	3	2	2	2	1	2	1	1	1	3	3	3	1	2	2	2	2	2	1	2	1	2	2	2	1	2	1	375850	488640	481140	0	761120	0	0.713611	0.927761	0.913521		1.44511		1.697
W6U5R6	Importin N-terminal domain-containing protein OS=Echinococcus granulosus OX=6210 GN=EGR_08630 PE=4 SV=1	EGR_08630	107.79	2.6	7	2	2	2	2	3	2	0	0	0	2	2	2	0	1	0	2	2	2	0	1	0	2	2	2	0	1	0	50972	50552	46817	0	0	0	1.03084	1.02235	0.946812
W6U5R7	Cell division protein kinase OS=Echinococcus granulosus OX=6210 GN=EGR_08710 PE=3 SV=1	EGR_08710	44.708	41.6	69	14	14	14	17	17	16	7	5	7	14	13	14	9	7	8	14	13	14	9	7	8	14	13	14	9	7	8	115310	114140	116350	89244	92074	91116	1.11909	1.10774	1.12918	0.866119	0.893584	0.884287	0.788	2.41269e-05
W6U5T1	tRNA (guanine-N(7)-)-methyltransferase OS=Echinococcus granulosus OX=6210 GN=EGR_08601 PE=3 SV=1	EGR_08601	69.29	5.3	8	3	3	3	3	1	2	1	0	1	3	3	2	1	1	1	3	3	2	1	1	1	3	3	2	1	1	1	17534	12433	17229	0	0	0	1.11454	0.7903	1.09516
W6U5T3	B-cell receptor-associated protein OS=Echinococcus granulosus OX=6210 GN=EGR_08687 PE=3 SV=1	EGR_08687	118.39	21.8	74	20	20	20	11	14	15	11	11	12	12	14	13	16	16	16	12	14	13	16	16	16	12	14	13	16	16	16	686030	672680	689360	358020	362880	348630	1.3203	1.29461	1.32671	0.68903	0.698383	0.670958	0.522	1.27075e-06
W6U5U0	60S ribosomal protein L5 OS=Echinococcus granulosus OX=6210 GN=EGR_08652 PE=3 SV=1	EGR_08652	33.292	59	89	15	15	15	18	18	16	12	12	13	13	13	14	11	12	11	13	13	14	11	12	11	13	13	14	11	12	11	804040	801490	814270	481270	490220	487910	1.24362	1.23967	1.25944	0.744385	0.758229	0.754656	0.603	2.66044e-07
W6U5U2	Fermitin family OS=Echinococcus granulosus OX=6210 GN=EGR_08616 PE=4 SV=1	EGR_08616	94.564	26.7	51	17	17	17	17	17	17	0	0	0	15	16	17	2	3	4	15	16	17	2	3	4	15	16	17	2	3	4	173620	169100	148010	5166.2	5102.2	5494.7	2.05673	2.00319	1.75335	0.0612	0.060441	0.065091	0.032	3.77478e-07
W6U5W6	Multidrug resistance-associated protein OS=Echinococcus granulosus OX=6210 GN=EGR_09216 PE=4 SV=1	EGR_09216	91.622	7.7	2	2	2	2	0	1	1	0	0	0	1	1	1	1	1	1	1	1	1	1	1	1	1	1	1	1	1	1	0	0	0	0	0	0
W6U5W8	Dynamin GTPase OS=Echinococcus granulosus OX=6210 GN=EGR_08549 PE=3 SV=1	EGR_08549	106.82	37	83	26	24	26	26	23	22	4	4	4	26	24	25	11	10	9	24	22	23	9	9	8	26	24	25	11	10	9	292690	295660	326680	131150	138820	108580	1.35758	1.37136	1.51524	0.608312	0.643888	0.503626	0.414	0.000417145
W6U5X7	Phosphodiesterase OS=Echinococcus granulosus OX=6210 GN=EGR_08632 PE=3 SV=1	EGR_08632	101.91	9.4	11	5	5	5	4	4	3	0	0	0	5	5	5	1	0	0	5	5	5	1	0	0	5	5	5	1	0	0	18918	18692	21678	0	0	0	0.957259	0.945824	1.09692
W6U5Z5	Nesprin-1 OS=Echinococcus granulosus OX=6210 GN=EGR_08529 PE=4 SV=1	EGR_08529	423.69	16.3	89	43	43	43	30	29	28	1	1	0	38	39	42	8	9	6	38	39	42	8	9	6	38	39	42	8	9	6	119400	202570	136450	16361	17602	17448	1.40517	2.38397	1.60583	0.192546	0.207151	0.205339	0.112	0.000175017
W6U602	ESCRT-II complex subunit VPS25 OS=Echinococcus granulosus OX=6210 GN=EGR_08489 PE=3 SV=1	EGR_08489	20.938	55.6	23	8	8	8	4	5	4	6	2	2	6	7	7	6	5	5	6	7	7	6	5	5	6	7	7	6	5	5	49157	45347	47721	32483	20870	27696	1.32099	1.2186	1.2824	0.87291	0.560836	0.744269	0.57	0.0117196
W6U617	Speedy protein A OS=Echinococcus granulosus OX=6210 GN=EGR_08509 PE=3 SV=1	EGR_08509	158.17	4.9	9	5	5	5	4	2	2	1	0	0	4	4	3	2	1	0	4	4	3	2	1	0	4	4	3	2	1	0	21607	25304	22697	18166	0	0	0.984665	1.15314	1.03434	0.827853			0.783
W6U622	Echinoderm microtubule associated protein OS=Echinococcus granulosus OX=6210 GN=EgrG_000144600 PE=4 SV=1	EgrG_000144600	26.962	28	13	5	5	5	1	2	2	3	2	3	3	2	3	4	4	3	3	2	3	4	4	3	3	2	3	4	4	3	107870	216200	107280	346910	351980	274040	0.460891	0.923747	0.45837	1.48223	1.50389	1.17088	2.256	0.0247144
W6U635	Protein sel 1 1 OS=Echinococcus granulosus OX=6210 GN=EgrG_000104800 PE=4 SV=1	EgrG_000104800	74.179	15.4	21	6	6	6	5	5	5	2	2	2	5	5	6	2	2	2	5	5	6	2	2	2	5	5	6	2	2	2	30608	32412	20580	37869	38777	36999	0.931065	0.985941	0.626023	1.15194	1.17956	1.12547	1.359	0.085337
W6U639	Ubiquitin hydrolase OS=Echinococcus granulosus OX=6210 GN=EGR_08479 PE=4 SV=1	EGR_08479	187.86	3.9	7	4	4	4	1	4	2	0	0	0	3	4	3	0	0	0	3	4	3	0	0	0	3	4	3	0	0	0	9903.1	11683	10662	0	0	0	0.921273	1.08685	0.991872
W6U643	Nudix hydrolase 3 OS=Echinococcus granulosus OX=6210 GN=EGR_08484 PE=3 SV=1	EGR_08484	27.03	17.1	3	3	3	3	1	1	0	0	0	1	3	3	3	1	1	1	3	3	3	1	1	1	3	3	3	1	1	1	184870	185110	0	0	0	0	0.999351	1.00065
W6U646	Tegumental protein OS=Echinococcus granulosus OX=6210 GN=EGR_08411 PE=4 SV=1	EGR_08411	48.412	25	59	10	10	10	9	12	10	9	10	9	8	9	8	9	8	8	8	9	8	9	8	8	8	9	8	9	8	8	954270	948990	991680	1270400	1403300	1395500	0.822158	0.817608	0.854388	1.09452	1.20902	1.2023	1.406	0.000639399
W6U648	Tegumental protein OS=Echinococcus granulosus OX=6210 GN=EGR_08521 PE=4 SV=1	EGR_08521	11.563	59.6	50	7	7	7	13	12	11	5	5	4	7	7	7	5	5	5	7	7	7	5	5	5	7	7	7	5	5	5	5763500	5059100	5788100	920530	993970	899090	1.7803	1.56271	1.7879	0.284344	0.307029	0.277721	0.169	4.95032e-06
W6U649	Desert hedgehog protein OS=Echinococcus granulosus OX=6210 GN=EGR_08416 PE=4 SV=1	EGR_08416	68.306	3.5	1	1	1	1	0	1	0	0	0	0	1	1	0	0	0	0	1	1	0	0	0	0	1	1	0	0	0	0	0	0	0	0	0	0
W6U655	RNA helicase OS=Echinococcus granulosus OX=6210 GN=EGR_08421 PE=3 SV=1	EGR_08421	84.356	32.2	39	15	15	15	14	11	12	0	2	0	14	15	14	1	4	3	14	15	14	1	4	3	14	15	14	1	4	3	132380	127420	250210	0	21938	20499	1.19812	1.15323	2.26456		0.198553	0.185529	0.125	0.00561245
W6U660	Elongator complex protein 2 OS=Echinococcus granulosus OX=6210 GN=EGR_08426 PE=3 SV=1	EGR_08426	129.29	26.2	116	21	21	21	22	22	18	18	16	20	15	18	17	17	17	16	15	18	17	17	17	16	15	18	17	17	17	16	117900	115270	117620	180780	173030	169830	0.808984	0.790938	0.807063	1.24044	1.18727	1.16531	1.493	3.5701e-05
W6U667	Voltage-dependent L-type calcium channel subunit alpha OS=Echinococcus granulosus OX=6210 GN=EGR_08501 PE=3 SV=1	EGR_08501	167.87	2.6	8	3	3	3	2	2	3	0	0	1	2	2	3	1	1	1	2	2	3	1	1	1	2	2	3	1	1	1	12695	12380	13687	0	0	0	0.982534	0.958155	1.05931
W6U672	Beclin-1 OS=Echinococcus granulosus OX=6210 GN=EGR_08441 PE=3 SV=1	EGR_08441	52.764	2.5	5	1	1	1	1	1	1	1	1	0	1	1	1	1	1	1	1	1	1	1	1	1	1	1	1	1	1	1	0	0	0	0	0	0
W6U675	Coiled-coil and C2 domain-containing protein 1-like protein OS=Echinococcus granulosus OX=6210 GN=EGR_08461 PE=3 SV=1	EGR_08461	85.415	16.8	22	8	8	8	3	4	3	4	5	3	5	5	5	6	6	6	5	5	5	6	6	6	5	5	5	6	6	6	97003	92070	83422	494830	506240	364460	0.355317	0.337248	0.30557	1.81254	1.85433	1.335	5.011	0.000152627
W6U683	NADP-dependent malic enzyme OS=Echinococcus granulosus OX=6210 GN=EGR_08476 PE=3 SV=1	EGR_08476	72.956	37.8	81	17	17	17	20	19	15	9	9	9	16	15	16	10	10	11	16	15	16	10	10	11	16	15	16	10	10	11	605830	575580	597100	382900	438610	425130	1.20159	1.14159	1.18427	0.759433	0.869927	0.843191	0.701	0.00123773
W6U687	60S ribosomal protein L32 OS=Echinococcus granulosus OX=6210 GN=EGR_08481 PE=3 SV=1	EGR_08481	16.025	25.4	19	4	4	4	5	3	4	2	2	3	4	4	4	4	4	4	4	4	4	4	4	4	4	4	4	4	4	4	582560	591690	428920	129380	138020	140400	1.73815	1.76539	1.27974	0.386023	0.411801	0.418902	0.254	0.000226726
W6U694	2',3'-cyclic-nucleotide 3'-phosphodiesterase OS=Echinococcus granulosus OX=6210 GN=EGR_08413 PE=3 SV=1	EGR_08413	82.74	40.7	77	21	21	21	22	25	21	2	4	3	19	20	19	8	11	12	19	20	19	8	11	12	19	20	19	8	11	12	390200	363440	419510	93255	113000	104860	1.57735	1.46917	1.69583	0.376974	0.456792	0.423887	0.265	4.42749e-05
W6U695	Mitochondrial import inner membrane translocase subunit tim9 OS=Echinococcus granulosus OX=6210 GN=EGR_08381 PE=4 SV=1	EGR_08381	10.036	69	17	5	5	5	3	3	4	2	2	3	5	4	4	2	4	4	5	4	4	2	4	4	5	4	4	2	4	4	114010	118210	126680	144530	110690	128350	0.92133	0.955271	1.02372	1.16797	0.894501	1.03721	1.069	0.500297
W6U696	Serine/threonine-protein kinase ULK4 OS=Echinococcus granulosus OX=6210 GN=EGR_08418 PE=4 SV=1	EGR_08418	321.5	11.2	47	20	20	20	15	13	14	2	2	1	19	17	19	10	6	8	19	17	19	10	6	8	19	17	19	10	6	8	840990	707690	794800	155360	292420	174680	1.7013	1.43163	1.60786	0.314288	0.591556	0.353372	0.266	0.00246148
W6U6A3	Non-specific serine/threonine protein kinase OS=Echinococcus granulosus OX=6210 GN=EGR_08391 PE=4 SV=1	EGR_08391	191.99	4.8	8	4	4	4	2	2	4	0	0	0	4	3	4	1	1	1	4	3	4	1	1	1	4	3	4	1	1	1	309780	302140	351600	0	0	0	0.964526	0.940738	1.09474
W6U6A7	Tektin OS=Echinococcus granulosus OX=6210 GN=EGR_08396 PE=3 SV=1	EGR_08396	51.797	4.9	1	1	1	1	0	0	1	0	0	0	0	0	1	1	1	0	0	0	1	1	1	0	0	0	1	1	1	0	0	0	0	0	0	0
W6U6A9	Expressed conserved protein OS=Echinococcus granulosus OX=6210 GN=EgrG_001198200 PE=4 SV=1	EgrG_001198200	59.638	4.9	3	2	2	2	1	2	0	0	0	0	2	2	2	0	0	0	2	2	2	0	0	0	2	2	2	0	0	0	13453	15403	14126	0	0	0	0.938974	1.07508	0.985948
W6U6B4	Tegument antigen OS=Echinococcus granulosus OX=6210 GN=EGR_08443 PE=4 SV=1	EGR_08443	19.862	46.4	12	6	6	6	5	4	3	0	0	0	6	6	6	1	3	2	6	6	6	1	3	2	6	6	6	1	3	2	178970	199360	194470	0	25346	13138	1.46389	1.63067	1.59067		0.207318	0.107462	0.101	0.00251594
W6U6C9	Protein O-GlcNAc transferase OS=Echinococcus granulosus OX=6210 GN=EGR_08361 PE=3 SV=1	EGR_08361	133.64	3	3	2	2	2	1	1	1	0	0	0	2	2	2	0	0	0	2	2	2	0	0	0	2	2	2	0	0	0	7997.5	8784.4	9025.7	0	0	0	0.929668	1.02114	1.04919
W6U6D4	Phosphorylated adapter RNA export protein OS=Echinococcus granulosus OX=6210 GN=EGR_08366 PE=3 SV=1	EGR_08366	78.738	10.7	18	4	4	4	1	2	3	4	4	4	2	3	3	3	3	3	2	3	3	3	3	3	2	3	3	3	3	3	212810	216510	231290	512930	477300	466130	0.603155	0.613641	0.655531	1.45377	1.35278	1.32112	2.205	3.2786e-05
W6U6D5	Heterogeneous nuclear ribonucleoprotein K OS=Echinococcus granulosus OX=6210 GN=EGR_08378 PE=4 SV=1	EGR_08378	39.735	27.7	56	8	8	8	9	8	9	12	9	9	8	8	8	8	8	7	8	8	8	8	8	7	8	8	8	8	8	7	464490	501520	499890	749740	710560	676560	0.773557	0.835226	0.832512	1.24861	1.18336	1.12674	1.458	0.000631731
W6U6E9	Expressed conserved protein OS=Echinococcus multilocularis OX=6211 GN=EmuJ_000158900 PE=4 SV=1	EmuJ_000158900	12.307	30.4	12	3	3	3	0	0	0	4	4	4	0	0	0	3	3	3	0	0	0	3	3	3	0	0	0	3	3	3	0	0	0	184580	189380	181430				0.997029	1.02296	0.980014
W6U6F2	High temperature induced dauer formation protein OS=Echinococcus granulosus OX=6210 GN=EgrG_000046600 PE=4 SV=1	EgrG_000046600	102.55	10.3	17	7	7	7	6	4	5	1	0	1	7	7	7	1	1	1	7	7	7	1	1	1	7	7	7	1	1	1	399570	417480	426750	0	0	0	0.963748	1.00695	1.0293
W6U6F6	NAD-dependent deacetylase sirtuin-7 OS=Echinococcus granulosus OX=6210 GN=EGR_08353 PE=4 SV=1	EGR_08353	23.082	7.7	2	1	1	1	1	1	0	0	0	0	1	1	1	0	0	0	1	1	1	0	0	0	1	1	1	0	0	0	0	0	0	0	0	0
W6U6F8	AP-1 complex subunit mu-1 OS=Echinococcus granulosus OX=6210 GN=EGR_08337 PE=3 SV=1	EGR_08337	63.404	21.6	19	8	8	8	6	5	5	1	1	1	8	7	7	4	4	5	8	7	7	4	4	5	8	7	7	4	4	5	205330	201860	198830	47497	48140	57635	1.62254	1.59512	1.57117	0.375326	0.380407	0.455437	0.253	2.58993e-05
W6U6G9	Cell division control protein OS=Echinococcus granulosus OX=6210 GN=EGR_08324 PE=4 SV=1	EGR_08324	47.543	6	2	2	1	1	1	0	1	0	0	0	2	2	2	1	0	0	1	1	1	0	0	0	1	1	1	0	0	0	0	0	0	0	0	0
W6U6H3	Actin cytoplasmic type 5 OS=Schistosoma japonicum OX=6182 GN=EWB00_001069 PE=4 SV=1	EWB00_001069	75.969	5.7	4	2	2	2	1	1	1	0	1	0	2	1	1	1	1	1	2	1	1	1	1	1	2	1	1	1	1	1	0	0	0	0	0	0
W6U6H4	Protein dopey-1 OS=Echinococcus granulosus OX=6210 GN=EGR_08334 PE=3 SV=1	EGR_08334	228.37	5.6	17	7	7	7	5	6	6	0	0	0	6	7	7	0	0	0	6	7	7	0	0	0	6	7	7	0	0	0	41898	41645	40021	0	0	0	1.01724	1.0111	0.971667
W6U6I7	Cytochrome c1, heme protein OS=Echinococcus granulosus OX=6210 GN=EGR_08299 PE=3 SV=1	EGR_08299	36.796	28.7	40	7	7	7	9	7	8	7	5	4	6	7	6	6	5	4	6	7	6	6	5	4	6	7	6	6	5	4	634750	582050	576370	381500	442920	455830	1.23917	1.13629	1.1252	0.744773	0.864678	0.889882	0.714	0.00580613
W6U6J2	BRCA1-associated protein OS=Echinococcus granulosus OX=6210 GN=EGR_08264 PE=4 SV=1	EGR_08264	57.693	6.6	4	2	2	2	1	1	1	1	0	0	1	1	1	1	1	1	1	1	1	1	1	1	1	1	1	1	1	1	0	0	0	0	0	0
W6U6K2	Polyadenylate-binding protein 2 OS=Echinococcus granulosus OX=6210 GN=EGR_09203 PE=4 SV=1	EGR_09203	22.779	16.1	13	2	2	2	3	3	3	2	1	1	2	2	2	2	1	1	2	2	2	2	1	1	2	2	2	2	1	1	190740	187730	179110	79028	0	0	1.19848	1.17956	1.1254	0.496557			0.425
W6U6K8	26S proteasome non-ATPase regulatory subunit 3 OS=Echinococcus granulosus OX=6210 GN=EGR_08284 PE=3 SV=1	EGR_08284	59.179	45.5	83	20	20	20	21	21	22	6	7	6	20	19	20	13	13	11	20	19	20	13	13	11	20	19	20	13	13	11	304020	304710	316400	137210	137870	141860	1.35918	1.36227	1.41453	0.613426	0.616376	0.634214	0.451	1.12763e-06
W6U6M0	Alkaline phosphatase OS=Echinococcus granulosus OX=6210 GN=EGR_08266 PE=3 SV=1	EGR_08266	59.617	21.8	19	9	9	9	0	0	0	6	8	5	1	0	1	7	8	9	1	0	1	7	8	9	1	0	1	7	8	9	0	0	0	310820	315950	343550				0.960982	0.976843	1.06218
W6U6M4	Geranylgeranyl transferase type-2 subunit beta OS=Echinococcus granulosus OX=6210 GN=EGR_09155 PE=3 SV=1	EGR_09155	45.15	23.1	16	7	7	7	4	3	4	2	3	0	6	7	6	4	6	3	6	7	6	4	6	3	6	7	6	4	6	3	55041	34874	46785	128280	96197	83256	0.743073	0.470811	0.631614	1.73182	1.29869	1.12399	2.251	0.0116251
W6U6M6	ADP-ribosylation factor-like protein OS=Echinococcus granulosus OX=6210 GN=EGR_08271 PE=3 SV=1	EGR_08271	30.862	37.7	22	7	7	7	6	6	7	1	1	1	6	6	7	2	2	1	6	6	7	2	2	1	6	6	7	2	2	1	173650	181720	175120	16417	12899	0	1.55098	1.62306	1.56411	0.146631	0.11521		0.083	0.000108532
W6U6N0	Phosphatidylinositol-5-phosphate 4-kinase type-2 alpha OS=Echinococcus granulosus OX=6210 GN=EGR_08276 PE=4 SV=1	EGR_08276	56.375	23.1	35	10	10	10	9	9	10	2	1	4	9	9	9	5	2	5	9	9	9	5	2	5	9	9	9	5	2	5	133870	123850	138890	26302	14305	32029	1.71172	1.5836	1.77591	0.33631	0.18291	0.409538	0.183	0.00202645
W6U6N2	Actin-related protein 2/3 complex subunit 2 OS=Echinococcus granulosus OX=6210 GN=EGR_08245 PE=3 SV=1	EGR_08245	46.499	13.8	15	5	5	5	4	2	3	2	2	2	4	4	4	3	2	3	4	4	4	3	2	3	4	4	4	3	2	3	44368	44886	40456	36337	41484	36748	1.08977	1.10249	0.993683	0.892512	1.01893	0.902607	0.883	0.0804867
W6U6P0	DUF5727 domain-containing protein OS=Echinococcus granulosus OX=6210 GN=EGR_08255 PE=4 SV=1	EGR_08255	38.149	16.6	18	5	4	5	6	5	5	1	0	1	5	5	5	1	1	1	4	4	4	0	0	0	5	5	5	1	1	1	372450	373070	373800	0	0	0	0.99824	0.999902	1.00186
W6U6Q4	Signal transducing adapter molecule OS=Echinococcus granulosus OX=6210 GN=EGR_08242 PE=4 SV=1	EGR_08242	43.209	16.2	15	4	4	4	3	3	3	2	2	2	3	3	3	3	3	3	3	3	3	3	3	3	3	3	3	3	3	3	123490	115620	126350	51341	47869	51201	1.43629	1.34475	1.46955	0.597138	0.556755	0.595509	0.412	1.45196e-05
W6U6R7	Glycoprotein 3 alpha L fucosyltransferase OS=Echinococcus granulosus OX=6210 GN=EgrG_000169600 PE=3 SV=1	EgrG_000169600	12.993	8.6	3	1	1	1	0	0	0	1	1	1	0	0	0	1	1	1	0	0	0	1	1	1	0	0	0	1	1	1	0	0	0	0	0	0
W6U6S0	Inosine triphosphate pyrophosphatase OS=Echinococcus granulosus OX=6210 GN=EGR_09121 PE=3 SV=1	EGR_09121	20.059	38.2	10	4	4	4	2	3	1	1	1	2	4	4	3	2	1	2	4	4	3	2	1	2	4	4	3	2	1	2	79078	108440	102050	36862	0	45909	1.06191	1.4562	1.37039	0.495006		0.616495	0.429	0.0109634
W6U6S5	Glycerol-3-phosphate dehydrogenase [NAD(+)] OS=Echinococcus granulosus OX=6210 GN=EGR_09089 PE=3 SV=1	EGR_09089	40.248	47.9	44	12	12	12	11	14	13	1	3	2	11	12	12	5	4	4	11	12	12	5	4	4	11	12	12	5	4	4	179120	215120	183710	42714	41165	37461	1.53687	1.84576	1.57626	0.366492	0.353201	0.32142	0.21	2.31828e-05
W6U6S9	Actin binding protein anillin OS=Echinococcus granulosus OX=6210 GN=EgrG_000174500 PE=4 SV=1	EgrG_000174500	94.363	6.5	8	4	4	4	2	4	2	0	0	0	3	4	3	0	0	0	3	4	3	0	0	0	3	4	3	0	0	0	11593	12332	13327	0	0	0	0.933614	0.993128	1.07326
W6U6T7	Tubulin alpha-1 chain OS=Echinococcus granulosus OX=6210 GN=EGR_08167 PE=3 SV=1	EGR_08167	63.024	7.1	7	3	3	3	0	0	0	3	2	2	1	0	1	3	3	3	1	0	1	3	3	3	1	0	1	3	3	3	0	0	0	212900	225810	229580				0.955723	1.01368	1.0306
W6U6T8	V-type proton ATPase subunit H OS=Echinococcus granulosus OX=6210 GN=EGR_08170 PE=3 SV=1	EGR_08170	195.29	6.7	34	9	9	9	7	7	7	5	4	4	9	7	8	6	5	5	9	7	8	6	5	5	9	7	8	6	5	5	109150	112910	99865	208540	200610	154030	0.739912	0.765401	0.676971	1.41366	1.35991	1.04415	1.749	0.00565191
W6U6U3	T-complex protein 11-like protein OS=Echinococcus granulosus OX=6210 GN=EGR_09071 PE=3 SV=1	EGR_09071	61.009	25	20	9	9	9	7	5	7	0	1	0	9	8	8	3	1	1	9	8	8	3	1	1	9	8	8	3	1	1	43175	28737	36705	15462	0	0	1.39186	0.92641	1.18328	0.498457			0.427
W6U6U9	Receptor tyrosine phosphatase type r2a OS=Echinococcus granulosus OX=6210 GN=EGR_08180 PE=4 SV=1	EGR_08180	35.339	5	6	1	1	1	2	2	2	0	0	0	1	1	1	0	0	0	1	1	1	0	0	0	1	1	1	0	0	0	287160	288310	300700	0	0	0
W6U6V4	Rho GTPase-activating protein OS=Echinococcus granulosus OX=6210 GN=EGR_11044 PE=4 SV=1	EGR_11044	78.436	34.1	58	19	19	19	12	9	7	11	12	7	15	16	15	16	17	15	15	16	15	16	17	15	15	16	15	16	17	15	142000	158380	154520	246730	225390	237800	0.731443	0.815817	0.795934	1.27091	1.16099	1.22491	1.561	0.000456342
W6U6W7	Uncharacterized protein OS=Echinococcus granulosus OX=6210 GN=EGR_08172 PE=4 SV=1	EGR_08172	129.25	13.4	29	10	10	10	0	0	0	10	10	9	1	1	1	9	9	9	1	1	1	9	9	9	1	1	1	9	9	9	0	0	0	382570	385800	377910				1.00125	1.0097	0.989052
W6U6Y5	40S ribosomal protein S29 OS=Echinococcus granulosus OX=6210 GN=EGR_08991 PE=3 SV=1	EGR_08991	6.4725	33.9	3	3	1	1	1	1	1	0	0	0	3	3	2	2	2	3	1	1	1	1	0	1	1	1	1	1	0	1	0	0	0	0	0	0
W6U6Y6	Putative splicing factor, arginine/serine-rich 7 OS=Echinococcus granulosus OX=6210 GN=EGR_08139 PE=4 SV=1	EGR_08139	61.087	22.4	24	8	8	8	5	6	8	2	1	2	7	7	7	4	4	4	7	7	7	4	4	4	7	7	7	4	4	4	129450	97044	121420	93009	94098	120520	1.18482	0.888219	1.11133	0.851288	0.861255	1.10309	0.884	0.368903
W6U6Z6	Cullin-associated NEDD8-dissociated protein OS=Echinococcus granulosus OX=6210 GN=EGR_08192 PE=3 SV=1	EGR_08192	170.1	36.3	171	42	42	42	47	45	43	11	10	15	41	41	41	21	21	24	41	41	41	21	21	24	41	41	41	21	21	24	276020	293800	287700	104730	119440	111670	1.38778	1.47717	1.4465	0.526564	0.600523	0.561457	0.392	2.40716e-05
W6U701	Thioredoxin OS=Echinococcus granulosus OX=6210 GN=EGR_08197 PE=4 SV=1	EGR_08197	25.953	34.8	35	6	6	6	6	7	6	6	5	5	6	6	6	6	6	6	6	6	6	6	6	6	6	6	6	6	6	6	452970	403260	458970	994170	1096900	1069200	0.60727	0.540627	0.615314	1.33282	1.47055	1.43341	2.403	6.47952e-05
W6U704	Ankyrin repeat and MYND domain-containing protein 2 OS=Echinococcus granulosus OX=6210 GN=EGR_08159 PE=4 SV=1	EGR_08159	48.14	17.3	15	7	7	7	3	3	7	1	0	1	7	7	6	5	4	3	7	7	6	5	4	3	7	7	6	5	4	3	58352	77861	99548	38765	41208	64014	0.921959	1.2302	1.57285	0.612485	0.651084	1.01142	0.611	0.0882569
W6U707	Endoplasmic reticulum resident protein 44 OS=Echinococcus granulosus OX=6210 GN=EGR_08202 PE=4 SV=1	EGR_08202	49.743	22.9	28	7	7	7	5	5	5	4	4	5	6	6	6	7	7	6	6	6	6	7	7	6	6	6	6	7	7	6	146840	145310	147740	161970	132220	126700	1.02354	1.01287	1.02981	1.129	0.921629	0.883152	0.957	0.546207
W6U713	Tubulin alpha-8 chain OS=Echinococcus granulosus OX=6210 GN=EGR_08207 PE=3 SV=1	EGR_08207	69.035	7.3	9	3	3	3	0	0	0	3	3	3	0	0	0	3	3	3	0	0	0	3	3	3	0	0	0	3	3	3	0	0	0	93692	96738	101550				0.962655	0.993952	1.04339
W6U726	Protein SSXT OS=Echinococcus granulosus OX=6210 GN=EGR_08109 PE=4 SV=1	EGR_08109	97.422	7.1	16	4	4	4	3	4	4	1	2	2	2	3	3	2	2	2	2	3	3	2	2	2	2	3	3	2	2	2	23581	21211	23601	0	0	0	1.03436	0.930402	1.03524
W6U730	Retinol dehydrogenase OS=Echinococcus granulosus OX=6210 GN=EGR_08114 PE=4 SV=1	EGR_08114	61.493	9.6	10	4	4	4	3	4	3	0	0	0	4	4	4	1	1	1	4	4	4	1	1	1	4	4	4	1	1	1	26839	31465	28960	0	0	0	0.922683	1.08172	0.9956
W6U733	Hypothetical protein OS=Spirometra erinaceieuropaei OX=99802 GN=SERJ2_LOCUS19759 PE=4 SV=1	SERJ2_LOCUS19759	152.72	1.2	6	1	1	1	1	1	1	1	1	1	1	1	1	1	1	1	1	1	1	1	1	1	1	1	1	1	1	1	0	0	0	0	0	0
W6U744	Protein disulfide-isomerase OS=Echinococcus granulosus OX=6210 GN=EGR_08944 PE=3 SV=1	EGR_08944	55.167	73.5	262	40	40	40	48	44	47	40	42	41	36	35	36	37	37	36	36	35	36	37	37	36	36	35	36	37	37	36	1266800	1242600	1200800	1857900	1838000	1896200	0.817088	0.801479	0.774518	1.19835	1.18551	1.22305	1.507	2.25003e-05
W6U747	Ran GTPase-activating protein OS=Echinococcus granulosus OX=6210 GN=EGR_08146 PE=3 SV=1	EGR_08146	116.41	16.4	39	12	12	12	13	11	10	3	2	0	11	10	11	5	5	3	11	10	11	5	5	3	11	10	11	5	5	3	119650	92206	81217	81646	100730	63054	1.33314	1.02736	0.90492	0.9097	1.12233	0.702548	0.837	0.361442
W6U753	DnaJ subfamily A member OS=Echinococcus granulosus OX=6210 GN=EGR_08156 PE=3 SV=1	EGR_08156	44.176	47.5	89	17	17	17	16	17	14	14	15	13	12	12	12	17	17	16	12	12	12	17	17	16	12	12	12	17	17	16	980180	968710	990320	628390	595580	614030	1.23107	1.21666	1.24381	0.789235	0.748027	0.771199	0.625	9.70804e-06
W6U757	Neurocalcin OS=Echinococcus granulosus OX=6210 GN=EGR_08954 PE=4 SV=1	EGR_08954	21.507	30.9	13	4	4	4	2	3	4	0	2	2	3	4	4	2	3	3	3	4	4	2	3	3	3	4	4	2	3	3	270150	281920	124330	594420	367450	348220	0.815962	0.851512	0.375527	1.79539	1.10985	1.05177	1.937	0.0927014
W6U769	RUN and FYVE domain-containing protein 2 OS=Echinococcus granulosus OX=6210 GN=EGR_08101 PE=4 SV=1	EGR_08101	69.266	4.2	2	2	2	2	1	1	0	0	0	0	1	2	2	0	1	1	1	2	2	0	1	1	1	2	2	0	1	1	0	0	0	0	0	0
W6U774	Prefoldin subunit 3 OS=Echinococcus granulosus OX=6210 GN=EGR_08087 PE=3 SV=1	EGR_08087	21.905	34.8	25	6	6	6	3	5	2	5	5	5	5	5	5	6	6	6	5	5	5	6	6	6	5	5	5	6	6	6	94126	91671	93898	769060	706880	789390	0.221906	0.216118	0.221368	1.81309	1.6665	1.86102	8.099	4.37151e-07
W6U775	Superkiller viralicidic activity 2-like 2 OS=Echinococcus granulosus OX=6210 GN=EGR_08106 PE=4 SV=1	EGR_08106	116.07	8.7	13	6	6	6	5	3	5	0	0	0	5	6	6	0	0	0	5	6	6	0	0	0	5	6	6	0	0	0	340510	300260	284650	0	0	0	1.10386	0.973374	0.92277
W6U778	Echinoderm microtubule-associated protein-like protein OS=Echinococcus granulosus OX=6210 GN=EGR_10924 PE=4 SV=1	EGR_10924	57.992	19.4	28	7	7	7	6	7	5	3	4	3	5	6	5	4	5	4	5	6	5	4	5	4	5	6	5	4	5	4	176140	204190	206120	70949	70702	70653	1.32311	1.53381	1.54831	0.532948	0.531092	0.530724	0.362	3.75745e-05
W6U780	Expressed protein OS=Echinococcus granulosus OX=6210 GN=EGR_08893 PE=4 SV=1	EGR_08893	113.38	15.9	50	12	11	12	9	9	10	10	6	6	12	12	12	11	11	10	11	11	11	10	10	9	12	12	12	11	11	10	236670	235960	240200	357210	363150	356650	0.793378	0.790998	0.805212	1.19746	1.21737	1.19558	1.511	8.36397e-07
W6U787	SH3 domain-binding glutamic acid-rich-like protein OS=Echinococcus granulosus OX=6210 GN=EGR_08041 PE=3 SV=1	EGR_08041	13.046	52.2	26	4	4	4	7	6	7	2	2	2	4	4	4	2	2	3	4	4	4	2	2	3	4	4	4	2	2	3	736060	787460	821490	841730	826410	678570	0.941309	1.00704	1.05056	1.07645	1.05685	0.867788	1.001	0.971377
W6U7A6	WD repeat-containing protein 74 OS=Echinococcus granulosus OX=6210 GN=EGR_08074 PE=4 SV=1	EGR_08074	43.972	6.9	6	2	2	2	2	2	2	0	0	0	2	2	2	0	1	0	2	2	2	0	1	0	2	2	2	0	1	0	21658	19500	20368	0	0	0	1.05604	0.950818	0.993141
W6U7A9	Peptide-N(4)-(N-acetyl-beta-glucosaminyl)asparagine amidase OS=Echinococcus granulosus OX=6210 GN=EGR_08056 PE=4 SV=1	EGR_08056	89.203	19.7	32	10	10	10	12	8	10	1	1	0	10	9	9	3	3	2	10	9	9	3	3	2	10	9	9	3	3	2	144880	132610	151660	22179	13245	9103.2	1.83517	1.67975	1.92105	0.280938	0.167772	0.115309	0.104	0.000870465
W6U7B5	Eg19 antigen OS=Echinococcus granulosus OX=6210 GN=Eg19 PE=2 SV=1	Eg19	20.298	44.1	90	11	11	11	32	31	27	0	0	0	11	10	11	2	2	1	11	10	11	2	2	1	11	10	11	2	2	1	9891100	9536500	4537100	2130.5	1128.2	1844.6	2.47589	2.38713	1.1357	0.000533	0.000282	0.000462	0	1.21543e-05
W6U7B6	Laminin subunit beta-1 OS=Echinococcus granulosus OX=6210 GN=EGR_08084 PE=4 SV=1	EGR_08084	166.64	41.2	160	42	42	42	37	39	36	16	16	16	41	40	39	25	28	27	41	40	39	25	28	27	41	40	39	25	28	27	383090	380560	365420	182260	176370	175050	1.38237	1.37324	1.31861	0.657682	0.636428	0.631664	0.473	2.61533e-06
W6U7B9	Alpha-mannosidase 2 OS=Echinococcus granulosus OX=6210 GN=EGR_08871 PE=3 SV=1	EGR_08871	127.94	24	43	17	17	17	7	13	8	3	8	4	11	13	10	10	11	11	11	13	10	10	11	11	11	13	10	10	11	11	65436	70972	85818	66060	83624	83157	0.862765	0.935757	1.1315	0.870993	1.10257	1.09641	1.048	0.693595
W6U7C4	Hypothetical protein (Fragment) OS=Spirometra erinaceieuropaei OX=99802 GN=SERJ2_LOCUS9812 PE=4 SV=1	SERJ2_LOCUS9812	81.026	7.4	8	3	3	3	2	4	2	0	0	0	3	3	3	0	0	0	3	3	3	0	0	0	3	3	3	0	0	0	25356	26515	27204	0	0	0	0.961973	1.00594	1.03208
W6U7C8	Plasminogen OS=Echinococcus granulosus OX=6210 GN=EGR_08881 PE=4 SV=1	EGR_08881	240.88	21.8	91	32	32	32	28	31	30	0	1	1	29	29	30	10	9	12	29	29	30	10	9	12	29	29	30	10	9	12	319570	287520	314350	42490	40921	43183	1.82954	1.64605	1.79966	0.243255	0.234273	0.247223	0.137	6.85079e-07
W6U7D3	Basigin OS=Echinococcus granulosus OX=6210 GN=EGR_08038 PE=4 SV=1	EGR_08038	35.191	48.2	44	9	9	9	8	11	10	7	4	4	9	9	9	7	7	6	9	9	9	7	7	6	9	9	9	7	7	6	825910	649050	868530	1532500	666430	1193300	0.863965	0.678956	0.908549	1.60311	0.697137	1.24828	1.448	0.288902
W6U7D9	Cytochrome c OS=Echinococcus granulosus OX=6210 GN=EGR_08027 PE=3 SV=1	EGR_08027	51.91	10.8	21	4	4	4	2	3	4	5	3	4	3	4	4	4	4	4	3	4	4	4	4	4	3	4	4	4	4	4	734480	691990	716170	3759400	3925400	3899200	0.321046	0.302473	0.313042	1.64326	1.71582	1.70436	5.406	1.6915e-07
W6U7F1	Katanin p60 ATPase-containing subunit A-like 2 OS=Echinococcus granulosus OX=6210 GN=KATNAL2 PE=3 SV=1	KATNAL2	57.694	2.4	3	1	1	1	0	0	0	1	1	1	0	0	0	1	1	1	0	0	0	1	1	1	0	0	0	1	1	1	0	0	0	0	0	0
W6U7F4	Charged multivesicular body protein 7 OS=Echinococcus granulosus OX=6210 GN=EGR_08836 PE=3 SV=1	EGR_08836	55.31	21.3	36	8	8	8	5	6	4	7	7	7	4	4	5	8	8	8	4	4	5	8	8	8	4	4	5	8	8	8	52627	56490	40997	59212	63042	45737	0.992635	1.0655	0.773273	1.11684	1.18908	0.862677	1.119	0.461834
W6U7F9	Transient receptor potential cation channel subfamily M member OS=Echinococcus granulosus OX=6210 GN=EGR_08841 PE=4 SV=1	EGR_08841	135.49	1.9	5	2	2	2	2	2	1	0	0	0	2	2	1	0	0	1	2	2	1	0	0	1	2	2	1	0	0	1	10632	11803	0	0	0	0	0.947805	1.05219
W6U7G9	Expressed protein OS=Echinococcus multilocularis OX=6211 GN=EmuJ_001086400 PE=4 SV=1	EmuJ_001086400	26.541	36.8	54	6	6	6	10	13	10	7	6	8	5	6	6	5	5	5	5	6	6	5	5	5	5	6	6	5	5	5	1409900	1366600	1386700	394470	398730	379120	1.58549	1.53679	1.5594	0.443597	0.448387	0.426335	0.282	2.32472e-07
W6U7H3	Mannose-1-phosphate guanyltransferase alpha-A OS=Echinococcus granulosus OX=6210 GN=EGR_08856 PE=4 SV=1	EGR_08856	23.572	17.4	6	3	3	3	3	1	2	0	0	0	3	2	3	0	0	0	3	2	3	0	0	0	3	2	3	0	0	0	50047	45985	48655	0	0	0	1.0377	0.953472	1.00883
W6U7I0	Exocyst complex component 5 OS=Echinococcus granulosus OX=6210 GN=EGR_08009 PE=3 SV=1	EGR_08009	82.778	12.6	17	7	7	7	5	5	4	1	2	0	7	6	7	2	2	1	7	6	7	2	2	1	7	6	7	2	2	1	33653	34130	33106	34565	50142	0	0.90662	0.91947	0.891883	0.931189	1.35084		1.259	0.222367
W6U7I4	Gtpase activating protein gyp2 OS=Echinococcus granulosus OX=6210 GN=EgrG_000341600 PE=4 SV=1	EgrG_000341600	25.357	32	12	6	6	6	2	3	1	3	2	1	4	4	3	5	5	6	4	4	3	5	5	6	4	4	3	5	5	6	80493	78791	99357	131750	81811	71526	0.888235	0.869453	1.0964	1.45385	0.902779	0.789284	1.102	0.753127
W6U7J0	Hypothetical transcript OS=Echinococcus multilocularis OX=6211 GN=EmuJ_000303600 PE=4 SV=1	EmuJ_000303600	54.681	3.8	8	2	2	2	3	3	2	0	0	0	2	2	2	1	1	1	2	2	2	1	1	1	2	2	2	1	1	1	28332	29906	28886	0	0	0	0.975575	1.02977	0.994651
W6U7J3	L-serine-phosphatidylethanolamine phosphatidyltransferase OS=Echinococcus granulosus OX=6210 GN=EGR_08024 PE=3 SV=1	EGR_08024	55.314	5.1	4	2	2	2	2	1	1	0	0	0	2	2	2	0	0	0	2	2	2	0	0	0	2	2	2	0	0	0	31125	22677	27434	0	0	0	1.14943	0.837449	1.01312
W6U7J5	Protein DGCR14 OS=Echinococcus granulosus OX=6210 GN=EGR_07957 PE=3 SV=1	EGR_07957	51.088	5.3	3	2	2	2	0	0	0	0	1	2	0	1	0	2	2	2	0	1	0	2	2	2	0	1	0	2	2	2	0	0	0	83696	83373	81713				1.00927	1.00537	0.985357
W6U7K5	GRB2-associated-binding protein 2 OS=Echinococcus granulosus OX=6210 GN=EGR_07895 PE=4 SV=1	EGR_07895	54.201	2.6	1	1	1	1	1	0	0	0	0	0	1	1	1	0	0	0	1	1	1	0	0	0	1	1	1	0	0	0	0	0	0	0	0	0
W6U7M1	SAP domain-containing ribonucleoprotein OS=Echinococcus granulosus OX=6210 GN=EGR_07987 PE=4 SV=1	EGR_07987	22.486	26.5	13	5	5	5	1	3	0	1	3	5	3	3	2	5	4	5	3	3	2	5	4	5	3	3	2	5	4	5	77609	75416	79873	109660	143210	163160	0.717574	0.697298	0.738507	1.01392	1.32412	1.50858	1.786	0.00863858
W6U7N1	Exocyst complex component 6 OS=Echinococcus granulosus OX=6210 GN=EGR_07934 PE=3 SV=1	EGR_07934	115.16	16.5	35	13	13	13	9	9	9	4	2	2	9	10	10	6	3	5	9	10	10	6	3	5	9	10	10	6	3	5	227870	183630	229740	174570	107360	102230	1.33335	1.07449	1.3443	1.02147	0.628204	0.598186	0.599	0.0444547
W6U7N2	Lysosomal acid lipase/cholesteryl ester hydrolase OS=Echinococcus granulosus OX=6210 GN=EGR_10760 PE=4 SV=1	EGR_10760	56.84	38.2	70	13	13	13	16	16	17	8	6	7	12	13	13	8	10	8	12	13	13	8	10	8	12	13	13	8	10	8	479220	430150	440370	149230	163670	115120	1.61738	1.45177	1.48626	0.503656	0.552392	0.388534	0.317	0.000465369
W6U7N7	LIN 24 Twenty four Like family member OS=Echinococcus granulosus OX=6210 GN=EGR_10755 PE=4 SV=1	EGR_10755	31.971	26.6	17	5	5	5	5	3	3	2	2	2	5	5	5	4	3	4	5	5	5	4	3	4	5	5	5	4	3	4	133020	140200	129710	84114	96768	102510	1.16289	1.22566	1.13396	0.735346	0.84597	0.896168	0.703	0.00490138
W6U7P0	Serine-type protease inhibitor OS=Echinococcus granulosus OX=6210 GN=EGR_07944 PE=4 SV=1	EGR_07944	61.61	34	40	14	14	14	9	11	5	7	3	5	12	12	12	9	7	9	12	12	12	9	7	9	12	12	12	9	7	9	338700	317060	376410	85453	76988	92506	1.57888	1.478	1.75467	0.398346	0.358886	0.431224	0.247	4.36469e-05
W6U7P3	Neuroendocrine convertase 2 OS=Echinococcus granulosus OX=6210 GN=EGR_08746 PE=3 SV=1	EGR_08746	76.986	25.7	34	12	12	12	10	11	11	1	0	1	11	12	12	3	2	3	11	12	12	3	2	3	11	12	12	3	2	3	112210	157760	154830	8119.3	19799	12910	1.44592	2.03287	1.99511	0.104624	0.255126	0.166356	0.096	0.00102707
W6U7P4	Dihydropteridine reductase OS=Echinococcus granulosus OX=6210 GN=EGR_07925 PE=4 SV=1	EGR_07925	25.117	17	11	4	4	4	4	3	3	1	0	0	4	3	3	3	3	2	4	3	3	3	3	2	4	3	3	3	3	2	64437	73055	70824	19825	23295	21759	1.41519	1.60446	1.55546	0.435403	0.511613	0.477878	0.311	4.13874e-05
W6U7P9	Expressed conserved protein OS=Echinococcus granulosus OX=6210 GN=EGR_08751 PE=4 SV=1	EGR_08751	14.031	66.1	161	9	9	9	49	44	48	8	6	6	9	9	9	4	4	4	9	9	9	4	4	4	9	9	9	4	4	4	7835300	6688800	6128800	1073900	1095200	1077200	1.96709	1.67925	1.53866	0.269607	0.274955	0.270436	0.157	1.38797e-05
W6U7Q7	Tetratricopeptide repeat protein OS=Echinococcus granulosus OX=6210 GN=EGR_10735 PE=4 SV=1	EGR_10735	52.876	15.9	11	5	5	5	3	5	3	0	0	0	3	5	4	0	1	0	3	5	4	0	1	0	3	5	4	0	1	0	21589	22568	21597	0	0	0	0.98499	1.02966	0.985355
W6U7S4	Rho-guanine nucleotide exchange factor OS=Echinococcus granulosus OX=6210 GN=EGR_07907 PE=4 SV=1	EGR_07907	118.37	28.8	66	21	21	21	14	19	17	6	5	5	18	20	20	12	9	10	18	20	20	12	9	10	18	20	20	12	9	10	115010	110710	112160	60066	69386	62651	1.30204	1.25336	1.26978	0.680014	0.785527	0.709279	0.569	0.000214878
W6U7S6	Ectonucleotide pyrophosphatase/phosphodiesterase family member OS=Echinococcus granulosus OX=6210 GN=EGR_08725 PE=4 SV=1	EGR_08725	49.636	12.3	6	4	4	4	0	0	0	3	2	1	0	0	0	3	4	2	0	0	0	3	4	2	0	0	0	3	4	2	0	0	0	163090	162460	165420				0.996537	0.992688	1.01077
W6U7S8	NMDA receptor-regulated protein OS=Echinococcus granulosus OX=6210 GN=EGR_07912 PE=4 SV=1	EGR_07912	291.87	11.7	61	21	21	21	16	16	15	5	4	5	18	18	17	9	8	10	18	18	17	9	8	10	18	18	17	9	8	10	90055	56853	59048	71561	64985	62657	1.33363	0.841936	0.874442	1.05975	0.962363	0.927888	0.967	0.939716
W6U7T0	Calbindin-32 OS=Echinococcus granulosus OX=6210 GN=EGR_08730 PE=4 SV=1	EGR_08730	24.176	15.2	5	2	2	2	0	0	0	2	2	1	0	0	0	2	2	1	0	0	0	2	2	1	0	0	0	2	2	1	0	0	0	38615	40386	0				0.977583	1.02242
W6U7X0	NADH-ubiquinone oxidoreductase 75 kDa subunit, mitochondrial OS=Echinococcus granulosus OX=6210 GN=EGR_07880 PE=3 SV=1	EGR_07880	354.29	24	212	54	54	54	45	46	47	27	26	21	48	49	49	25	28	23	48	49	49	25	28	23	48	49	49	25	28	23	334480	302780	306890	612160	572120	580690	0.740787	0.670579	0.679682	1.35578	1.2671	1.28608	1.869	7.40674e-05
W6U7X9	Histone H1, gonadal OS=Echinococcus granulosus OX=6210 GN=EGR_07797 PE=3 SV=1	EGR_07797	26.414	16.8	18	4	4	4	3	4	3	3	3	2	4	4	4	3	4	4	4	4	4	3	4	4	4	4	4	3	4	4	422950	780260	403710	805470	635890	526260	0.709938	1.3097	0.677642	1.35201	1.06736	0.883347	1.224	0.392731
W6U7Y4	Maspardin OS=Echinococcus granulosus OX=6210 GN=EGR_08706 PE=4 SV=1	EGR_08706	31.738	20	10	3	3	3	4	3	3	0	0	0	3	3	3	0	1	0	3	3	3	0	1	0	3	3	3	0	1	0	138340	134610	144210	0	0	0	0.99487	0.968046	1.03708
W6U7Z0	Heat shock cognate protein OS=Echinococcus granulosus OX=6210 GN=EGR_10630 PE=3 SV=1	EGR_10630	31.684	14.8	5	3	3	3	2	1	1	0	0	1	3	2	2	2	3	3	3	2	2	2	3	3	3	2	2	2	3	3	64600	96703	94603	122020	120370	139960	0.60728	0.909068	0.889327	1.14706	1.13155	1.31571	1.494	0.0408304
W6U7Z3	SPATA6 domain-containing protein OS=Echinococcus granulosus OX=6210 GN=EGR_07821 PE=3 SV=1	EGR_07821	42.182	17.3	10	5	5	5	3	5	2	0	0	0	5	5	5	0	0	0	5	5	5	0	0	0	5	5	5	0	0	0	22049	21142	20133	0	0	0	1.04458	1.00161	0.953809
W6U800	Tumor susceptibility gene 101 protein OS=Echinococcus granulosus OX=6210 GN=EGR_07826 PE=3 SV=1	EGR_07826	114.07	8.4	25	6	6	6	6	4	5	4	3	3	6	6	6	5	5	4	6	6	6	5	5	4	6	6	6	5	5	4	365460	328100	321650	335400	361090	354700	1.06115	0.952671	0.933943	0.973868	1.04846	1.02991	1.035	0.473697
W6U805	Novel acetylcholine receptor chaperone OS=Echinococcus granulosus OX=6210 GN=EGR_07831 PE=3 SV=1	EGR_07831	24.233	12.5	5	2	2	2	2	2	1	0	0	0	2	2	1	0	0	0	2	2	1	0	0	0	2	2	1	0	0	0	7952	9068.4	0	0	0	0	0.934408	1.06559
W6U812	Piezo-type mechanosensitive ion channel component OS=Echinococcus granulosus OX=6210 GN=EgrG_000511100 PE=3 SV=1	EgrG_000511100	122.79	3.1	9	3	3	3	3	3	3	0	0	0	3	3	3	0	0	0	3	3	3	0	0	0	3	3	3	0	0	0	11021	9083.4	9912.8	0	0	0	1.10147	0.90782	0.990712
W6U814	Putative ribosomal RNA methyltransferase NOP2 OS=Echinococcus granulosus OX=6210 GN=EGR_08658 PE=3 SV=1	EGR_08658	54.655	13.3	14	6	6	6	4	5	5	0	0	0	6	6	6	0	0	1	6	6	6	0	0	1	6	6	6	0	0	1	66041	61302	66656	0	0	0	1.02126	0.947974	1.03077
W6U818	Signal recognition particle 14 kDa protein OS=Echinococcus granulosus OX=6210 GN=EGR_07836 PE=3 SV=1	EGR_07836	12.871	25.2	10	3	3	3	3	1	3	0	1	2	3	2	3	1	3	3	3	2	3	1	3	3	3	2	3	1	3	3	133700	109120	126150	0	78882	72763	1.28406	1.04799	1.21155		0.757585	0.698818	0.616	0.0104317
W6U827	Collagen alpha-1(IV) chain OS=Echinococcus granulosus OX=6210 GN=EGR_08623 PE=4 SV=1	EGR_08623	181.03	32.6	201	39	39	39	45	42	43	25	25	21	39	39	39	28	28	29	39	39	39	28	28	29	39	39	39	28	28	29	13784000	14125000	14275000	7191500	7123700	7209300	1.29816	1.33028	1.34441	0.677288	0.670903	0.678964	0.51	4.25864e-07
W6U828	Thioredoxin domain-containing protein OS=Echinococcus granulosus OX=6210 GN=EGR_07846 PE=4 SV=1	EGR_07846	12.582	56.5	33	7	7	7	5	6	7	4	5	6	7	7	7	7	7	7	7	7	7	7	7	7	7	7	7	7	7	7	1189300	966260	806420	643040	626170	805320	1.41681	1.15111	0.960689	0.766054	0.745957	0.959379	0.7	0.0638803
W6U831	Malate dehydrogenase, cytoplasmic OS=Echinococcus granulosus OX=6210 GN=EGR_08628 PE=3 SV=1	EGR_08628	46.927	59.5	213	23	23	23	39	39	43	33	28	31	20	19	21	21	20	21	20	19	21	21	20	21	20	19	21	21	20	21	6060200	5804200	5857100	7933200	8109300	8082500	0.868919	0.832213	0.839798	1.13747	1.16272	1.15888	1.361	3.13428e-05
W6U832	Protein disulfide-isomerase TMX3 OS=Echinococcus granulosus OX=6210 GN=EGR_10575 PE=4 SV=1	EGR_10575	52.826	6.7	8	2	2	2	2	2	2	0	1	1	1	1	1	1	1	1	1	1	1	1	1	1	1	1	1	1	1	1	60202	65167	54529	0	0	0	1.00394	1.08673	0.909332
W6U835	Angio-associated migratory cell protein OS=Echinococcus granulosus OX=6210 GN=EGR_07717 PE=4 SV=1	EGR_07717	55.426	7.8	3	2	2	2	2	0	1	0	0	0	2	1	2	0	0	0	2	1	2	0	0	0	2	1	2	0	0	0	14241	0	14377	0	0	0	0.995248		1.00475
W6U839	Succinate dehydrogenase [ubiquinone] iron-sulfur subunit, mitochondrial OS=Echinococcus granulosus OX=6210 GN=EGR_08638 PE=3 SV=1	EGR_08638	32.699	7.4	5	2	1	1	1	1	1	1	1	0	2	2	2	2	2	2	1	1	1	1	1	1	1	1	1	1	1	1	0	0	0	0	0	0
W6U840	Protein-tyrosine-phosphatase OS=Echinococcus granulosus OX=6210 GN=EGR_07722 PE=4 SV=1	EGR_07722	217.88	2.6	5	3	3	3	2	2	1	0	0	0	3	3	2	0	0	0	3	3	2	0	0	0	3	3	2	0	0	0	8533.5	9406	7456.9	0	0	0	1.00804	1.1111	0.880861
W6U842	Expressed protein OS=Echinococcus granulosus OX=6210 GN=EgrG_000415200 PE=4 SV=1	EgrG_000415200	16.781	12.8	7	1	1	1	1	2	1	1	0	2	1	1	1	1	1	1	1	1	1	1	1	1	1	1	1	1	1	1	153760	165590	137750	88157	90309	76898
W6U843	Down-regulator of transcription 1 OS=Echinococcus granulosus OX=6210 GN=EGR_07789 PE=3 SV=1	EGR_07789	23.629	24.7	12	3	3	3	1	1	1	3	3	3	1	1	1	3	3	3	1	1	1	3	3	3	1	1	1	3	3	3	0	0	0	108340	128590	114260				0.925482	1.09847	0.976053
W6U846	Nodal modulator 2 OS=Echinococcus granulosus OX=6210 GN=EGR_08599 PE=4 SV=1	EGR_08599	106.16	17.6	29	12	12	12	9	11	9	0	0	0	11	12	11	1	0	0	11	12	11	1	0	0	11	12	11	1	0	0	36375	36842	40060	0	0	0	0.963346	0.975714	1.06094
W6U850	Carnosine N-methyltransferase OS=Echinococcus granulosus OX=6210 GN=EGR_07732 PE=3 SV=1	EGR_07732	37.722	29.1	24	7	7	7	5	4	4	2	5	4	6	5	5	3	6	6	6	5	5	3	6	6	6	5	5	3	6	6	114990	119760	115550	161920	203680	184800	0.766004	0.79778	0.769735	1.07863	1.35681	1.23104	1.571	0.00271449
W6U855	Adenylosuccinate lyase OS=Echinococcus granulosus OX=6210 GN=EGR_08614 PE=3 SV=1	EGR_08614	54.099	33.3	35	11	11	11	9	10	11	1	2	2	10	11	10	3	5	5	10	11	10	3	5	5	10	11	10	3	5	5	136010	123560	132320	35653	40176	77654	1.49633	1.35936	1.45574	0.392242	0.442002	0.854322	0.392	0.0148929
W6U857	ADP-ribosylation factor-like protein 6-interacting protein OS=Echinococcus granulosus OX=6210 GN=EGR_07809 PE=4 SV=1	EGR_07809	28.621	5.2	4	1	1	1	1	1	1	0	0	1	1	1	1	1	1	1	1	1	1	1	1	1	1	1	1	1	1	1	0	0	0	0	0	0
W6U862	Calcium-binding protein OS=Echinococcus granulosus OX=6210 GN=EGR_07814 PE=4 SV=1	EGR_07814	16.244	42.5	12	5	4	4	1	0	1	3	4	3	3	2	2	4	5	5	2	2	2	3	4	4	2	2	2	3	4	4	16094	0	17326	53415	111650	104590	0.265512		0.285837	0.881218	1.84195	1.72548	5.379	0.0128075
W6U881	L-threonine 3-dehydrogenase OS=Echinococcus granulosus OX=6210 GN=EGR_07758 PE=4 SV=1	EGR_07758	44.385	54.5	134	17	17	17	19	23	20	24	24	24	16	15	14	16	17	17	16	15	14	16	17	17	16	15	14	16	17	17	780200	794280	819610	2292300	2253200	2319200	0.505595	0.51472	0.531134	1.48549	1.46015	1.50292	2.867	3.7508e-07
W6U887	Expressed conserved protein OS=Echinococcus granulosus OX=6210 GN=EgrG_000510500 PE=4 SV=1	EgrG_000510500	91.304	3.8	2	2	2	2	1	0	0	1	0	0	1	1	1	2	2	1	1	1	1	2	2	1	1	1	1	2	2	1	0	0	0	0	0	0
W6U893	Transforming protein v-Fos/v-Fox OS=Echinococcus granulosus OX=6210 GN=EGR_07778 PE=4 SV=1	EGR_07778	93.715	4	6	2	2	2	0	0	0	2	2	2	0	0	0	2	2	2	0	0	0	2	2	2	0	0	0	2	2	2	0	0	0	23203	24701	26588				0.934449	0.994778	1.07077
W6U894	Probable tRNA N6-adenosine threonylcarbamoyltransferase OS=Echinococcus granulosus OX=6210 GN=EGR_08552 PE=3 SV=1	EGR_08552	61.006	23.1	20	7	7	7	4	4	6	3	2	1	6	7	7	4	4	2	6	7	7	4	4	2	6	7	7	4	4	2	43442	47164	41679	34916	31233	23954	1.17206	1.27248	1.12449	0.942029	0.842662	0.646276	0.681	0.0283085
W6U898	Expressed conserved protein OS=Echinococcus granulosus OX=6210 GN=EGR_10505 PE=4 SV=1	EGR_10505	42.468	17.9	14	5	5	5	0	0	0	4	5	5	1	1	1	4	5	5	1	1	1	4	5	5	1	1	1	4	5	5	0	0	0	114450	126900	111670				0.972608	1.07841	0.948983
W6U899	Aspartate aminotransferase OS=Echinococcus granulosus OX=6210 GN=EGR_07719 PE=3 SV=1	EGR_07719	48.77	58.2	180	26	26	26	27	30	27	33	30	33	23	23	23	25	24	24	23	23	23	25	24	24	23	23	23	25	24	24	1113700	1147500	1106600	6042200	5614000	5880400	0.319655	0.329356	0.317617	1.73424	1.61133	1.6878	5.207	2.77419e-07
W6U8A0	Alpha-adducin OS=Echinococcus granulosus OX=6210 GN=EGR_08562 PE=3 SV=1	EGR_08562	138.4	33.1	112	28	28	28	28	26	22	11	13	12	26	26	26	13	12	10	26	26	26	13	12	10	26	26	26	13	12	10	776900	808740	814870	222100	227880	209620	1.52328	1.58571	1.59773	0.435475	0.446807	0.411005	0.275	1.47515e-06
W6U8B1	Mitogen-activated protein kinase scaffold protein OS=Echinococcus granulosus OX=6210 GN=EGR_07739 PE=3 SV=1	EGR_07739	18.647	12.4	3	2	2	2	1	0	0	1	1	0	1	0	0	2	1	1	1	0	0	2	1	1	1	0	0	2	1	1	0	0	0	0	0	0
W6U8C0	2-phospho-D-glycerate hydro-lyase OS=Echinococcus granulosus OX=6210 GN=EGR_07685 PE=3 SV=1	EGR_07685	115.08	28.7	368	30	29	30	61	61	54	67	60	65	22	24	20	30	30	29	21	23	19	29	29	28	22	24	20	30	30	29	7697800	7262600	7068800	19876000	20351000	19868000	0.562402	0.530606	0.516447	1.45214	1.48685	1.45156	2.728	2.8422e-06
W6U8C7	Chromodomain-helicase-DNA-binding protein OS=Echinococcus granulosus OX=6210 GN=EGR_07672 PE=4 SV=1	EGR_07672	338.05	3.3	18	7	7	7	5	6	5	0	0	2	6	6	5	2	2	2	6	6	5	2	2	2	6	6	5	2	2	2	18653	19534	19323	0	0	0	0.973031	1.01899	1.00798
W6U8E0	Cathepsin L OS=Echinococcus granulosus OX=6210 GN=EGR_07638 PE=3 SV=1	EGR_07638	13.825	53.3	11	5	5	5	0	0	0	3	4	4	1	0	0	5	5	5	1	0	0	5	5	5	1	0	0	5	5	5	0	0	0	420800	420540	403560				1.01406	1.01343	0.972512
W6U8E1	Transcription elongation factor 1 homolog OS=Echinococcus granulosus OX=6210 GN=EGR_10426 PE=3 SV=1	EGR_10426	9.5407	22.9	4	2	2	2	0	0	0	1	1	2	1	1	1	1	2	2	1	1	1	1	2	2	1	1	1	1	2	2	0	0	0	0	89723	98297					0.954398	1.0456
W6U8E4	Receptor-type tyrosine-protein phosphatase F OS=Echinococcus granulosus OX=6210 GN=EGR_07648 PE=4 SV=1	EGR_07648	41.912	11	2	2	2	2	0	0	2	0	0	0	1	1	2	0	0	0	1	1	2	0	0	0	1	1	2	0	0	0	0	0	0	0	0	0
W6U8E6	Collagen alpha-1(IV) chain OS=Echinococcus granulosus OX=6210 GN=EGR_08512 PE=4 SV=1	EGR_08512	173.85	27.1	184	35	35	35	36	33	30	27	27	31	31	30	30	30	30	30	31	30	30	30	30	30	31	30	30	30	30	30	3054600	3100300	3104300	3798200	3815300	3780500	0.887398	0.900674	0.901836	1.10342	1.10839	1.09828	1.231	3.68161e-06
W6U8E7	Mitochondrial carrier triple repeat protein OS=Echinococcus granulosus OX=6210 GN=EGR_07653 PE=3 SV=1	EGR_07653	33.685	3.4	3	1	1	1	1	1	1	0	0	0	1	1	1	0	0	0	1	1	1	0	0	0	1	1	1	0	0	0	0	0	0	0	0	0
W6U8E9	Nuclear receptor corepressor OS=Echinococcus granulosus OX=6210 GN=EGR_08462 PE=4 SV=1	EGR_08462	218.06	0.9	2	2	2	2	0	1	0	0	1	0	0	1	1	1	1	1	0	1	1	1	1	1	0	1	1	1	1	1	0	0	0	0	0	0
W6U8F2	DUF3883 domain-containing protein OS=Echinococcus granulosus OX=6210 GN=EGR_10421 PE=4 SV=1	EGR_10421	310.03	0.5	2	2	2	2	1	0	1	0	0	0	2	2	2	2	2	2	2	2	2	2	2	2	2	2	2	2	2	2	91127	0	98130	0	0	0	0.962997		1.037
W6U8G6	Tegumental antigen OS=Echinococcus granulosus OX=6210 GN=EgrG_001201100 PE=4 SV=1	EgrG_001201100	16.369	8.5	4	1	1	1	1	1	1	1	0	0	1	1	1	1	1	1	1	1	1	1	1	1	1	1	1	1	1	1	0	0	0	0	0	0
W6U8H2	E2F-associated phosphoprotein OS=Echinococcus granulosus OX=6210 GN=EGR_08419 PE=4 SV=1	EGR_08419	21.965	14.7	2	1	1	1	0	1	1	0	0	0	1	1	1	0	0	0	1	1	1	0	0	0	1	1	1	0	0	0	0	0	0	0	0	0
W6U8H5	Succinate--CoA ligase [ADP/GDP-forming] subunit alpha, mitochondrial OS=Echinococcus granulosus OX=6210 GN=EGR_08424 PE=3 SV=1	EGR_08424	35.054	51.5	107	12	12	12	23	21	24	14	12	13	12	12	12	11	11	11	12	12	12	11	11	11	12	12	12	11	11	11	1533400	1486800	1492100	377070	400100	406610	1.61522	1.56613	1.57171	0.397189	0.421448	0.428305	0.262	7.18692e-07
W6U8I4	EGF region OS=Echinococcus granulosus OX=6210 GN=EgrG_001196700 PE=4 SV=1	EgrG_001196700	17.544	10.1	3	1	1	1	0	0	0	1	1	1	1	0	1	1	1	1	1	0	1	1	1	1	1	0	1	1	1	1	0	0	0	0	0	0
W6U8I5	Inner membrane protein yhjX OS=Echinococcus granulosus OX=6210 GN=EGR_07569 PE=4 SV=1	EGR_07569	53.992	11.6	10	4	4	4	3	4	3	0	0	0	3	4	3	0	1	0	3	4	3	0	1	0	3	4	3	0	1	0	31248	30421	30259	0	0	0	1.01975	0.992766	0.987479
W6U8I7	28S ribosomal protein S24 OS=Echinococcus granulosus OX=6210 GN=EGR_08449 PE=3 SV=1	EGR_08449	22.473	7.3	1	1	1	1	1	0	0	0	0	0	1	1	1	0	0	0	1	1	1	0	0	0	1	1	1	0	0	0	0	0	0	0	0	0
W6U8I8	DAZ-associated protein OS=Echinococcus granulosus OX=6210 GN=EGR_07574 PE=4 SV=1	EGR_07574	63.154	5.1	3	2	2	2	2	1	0	0	0	0	2	2	2	0	0	1	2	2	2	0	0	1	2	2	2	0	0	1	9077.9	9602.9	10607	0	0	0	0.929865	0.983642	1.08649
W6U8J6	Tryptophan 5-hydroxylase 2 OS=Echinococcus granulosus OX=6210 GN=EGR_07589 PE=3 SV=1	EGR_07589	51.25	7.3	6	3	3	3	1	2	3	0	0	0	3	3	3	0	0	0	3	3	3	0	0	0	3	3	3	0	0	0	18190	18811	18918	0	0	0	0.975876	1.00919	1.01493
W6U8K2	Protein phosphatase 1 regulatory subunit OS=Echinococcus granulosus OX=6210 GN=EGR_07530 PE=4 SV=1	EGR_07530	112.24	21.4	38	11	11	11	4	5	5	8	8	8	5	4	5	8	8	8	5	4	5	8	8	8	5	4	5	8	8	8	56860	112580	114940	165190	164010	157760	0.442295	0.875723	0.89408	1.28496	1.27578	1.22716	1.712	0.0645582
W6U8K5	Feline leukemia virus subgroup C receptor-related protein OS=Echinococcus granulosus OX=6210 GN=EGR_07535 PE=4 SV=1	EGR_07535	104.64	4	11	4	4	4	4	4	3	0	0	0	4	4	4	0	0	0	4	4	4	0	0	0	4	4	4	0	0	0	46512	47756	48475	0	0	0	0.977533	1.00368	1.01879
W6U8K6	Transcription factor RFX3 OS=Echinococcus granulosus OX=6210 GN=EGR_08394 PE=4 SV=1	EGR_08394	116.63	4.1	11	4	4	4	3	2	3	1	1	1	3	4	3	2	2	2	3	4	3	2	2	2	3	4	3	2	2	2	13548	12484	6548.1	22641	21264	23009	0.817013	0.752849	0.394884	1.36537	1.28233	1.38756	2.054	0.0293739
W6U8K9	cGMP-dependent protein kinase, isozyme OS=Echinococcus granulosus OX=6210 GN=EGR_08399 PE=4 SV=1	EGR_08399	99.316	31.4	78	23	23	23	23	21	21	4	4	5	22	23	23	8	9	9	22	23	23	8	9	9	22	23	23	8	9	9	183520	203250	196380	55154	48259	54245	1.48638	1.64618	1.59053	0.446707	0.390862	0.439345	0.27	1.4377e-05
W6U8M4	D-aminoacyl-tRNA deacylase OS=Echinococcus granulosus OX=6210 GN=EGR_07509 PE=3 SV=1	EGR_07509	32.282	20.7	12	4	4	4	2	2	3	1	2	2	4	3	3	2	2	2	4	3	3	2	2	2	4	3	3	2	2	2	21110	49011	40453	44187	69059	63460	0.440894	1.02362	0.844883	0.92287	1.44233	1.3254	1.598	0.152359
W6U8N0	Retrovirus Pol polyprotein from type 1 OS=Echinococcus granulosus OX=6210 GN=EgrG_000768800 PE=4 SV=1	EgrG_000768800	71.261	18.6	15	8	8	8	4	4	7	0	0	0	8	7	7	0	0	0	8	7	7	0	0	0	8	7	7	0	0	0	42212	38979	44063	0	0	0	1.01103	0.933599	1.05537
W6U8N5	AMP-activated protein kinase gamma regulatory subunit OS=Echinococcus granulosus OX=6210 GN=EGR_07465 PE=4 SV=1	EGR_07465	39.413	5.2	2	1	1	1	0	1	1	0	0	0	1	1	1	0	0	0	1	1	1	0	0	0	1	1	1	0	0	0	0	0	0	0	0	0
W6U8N7	Beta-galactosidase OS=Echinococcus granulosus OX=6210 GN=EGR_08364 PE=3 SV=1	EGR_08364	144.69	10.7	48	12	12	12	8	8	8	8	7	9	10	10	10	10	9	10	10	10	10	10	9	10	10	10	10	10	9	10	140480	135640	141010	441780	479840	485060	0.462153	0.446231	0.463897	1.45338	1.57858	1.59576	3.372	2.87488e-06
W6U8N8	Hypothetical transcript OS=Echinococcus multilocularis OX=6211 GN=EmuJ_000296900 PE=4 SV=1	EmuJ_000296900	118.34	11.8	27	9	9	9	7	7	5	3	3	2	7	7	7	4	5	4	7	7	7	4	5	4	7	7	7	4	5	4	96775	94180	94289	42455	24005	42888	1.47152	1.43206	1.43372	0.645553	0.36501	0.652137	0.383	0.00664357
W6U8P3	Dipeptidyl aminopeptidase-like protein 6 OS=Echinococcus granulosus OX=6210 GN=EGR_07480 PE=4 SV=1	EGR_07480	111.86	6.9	12	5	5	5	3	4	4	0	1	0	5	5	5	0	1	0	5	5	5	0	1	0	5	5	5	0	1	0	15202	15896	15782	0	0	0	0.972824	1.01723	1.00994
W6U8P6	IlGF domain-containing protein OS=Echinococcus granulosus OX=6210 GN=EGR_08330 PE=3 SV=1	EGR_08330	12.716	63.6	15	5	5	5	4	5	5	1	0	0	5	5	5	3	3	3	5	5	5	3	3	3	5	5	5	3	3	3	56885	54118	82061	48825	51621	47916	0.99966	0.951035	1.44209	0.858019	0.907154	0.842045	0.768	0.13834
W6U8P9	Centromere/kinetochore protein OS=Echinococcus granulosus OX=6210 GN=EGR_07485 PE=3 SV=1	EGR_07485	161.41	4.7	11	5	5	5	5	3	3	0	0	0	5	5	5	1	1	2	5	5	5	1	1	2	5	5	5	1	1	2	16867	17215	16926	0	0	14676	1.02716	1.04835	1.03075			0.893734	0.863
W6U8Q2	Hypothetical protein OS=Spirometra erinaceieuropaei OX=99802 GN=SERJ2_LOCUS15737 PE=4 SV=1	SERJ2_LOCUS15737	506.02	9.6	63	31	31	31	12	11	8	11	9	12	16	18	14	15	17	17	16	18	14	15	17	17	16	18	14	15	17	17	927360	786340	788560	1413200	1477100	1361500	0.823824	0.698549	0.700521	1.25542	1.31219	1.20949	1.699	0.000855436
W6U8Q9	Expressed conserved protein OS=Echinococcus granulosus OX=6210 GN=EgrG_000190500 PE=4 SV=1	EgrG_000190500	43.558	10.8	9	3	3	3	3	3	3	0	0	0	3	3	3	0	0	0	3	3	3	0	0	0	3	3	3	0	0	0	106010	102040	111350	0	0	0	0.995711	0.958422	1.04587
W6U8R2	SET and MYND domain-containing protein 4 OS=Echinococcus granulosus OX=6210 GN=EGR_08305 PE=3 SV=1	EGR_08305	85.664	6.3	35	7	7	7	5	5	7	6	6	6	7	7	7	7	7	7	7	7	7	7	7	7	7	7	7	7	7	7	1046400	1097200	1123500	5324300	5614800	5551800	0.317765	0.333192	0.341178	1.61685	1.70507	1.68594	5.048	4.24549e-07
W6U8R6	Carboxypeptidase A2 OS=Echinococcus granulosus OX=6210 GN=EGR_10235 PE=3 SV=1	EGR_10235	49.278	6	4	2	2	2	2	1	1	0	0	0	2	2	2	1	1	1	2	2	2	1	1	1	2	2	2	1	1	1	51481	52621	53915	0	0	0	0.977382	0.999025	1.02359
W6U8S4	Histone H2B OS=Echinococcus granulosus OX=6210 GN=EGR_07454 PE=3 SV=1	EGR_07454	9.3176	37.8	18	4	2	2	5	5	5	1	1	1	4	4	4	4	3	3	2	2	2	2	1	1	2	2	2	2	1	1	121040	131220	143880	17579	0	0	1.17026	1.26869	1.39109	0.169961			0.133
W6U8T0	Alkaline phosphatase OS=Echinococcus granulosus OX=6210 GN=EGR_08267 PE=3 SV=1	EGR_08267	71.952	15.1	21	7	7	7	0	0	0	7	7	7	0	0	0	7	7	7	0	0	0	7	7	7	0	0	0	7	7	7	0	0	0	401530	409820	400870				0.993706	1.01422	0.992072
W6U8T1	Adenylyl cyclase-associated protein OS=Echinococcus granulosus OX=6210 GN=EGR_07388 PE=4 SV=1	EGR_07388	42.093	18.4	12	6	6	6	3	3	4	0	1	1	6	5	5	3	4	4	6	5	5	3	4	4	6	5	5	3	4	4	23742	36615	41343	55962	37697	31214	0.628725	0.969621	1.09483	1.48196	0.998274	0.826595	1.228	0.448861
W6U8T3	Tryptophanyl-tRNA synthetase OS=Echinococcus granulosus OX=6210 GN=EGR_08272 PE=3 SV=1	EGR_08272	67.47	41.9	90	23	23	23	19	18	18	9	12	14	20	19	18	15	16	17	20	19	18	15	16	17	20	19	18	15	16	17	633270	690270	832580	553620	483940	507870	1.02649	1.11889	1.34956	0.897386	0.784439	0.823228	0.717	0.0217696
W6U8T6	Chaperone activity of bc1 complex-like protein OS=Echinococcus granulosus OX=6210 GN=EGR_08282 PE=3 SV=1	EGR_08282	60.632	10.5	16	4	4	4	5	4	4	1	1	1	4	4	4	2	2	1	4	4	4	2	2	1	4	4	4	2	2	1	47973	66391	49068	104970	110030	0	0.633839	0.877185	0.648307	1.38691	1.45376		1.973	0.0148527
W6U8T7	Four and a half LIM domains-containing protein OS=Echinococcus granulosus OX=6210 GN=EGR_07403 PE=4 SV=1	EGR_07403	13.55	62.2	76	10	9	10	15	14	14	12	10	11	9	9	10	10	10	9	8	8	9	9	9	8	9	9	10	10	10	9	2099000	1931400	1920000	733980	735460	766590	1.5384	1.41556	1.40721	0.537949	0.539033	0.561849	0.376	6.88795e-06
W6U8U0	DUF5727 domain-containing protein OS=Echinococcus granulosus OX=6210 GN=EGR_08238 PE=4 SV=1	EGR_08238	35.271	14.6	7	4	3	3	0	0	0	2	2	3	1	1	1	3	4	4	0	0	0	2	3	3	0	0	0	2	3	3	0	0	0	131660	124070	120990				1.04847	0.988028	0.963501
W6U8V0	Stress-activated protein kinase JNK OS=Echinococcus granulosus OX=6210 GN=EGR_08217 PE=3 SV=1	EGR_08217	128.8	17.6	45	15	14	15	10	11	10	7	3	4	13	12	11	6	6	6	12	11	10	5	5	5	13	12	11	6	6	6	72108	82773	84462	166250	132390	139330	0.638771	0.733247	0.748209	1.47273	1.17278	1.23426	1.83	0.00210233
W6U8V4	DUF3752 domain-containing protein OS=Echinococcus granulosus OX=6210 GN=EGR_07356 PE=4 SV=1	EGR_07356	38.059	7.5	1	1	1	1	0	0	0	0	0	1	0	0	0	1	0	1	0	0	0	1	0	1	0	0	0	1	0	1	0	0	0	0	0	0
W6U8V5	39S ribosomal protein L59, mitochondrial OS=Echinococcus granulosus OX=6210 GN=EGR_08227 PE=3 SV=1	EGR_08227	26.821	5.8	3	1	1	1	1	1	1	0	0	0	1	1	1	1	1	1	1	1	1	1	1	1	1	1	1	1	1	1	0	0	0	0	0	0
W6U8W2	Moesin OS=Echinococcus granulosus OX=6210 GN=EGR_07279 PE=4 SV=1	EGR_07279	70.628	23.7	34	10	10	10	7	11	10	3	1	2	8	9	10	5	6	5	8	9	10	5	6	5	8	9	10	5	6	5	190980	147160	147260	76159	68587	63744	1.65139	1.27248	1.27334	0.65854	0.593065	0.551188	0.43	0.00114042
W6U8W7	Mannose-6-phosphate isomerase OS=Echinococcus granulosus OX=6210 GN=EGR_07289 PE=3 SV=1	EGR_07289	47.932	45.7	56	13	13	13	13	14	14	6	4	5	13	13	13	9	8	8	13	13	13	9	8	8	13	13	13	9	8	8	343120	355400	375070	210240	220950	218900	1.19437	1.23712	1.30559	0.73183	0.76911	0.761974	0.606	7.56629e-05
W6U8X4	Uncharacterized protein OS=Echinococcus granulosus OX=6210 GN=EGR_08173 PE=4 SV=1	EGR_08173	62.014	10.1	8	4	4	4	0	0	0	4	2	2	1	0	1	4	4	3	1	0	1	4	4	3	1	0	1	4	4	3	0	0	0	46964	45389	43397				1.03788	1.00307	0.95905
W6U8X8	Inosine-guanosine phosphorylase OS=Echinococcus granulosus OX=6210 GN=EGR_10182 PE=3 SV=1	EGR_10182	20.484	63	13	6	2	2	3	3	2	1	2	2	6	6	6	3	3	3	2	2	2	1	1	1	2	2	2	1	1	1	0	0	0	268170	222670	238440				1.10316	0.915986	0.980858
W6U8X9	Succinate--CoA ligase [ADP-forming] subunit beta, mitochondrial OS=Echinococcus granulosus OX=6210 GN=EGR_07309 PE=3 SV=1	EGR_07309	47.215	52.7	101	18	18	18	25	24	23	10	9	10	18	17	18	14	15	14	18	17	18	14	15	14	18	17	18	14	15	14	1073000	1112000	1098200	603730	608400	526030	1.28212	1.32872	1.31223	0.721394	0.726974	0.628551	0.529	0.000191277
W6U8Y0	Purine nucleoside phosphorylase OS=Echinococcus granulosus OX=6210 GN=EGR_10187 PE=3 SV=1	EGR_10187	30.23	49.5	60	9	9	9	7	8	10	13	10	12	7	7	8	8	8	8	7	7	8	8	8	8	7	7	8	8	8	8	108440	111910	128060	261360	262200	270030	0.569737	0.587968	0.67282	1.37317	1.37758	1.41872	2.278	9.22648e-05
W6U8Y1	Expressed protein OS=Echinococcus granulosus OX=6210 GN=EgrG_000513800 PE=4 SV=1	EgrG_000513800	30.644	22.9	20	5	5	5	5	6	5	1	1	2	4	4	4	2	2	2	4	4	4	2	2	2	4	4	4	2	2	2	382770	382020	383590	126640	124030	141290	1.49098	1.48806	1.49418	0.493294	0.483127	0.550359	0.341	1.18176e-05
W6U8Y3	Dual specificity mitogen-activated protein kinase kinase OS=Echinococcus granulosus OX=6210 GN=EGR_07687 PE=4 SV=1	EGR_07687	60.413	26.5	35	10	10	10	9	9	9	2	4	2	9	9	9	3	5	5	9	9	9	3	5	5	9	9	9	3	5	5	58215	59344	63477	29580	35635	40833	1.21668	1.24028	1.32666	0.618216	0.744765	0.853402	0.586	0.00501713
W6U901	Ethanolamine kinase OS=Echinococcus granulosus OX=6210 GN=EGR_08198 PE=4 SV=1	EGR_08198	39.767	18.3	11	4	4	4	3	4	4	0	0	0	3	4	4	2	2	1	3	4	4	2	2	1	3	4	4	2	2	1	119520	114290	101970	84521	67165	0	1.22593	1.17229	1.04592	0.866943	0.68892		0.678	0.0333036
W6U910	Protein TSSC1 OS=Echinococcus granulosus OX=6210 GN=EGR_07240 PE=3 SV=1	EGR_07240	51.687	7.5	7	2	2	2	1	1	1	2	1	1	2	2	2	2	2	2	2	2	2	2	2	2	2	2	2	2	2	2	33416	32209	34131	67913	62020	57378	0.698429	0.673202	0.713374	1.41945	1.29628	1.19926	1.878	0.000261036
W6U915	Hepatocyte growth factor-regulated tyrosine kinase substrate OS=Echinococcus granulosus OX=6210 GN=EGR_07655 PE=4 SV=1	EGR_07655	82.308	23.8	45	12	12	12	11	11	13	3	4	3	11	11	11	4	5	5	11	11	11	4	5	5	11	11	11	4	5	5	96016	94772	100330	112620	120610	112850	0.904108	0.892395	0.94473	1.06045	1.13569	1.06262	1.189	0.00367355
W6U926	Adenosine deaminase OS=Echinococcus granulosus OX=6210 GN=EGR_07260 PE=3 SV=1	EGR_07260	39.82	56.6	80	13	13	13	16	19	16	9	10	10	12	13	12	9	10	10	12	13	12	9	10	10	12	13	12	9	10	10	234570	239320	253800	478750	478220	466530	0.654252	0.6675	0.707887	1.33531	1.33383	1.30122	1.956	1.16115e-05
W6U932	Coiled coil domain containing protein 149 OS=Echinococcus granulosus OX=6210 GN=EgrG_000101900 PE=3 SV=1	EgrG_000101900	31.853	10.5	6	2	2	2	0	1	0	2	1	2	0	1	1	2	2	2	0	1	1	2	2	2	0	1	1	2	2	2	0	0	0	36582	38219	34558				1.00354	1.04845	0.948015
W6U941	5'-tyrosyl-DNA phosphodiesterase OS=Echinococcus granulosus OX=6210 GN=EGR_10139 PE=4 SV=1	EGR_10139	48.085	36.9	35	12	11	12	7	9	8	5	3	3	11	10	10	7	6	6	10	9	10	7	6	6	11	10	10	7	6	6	76290	72137	80790	45781	42835	40428	1.27767	1.20812	1.35304	0.76672	0.717382	0.677071	0.563	0.000292232
W6U946	Transcription and mRNA export factor ENY2 OS=Echinococcus granulosus OX=6210 GN=EGR_07193 PE=3 SV=1	EGR_07193	12.405	58.5	19	7	7	7	3	2	2	4	4	4	7	7	5	5	4	6	7	7	5	5	4	6	7	7	5	5	4	6	46456	45041	42116	205840	203160	189480	0.380739	0.369142	0.345169	1.687	1.66503	1.55292	4.479	2.65263e-06
W6U948	Transgelin OS=Echinococcus granulosus OX=6210 GN=EGR_08102 PE=3 SV=1	EGR_08102	89.827	16.9	105	16	16	16	18	16	17	20	19	15	13	12	12	14	14	14	13	12	12	14	14	14	13	12	12	14	14	14	3614900	3615400	3682200	8003000	8032200	8168200	0.617652	0.617737	0.629151	1.36742	1.3724	1.39564	2.218	8.85464e-08
W6U953	Calreticulin OS=Echinococcus granulosus OX=6210 GN=EGR_08107 PE=3 SV=1	EGR_08107	48.153	38.8	36	12	11	11	2	2	2	10	12	8	6	6	6	12	12	11	5	5	5	11	11	10	5	5	5	11	11	10	35903	38893	38180	388570	379730	364400	0.172933	0.187334	0.1839	1.87161	1.82903	1.75519	10.026	1.86423e-07
W6U957	Epsin-2 OS=Echinococcus granulosus OX=6210 GN=EGR_08112 PE=3 SV=1	EGR_08112	62.01	9.8	10	4	4	4	3	3	2	1	0	1	4	3	3	2	0	2	4	3	3	2	0	2	4	3	3	2	0	2	154330	160730	155470	108850	0	61284	1.20445	1.2544	1.21335	0.849509		0.478285	0.542	0.0559331
W6U959	Golgi-specific brefeldin A-resistance guanine nucleotide exchange factor OS=Echinococcus granulosus OX=6210 GN=EGR_07626 PE=4 SV=1	EGR_07626	213.65	5.3	14	7	7	7	5	6	3	0	0	0	6	6	5	0	0	0	6	6	5	0	0	0	6	6	5	0	0	0	16367	16536	17541	0	0	0	0.973376	0.983427	1.0432
W6U962	Galactokinase OS=Echinococcus granulosus OX=6210 GN=EGR_07631 PE=4 SV=1	EGR_07631	51.74	25.9	31	8	8	8	8	6	6	3	5	3	7	7	6	7	5	6	7	7	6	7	5	6	7	7	6	7	5	6	143650	159230	127050	50095	69512	48995	1.44002	1.59621	1.27362	0.502179	0.696825	0.491152	0.392	0.00193268
W6U963	Ras GTPase-activating protein-binding protein OS=Echinococcus granulosus OX=6210 GN=EGR_10118 PE=4 SV=1	EGR_10118	44.559	15.3	24	4	4	4	5	5	5	3	3	3	4	4	4	3	3	4	4	4	4	3	3	4	4	4	4	3	3	4	82277	78333	87013	179870	186210	123580	0.669569	0.637473	0.708111	1.46378	1.51537	1.00569	1.977	0.00778766
W6U974	Metaxin-3 OS=Echinococcus granulosus OX=6210 GN=EGR_10109 PE=3 SV=1	EGR_10109	40.154	32.5	30	10	10	10	10	9	9	1	0	1	10	9	10	4	3	5	10	9	10	4	3	5	10	9	10	4	3	5	302390	302000	356810	39926	39918	43896	1.6723	1.67014	1.97325	0.220801	0.220757	0.242756	0.129	5.60711e-06
W6U976	Endonuclease/exonuclease/phosphatase family domain-containing protein OS=Echinococcus granulosus OX=6210 GN=EGR_07571 PE=4 SV=1	EGR_07571	55.707	17.4	14	6	6	6	5	5	4	0	0	0	6	6	6	1	1	0	6	6	6	1	1	0	6	6	6	1	1	0	55807	53840	54095	0	0	0	1.02247	0.98643	0.991102
W6U979	Elongator complex protein 1 OS=Echinococcus granulosus OX=6210 GN=EGR_08070 PE=3 SV=1	EGR_08070	140.61	15	34	11	11	11	11	13	10	0	0	0	11	11	10	1	2	2	11	11	10	1	2	2	11	11	10	1	2	2	75611	216940	210190	0	13521	12151	0.715454	2.05275	1.98888		0.12794	0.114976	0.077	0.0118421
W6U981	Protein phosphatase PP2A regulatory subunit OS=Echinococcus granulosus OX=6210 GN=EGR_08075 PE=4 SV=1	EGR_08075	57.301	15.6	12	6	6	6	4	3	4	0	1	0	6	6	6	1	1	0	6	6	6	1	1	0	6	6	6	1	1	0	49821	47508	46511	0	0	0	1.03909	0.990851	0.970057
W6U984	Non-specific serine/threonine protein kinase OS=Echinococcus granulosus OX=6210 GN=EGR_07203 PE=4 SV=1	EGR_07203	180.21	2.4	5	2	2	2	1	2	2	0	0	0	1	2	2	0	0	0	1	2	2	0	0	0	1	2	2	0	0	0	0	8653	8410.4	0	0	0		1.01422	0.985782
W6U990	Laminin subunit beta-2 OS=Echinococcus granulosus OX=6210 GN=EGR_08085 PE=4 SV=1	EGR_08085	28.232	20.2	13	4	4	4	3	4	3	1	1	1	4	4	4	1	1	1	4	4	4	1	1	1	4	4	4	1	1	1	201910	197270	202540	0	0	0	1.00666	0.983531	1.00981
W6U998	Outer dense fiber protein 2 OS=Echinococcus granulosus OX=6210 GN=EGR_08034 PE=3 SV=1	EGR_08034	52.476	2.4	3	1	1	1	0	1	0	0	1	1	1	1	1	1	1	1	1	1	1	1	1	1	1	1	1	1	1	1	0	0	0	0	0	0
W6U9B0	Acyl carrier protein OS=Echinococcus granulosus OX=6210 GN=EGR_07542 PE=4 SV=1	EGR_07542	11.965	26	16	3	3	3	4	4	4	1	2	1	3	3	3	3	3	2	3	3	3	3	3	2	3	3	3	3	3	2	134840	126190	122050	322070	116560	267120	0.743036	0.69537	0.672557	1.77477	0.642304	1.47196	1.842	0.169603
W6U9B3	GTP-binding protein OS=Echinococcus granulosus OX=6210 GN=EGR_07547 PE=4 SV=1	EGR_07547	114.12	6.8	14	4	4	4	5	4	5	0	0	0	4	4	4	0	0	0	4	4	4	0	0	0	4	4	4	0	0	0	60622	61599	61207	0	0	0	0.991484	1.00746	1.00105
W6U9B9	Centrin-2 OS=Echinococcus granulosus OX=6210 GN=EGR_07150 PE=3 SV=1	EGR_07150	21.731	24.1	6	3	3	3	0	0	0	2	2	2	1	0	1	3	3	2	1	0	1	3	3	2	1	0	1	3	3	2	0	0	0	248430	247620	237080				1.01659	1.01327	0.970142
W6U9C4	Protein transport protein Sec61 subunit beta OS=Echinococcus granulosus OX=6210 GN=EGR_07155 PE=3 SV=1	EGR_07155	10.139	25	9	2	2	2	2	2	2	1	1	1	2	2	2	2	2	2	2	2	2	2	2	2	2	2	2	2	2	2	137310	153310	135060	76116	82808	77739	1.24386	1.3888	1.22348	0.689516	0.750137	0.704218	0.556	0.000240885
W6U9C5	Glucosamine-fructose-6-phosphate aminotransferase OS=Echinococcus granulosus OX=6210 GN=EGR_07501 PE=3 SV=1	EGR_07501	53.879	6	2	2	2	2	1	0	0	0	0	1	1	1	1	2	2	1	1	1	1	2	2	1	1	1	1	2	2	1	0	0	0	0	0	0
W6U9D0	WD repeat-containing protein OS=Echinococcus granulosus OX=6210 GN=EGR_08000 PE=4 SV=1	EGR_08000	54.32	44.3	49	13	13	13	14	14	15	2	1	3	13	13	13	5	4	5	13	13	13	5	4	5	13	13	13	5	4	5	1264300	1262100	1237000	179000	149700	185020	1.77358	1.77049	1.73528	0.251104	0.210001	0.259548	0.137	7.19813e-06
W6U9D7	Tyrosine-protein kinase OS=Echinococcus granulosus OX=6210 GN=EGR_08010 PE=3 SV=1	EGR_08010	56.543	3.4	3	1	1	1	1	1	1	0	0	0	1	1	1	0	0	0	1	1	1	0	0	0	1	1	1	0	0	0	0	0	0	0	0	0
W6U9D8	NEDD8-activating enzyme E1 catalytic subunit OS=Echinococcus granulosus OX=6210 GN=EGR_07170 PE=3 SV=1	EGR_07170	215.72	4.4	19	6	6	6	5	6	5	1	1	1	6	6	6	2	3	2	6	6	6	2	3	2	6	6	6	2	3	2	102000	98344	101320	31523	31892	31170	1.54448	1.48912	1.53419	0.477321	0.482908	0.471976	0.314	9.53006e-08
W6U9E9	Alpha-galactosidase OS=Echinococcus granulosus OX=6210 GN=EGR_08025 PE=3 SV=1	EGR_08025	50.802	41.5	55	12	12	12	13	13	14	5	4	6	12	12	12	6	6	6	12	12	12	6	6	6	12	12	12	6	6	6	921720	836880	924710	286100	295040	305990	1.54892	1.40635	1.55394	0.480781	0.495804	0.514206	0.331	8.352e-06
W6U9G2	Ras-specific guanine nucleotide-releasing factor OS=Echinococcus granulosus OX=6210 GN=EGR_07109 PE=3 SV=1	EGR_07109	253.03	3.4	15	4	4	4	4	4	3	2	1	1	4	4	4	3	2	2	4	4	4	3	2	2	4	4	4	3	2	2	71223	69460	69892	63690	100670	80093	0.939147	0.9159	0.921596	0.839816	1.32743	1.05611	1.161	0.375617
W6U9G7	Aminopeptidase OS=Echinococcus granulosus OX=6210 GN=EGR_07978 PE=3 SV=1	EGR_07978	108.42	5.3	9	4	4	4	0	2	1	3	2	1	2	1	1	4	4	3	2	1	1	4	4	3	2	1	1	4	4	3	0	0	0	26402	27054	28618				0.965056	0.988888	1.04606
W6U9G9	Intraflagellar transport protein OS=Echinococcus granulosus OX=6210 GN=EGR_07119 PE=4 SV=1	EGR_07119	71.222	6.1	6	3	3	3	0	0	0	2	2	2	1	1	1	3	3	3	1	1	1	3	3	3	1	1	1	3	3	3	0	0	0	85826	76919	83932				1.04379	0.935462	1.02075
W6U9H7	Small nuclear ribonucleoprotein E OS=Echinococcus granulosus OX=6210 GN=EGR_09977 PE=3 SV=1	EGR_09977	10.271	64	25	4	4	4	5	6	6	3	3	2	3	3	3	3	3	3	3	3	3	3	3	3	3	3	3	3	3	3	488760	525280	532490	288940	295630	307710	1.20246	1.2923	1.31004	0.710855	0.727314	0.757033	0.577	7.01781e-05
W6U9I0	Isoleucyl-tRNA synthetase OS=Echinococcus granulosus OX=6210 GN=EGR_07467 PE=3 SV=1	EGR_07467	141.06	31.9	93	24	24	24	18	23	25	9	10	8	21	21	21	15	16	17	21	21	21	15	16	17	21	21	21	15	16	17	202020	199620	194480	96734	99110	90174	1.37407	1.35775	1.32279	0.657951	0.674112	0.613333	0.48	1.75283e-05
W6U9I2	Pleckstrin homology domain-containing family A member 8 OS=Echinococcus granulosus OX=6210 GN=EGR_07988 PE=4 SV=1	EGR_07988	185.68	9.5	34	11	11	11	7	8	6	5	4	4	9	10	9	7	5	6	9	10	9	7	5	6	9	10	9	7	5	6	97933	95268	98337	70974	61627	79853	1.16589	1.13416	1.1707	0.844942	0.733666	0.950646	0.729	0.0130433
W6U9I7	Expressed conserved protein OS=Echinococcus granulosus OX=6210 GN=EgrG_000682000 PE=4 SV=1	EgrG_000682000	23.674	15.8	6	3	3	3	3	2	1	0	0	0	3	3	2	1	1	1	3	3	2	1	1	1	3	3	2	1	1	1	155870	135450	119540	0	0	0	1.13813	0.989023	0.872852
W6U9I8	Voltage-dependent anion-selective channel OS=Echinococcus granulosus OX=6210 GN=EGR_07477 PE=3 SV=1	EGR_07477	31.859	59.9	62	14	14	14	12	9	12	9	9	11	13	13	12	11	10	12	13	13	12	11	10	12	13	13	12	11	10	12	229660	243880	218640	348660	352010	356950	0.787496	0.836256	0.749709	1.19554	1.20703	1.22397	1.528	0.000193331
W6U9J0	Coiled coil helix coiled coil helix OS=Echinococcus granulosus OX=6210 GN=EgrG_000180100 PE=4 SV=1	EgrG_000180100	12.921	15.9	3	1	1	1	0	0	0	1	1	1	0	0	0	1	1	1	0	0	0	1	1	1	0	0	0	1	1	1	0	0	0	0	0	0
W6U9J2	Serine incorporator 3 OS=Echinococcus granulosus OX=6210 GN=EGR_07063 PE=3 SV=1	EGR_07063	48.823	6.6	3	2	2	2	1	1	0	0	1	0	2	2	1	1	1	0	2	2	1	1	1	0	2	2	1	1	1	0	38671	50324	0	0	0	0	0.86906	1.13094
W6U9J3	WD repeat-containing protein 92 OS=Echinococcus granulosus OX=6210 GN=EGR_07935 PE=4 SV=1	EGR_07935	43.968	26.4	32	7	7	7	8	5	5	4	5	5	6	6	6	6	6	6	6	6	6	6	6	6	6	6	6	6	6	6	88530	89331	95367	212650	211290	204980	0.588795	0.594122	0.634266	1.41429	1.40525	1.36328	2.302	5.65698e-06
W6U9J7	Tctex1 domain-containing protein OS=Echinococcus granulosus OX=6210 GN=EGR_07068 PE=3 SV=1	EGR_07068	49.906	11	19	3	3	3	4	4	4	2	3	2	3	3	3	3	3	2	3	3	3	3	3	2	3	3	3	3	3	2	260390	272310	280750	78569	80750	75608	1.49025	1.55847	1.60677	0.449661	0.462143	0.432715	0.289	1.78208e-06
W6U9K1	Metallo-beta-lactamase domain-containing protein OS=Echinococcus granulosus OX=6210 GN=EGR_07073 PE=4 SV=1	EGR_07073	26.154	68.1	64	12	12	12	15	13	12	8	8	8	12	12	12	10	10	10	12	12	12	10	10	10	12	12	12	10	10	10	717210	698210	597030	650520	663680	622390	1.0897	1.06083	0.907101	0.988372	1.00837	0.945632	0.962	0.586676
W6U9K5	Sulfide:quinone oxidoreductase OS=Echinococcus granulosus OX=6210 GN=EGR_07078 PE=4 SV=1	EGR_07078	15.281	19.7	12	2	2	2	2	2	2	2	2	2	2	2	2	2	2	2	2	2	2	2	2	2	2	2	2	2	2	2	146980	155080	156270	767350	814560	786970	0.311926	0.329116	0.331641	1.6285	1.72869	1.67013	5.169	3.70648e-07
W6U9K7	Symplekin OS=Echinococcus granulosus OX=6210 GN=EGR_07431 PE=4 SV=1	EGR_07431	167.5	19.6	34	18	18	18	13	11	10	0	0	0	15	16	16	1	0	0	15	16	16	1	0	0	15	16	16	1	0	0	27816	26057	26160	0	0	0	1.04267	0.976735	0.980596
W6U9L8	Trithorax group protein a OS=Echinococcus granulosus OX=6210 GN=EGR_07088 PE=4 SV=1	EGR_07088	231.91	7.7	21	10	10	10	6	6	6	1	1	1	8	9	7	2	1	1	8	9	7	2	1	1	8	9	7	2	1	1	19897	24027	21623	16324	0	0	0.972115	1.1739	1.05644	0.797547			0.747
W6U9M5	Protein SMG5 OS=Echinococcus granulosus OX=6210 GN=EgrG_000816300 PE=4 SV=1	EgrG_000816300	138.65	5.5	6	4	4	4	2	4	0	0	0	0	4	4	4	1	0	0	4	4	4	1	0	0	4	4	4	1	0	0	21142	19998	18185	0	0	0	1.06913	1.01128	0.919595
W6U9N3	Plectin-1 OS=Echinococcus granulosus OX=6210 GN=EGR_09926 PE=4 SV=1	EGR_09926	195.4	12.2	37	15	15	15	12	12	13	0	0	0	14	15	14	0	2	1	14	15	14	0	2	1	14	15	14	0	2	1	83132	81137	50815	0	13903	0	1.45217	1.41732	0.887649		0.242861		0.194
W6U9N8	UBA OS=Echinococcus granulosus OX=6210 GN=EgrG_000817700 PE=4 SV=1	EgrG_000817700	32.115	11.1	4	3	3	3	0	0	0	3	1	0	0	0	0	3	3	3	0	0	0	3	3	3	0	0	0	3	3	3	0	0	0	20980	22514	22089				0.9597	1.02987	1.01043
W6U9N9	Protein canopy OS=Echinococcus granulosus OX=6210 GN=EGR_09931 PE=4 SV=1	EGR_09931	29.506	23.8	20	4	4	4	3	3	2	4	4	4	3	3	3	3	4	4	3	3	3	3	4	4	3	3	3	3	4	4	60417	55598	81063	170040	78751	81165	0.687815	0.632953	0.922859	1.93581	0.896538	0.92402	1.674	0.170472
W6U9P2	Protein transport protein Sec24B OS=Echinococcus granulosus OX=6210 GN=EGR_07918 PE=4 SV=1	EGR_07918	64.914	25	28	10	10	10	10	8	10	0	0	0	9	10	10	1	0	1	9	10	10	1	0	1	9	10	10	1	0	1	45380	47150	46947	0	0	0	0.976075	1.01415	1.00978
W6U9P3	Chromatin accessibility complex protein OS=Echinococcus granulosus OX=6210 GN=EGR_07013 PE=4 SV=1	EGR_07013	12.858	31.2	4	2	2	2	0	0	0	1	1	2	0	0	0	2	2	2	0	0	0	2	2	2	0	0	0	2	2	2	0	0	0	53458	54113	49021				1.02415	1.0367	0.939148
W6U9P7	Small integral membrane protein 15 OS=Echinococcus granulosus OX=6210 GN=EGR_07395 PE=3 SV=1	EGR_07395	61.755	9.3	17	5	5	5	3	4	4	2	2	2	5	5	5	4	3	4	5	5	5	4	3	4	5	5	5	4	3	4	216320	228550	237510	213600	194160	212810	0.99614	1.05246	1.09372	0.983614	0.894094	0.979976	0.909	0.0827442
W6U9Q5	Adenine phosphoribosyltransferase OS=Echinococcus granulosus OX=6210 GN=EGR_09920 PE=3 SV=1	EGR_09920	20.017	61.2	35	8	8	8	4	5	5	6	7	8	5	5	5	6	6	7	5	5	5	6	6	7	5	5	5	6	6	7	168860	181760	172940	216830	181990	205820	0.898032	0.966637	0.919731	1.15315	0.96786	1.09459	1.155	0.0653857
W6U9R4	Putative global transcription activator SNF2L1 OS=Echinococcus granulosus OX=6210 GN=EGR_07033 PE=3 SV=1	EGR_07033	209	26.8	146	41	40	41	36	33	31	16	14	16	35	35	34	21	21	22	34	34	33	20	20	21	35	35	34	21	21	22	239590	256260	239680	190700	175930	178710	1.12231	1.2004	1.12274	0.893299	0.824112	0.837134	0.741	0.000848262
W6U9R8	ADP-ribosylation factor-like protein 5B OS=Echinococcus granulosus OX=6210 GN=EGR_07876 PE=3 SV=1	EGR_07876	36.437	25.5	17	7	7	7	6	5	5	0	0	1	7	7	7	1	1	1	7	7	7	1	1	1	7	7	7	1	1	1	117670	119750	122440	0	0	0	0.980965	0.998305	1.02073
W6U9S1	Pre-mRNA-processing factor 31 OS=Echinococcus granulosus OX=6210 GN=EGR_07881 PE=3 SV=1	EGR_07881	60.246	19	24	7	7	7	6	6	7	2	2	1	7	7	7	2	3	2	7	7	7	2	3	2	7	7	7	2	3	2	110220	117530	126030	96216	109440	95269	1.0101	1.0771	1.15499	0.881765	1.00296	0.873086	0.851	0.051551
W6U9S4	Syntaxin-binding protein OS=Echinococcus granulosus OX=6210 GN=EGR_07043 PE=3 SV=1	EGR_07043	85.118	20.2	33	11	11	11	10	11	12	0	0	0	11	11	11	1	0	2	11	11	11	1	0	2	11	11	11	1	0	2	55400	51546	120600	0	0	11048	0.928774	0.864163	2.02184			0.185218	0.146
W6U9T1	Expressed protein OS=Echinococcus multilocularis OX=6211 PE=4 SV=1	--	40.571	6.7	4	2	2	2	0	0	0	1	1	2	1	1	1	2	2	2	1	1	1	2	2	2	1	1	1	2	2	2	0	0	0	1134100	1199000	1177200				0.969233	1.0247	1.00607
W6U9T4	Protein EMSY OS=Echinococcus granulosus OX=6210 GN=EGR_07053 PE=3 SV=1	EGR_07053	166.96	2.3	2	2	2	2	0	1	0	1	0	0	1	1	1	1	0	0	1	1	1	1	0	0	1	1	1	1	0	0	0	0	0	0	0	0
W6U9T7	Hypothetical protein OS=Spirometra erinaceieuropaei OX=99802 GN=SERJ2_LOCUS7551 PE=4 SV=1	SERJ2_LOCUS7551	74.077	40.4	133	19	19	19	30	30	28	16	15	14	19	19	19	16	16	16	19	19	19	16	16	16	19	19	19	16	16	16	1898100	1995100	2058200	458870	399430	392480	1.58127	1.66208	1.71465	0.382276	0.332758	0.326968	0.21	8.99848e-06
W6U9U4	VPS33B interacting protein OS=Echinococcus multilocularis OX=6211 GN=EmuJ_000197600 PE=4 SV=1	EmuJ_000197600	49.71	7.7	2	2	2	2	1	0	0	0	1	0	2	0	1	1	1	0	2	0	1	1	1	0	2	0	1	1	1	0	0	0	0	0	0	0
W6U9U5	NAD(P) transhydrogenase subunit alpha OS=Echinococcus granulosus OX=6210 GN=EGR_07353 PE=3 SV=1	EGR_07353	35.842	43.8	42	10	10	10	13	12	14	1	1	1	10	10	10	2	4	1	10	10	10	2	4	1	10	10	10	2	4	1	519190	522890	568340	3841.7	18237	0	1.59017	1.6015	1.74071	0.011766	0.055856		0.021	0.00562926
W6U9V0	Proteasome subunit beta type-8 OS=Echinococcus granulosus OX=6210 GN=EGR_07358 PE=4 SV=1	EGR_07358	31.072	45.6	52	9	9	9	8	7	7	9	11	10	7	9	9	8	9	9	7	9	9	8	9	9	7	9	9	8	9	9	368120	379220	415990	1080600	1022200	950840	0.523769	0.539563	0.59188	1.5375	1.45441	1.35288	2.625	5.0445e-05
W6U9V5	Expressed conserved protein OS=Echinococcus granulosus OX=6210 GN=EgrG_000589700 PE=4 SV=1	EgrG_000589700	52.419	27.4	26	9	9	9	0	0	0	9	8	9	1	1	1	8	8	8	1	1	1	8	8	8	1	1	1	8	8	8	0	0	0	285810	286040	287690				0.997545	0.998348	1.00411
W6U9V9	Zinc phosphodiesterase ELAC protein OS=Echinococcus granulosus OX=6210 GN=EGR_06988 PE=3 SV=1	EGR_06988	70.12	34.1	72	16	16	16	16	17	16	7	9	7	16	15	13	10	10	7	16	15	13	10	10	7	16	15	13	10	10	7	230230	242560	263340	137180	159370	161840	1.15643	1.21836	1.32274	0.689047	0.800506	0.812912	0.623	0.00193795
W6U9W1	Trafficking protein particle complex subunit 6B OS=Echinococcus granulosus OX=6210 GN=EGR_06993 PE=3 SV=1	EGR_06993	19.158	27.5	5	3	3	3	1	2	2	0	0	0	2	2	2	0	0	1	2	2	2	0	0	1	2	2	2	0	0	1	26297	25755	0	0	0	0	1.01041	0.989587
W6U9W9	26S proteasome non-ATPase regulatory subunit 1 OS=Echinococcus granulosus OX=6210 GN=EGR_07286 PE=3 SV=1	EGR_07286	130.85	37.7	111	33	33	33	26	34	27	8	8	8	32	30	32	15	17	17	32	30	32	15	17	17	32	30	32	15	17	17	224560	250980	236380	158580	161880	155360	1.13439	1.26785	1.1941	0.801084	0.817755	0.784818	0.668	0.000301746
W6U9X1	Protein ELYS OS=Echinococcus granulosus OX=6210 GN=EGR_07291 PE=4 SV=1	EGR_07291	188.2	6.4	15	7	7	7	5	5	5	0	0	0	5	7	6	0	0	0	5	7	6	0	0	0	5	7	6	0	0	0	20515	22208	21265	0	0	0	0.961821	1.0412	0.996984
W6U9X4	60S ribosomal export protein NMD3 OS=Echinococcus granulosus OX=6210 GN=EGR_07296 PE=3 SV=1	EGR_07296	77.975	13.3	23	8	8	8	6	6	5	2	2	2	8	7	7	2	1	1	8	7	7	2	1	1	8	7	7	2	1	1	102180	125240	123970	170950	118720	112460	0.813621	0.99724	0.987127	1.36121	0.945323	0.895477	1.144	0.456462
W6U9X5	Heat shock protein OS=Echinococcus granulosus OX=6210 GN=EGR_06932 PE=3 SV=1	EGR_06932	71.258	54.3	138	28	23	28	22	25	28	21	22	20	22	23	23	24	24	23	17	19	18	20	20	18	22	23	23	24	24	23	650060	639880	677620	1348900	1362700	1369300	0.644852	0.634753	0.672191	1.33809	1.35178	1.35833	2.074	2.04622e-06
W6U9Y2	Lysocardiolipin acyltransferase OS=Echinococcus granulosus OX=6210 GN=EGR_07790 PE=3 SV=1	EGR_07790	61.288	9.5	10	4	4	4	4	3	3	0	0	0	4	4	4	0	0	0	4	4	4	0	0	0	4	4	4	0	0	0	18742	17150	16509	0	0	0	1.07299	0.981851	0.945154
W6U9Y5	Estradiol 17 beta-dehydrogenase OS=Echinococcus granulosus OX=6210 GN=EGR_09847 PE=4 SV=1	EGR_09847	37.698	15.1	6	6	1	1	1	1	1	1	1	1	6	6	6	6	6	6	1	1	1	1	1	1	1	1	1	1	1	1	0	0	0	0	0	0
W6U9Y7	DNA polymerase delta subunit 2 OS=Echinococcus granulosus OX=6210 GN=EGR_07321 PE=3 SV=1	EGR_07321	53.672	10.1	6	4	4	4	1	3	2	0	0	0	3	4	4	1	1	0	3	4	4	1	1	0	3	4	4	1	1	0	15437	15030	16345	0	0	0	0.989298	0.963215	1.04749
W6U9Z1	Expressed conserved protein OS=Echinococcus granulosus OX=6210 GN=EGR_09857 PE=4 SV=1	EGR_09857	38.044	55.5	61	14	14	14	5	6	6	14	13	17	8	7	8	13	12	12	8	7	8	13	12	12	8	7	8	13	12	12	356470	350790	353620	3068400	2906700	3028300	0.212516	0.20913	0.210817	1.82928	1.73288	1.80537	8.487	2.36725e-08
W6U9Z3	Tumor protein p63-regulated gene 1-like protein OS=Echinococcus granulosus OX=6210 GN=EGR_07795 PE=3 SV=1	EGR_07795	37.402	28	44	7	7	7	8	9	8	6	6	7	7	7	7	7	7	7	7	7	7	7	7	7	7	7	7	7	7	7	806190	851770	836950	150830	152190	158240	1.63629	1.7288	1.69872	0.306133	0.308893	0.321172	0.185	1.69882e-07
W6UA02	Cytochrome b ascorbate-dependent protein 3 OS=Echinococcus granulosus OX=6210 GN=EGR_06957 PE=4 SV=1	EGR_06957	40.117	14.3	5	3	3	3	2	1	1	0	0	1	2	2	1	1	1	2	2	2	1	1	1	2	2	2	1	1	1	2	0	66987	0	0	0	50210		1.14315				0.856848	0.75
W6UA05	Trafficking protein particle complex subunit 2-like protein OS=Echinococcus granulosus OX=6210 GN=EGR_09834 PE=3 SV=1	EGR_09834	18.727	9.6	6	1	1	1	2	2	2	0	0	0	1	1	1	0	0	0	1	1	1	0	0	0	1	1	1	0	0	0	30379	28137	30512	0	0	0
W6UA11	2-phospho-D-glycerate hydro-lyase OS=Echinococcus granulosus OX=6210 GN=EGR_07232 PE=3 SV=1	EGR_07232	49.062	10.6	5	3	3	3	0	0	0	2	2	1	0	0	0	2	3	3	0	0	0	2	3	3	0	0	0	2	3	3	0	0	0	55949	65736	65216				0.898053	1.05515	1.0468
W6UA16	YccV-like domain-containing protein OS=Echinococcus granulosus OX=6210 GN=EGR_07237 PE=4 SV=1	EGR_07237	33.722	15.3	9	4	4	4	2	2	3	1	0	1	4	4	4	2	2	1	4	4	4	2	2	1	4	4	4	2	2	1	26986	35251	25529	21126	0	0	0.991294	1.2949	0.937773	0.776035			0.722
W6UA17	Putative ATP-dependent RNA helicase ddx52 OS=Echinococcus granulosus OX=6210 GN=EGR_07759 PE=4 SV=1	EGR_07759	68.362	19.1	17	7	7	7	5	5	7	0	0	0	6	6	7	0	0	0	6	6	7	0	0	0	6	6	7	0	0	0	47319	45886	47867	0	0	0	1.00627	0.9758	1.01793
W6UA22	Histone-binding protein RBBP4 OS=Echinococcus granulosus OX=6210 GN=EGR_06873 PE=4 SV=1	EGR_06873	48.422	62.6	91	18	16	18	14	15	12	17	16	17	15	15	15	16	15	15	13	13	13	14	13	13	15	15	15	16	15	15	286420	303670	291630	1397200	1473800	1471100	0.328978	0.348791	0.334962	1.6048	1.69278	1.68968	4.925	3.39455e-07
W6UA23	Glutathione transferase OS=Echinococcus granulosus OX=6210 GN=EGR_07247 PE=3 SV=1	EGR_07247	65.111	8.7	14	4	4	4	4	4	4	0	1	1	3	4	4	1	3	2	3	4	4	1	3	2	3	4	4	1	3	2	60672	78020	72594	0	24139	28092	1.1512	1.48036	1.37741		0.458016	0.533021	0.371	0.00304522
W6UA26	Serrate RNA effector molecule OS=Echinococcus granulosus OX=6210 GN=EGR_06878 PE=3 SV=1	EGR_06878	111.23	14.5	28	9	9	9	7	10	10	1	0	0	8	9	8	2	3	2	8	9	8	2	3	2	8	9	8	2	3	2	69848	76718	91135	60147	43643	23133	1.14937	1.26242	1.49965	0.989737	0.718159	0.380661	0.534	0.0755787
W6UA32	Cysteine desulfurase, mitochondrial OS=Echinococcus granulosus OX=6210 GN=EGR_07769 PE=3 SV=1	EGR_07769	48.296	50.9	48	16	16	16	13	12	11	4	4	4	16	14	14	8	7	8	16	14	14	8	7	8	16	14	14	8	7	8	172210	178900	182160	115890	114160	125300	1.16277	1.20794	1.22995	0.782494	0.770813	0.846031	0.666	0.000257646
W6UA34	RNA-binding protein OS=Echinococcus granulosus OX=6210 GN=EGR_07262 PE=4 SV=1	EGR_07262	34.879	61.8	45	13	13	13	12	13	13	4	2	1	12	12	13	7	6	6	12	12	13	7	6	6	12	12	13	7	6	6	327800	330160	333690	188620	184720	179860	1.27313	1.2823	1.29601	0.732576	0.717429	0.698553	0.558	2.40292e-06
W6UA50	F-box domain-containing protein OS=Echinococcus granulosus OX=6210 GN=EGR_07720 PE=4 SV=1	EGR_07720	37.497	13	10	3	3	3	2	3	2	1	1	1	3	3	3	1	1	2	3	3	3	1	1	2	3	3	3	1	1	2	8266.3	10398	8699.4	0	0	88802	0.284638	0.35804	0.299551			3.05777	9.736
W6UA56	Cytosol aminopeptidase OS=Echinococcus granulosus OX=6210 GN=EGR_07730 PE=3 SV=1	EGR_07730	91.672	29.4	85	16	16	16	17	17	19	10	11	11	14	16	15	11	12	11	14	16	15	11	12	11	14	16	15	11	12	11	210490	199200	202850	86307	94731	83549	1.43986	1.36263	1.3876	0.590384	0.648009	0.571518	0.432	3.33876e-05
W6UA58	Pyridoxal-dependent decarboxylase domain-containing protein OS=Echinococcus granulosus OX=6210 GN=EGR_07195 PE=4 SV=1	EGR_07195	59.109	25.2	21	8	8	8	6	8	7	0	0	0	8	8	7	0	0	0	8	8	7	0	0	0	8	8	7	0	0	0	58341	60460	54927	0	0	0	1.00745	1.04405	0.9485
W6UA59	Bifunctional 3'-phosphoadenosine 5'-phosphosulfate synthase 2 OS=Echinococcus granulosus OX=6210 GN=EGR_06810 PE=3 SV=1	EGR_06810	76.81	8.4	7	4	4	4	3	1	3	0	0	0	4	4	4	1	2	2	4	4	4	1	2	2	4	4	4	1	2	2	45003	62329	50544	0	88170	76665	0.697265	0.965709	0.783116		1.36608	1.18783	1.566	0.0422133
W6UA62	Gamma-soluble NSF attachment protein OS=Echinococcus granulosus OX=6210 GN=EGR_06815 PE=3 SV=1	EGR_06815	33.893	52	45	12	12	12	10	10	8	6	5	6	10	11	11	11	10	9	10	11	11	11	10	9	10	11	11	11	10	9	123750	135300	132270	183180	191420	196640	0.77138	0.843376	0.824489	1.14183	1.19319	1.22573	1.46	0.000362925
W6UA63	Guanine nucleotide-binding protein subunit beta-2-like protein OS=Echinococcus granulosus OX=6210 GN=EGR_07740 PE=3 SV=1	EGR_07740	36.791	71.2	86	16	16	16	16	17	19	12	11	11	14	14	14	13	14	13	14	14	14	13	14	13	14	14	14	13	14	13	999130	1057300	986970	1111600	1115000	1151800	0.933505	0.987854	0.922143	1.03859	1.04176	1.07615	1.11	0.0121149
W6UA69	Protein CLEC16A OS=Echinococcus granulosus OX=6210 GN=EGR_09773 PE=3 SV=1	EGR_09773	117.07	6.4	11	4	4	4	5	3	3	0	0	0	4	4	3	0	0	0	4	4	3	0	0	0	4	4	3	0	0	0	24995	23482	25680	0	0	0	1.01117	0.949958	1.03888
W6UA70	Casein kinase II subunit beta OS=Echinococcus granulosus OX=6210 GN=EGR_06820 PE=3 SV=1	EGR_06820	29.172	24.7	19	4	4	4	3	4	4	1	4	3	3	4	4	3	4	3	3	4	4	3	4	3	3	4	4	3	4	3	181800	177170	199420	142420	122770	139590	1.13251	1.10367	1.24227	0.887195	0.764787	0.869566	0.725	0.0053663
W6UA73	Dystrophin-like protein OS=Echinococcus granulosus OX=6210 GN=EGR_07205 PE=4 SV=1	EGR_07205	56.804	6.4	9	2	2	2	2	2	2	1	1	1	2	2	2	2	1	1	2	2	2	2	1	1	2	2	2	2	1	1	96222	96913	97923	36282	0	0	1.1758	1.18425	1.19659	0.443356			0.374
W6UA75	Expressed protein OS=Echinococcus granulosus OX=6210 GN=EgrG_000316400 PE=4 SV=1	EgrG_000316400	48.289	3.5	3	1	1	1	0	0	0	1	2	0	0	0	0	1	1	1	0	0	0	1	1	1	0	0	0	1	1	1	0	0	0	0	0	0
W6UA80	Transformer-2 protein beta OS=Echinococcus granulosus OX=6210 GN=EGR_06830 PE=4 SV=1	EGR_06830	34.67	27.6	26	6	6	6	8	8	8	0	1	1	6	6	6	4	5	4	6	6	6	4	5	4	6	6	6	4	5	4	157310	196610	175150	45144	42226	53881	1.40807	1.75984	1.56776	0.404081	0.377962	0.482285	0.267	0.000168796
W6UA85	Splicing factor 3B subunit OS=Echinococcus granulosus OX=6210 GN=EGR_07152 PE=4 SV=1	EGR_07152	13.213	28.4	5	2	2	2	1	3	1	0	0	0	2	2	1	0	0	0	2	2	1	0	0	0	2	2	1	0	0	0	152600	163880	0	0	0	0	0.964358	1.03564
W6UA88	ADAMTS-like protein 3 OS=Echinococcus granulosus OX=6210 GN=EGR_07157 PE=4 SV=1	EGR_07157	68.056	56.2	62	23	23	23	21	21	20	0	0	0	23	23	23	2	1	0	23	23	23	2	1	0	23	23	23	2	1	0	160830	163920	167720	1551.4	0	0	1.30221	1.32723	1.358	0.012561			0.009
W6UA89	Peptide-methionine (S)-S-oxide reductase OS=Echinococcus granulosus OX=6210 GN=EGR_06840 PE=3 SV=1	EGR_06840	20.306	26	21	3	3	3	4	4	4	3	3	3	3	3	3	3	3	3	3	3	3	3	3	3	3	3	3	3	3	3	204660	199740	204060	46677	43206	52638	1.63514	1.59583	1.63035	0.372928	0.345196	0.420554	0.234	1.49602e-05
W6UA96	39S ribosomal protein L3 OS=Echinococcus granulosus OX=6210 GN=EGR_06850 PE=3 SV=1	EGR_06850	49.17	10.3	6	3	3	3	3	2	1	0	0	0	3	3	3	0	0	1	3	3	3	0	0	1	3	3	3	0	0	1	22069	23716	24147	0	0	0	0.946734	1.01739	1.03588
W6UA98	Collagen, type XV, alpha OS=Echinococcus granulosus OX=6210 GN=EGR_09743 PE=4 SV=1	EGR_09743	40.633	13.3	10	4	4	4	3	3	3	1	0	0	4	4	4	1	1	1	4	4	4	1	1	1	4	4	4	1	1	1	123750	120570	123390	0	0	0	1.00963	0.983683	1.00669
W6UAA0	NEDD8-activating enzyme E1 regulatory subunit OS=Echinococcus granulosus OX=6210 GN=EGR_06855 PE=3 SV=1	EGR_06855	62.773	36.7	43	14	14	14	11	11	12	3	4	2	11	12	13	5	8	7	11	12	13	5	8	7	11	12	13	5	8	7	155190	139250	148500	62508	66265	71314	1.44806	1.29932	1.38563	0.583254	0.61831	0.665422	0.452	8.7394e-05
W6UAB1	Fructose-bisphosphatase OS=Echinococcus granulosus OX=6210 GN=EGR_07106 PE=3 SV=1	EGR_07106	40.767	55.2	114	16	16	16	18	15	15	21	22	23	14	14	13	14	14	14	14	14	13	14	14	14	14	14	13	14	14	14	419720	378510	473500	2412800	2291900	2371400	0.301674	0.272054	0.340328	1.7342	1.6473	1.70444	5.564	1.32169e-05
W6UAB3	Coatomer subunit beta OS=Echinococcus granulosus OX=6210 GN=EGR_07111 PE=4 SV=1	EGR_07111	123.85	47.2	137	34	34	34	23	27	24	22	23	18	25	27	23	27	29	26	25	27	23	27	29	26	25	27	23	27	29	26	485200	486890	490400	433220	431020	446440	1.04977	1.05343	1.06102	0.93731	0.93255	0.965913	0.896	0.000653671
W6UAB9	Poly [ADP-ribose] polymerase OS=Echinococcus granulosus OX=6210 GN=EGR_06750 PE=4 SV=1	EGR_06750	126.06	16.5	30	12	12	12	12	10	8	0	0	0	12	10	8	0	0	0	12	10	8	0	0	0	12	10	8	0	0	0	44705	42841	42431	0	0	0	1.03184	0.988813	0.97935
W6UAC0	Islet cell autoantigen OS=Echinococcus granulosus OX=6210 GN=EGR_07121 PE=4 SV=1	EGR_07121	30.343	12.1	9	3	3	3	2	1	2	1	1	2	3	3	3	2	2	2	3	3	3	2	2	2	3	3	3	2	2	2	20684	31888	20848	106350	105440	101700	0.320757	0.494503	0.3233	1.64922	1.63511	1.57711	4.27	0.00051031
W6UAC3	Lipoma-preferred partner OS=Echinococcus granulosus OX=6210 GN=EGR_09728 PE=4 SV=1	EGR_09728	54.698	26.8	20	10	10	10	7	8	5	0	0	0	9	10	8	2	3	0	9	10	8	2	3	0	9	10	8	2	3	0	150140	192270	97888	98598	18169	0	1.3476	1.72574	0.878605	0.884978	0.163078		0.398	0.174137
W6UAC4	Protein regulator of cytokinesis OS=Echinococcus granulosus OX=6210 GN=EGR_06755 PE=4 SV=1	EGR_06755	44.892	13.6	12	4	4	4	2	2	3	1	2	2	3	2	3	2	3	3	3	2	3	2	3	3	3	2	3	2	3	3	530240	513800	514170	0	479610	460350	1.06126	1.02835	1.02909		0.959923	0.921374	0.905	0.0160365
W6UAC8	Myelin expression factor 2 OS=Echinococcus granulosus OX=6210 GN=EGR_07131 PE=4 SV=1	EGR_07131	52.393	13.6	17	4	4	4	5	5	4	1	1	1	4	4	4	1	1	2	4	4	4	1	1	2	4	4	4	1	1	2	81026	93313	85303	0	0	14357	1.18287	1.36224	1.2453			0.209592	0.166
W6UAC9	Long-chain-fatty-acid--CoA ligase 4 OS=Echinococcus granulosus OX=6210 GN=EGR_06760 PE=4 SV=1	EGR_06760	95.531	43.3	107	30	30	30	34	33	32	2	2	4	30	30	29	10	9	11	30	30	29	10	9	11	30	30	29	10	9	11	621990	528240	536010	110830	95052	105530	1.86816	1.58658	1.60992	0.332881	0.285491	0.316962	0.185	1.66511e-05
W6UAD1	Translation initiation factor eIF-2B subunit delta OS=Echinococcus granulosus OX=6210 GN=EGR_09706 PE=3 SV=1	EGR_09706	48.222	2.7	3	1	1	1	1	1	1	0	0	0	1	1	1	0	0	0	1	1	1	0	0	0	1	1	1	0	0	0	0	0	0	0	0	0
W6UAD5	Stress-induced-phosphoprotein 1 OS=Echinococcus granulosus OX=6210 GN=EGR_07136 PE=4 SV=1	EGR_07136	68.043	54.4	191	30	30	30	30	26	30	31	39	35	27	27	28	27	30	29	27	27	28	27	30	29	27	27	28	27	30	29	1079700	1058700	1044600	3738500	3684500	3790500	0.449984	0.441232	0.435356	1.55809	1.53558	1.57976	3.523	6.03822e-08
W6UAD7	Inositol monophosphatase 3 OS=Echinococcus granulosus OX=6210 GN=EGR_07641 PE=3 SV=1	EGR_07641	43.79	7.9	4	2	2	2	2	1	1	0	0	0	2	2	2	0	0	0	2	2	2	0	0	0	2	2	2	0	0	0	9876.7	10183	11210	0	0	0	0.947566	0.976952	1.07548
W6UAE0	Protein-tyrosine-phosphatase OS=Echinococcus granulosus OX=6210 GN=EGR_07646 PE=4 SV=1	EGR_07646	173.26	8.9	14	9	9	9	3	6	5	0	0	0	6	7	8	0	0	0	6	7	8	0	0	0	6	7	8	0	0	0	30088	28819	28877	0	0	0	1.02825	0.984883	0.986865
W6UAE2	ATP synthase subunit delta OS=Echinococcus granulosus OX=6210 GN=EGR_07651 PE=3 SV=1	EGR_07651	18.575	33.3	23	4	4	4	5	5	4	3	3	3	4	4	3	4	4	4	4	4	3	4	4	4	4	4	3	4	4	4	517470	512040	762420	453350	454320	459990	0.982665	0.972354	1.44782	0.860903	0.862745	0.873512	0.763	0.126414
W6UAE8	Lysine-specific histone demethylase 1B OS=Echinococcus granulosus OX=6210 GN=EGR_07661 PE=4 SV=1	EGR_07661	110.32	1.9	2	1	1	1	1	0	1	0	0	0	1	0	1	0	0	0	1	0	1	0	0	0	1	0	1	0	0	0	0	0	0	0	0	0
W6UAE9	Transmembrane emp24 domain-containing protein 7 OS=Echinococcus granulosus OX=6210 GN=EGR_06780 PE=3 SV=1	EGR_06780	24.593	14	8	3	3	3	2	3	1	1	1	0	3	3	3	2	2	2	3	3	3	2	2	2	3	3	3	2	2	2	168720	125610	145500	86068	211280	207210	1.07193	0.798041	0.924408	0.546818	1.34233	1.31647	1.147	0.838952
W6UAF0	Expressed conserved protein OS=Echinococcus granulosus OX=6210 GN=EgrG_001158800 PE=4 SV=1	EgrG_001158800	48.613	7.2	9	2	2	2	2	2	2	1	1	1	2	2	2	1	1	1	2	2	2	1	1	1	2	2	2	1	1	1	267980	282260	283700	0	0	0	0.964026	1.0154	1.02058
W6UAF3	Splicing factor YJU2 OS=Echinococcus granulosus OX=6210 GN=EGR_07075 PE=3 SV=1	EGR_07075	35.499	8.9	3	2	2	2	2	0	1	0	0	0	2	2	2	2	1	2	2	2	2	2	1	2	2	2	2	2	1	2	16179	17320	17591	12386	0	16806	1.00764	1.0787	1.09558	0.771406		1.04669	0.857	0.257572
W6UAF4	Delta(14)-sterol reductase OS=Echinococcus granulosus OX=6210 GN=EGR_06785 PE=3 SV=1	EGR_06785	62.217	7.2	5	3	3	3	2	1	2	0	0	0	2	3	3	1	1	0	2	3	3	1	1	0	2	3	3	1	1	0	47074	44654	44764	0	0	0	1.03465	0.981464	0.983882
W6UAF5	Selenocysteine-specific elongation factor OS=Echinococcus granulosus OX=6210 GN=EGR_07597 PE=4 SV=1	EGR_07597	61.674	27	29	11	11	11	9	8	11	1	0	0	11	9	11	3	2	1	11	9	11	3	2	1	11	9	11	3	2	1	150830	161810	163260	49186	96506	0	1.21326	1.30158	1.31324	0.395645	0.776281		0.459	0.0460569
W6UAF6	Sulfide:quinone oxidoreductase OS=Echinococcus granulosus OX=6210 GN=EGR_07080 PE=4 SV=1	EGR_07080	89.701	10.4	22	5	5	5	4	4	3	3	3	5	3	3	3	4	5	5	3	3	3	4	5	5	3	3	3	4	5	5	332020	317700	307020	508380	840060	882790	0.624887	0.597935	0.577835	0.95681	1.58106	1.66148	2.332	0.0100014
W6UAF9	Guanine nucleotide-binding protein G(O) subunit alpha OS=Echinococcus granulosus OX=6210 GN=EGR_07085 PE=4 SV=1	EGR_07085	30.932	67.2	43	12	8	8	10	11	8	5	4	5	12	12	11	8	9	8	8	8	7	6	6	5	8	8	7	6	6	5	1083700	1063400	1059200	263650	260100	276450	1.62291	1.59251	1.58622	0.394833	0.389517	0.414002	0.25	2.47009e-07
W6UAG1	Sorting nexin-6 OS=Echinococcus granulosus OX=6210 GN=EGR_06790 PE=3 SV=1	EGR_06790	56.861	35.5	45	13	13	13	9	11	9	4	5	7	12	11	11	9	9	9	12	11	11	9	9	9	12	11	11	9	9	9	171340	170410	182460	138820	130470	178140	1.05805	1.0523	1.12671	0.857231	0.805669	1.10004	0.854	0.162124
W6UAI0	Bestrophin homolog OS=Echinococcus granulosus OX=6210 GN=EGR_07627 PE=3 SV=1	EGR_07627	69.576	2	1	1	1	1	1	0	0	0	0	0	1	0	1	0	1	0	1	0	1	0	1	0	1	0	1	0	1	0	0	0	0	0	0	0
W6UAI5	MMS19 nucleotide excision repair protein OS=Echinococcus granulosus OX=6210 GN=EGR_06710 PE=3 SV=1	EGR_06710	121.82	2.3	4	2	2	2	1	1	2	0	0	0	2	1	2	1	0	1	2	1	2	1	0	1	2	1	2	1	0	1	21189	0	21837	0	0	0	0.984939		1.01506
W6UAI6	Malate dehydrogenase OS=Echinococcus granulosus OX=6210 GN=EGR_07010 PE=3 SV=1	EGR_07010	48.936	45.6	112	17	17	17	21	21	22	15	18	15	15	15	14	15	15	13	15	15	14	15	15	13	15	15	14	15	15	13	2887800	2661700	2678100	7211100	7271600	7971600	0.564724	0.520509	0.523716	1.41017	1.422	1.55889	2.729	1.72727e-05
W6UAJ2	Cullin-1 OS=Echinococcus granulosus OX=6210 GN=EGR_07015 PE=3 SV=1	EGR_07015	92.499	17.5	28	11	11	11	9	9	9	0	1	0	10	10	11	3	3	3	10	10	11	3	3	3	10	10	11	3	3	3	96699	76011	79139	0	51825	0	1.27372	1.00122	1.04242		0.68264		0.617
W6UAJ3	Thiosulfate sulfurtransferase/rhodanese-like domain-containing protein OS=Echinococcus granulosus OX=6210 GN=EGR_07562 PE=4 SV=1	EGR_07562	17.387	37.7	24	6	6	6	3	3	4	5	4	5	5	5	5	5	5	5	5	5	5	5	5	5	5	5	5	5	5	5	110930	103800	107240	514320	584400	560530	0.335945	0.314352	0.32477	1.55759	1.76982	1.69753	5.153	2.63171e-06
W6UAJ5	tRNA pseudouridine synthase OS=Echinococcus granulosus OX=6210 GN=EGR_07020 PE=3 SV=1	EGR_07020	51.631	17	11	6	6	6	5	2	4	0	0	0	6	6	6	1	4	4	6	6	6	1	4	4	6	6	6	1	4	4	26924	34311	36655	0	20999	24069	0.941675	1.20004	1.28202		0.734446	0.841821	0.691	0.0694804
W6UAK6	Putative zinc transporter protein OS=Echinococcus granulosus OX=6210 GN=EGR_07035 PE=3 SV=1	EGR_07035	49.621	3.5	1	1	1	1	0	1	0	0	0	0	1	1	0	0	0	0	1	1	0	0	0	0	1	1	0	0	0	0	0	0	0	0	0	0
W6UAL1	Protein couch potato OS=Echinococcus granulosus OX=6210 GN=EGR_09661 PE=4 SV=1	EGR_09661	57.436	1.8	1	1	1	1	0	0	0	0	1	0	1	1	0	1	1	1	1	1	0	1	1	1	1	1	0	1	1	1	0	0	0	0	0	0
W6UAL3	Netrin receptor UNC5 OS=Echinococcus granulosus OX=6210 GN=EGR_07587 PE=3 SV=1	EGR_07587	124.13	7.8	9	6	6	6	3	4	2	0	0	0	4	4	3	1	1	1	4	4	3	1	1	1	4	4	3	1	1	1	12882	10861	12821	0	0	0	1.05694	0.891122	1.05194
W6UAL6	Ectopic p granules protein OS=Echinococcus granulosus OX=6210 GN=EgrG_001189500 PE=4 SV=1	EgrG_001189500	325.38	0.6	1	1	1	1	0	0	1	0	0	0	1	0	1	0	0	0	1	0	1	0	0	0	1	0	1	0	0	0	0	0	0	0	0	0
W6UAL8	Serine/threonine-protein phosphatase OS=Echinococcus granulosus OX=6210 GN=EGR_09643 PE=3 SV=1	EGR_09643	35.174	64.2	82	13	13	13	16	15	15	12	11	13	13	11	13	10	10	11	13	11	13	10	10	11	13	11	13	10	10	11	993960	1071300	1012300	608950	598620	596220	1.22174	1.31681	1.24429	0.748502	0.735805	0.732855	0.586	2.21315e-05
W6UAM2	Ankyrin-3 OS=Echinococcus granulosus OX=6210 GN=EGR_09648 PE=4 SV=1	EGR_09648	218.12	37.3	203	52	51	51	58	55	61	10	9	10	48	46	47	19	20	23	47	45	47	19	20	23	47	45	47	19	20	23	839190	821580	812120	360180	348190	381170	1.4134	1.38374	1.36781	0.606631	0.586437	0.641983	0.441	8.18876e-06
W6UAM3	Vacuolar protein sorting-associated protein OS=Echinococcus granulosus OX=6210 GN=EGR_07533 PE=3 SV=1	EGR_07533	558.24	1.4	9	4	4	4	4	3	2	0	0	0	4	3	4	0	0	0	4	3	4	0	0	0	4	3	4	0	0	0	8171	9978.1	8226.3	0	0	0	0.929389	1.13493	0.935679
W6UAM4	Trichoplein keratin filament-binding protein OS=Echinococcus granulosus OX=6210 GN=EGR_09618 PE=4 SV=1	EGR_09618	194.58	1.3	5	2	2	2	0	0	0	2	2	1	0	0	0	2	2	2	0	0	0	2	2	2	0	0	0	2	2	2	0	0	0	20041	18501	20246				1.02271	0.944121	1.03317
W6UAN0	Regulator of microtubule dynamics protein 3 OS=Echinococcus granulosus OX=6210 GN=EGR_06975 PE=4 SV=1	EGR_06975	87.28	10.6	17	5	5	5	4	6	7	0	0	0	5	5	5	0	0	0	5	5	5	0	0	0	5	5	5	0	0	0	53657	52844	49255	0	0	0	1.03348	1.01782	0.948695
W6UAN1	Ankyrin repeat domain-containing protein 49 OS=Echinococcus granulosus OX=6210 GN=EGR_07543 PE=4 SV=1	EGR_07543	28.271	14.6	13	3	3	3	2	2	3	1	3	2	2	3	2	3	3	3	2	3	2	3	3	3	2	3	2	3	3	3	64797	61136	63972	75167	77591	85328	0.908388	0.857065	0.896823	1.05377	1.08775	1.19621	1.254	0.00585148
W6UAP1	GATOR complex protein SEC13 OS=Echinococcus granulosus OX=6210 GN=EGR_06985 PE=3 SV=1	EGR_06985	90.869	18	25	10	10	10	6	5	7	3	2	2	8	8	7	5	4	3	8	8	7	5	4	3	8	8	7	5	4	3	139020	119990	129650	62263	68552	73098	1.40762	1.21494	1.31275	0.630434	0.694112	0.740142	0.525	0.000514878
W6UAP5	Breast carcinoma-amplified sequence protein OS=Echinococcus granulosus OX=6210 GN=EGR_07492 PE=4 SV=1	EGR_07492	136.01	2.6	5	2	2	2	1	2	2	0	0	0	2	2	2	0	0	0	2	2	2	0	0	0	2	2	2	0	0	0	21150	22106	23569	0	0	0	0.949495	0.992413	1.05809
W6UAP6	Myosin-XV OS=Echinococcus granulosus OX=6210 GN=EGR_09612 PE=3 SV=1	EGR_09612	115.99	20.5	38	15	15	15	11	15	12	0	0	0	13	14	13	2	0	2	13	14	13	2	0	2	13	14	13	2	0	2	62887	66849	131560	0	0	15417	0.909057	0.96633	1.90175			0.222859	0.177
W6UAQ3	Sec1 family domain-containing protein OS=Echinococcus granulosus OX=6210 GN=EGR_07502 PE=3 SV=1	EGR_07502	163.84	12	31	13	13	13	11	7	9	2	1	1	12	11	10	5	6	5	12	11	10	5	6	5	12	11	10	5	6	5	119040	113630	106300	84359	95146	84382	1.18476	1.13091	1.05796	0.839592	0.946951	0.839821	0.778	0.00837877
W6UAR5	Glucosidase 2 subunit beta OS=Echinococcus granulosus OX=6210 GN=EGR_09569 PE=4 SV=1	EGR_09569	46.618	38.9	45	11	11	11	8	8	9	7	7	6	10	9	10	9	7	9	10	9	10	9	7	9	10	9	10	9	7	9	188170	212010	191990	374510	443790	395200	0.625264	0.704481	0.637957	1.24445	1.47466	1.3132	2.049	0.000324445
W6UAT4	Vesicular glutamate transporter OS=Echinococcus granulosus OX=6210 GN=EGR_06654 PE=3 SV=1	EGR_06654	124.65	6.7	13	6	6	6	2	4	3	1	2	1	5	6	5	3	3	3	5	6	5	3	3	3	5	6	5	3	3	3	45059	34931	39355	74017	72931	50455	0.85353	0.661681	0.745482	1.40207	1.3815	0.955744	1.654	0.0273605
W6UAT5	Phosphatidylinositol-binding clathrin assembly protein OS=Echinococcus granulosus OX=6210 GN=EGR_09561 PE=4 SV=1	EGR_09561	64.404	10.4	25	6	6	6	6	9	10	0	0	0	5	6	6	0	0	0	5	6	6	0	0	0	5	6	6	0	0	0	52794	51628	51320	0	0	0	1.01695	0.994491	0.988558
W6UAU1	Eukaryotic translation initiation factor 3 subunit I OS=Echinococcus granulosus OX=6210 GN=EGR_07473 PE=3 SV=1	EGR_07473	35.474	39.8	48	9	9	9	8	7	6	9	8	10	7	6	7	9	9	9	7	6	7	9	9	9	7	6	7	9	9	9	188200	240890	294160	257010	254360	243810	0.763783	0.977618	1.19381	1.04304	1.03228	0.989469	1.044	0.671686
W6UAU2	Phospholipase OS=Echinococcus granulosus OX=6210 GN=EGR_06664 PE=3 SV=1	EGR_06664	170.38	23.1	78	27	27	27	26	26	26	0	0	0	27	27	27	1	0	0	27	27	27	1	0	0	27	27	27	1	0	0	138550	138110	140860	0	0	0	0.995521	0.99236	1.01212
W6UAU5	Glutaminyl-tRNA synthetase OS=Echinococcus granulosus OX=6210 GN=EGR_06669 PE=3 SV=1	EGR_06669	65.289	59.8	122	26	26	26	32	30	29	11	9	11	26	26	26	17	16	14	26	26	26	17	16	14	26	26	26	17	16	14	815340	847610	828790	222570	201860	211420	1.56416	1.62606	1.58996	0.426981	0.38725	0.40559	0.255	1.45901e-06
W6UAV0	Actin-related protein 3B OS=Echinococcus granulosus OX=6210 GN=EGR_07483 PE=3 SV=1	EGR_07483	48.193	50.9	89	16	16	16	19	18	18	12	11	11	16	16	15	11	10	10	16	16	15	11	10	10	16	16	15	11	10	10	572870	543840	573510	218360	211200	214680	1.47238	1.39777	1.47403	0.561226	0.542824	0.551768	0.381	1.10532e-06
W6UAV9	Methyltransferase-like protein 11A OS=Echinococcus granulosus OX=6210 GN=EGR_07427 PE=3 SV=1	EGR_07427	296.71	3	9	6	6	6	3	4	2	0	0	0	6	5	6	0	0	0	6	5	6	0	0	0	6	5	6	0	0	0	30916	31483	30651	0	0	0	0.996754	1.01503	0.988211
W6UAW9	Casein kinase I isoform gamma-1 OS=Echinococcus granulosus OX=6210 GN=EGR_06602 PE=4 SV=1	EGR_06602	70.511	11.8	16	7	6	6	5	6	5	0	0	0	5	6	7	1	0	1	5	5	6	1	0	0	5	5	6	1	0	0	46329	45544	45250	0	0	0	1.01359	0.996419	0.989987
W6UAX7	Calcium-binding mitochondrial carrier protein SCaMC-1 OS=Echinococcus granulosus OX=6210 GN=EGR_07432 PE=3 SV=1	EGR_07432	157.46	9.2	28	9	9	9	6	7	8	2	3	2	6	8	8	5	4	5	6	8	8	5	4	5	6	8	8	5	4	5	60497	61156	60136	75416	85387	77828	0.863379	0.872784	0.858227	1.0763	1.2186	1.11072	1.313	0.00197148
W6UAX9	Disintegrin and metalloproteinase domain-containing protein OS=Echinococcus granulosus OX=6210 GN=EGR_06617 PE=4 SV=1	EGR_06617	181.63	4.1	9	5	5	5	4	2	3	0	0	0	4	4	5	0	1	0	4	4	5	0	1	0	4	4	5	0	1	0	9533.5	8388.6	9579.4	0	0	0	1.03996	0.91507	1.04497
W6UAY2	Vesicle-fusing ATPase OS=Echinococcus granulosus OX=6210 GN=EGR_06622 PE=4 SV=1	EGR_06622	231.9	22.7	117	36	36	36	42	33	35	3	3	1	34	33	35	11	11	11	34	33	35	11	11	11	34	33	35	11	11	11	489540	436820	510650	63597	64469	69234	1.79724	1.60369	1.87474	0.233482	0.236683	0.254177	0.137	3.17034e-06
W6UAY3	Serine/threonine-protein kinase PAK 3 OS=Echinococcus granulosus OX=6210 GN=EGR_07442 PE=4 SV=1	EGR_07442	110.56	5.5	9	4	4	4	3	2	4	0	0	0	3	4	4	2	2	2	3	4	4	2	2	2	3	4	4	2	2	2	159740	196330	166640	196440	321290	337080	0.695772	0.855145	0.725826	0.855625	1.39943	1.4682	1.635	0.0634415
W6UAY5	Expressed conserved protein OS=Echinococcus granulosus OX=6210 GN=EGR_06627 PE=4 SV=1	EGR_06627	29.758	34.1	21	7	7	7	5	8	5	1	1	1	6	7	7	2	2	2	6	7	7	2	2	2	6	7	7	2	2	2	149340	320960	149240	67801	67059	70120	1.08674	2.33561	1.08601	0.493385	0.487986	0.510261	0.331	0.0153683
W6UAY6	Non-specific protein-tyrosine kinase OS=Echinococcus granulosus OX=6210 GN=EGR_07447 PE=4 SV=1	EGR_07447	147.95	1	3	1	1	1	1	1	1	0	0	0	1	1	1	0	0	0	1	1	1	0	0	0	1	1	1	0	0	0	0	0	0	0	0	0
W6UAY7	Reticulon-4-interacting protein OS=Echinococcus granulosus OX=6210 GN=EGR_06890 PE=4 SV=1	EGR_06890	47.702	36.6	29	10	10	10	11	8	8	1	1	0	10	9	9	2	3	2	10	9	9	2	3	2	10	9	9	2	3	2	108710	51087	61242	19098	32088	15651	2.26577	1.06477	1.27642	0.398046	0.668788	0.326203	0.302	0.0189811
W6UAZ9	Expressed conserved protein OS=Echinococcus granulosus OX=6210 GN=EgrG_000929400 PE=4 SV=1	EgrG_000929400	29.483	14.5	11	4	4	4	0	0	0	4	4	3	2	1	2	4	4	3	2	1	2	4	4	3	2	1	2	4	4	3	3976.9	0	3961	262670	271390	274720	0.024347		0.024249	1.60808	1.66147	1.68185	67.926	1.53481e-07
W6UB02	Dol-P-Glc:Glc(2)Man(9)GlcNAc(2)-PP-Dol alpha-1,2-glucosyltransferase OS=Echinococcus granulosus OX=6210 GN=EGR_06905 PE=3 SV=1	EGR_06905	51.695	3.6	3	1	1	1	1	1	1	0	0	0	1	1	1	0	0	0	1	1	1	0	0	0	1	1	1	0	0	0	0	0	0	0	0	0
W6UB03	Alpha-1,4 glucan phosphorylase OS=Echinococcus granulosus OX=6210 GN=EGR_06545 PE=3 SV=1	EGR_06545	70.384	62	242	32	27	32	58	59	59	21	22	23	32	30	32	25	22	24	27	25	27	21	18	20	32	30	32	25	22	24	3617400	3601400	3646400	629290	586510	612730	1.70985	1.70229	1.72356	0.297449	0.277228	0.289622	0.168	1.1203e-07
W6UB04	ER membrane protein complex subunit 2 OS=Echinococcus granulosus OX=6210 GN=EGR_09494 PE=3 SV=1	EGR_09494	46.016	18.7	19	6	6	6	3	3	3	3	4	3	5	5	5	4	4	4	5	5	5	4	4	4	5	5	5	4	4	4	63047	54770	50740	93342	96732	102840	0.819731	0.712114	0.659716	1.21362	1.2577	1.33712	1.738	0.00133301
W6UB11	Presequence protease, mitochondrial OS=Echinococcus granulosus OX=6210 GN=EGR_06555 PE=3 SV=1	EGR_06555	112.83	31.4	103	25	25	25	28	27	27	7	5	9	25	25	25	14	12	14	25	25	25	14	12	14	25	25	25	14	12	14	210850	220080	224160	62352	67803	57261	1.50159	1.56732	1.59638	0.444047	0.482867	0.407791	0.286	1.76277e-05
W6UB21	Dynein intermediate chain 3, ciliary OS=Echinococcus granulosus OX=6210 GN=EGR_06565 PE=4 SV=1	EGR_06565	100.87	8.1	14	5	5	5	0	2	1	3	4	4	0	3	1	4	4	4	0	3	1	4	4	4	0	3	1	4	4	4	0	6357.6	0	37569	39366	38948		0.208036		1.22935	1.28815	1.27447	6.076
W6UB22	Serine palmitoyltransferase OS=Echinococcus granulosus OX=6210 GN=EGR_07406 PE=4 SV=1	EGR_07406	48.679	18.7	21	6	6	6	4	2	3	3	5	4	4	3	3	4	5	5	4	3	3	4	5	5	4	3	3	4	5	5	118470	122180	115290	57063	58881	56752	1.34463	1.38674	1.30854	0.647663	0.668297	0.644133	0.485	3.72027e-06
W6UB29	Calcium-binding atopy-related autoantigen OS=Echinococcus granulosus OX=6210 GN=EGR_06575 PE=4 SV=1	EGR_06575	53.094	17.4	20	8	8	8	4	6	7	1	1	1	6	8	7	2	3	4	6	8	7	2	3	4	6	8	7	2	3	4	41118	44987	43709	25176	28041	15473	1.24284	1.35978	1.32115	0.760972	0.84757	0.467688	0.529	0.0225466
W6UB32	Dynein light chain OS=Echinococcus granulosus OX=6210 GN=EGR_09470 PE=3 SV=1	EGR_09470	10.691	58.1	22	6	5	5	6	7	9	0	0	0	6	6	6	2	2	3	5	5	5	1	1	2	5	5	5	1	1	2	1306500	1390500	1338700	0	0	24577	1.2871	1.36986	1.31883			0.024212	0.018
W6UB38	High mobility group-T protein OS=Echinococcus granulosus OX=6210 GN=EGR_09475 PE=4 SV=1	EGR_09475	20.049	43.9	43	9	9	9	8	6	8	6	8	7	7	5	6	6	7	7	7	5	6	6	7	7	7	5	6	6	7	7	1163800	1176800	1307700	2510400	2933900	3554200	0.55214	0.558307	0.62041	1.19101	1.39193	1.68621	2.466	0.00112929
W6UB43	Reticulocalbin-1 OS=Echinococcus granulosus OX=6210 GN=EGR_06842 PE=4 SV=1	EGR_06842	27.994	17.8	10	4	4	4	0	0	0	3	3	4	0	0	0	4	4	4	0	0	0	4	4	4	0	0	0	4	4	4	0	0	0	53105	54080	48594				1.0227	1.04147	0.935826
W6UB44	Transmembrane protein OS=Echinococcus granulosus OX=6210 GN=EGR_07416 PE=4 SV=1	EGR_07416	24.22	5.6	3	1	1	1	0	0	0	1	1	1	0	0	0	1	1	1	0	0	0	1	1	1	0	0	0	1	1	1	0	0	0	0	0	0
W6UB48	Phosphomannomutase OS=Echinococcus granulosus OX=6210 GN=EGR_06847 PE=3 SV=1	EGR_06847	32.23	53.9	79	18	18	18	12	15	12	13	12	15	13	14	13	16	16	16	13	14	13	16	16	16	13	14	13	16	16	16	243130	233090	235680	261710	252760	258280	0.982575	0.942	0.952467	1.05766	1.02149	1.0438	1.085	0.0071398
W6UB49	NADH dehydrogenase [ubiquinone] 1 beta subcomplex subunit 7 OS=Echinococcus granulosus OX=6210 GN=EGR_07415 PE=3 SV=1	EGR_07415	14.012	46.7	27	4	4	4	5	6	6	3	4	3	4	4	4	4	4	3	4	4	4	4	4	3	4	4	4	4	4	3	147910	166110	165470	121670	112950	115260	1.07004	1.20171	1.19708	0.88021	0.817126	0.833838	0.73	0.00204395
W6UB51	Cyclin-K OS=Echinococcus granulosus OX=6210 GN=EGR_09442 PE=3 SV=1	EGR_09442	48.328	3.4	1	1	1	1	0	0	1	0	0	0	0	0	1	0	0	0	0	0	1	0	0	0	0	0	1	0	0	0	0	0	0	0	0	0
W6UB54	Canalicular multispecific organic anion transporter OS=Echinococcus granulosus OX=6210 GN=EGR_07334 PE=3 SV=1	EGR_07334	101.59	19.9	31	14	14	14	12	8	11	0	0	0	12	13	12	2	2	1	12	13	12	2	2	1	12	13	12	2	2	1	86128	74529	59675	40329	38032	0	1.44175	1.24758	0.998935	0.675091	0.63664		0.533	0.021403
W6UB61	Myosin-VI OS=Echinococcus granulosus OX=6210 GN=EGR_06857 PE=3 SV=1	EGR_06857	121.5	23.1	44	18	18	18	14	14	15	0	0	1	15	17	15	2	3	3	15	17	15	2	3	3	15	17	15	2	3	3	89297	103790	106180	4595	3161.5	1610.6	1.73598	2.01773	2.06419	0.089329	0.061461	0.031311	0.031	0.000338638
W6UB70	Myb-binding protein OS=Echinococcus granulosus OX=6210 GN=EGR_06516 PE=4 SV=1	EGR_06516	138.14	16	43	14	14	14	14	13	13	1	1	1	14	14	13	3	3	2	14	14	13	3	3	2	14	14	13	3	3	2	46800	37264	45323	5300.4	3992.3	7369.2	1.92264	1.53089	1.86197	0.217752	0.164012	0.302742	0.129	0.000405688
W6UB80	Golgi-associated plant pathogenesis-related protein OS=Echinococcus granulosus OX=6210 GN=EGR_06757 PE=4 SV=1	EGR_06757	43.594	19	14	5	5	5	6	4	4	0	0	0	5	5	5	0	1	1	5	5	5	0	1	1	5	5	5	0	1	1	52248	47980	51539	0	0	0	1.03279	0.948428	1.01878
W6UB84	Neuroblastoma-amplified sequence OS=Echinococcus granulosus OX=6210 GN=EGR_06762 PE=4 SV=1	EGR_06762	260.96	6.3	23	10	10	10	9	8	6	0	0	0	9	10	9	0	0	0	9	10	9	0	0	0	9	10	9	0	0	0	22967	22823	24382	0	0	0	0.981887	0.975731	1.04238
W6UB91	V-type proton ATPase subunit a OS=Echinococcus granulosus OX=6210 GN=EGR_07369 PE=3 SV=1	EGR_07369	97.086	20	27	13	12	12	9	8	10	0	0	0	13	11	13	1	2	2	12	10	12	1	2	2	12	10	12	1	2	2	60291	155190	196220	0	9481.2	10577	0.698202	1.79718	2.27233		0.109797	0.122487	0.073	0.0127298
W6UB97	Uncharacterized protein OS=Echinococcus granulosus OX=6210 GN=EGR_06777 PE=4 SV=1	EGR_06777	18.131	11.4	2	1	1	1	1	0	1	0	0	0	1	1	1	1	1	1	1	1	1	1	1	1	1	1	1	1	1	1	0	0	0	0	0	0
W6UBA0	Golgin subfamily A member 2 OS=Echinococcus granulosus OX=6210 GN=EGR_07287 PE=4 SV=1	EGR_07287	73.561	17.3	31	10	10	10	3	3	3	8	7	7	6	6	7	10	8	8	6	6	7	10	8	8	6	6	7	10	8	8	21523	19576	21388	60725	64604	63919	0.512992	0.466586	0.509774	1.44735	1.53981	1.52348	3.029	6.68878e-06
W6UBA4	DIS3-like exonuclease 1 OS=Echinococcus granulosus OX=6210 GN=EGR_07292 PE=3 SV=1	EGR_07292	134.96	16	25	13	13	13	7	9	9	0	0	0	12	11	13	1	2	2	12	11	13	1	2	2	12	11	13	1	2	2	47174	38391	37024	0	29333	26891	1.31909	1.0735	1.03527		0.820214	0.751931	0.688	0.0368548
W6UBA6	Flotillin-1 OS=Echinococcus granulosus OX=6210 GN=EGR_06787 PE=3 SV=1	EGR_06787	42.293	18	14	6	6	6	4	4	3	1	1	1	5	5	6	2	2	2	5	5	6	2	2	2	5	5	6	2	2	2	125490	156460	152840	207430	212380	213960	0.704631	0.878528	0.858202	1.16473	1.19252	1.20139	1.458	0.00566936
W6UBB3	Chromatin-remodeling ATPase INO80 OS=Echinococcus granulosus OX=6210 GN=EGR_07307 PE=3 SV=1	EGR_07307	137	3.5	2	2	2	2	0	1	1	0	0	0	1	1	2	0	0	0	1	1	2	0	0	0	1	1	2	0	0	0	0	0	0	0	0	0
W6UBB4	Post-GPI attachment to proteins factor 3 OS=Echinococcus granulosus OX=6210 GN=EGR_06459 PE=3 SV=1	EGR_06459	69.455	5.8	10	3	3	3	3	3	2	1	0	1	3	3	3	2	0	1	3	3	3	2	0	1	3	3	3	2	0	1	63227	63541	34194	9530.4	0	0	1.4834	1.49076	0.802241	0.223597			0.178
W6UBC0	Bifunctional aminoacyl-tRNA synthetase OS=Echinococcus granulosus OX=6210 GN=EGR_07317 PE=3 SV=1	EGR_07317	148.94	44.1	136	43	43	43	37	40	43	8	3	5	39	41	42	17	10	11	39	41	42	17	10	11	39	41	42	17	10	11	184240	255240	208860	39364	31170	35872	1.46465	2.02908	1.66037	0.312932	0.247792	0.285171	0.164	0.000102436
W6UBC1	Estradiol 17-beta-dehydrogenase OS=Echinococcus granulosus OX=6210 GN=EGR_09395 PE=3 SV=1	EGR_09395	34.73	24.7	42	8	8	8	9	10	11	3	4	5	8	8	8	6	7	8	8	8	8	6	7	8	8	8	8	6	7	8	395140	330600	299220	136960	141550	117200	1.66882	1.39624	1.26371	0.578431	0.597817	0.494978	0.386	0.000690254
W6UBC2	EGF-like domain-containing protein OS=Echinococcus granulosus OX=6210 GN=EGR_06469 PE=4 SV=1	EGR_06469	174.19	2.9	5	3	3	3	1	2	2	0	0	0	2	2	3	0	0	0	2	2	3	0	0	0	2	2	3	0	0	0	194140	198740	200220	0	0	0	0.981993	1.00526	1.01275
W6UBD0	Zinc finger MYND domain-containing protein OS=Echinococcus granulosus OX=6210 GN=EGR_06702 PE=4 SV=1	EGR_06702	115.56	17.7	30	12	12	12	10	10	10	0	0	0	10	12	11	3	1	1	10	12	11	3	1	1	10	12	11	3	1	1	100540	81557	53224	10635	0	0	1.63509	1.32637	0.865586	0.172958			0.136
W6UBD1	Heat shock cognate protein OS=Echinococcus granulosus OX=6210 GN=EGR_07332 PE=3 SV=1	EGR_07332	68.663	19.8	17	9	8	8	5	2	5	2	2	1	8	7	8	5	5	5	7	6	7	4	4	4	7	6	7	4	4	4	68777	102500	48672	303090	165730	303200	0.416003	0.619979	0.294396	1.83326	1.00243	1.83393	3.51	0.0127363
W6UBD4	Calnexin OS=Echinococcus granulosus OX=6210 GN=EGR_06707 PE=3 SV=1	EGR_06707	63.441	61.6	166	28	28	28	27	28	25	29	29	28	23	25	25	25	24	24	23	25	25	25	24	24	23	25	25	25	24	24	1150000	1173300	1161200	3004100	3124400	3036400	0.54548	0.556532	0.550793	1.42494	1.482	1.44026	2.63	2.00187e-07
W6UBD9	Hypothetical protein OS=Spirometra erinaceieuropaei OX=99802 GN=SERJ2_LOCUS19219 PE=3 SV=1	SERJ2_LOCUS19219	11.679	71.3	9	4	3	4	2	1	2	1	1	2	3	2	4	3	3	2	2	2	3	2	2	2	3	2	4	3	3	2	49981	53658	48153	31395	75318	63906	0.930136	0.998564	0.896117	0.584254	1.40165	1.18928	1.124	0.855854
W6UBE4	Non-lysosomal glucosylceramidase OS=Echinococcus granulosus OX=6210 GN=EGR_06717 PE=4 SV=1	EGR_06717	110.3	44.9	100	29	29	29	33	33	33	0	0	1	26	26	28	6	4	5	26	26	28	6	4	5	26	26	28	6	4	5	291820	299680	288280	2388.1	1563.3	1761.2	1.97734	2.0306	1.95335	0.016182	0.010593	0.011934	0.006	2.35938e-06
W6UBF1	Carbonic anhydrase OS=Echinococcus granulosus OX=6210 GN=EGR_07248 PE=3 SV=1	EGR_07248	29.449	56.7	57	14	14	14	17	18	17	2	2	1	14	14	14	10	8	7	14	14	14	10	8	7	14	14	14	10	8	7	460920	473780	475570	51851	41750	41535	1.78951	1.83944	1.84639	0.20131	0.162093	0.161259	0.096	5.7798e-06
W6UBF5	Transcription factor E2F4 OS=Echinococcus granulosus OX=6210 GN=EGR_07253 PE=3 SV=1	EGR_07253	32.575	42.3	25	8	8	8	5	5	5	4	3	3	6	6	5	4	4	3	6	6	5	4	4	3	6	6	5	4	4	3	46565	43534	47141	83699	72069	76485	0.756144	0.706925	0.765498	1.35914	1.17029	1.242	1.692	0.000467007
W6UBF6	OTU domain-containing protein 6B OS=Echinococcus granulosus OX=6210 GN=EGR_09348 PE=4 SV=1	EGR_09348	38.457	10.2	4	3	3	3	1	1	2	0	0	0	3	3	3	0	0	0	3	3	3	0	0	0	3	3	3	0	0	0	8787.3	10568	10420	0	0	0	0.885361	1.06478	1.04986
W6UBG1	SNW domain-containing protein OS=Echinococcus granulosus OX=6210 GN=EGR_09353 PE=3 SV=1	EGR_09353	60.326	23.3	24	8	8	8	2	3	3	5	5	6	6	5	5	6	7	7	6	5	5	6	7	7	6	5	5	6	7	7	50627	50833	49684	143750	132450	135340	0.539845	0.542041	0.529789	1.53283	1.41234	1.44315	2.723	2.51099e-06
W6UBG5	Ubiquinol-cytochrome c reductase complex chaperone CBP3 OS=Echinococcus granulosus OX=6210 GN=EGR_09358 PE=3 SV=1	EGR_09358	29.376	13.9	5	3	3	3	2	1	2	0	0	0	3	3	3	0	1	0	3	3	3	0	1	0	3	3	3	0	1	0	14507	15662	15123	0	0	0	0.960898	1.0374	1.0017
W6UBG6	Isocitrate dehydrogenase [NAD] subunit gamma OS=Echinococcus granulosus OX=6210 GN=EGR_07268 PE=3 SV=1	EGR_07268	46.528	41.8	86	13	13	13	18	19	17	11	11	10	12	12	12	11	11	11	12	12	12	11	11	11	12	12	12	11	11	11	458690	450910	441970	283950	278060	278650	1.25541	1.23411	1.20965	0.777154	0.761033	0.762648	0.622	2.99122e-06
W6UBH3	Expressed conserved protein OS=Echinococcus multilocularis OX=6211 GN=EmuJ_000538400 PE=4 SV=1	EmuJ_000538400	42.427	8	4	2	2	2	0	0	0	1	1	2	0	0	0	1	2	2	0	0	0	1	2	2	0	0	0	1	2	2	0	0	0	0	79827	86985					0.957089	1.04291
W6UBH4	Rho-GAP domain-containing protein OS=Echinococcus granulosus OX=6210 GN=EGR_06399 PE=4 SV=1	EGR_06399	95.555	6.6	11	3	3	3	4	3	4	0	0	0	3	3	3	1	0	0	3	3	3	1	0	0	3	3	3	1	0	0	52758	51333	54894	0	0	0	0.995528	0.968639	1.03583
W6UBH7	Calcium-activated potassium channel subunit alpha-1 OS=Echinococcus granulosus OX=6210 GN=EGR_06404 PE=4 SV=1	EGR_06404	83.814	6.5	4	3	3	3	0	1	3	0	0	0	3	2	3	1	0	0	3	2	3	1	0	0	3	2	3	1	0	0	15197	19791	18721	0	0	0	0.848852	1.10546	1.04569
W6UBH8	SAM domain and HD domain-containing protein OS=Echinococcus granulosus OX=6210 GN=EGR_06722 PE=4 SV=1	EGR_06722	63.435	13.9	10	5	5	5	0	0	0	3	3	4	2	1	1	4	4	5	2	1	1	4	4	5	2	1	1	4	4	5	33068	0	0	52865	54150	67677	0.636658			1.01781	1.04255	1.30298	1.761
W6UBI1	Malic enzyme OS=Echinococcus granulosus OX=6210 GN=EGR_06409 PE=3 SV=1	EGR_06409	65.26	50.8	113	20	20	20	27	27	29	11	11	8	19	20	20	15	13	13	19	20	20	15	13	13	19	20	20	15	13	13	1198000	1111900	1122100	137110	144250	132430	1.86906	1.73473	1.75064	0.213912	0.225051	0.20661	0.121	4.07827e-07
W6UBI2	Integrator complex subunit 4 OS=Echinococcus granulosus OX=6210 GN=EGR_07196 PE=4 SV=1	EGR_07196	128.33	3.4	6	3	3	3	3	1	2	0	0	0	3	3	3	1	0	0	3	3	3	1	0	0	3	3	3	1	0	0	32875	31088	30396	0	0	0	1.04521	0.988395	0.966394
W6UBI3	Protein transport protein Sec24C OS=Echinococcus granulosus OX=6210 GN=EGR_06414 PE=4 SV=1	EGR_06414	110.37	35.7	100	24	24	24	28	33	34	1	2	2	22	23	24	4	3	4	22	23	24	4	3	4	22	23	24	4	3	4	489550	516030	512490	62681	62449	63590	1.72095	1.81404	1.80159	0.220347	0.219531	0.223542	0.124	2.93054e-08
W6UBI7	Transcription initiation factor IIA subunit OS=Echinococcus granulosus OX=6210 GN=EGR_09323 PE=3 SV=1	EGR_09323	17.138	11	2	1	1	1	0	0	0	1	0	1	1	0	0	1	1	1	1	0	0	1	1	1	1	0	0	1	1	1	0	0	0	0	0	0
W6UBJ1	Silencing protein OS=Echinococcus granulosus OX=6210 GN=EGR_06737 PE=3 SV=1	EGR_06737	55.902	7.8	9	3	3	3	3	3	3	0	0	0	3	3	3	0	0	0	3	3	3	0	0	0	3	3	3	0	0	0	15561	16875	15858	0	0	0	0.966642	1.04827	0.985091
W6UBK6	Hypothetical transcript OS=Echinococcus multilocularis OX=6211 GN=EmuJ_000737600 PE=4 SV=1	EmuJ_000737600	69.211	8.7	12	4	4	4	3	3	3	1	1	1	3	3	3	3	3	2	3	3	3	3	3	2	3	3	3	3	3	2	23120	24326	25600	39120	26930	27691	0.831719	0.875104	0.920935	1.4073	0.968781	0.996157	1.283	0.129672
W6UBK8	Dystrophin OS=Echinococcus granulosus OX=6210 GN=EGR_07206 PE=4 SV=1	EGR_07206	324.74	16.8	98	37	37	37	27	30	33	2	2	4	34	32	35	12	13	13	34	32	35	12	13	13	34	32	35	12	13	13	122880	77758	102150	27007	31290	30053	1.88496	1.1928	1.56697	0.414283	0.479984	0.461009	0.292	0.000965724
W6UBK9	Innexin OS=Echinococcus granulosus OX=6210 GN=inx PE=3 SV=1	inx	87.215	1.1	6	1	1	1	1	1	1	1	1	1	1	1	1	1	1	1	1	1	1	1	1	1	1	1	1	1	1	1	0	0	0	0	0	0
W6UBL1	WD repeat-containing protein 70 OS=Echinococcus granulosus OX=6210 GN=EGR_06332 PE=4 SV=1	EGR_06332	68.911	14.1	14	6	6	6	2	2	4	2	2	2	4	5	4	3	3	3	4	5	4	3	3	3	4	5	4	3	3	3	33697	34450	33959	55034	46368	51569	0.792631	0.810344	0.798794	1.29453	1.09068	1.21302	1.498	0.00133708
W6UBL4	Heat shock cognate protein OS=Echinococcus granulosus OX=6210 GN=EGR_06337 PE=3 SV=1	EGR_06337	6.7534	17.7	6	1	1	1	1	1	1	1	1	1	1	1	1	1	1	1	1	1	1	1	1	1	1	1	1	1	1	1	0	0	0	0	0	0
W6UBL5	S-adenosylmethionine synthase OS=Echinococcus granulosus OX=6210 GN=EGR_09306 PE=3 SV=1	EGR_09306	44.445	39.1	56	11	11	11	6	8	7	14	10	11	7	8	8	11	10	10	7	8	8	11	10	10	7	8	8	11	10	10	61745	62154	67286	392580	402290	400600	0.267168	0.268938	0.291144	1.69868	1.74069	1.73338	6.253	3.55595e-07
W6UBL8	Apolipoprotein A-I-binding protein OS=Echinococcus granulosus OX=6210 GN=EGR_06342 PE=4 SV=1	EGR_06342	21.687	12	6	1	1	1	1	1	1	1	1	1	1	1	1	1	1	1	1	1	1	1	1	1	1	1	1	1	1	1	0	0	0	0	0	0
W6UBM1	Arginase OS=Echinococcus granulosus OX=6210 GN=EGR_06681 PE=3 SV=1	EGR_06681	33.88	29.9	18	7	6	7	0	0	0	6	6	6	0	0	0	7	7	7	0	0	0	6	6	6	0	0	0	7	7	7	0	0	0	349260	391320	362070				0.950238	1.06467	0.98509
W6UBN0	Heterogeneous nuclear ribonucleoprotein K OS=Echinococcus granulosus OX=6210 GN=EGR_07216 PE=4 SV=1	EGR_07216	87.958	23.6	53	14	14	14	7	6	7	11	9	13	8	9	10	12	12	12	8	9	10	12	12	12	8	9	10	12	12	12	346410	251640	243820	324880	366040	512040	1.01645	0.738369	0.715424	0.953272	1.07404	1.50244	1.429	0.117655
W6UBN6	Microtubule-associated protein OS=Echinococcus granulosus OX=6210 GN=EGR_06609 PE=4 SV=1	EGR_06609	148.42	42.9	157	38	38	38	22	22	21	32	31	29	24	24	25	31	32	32	24	24	25	31	32	32	24	24	25	31	32	32	1818000	1876300	1737400	766210	662330	684140	1.44584	1.49221	1.38174	0.609362	0.526747	0.544092	0.389	4.41622e-05
W6UBP1	Coiled-coil domain-containing protein 47 OS=Echinococcus granulosus OX=6210 GN=EGR_06614 PE=4 SV=1	EGR_06614	56.279	17.6	15	6	6	6	3	2	4	2	2	2	5	5	6	4	3	3	5	5	6	4	3	3	5	5	6	4	3	3	43934	52763	48999	46726	57582	45388	0.892387	1.07172	0.995267	0.949098	1.16961	0.921921	1.027	0.805675
W6UBP8	Peroxidasin OS=Echinococcus granulosus OX=6210 GN=EGR_06372 PE=4 SV=1	EGR_06372	75.522	30.8	47	15	15	15	12	13	14	3	2	3	15	14	13	3	3	5	15	14	13	3	3	5	15	14	13	3	3	5	120700	164650	208370	40420	39979	63175	1.13637	1.55015	1.96176	0.380546	0.376395	0.59478	0.291	0.00483271
W6UBP9	Sentrin-specific protease OS=Echinococcus granulosus OX=6210 GN=EGR_06624 PE=3 SV=1	EGR_06624	67.564	3.4	1	1	1	1	0	0	0	0	1	0	0	0	0	0	1	0	0	0	0	0	1	0	0	0	0	0	1	0	0	0	0	0	0	0
W6UBQ8	Lysosomal aspartic protease OS=Echinococcus granulosus OX=6210 GN=EGR_07173 PE=3 SV=1	EGR_07173	47.378	19.8	37	9	8	9	7	6	6	6	6	6	7	6	7	7	6	8	7	6	6	7	6	7	7	6	7	7	6	8	892020	907670	911370	732520	768040	633230	1.1047	1.12408	1.12867	0.907174	0.951163	0.78421	0.787	0.0142287
W6UBR0	Microtubule associated protein OS=Echinococcus granulosus OX=6210 GN=EgrG_000420000 PE=4 SV=1	EgrG_000420000	55.594	39.2	53	17	17	17	6	7	6	10	15	9	11	13	11	15	16	15	11	13	11	15	16	15	11	13	11	15	16	15	50881	50697	53929	173980	175730	182330	0.444022	0.442416	0.470621	1.51827	1.53354	1.59113	3.421	9.53525e-07
W6UBS2	Heat shock cognate protein OS=Echinococcus granulosus OX=6210 GN=EGR_09244 PE=3 SV=1	EGR_09244	33.95	4.7	2	1	1	1	0	0	0	1	1	0	0	0	0	1	1	1	0	0	0	1	1	1	0	0	0	1	1	1	0	0	0	0	0	0
W6UBS4	Ubiquilin-1 OS=Echinococcus granulosus OX=6210 GN=EGR_07112 PE=4 SV=1	EGR_07112	58.587	29.3	55	12	12	12	9	8	8	11	10	9	10	9	10	10	10	12	10	9	10	10	10	12	10	9	10	10	10	12	274790	261500	258720	934920	898260	882980	0.46957	0.44686	0.442109	1.59762	1.53498	1.50886	3.417	1.04651e-06
W6UBS6	AP-3 complex subunit delta OS=Echinococcus granulosus OX=6210 GN=EGR_06267 PE=3 SV=1	EGR_06267	120.83	7.8	13	6	6	6	4	4	5	0	0	0	5	6	6	1	1	0	5	6	6	1	1	0	5	6	6	1	1	0	14306	14057	14683	0	0	0	0.997026	0.979673	1.0233
W6UBT4	PWI domain-containing protein OS=Echinococcus granulosus OX=6210 GN=EGR_06277 PE=3 SV=1	EGR_06277	194.86	8	41	12	12	12	6	6	5	9	8	7	9	9	8	11	11	10	9	9	8	11	11	10	9	9	8	11	11	10	64129	88676	97036	205510	213260	185550	0.45047	0.622899	0.681623	1.44359	1.49803	1.30338	2.419	0.00248443
W6UBT5	Mitochondrial ribosomal protein L53 OS=Echinococcus granulosus OX=6210 GN=EGR_07122 PE=3 SV=1	EGR_07122	34.173	4	2	1	1	1	1	0	1	0	0	0	1	1	1	0	0	0	1	1	1	0	0	0	1	1	1	0	0	0	0	0	0	0	0	0
W6UBT6	C type lectin OS=Echinococcus granulosus OX=6210 GN=EGR_06567 PE=4 SV=1	EGR_06567	100.03	6.7	14	6	6	6	1	1	1	3	3	5	3	3	3	6	4	6	3	3	3	6	4	6	3	3	3	6	4	6	21292	20110	18298	63038	58605	61701	0.525633	0.496453	0.451721	1.55621	1.44677	1.52321	3.071	2.17832e-05
W6UBU0	ORM1-like protein OS=Echinococcus granulosus OX=6210 GN=EGR_07127 PE=3 SV=1	EGR_07127	17.617	20.1	4	2	2	2	1	2	1	0	0	0	2	2	2	0	0	0	2	2	2	0	0	0	2	2	2	0	0	0	206770	210680	207400	0	0	0	0.992734	1.01151	0.995759
W6UBU9	PC3-like endoprotease variant B OS=Echinococcus granulosus OX=6210 GN=EGR_06292 PE=4 SV=1	EGR_06292	58.529	15.9	15	6	6	6	6	4	3	1	0	1	6	6	6	2	2	3	6	6	6	2	2	3	6	6	6	2	2	3	107610	189360	93350	90801	88261	33770	1.07048	1.8837	0.928622	0.903265	0.877998	0.335935	0.545	0.171167
W6UBW2	Zinc finger protein 2 OS=Echinococcus granulosus OX=6210 GN=EGR_06493 PE=4 SV=1	EGR_06493	68.899	2.2	2	1	1	1	1	1	0	0	0	0	1	1	0	0	0	0	1	1	0	0	0	0	1	1	0	0	0	0	0	0	0	0	0	0
W6UBX7	UCR_hinge domain-containing protein OS=Echinococcus granulosus OX=6210 GN=EGR_06209 PE=3 SV=1	EGR_06209	9.8253	30.2	21	3	3	3	2	2	2	5	5	5	2	2	2	3	3	3	2	2	2	3	3	3	2	2	2	3	3	3	221950	217610	212430	1603300	1633900	1687400	0.238802	0.234132	0.228559	1.72503	1.75796	1.81552	7.553	5.27462e-08
W6UBX9	Serine/threonine-protein phosphatase 2B catalytic subunit 2 OS=Echinococcus granulosus OX=6210 GN=EGR_07081 PE=4 SV=1	EGR_07081	42.082	9.3	3	2	1	1	1	1	1	0	0	0	2	2	2	1	1	1	1	1	1	0	0	0	1	1	1	0	0	0	41331	49070	47283	0	0	0
W6UBY3	Guanine nucleotide-binding protein G(O) subunit alpha OS=Echinococcus granulosus OX=6210 GN=EGR_07086 PE=4 SV=1	EGR_07086	40.717	66.8	79	19	15	19	21	20	21	6	6	5	19	19	19	10	11	10	15	15	15	8	8	7	19	19	19	10	11	10	1460300	1410400	1442600	222600	228170	224490	1.75638	1.69636	1.73509	0.267733	0.274432	0.270006	0.157	1.23971e-08
W6UBY7	DNA methyltransferase 1-associated protein OS=Echinococcus granulosus OX=6210 GN=EGR_07091 PE=4 SV=1	EGR_07091	228.43	2.8	8	4	4	4	3	3	2	0	0	0	4	3	2	1	1	0	4	3	2	1	1	0	4	3	2	1	1	0	25446	22777	26711	0	0	0	1.01874	0.911882	1.06938
W6UBZ2	U6 snRNA-associated Sm-like protein LSm8 OS=Echinococcus granulosus OX=6210 GN=LSM8 PE=3 SV=1	LSM8	9.8691	60.9	24	4	4	4	4	2	4	5	5	4	4	3	4	4	3	4	4	3	4	4	3	4	4	3	4	4	3	4	136380	110760	137650	473370	481530	446960	0.457997	0.371959	0.462262	1.58969	1.61709	1.501	3.643	6.36708e-05
W6UBZ3	Group XV phospholipase A2 OS=Echinococcus granulosus OX=6210 GN=EGR_09212 PE=4 SV=1	EGR_09212	53.91	4.2	3	1	1	1	1	1	1	0	0	0	1	1	1	0	0	0	1	1	1	0	0	0	1	1	1	0	0	0	0	0	0	0	0	0
W6UBZ4	Titin OS=Echinococcus granulosus OX=6210 GN=EgrG_000597700 PE=4 SV=1	EgrG_000597700	40.761	5.6	3	1	1	1	0	0	0	1	1	1	0	0	0	1	1	1	0	0	0	1	1	1	0	0	0	1	1	1	0	0	0	0	0	0
W6UBZ6	Growth hormone-regulated TBC protein OS=Echinococcus granulosus OX=6210 GN=EGR_07001 PE=4 SV=1	EGR_07001	34.839	7.5	4	2	2	2	2	1	1	0	0	0	2	1	1	0	0	0	2	1	1	0	0	0	2	1	1	0	0	0	0	0	0	0	0	0
W6UBZ7	Receptor expression-enhancing protein OS=Echinococcus granulosus OX=6210 GN=EGR_06446 PE=4 SV=1	EGR_06446	47.794	8.4	9	3	3	3	1	1	1	2	2	2	1	2	2	3	3	3	1	2	2	3	3	3	1	2	2	3	3	3	0	15338	15352	25157	37551	21942		0.664904	0.665511	1.09056	1.62784	0.951188	1.839	0.0679816
W6UBZ8	Serine/threonine-protein phosphatase 2A regulatory subunit A alpha isoform OS=Echinococcus granulosus OX=6210 GN=EGR_06234 PE=4 SV=1	EGR_06234	66.937	51.4	126	24	24	24	31	28	28	13	14	12	21	21	23	17	17	18	21	21	23	17	17	18	21	21	23	17	17	18	633270	631460	582680	638070	636490	623630	1.01442	1.01152	0.933383	1.02211	1.01958	0.99898	1.027	0.380557
W6UC01	Dynein light chain OS=Echinococcus granulosus OX=6210 GN=EGR_06451 PE=3 SV=1	EGR_06451	10.595	47.3	18	3	3	3	5	4	5	1	2	1	3	3	3	1	2	2	3	3	3	1	2	2	3	3	3	1	2	2	238460	230790	241900	0	106650	81900	1.32522	1.28259	1.34434		0.592698	0.455152	0.398	0.00262966
W6UC03	Pyridoxal phosphate homeostasis protein OS=Echinococcus granulosus OX=6210 GN=EGR_06456 PE=3 SV=1	EGR_06456	30.074	29.6	13	6	6	6	2	3	3	3	1	1	4	5	5	4	3	3	4	5	5	4	3	3	4	5	5	4	3	3	40474	44809	42662	38377	39029	34755	1.0114	1.11973	1.06608	0.959001	0.975294	0.868491	0.877	0.0471388
W6UC13	SCY1-like protein OS=Echinococcus granulosus OX=6210 GN=EGR_07016 PE=4 SV=1	EGR_07016	92.095	3.9	5	2	2	2	2	2	1	0	0	0	2	2	1	1	1	1	2	2	1	1	1	1	2	2	1	1	1	1	15197	17090	0	0	0	0	0.94137	1.05863
W6UC16	Peptidylprolyl isomerase OS=Echinococcus granulosus OX=6210 GN=EGR_07021 PE=4 SV=1	EGR_07021	30.048	66.2	72	13	13	13	14	13	13	12	10	10	11	10	12	11	11	10	11	10	12	11	11	10	11	10	12	11	11	10	274050	297060	301020	398520	363330	402340	0.807486	0.875285	0.886953	1.17424	1.07055	1.18549	1.335	0.00274482
W6UC21	Zinc finger protein 600 OS=Echinococcus granulosus OX=6210 GN=EGR_07031 PE=4 SV=1	EGR_07031	95.782	8.8	11	6	6	6	3	4	4	0	0	0	5	6	6	2	2	1	5	6	6	2	2	1	5	6	6	2	2	1	60991	50382	58019	53479	35070	0	1.18227	0.976619	1.12466	1.03665	0.679807		0.784	0.228581
W6UC24	Inner nuclear membrane protein Man1 OS=Echinococcus granulosus OX=6210 GN=EGR_07036 PE=4 SV=1	EGR_07036	85.091	22.2	38	11	11	11	10	10	13	2	2	1	8	9	11	3	4	2	8	9	11	3	4	2	8	9	11	3	4	2	102420	106480	117820	15697	19801	5282.9	1.67216	1.73845	1.92359	0.256277	0.323281	0.086251	0.125	0.00559985
W6UC29	CDGSH iron sulfur domain-containing protein OS=Echinococcus granulosus OX=6210 GN=EGR_06386 PE=4 SV=1	EGR_06386	13.241	23.9	15	3	3	3	3	3	3	2	2	2	3	3	3	3	3	3	3	3	3	3	3	3	3	3	3	3	3	3	443970	437290	442150	1395700	1359400	1404200	0.485858	0.478548	0.483867	1.52738	1.48766	1.53669	3.143	4.98349e-08
W6UC35	RNA-binding protein Musashi Rbp6 OS=Echinococcus granulosus OX=6210 GN=EGR_06396 PE=4 SV=1	EGR_06396	94.32	5.1	7	3	3	3	2	3	2	0	0	0	2	3	2	0	0	0	2	3	2	0	0	0	2	3	2	0	0	0	15428	17640	16316	0	0	0	0.937227	1.0716	0.991171
W6UC37	Junctophilin-1 OS=Echinococcus granulosus OX=6210 GN=EGR_06401 PE=3 SV=1	EGR_06401	112.77	3.9	5	3	3	3	1	2	0	0	1	1	2	2	2	0	1	2	2	2	2	0	1	2	2	2	2	0	1	2	14306	13624	14842	0	0	0	1.00341	0.955578	1.04101
W6UC38	Circulating cathodic antigen OS=Echinococcus granulosus OX=6210 GN=EGR_06976 PE=3 SV=1	EGR_06976	74.087	19.2	33	9	9	9	4	4	6	5	8	6	6	6	6	7	8	7	6	6	6	7	8	7	6	6	6	7	8	7	54965	53392	50795	273050	261060	270260	0.342276	0.33248	0.316308	1.70032	1.62566	1.68295	5.054	4.44382e-07
W6UC41	SUMO-activating enzyme subunit OS=Echinococcus granulosus OX=6210 GN=EGR_06411 PE=3 SV=1	EGR_06411	68.38	21.1	22	9	9	9	5	7	5	1	3	1	8	9	7	5	6	6	8	9	7	5	6	6	8	9	7	5	6	6	89783	107110	79517	75636	66652	76295	1.08829	1.29832	0.963856	0.916813	0.807914	0.924801	0.791	0.077287
W6UC43	Putative kinase-interacting protein OS=Echinococcus granulosus OX=6210 GN=EGR_06416 PE=4 SV=1	EGR_06416	148.41	19.6	54	18	18	18	14	11	11	5	5	8	15	13	12	10	12	11	15	13	12	10	12	11	15	13	12	10	12	11	386980	352280	413230	565100	563500	615560	0.801574	0.729698	0.855947	1.17053	1.16721	1.27504	1.513	0.00160235
W6UC44	Receptor-type tyrosine-protein phosphatase zeta OS=Echinococcus granulosus OX=6210 GN=EGR_06991 PE=4 SV=1	EGR_06991	150.88	12.6	45	11	11	11	14	10	11	3	4	3	11	10	10	6	6	5	11	10	10	6	6	5	11	10	10	6	6	5	172630	176380	172720	73602	60429	66928	1.43323	1.46436	1.43398	0.611068	0.501701	0.555658	0.385	7.56376e-05
W6UC47	Uncharacterized protein OS=Echinococcus granulosus OX=6210 GN=EGR_06426 PE=4 SV=1	EGR_06426	16.952	9.8	5	1	1	1	1	1	1	1	0	1	1	1	1	1	1	1	1	1	1	1	1	1	1	1	1	1	1	1	0	0	0	0	0	0
W6UC56	Glucose-6-phosphatase 3 OS=Echinococcus granulosus OX=6210 GN=EGR_06935 PE=4 SV=1	EGR_06935	38.098	7.2	8	2	2	2	3	2	3	0	0	0	2	2	2	0	0	0	2	2	2	0	0	0	2	2	2	0	0	0	67783	68674	71245	0	0	0	0.979042	0.991911	1.02905
W6UC58	Integrator complex subunit OS=Echinococcus granulosus OX=6210 GN=EGR_06940 PE=4 SV=1	EGR_06940	282.4	1.3	2	2	2	2	0	1	1	0	0	0	0	1	1	0	0	0	0	1	1	0	0	0	0	1	1	0	0	0	0	0	0	0	0	0
W6UC63	Talin-1 OS=Echinococcus granulosus OX=6210 GN=EGR_06344 PE=4 SV=1	EGR_06344	315.58	49.1	365	95	95	95	103	96	95	25	21	25	94	92	95	42	47	42	94	92	95	42	47	42	94	92	95	42	47	42	627520	590500	611270	151820	151210	175860	1.63121	1.53498	1.58897	0.394649	0.393063	0.457139	0.262	1.41163e-05
W6UC66	U3 small nucleolar ribonucleoprotein MPP10 OS=Echinococcus granulosus OX=6210 GN=EGR_06960 PE=4 SV=1	EGR_06960	64.354	10.1	17	4	4	4	4	2	4	2	2	3	4	4	4	3	3	3	4	4	4	3	3	3	4	4	4	3	3	3	20882	26141	21739	40745	41731	40051	0.654988	0.819943	0.681869	1.27801	1.30894	1.25625	1.782	0.00115063
W6UC69	Aminoacyl-tRNA hydrolase OS=Echinococcus granulosus OX=6210 GN=EGR_06349 PE=4 SV=1	EGR_06349	17.396	31.7	26	4	4	4	3	4	4	5	5	5	3	3	3	3	4	4	3	3	3	3	4	4	3	3	3	3	4	4	142550	131120	128360	351440	334510	364720	0.588766	0.541557	0.530158	1.45153	1.38161	1.50638	2.613	1.8949e-05
W6UC70	Expressed conserved protein OS=Echinococcus granulosus OX=6210 GN=EgrG_000088000 PE=4 SV=1	EgrG_000088000	20.247	9.2	6	2	2	2	2	1	2	1	0	0	2	2	2	1	1	1	2	2	2	1	1	1	2	2	2	1	1	1	390370	291070	280900	0	0	0	1.21694	0.907382	0.875678
W6UC75	Pfam-B_16477 domain containing protein OS=Echinococcus granulosus OX=6210 GN=EGR_06364 PE=4 SV=1	EGR_06364	75.243	9.9	10	5	5	5	4	4	2	0	0	0	5	5	4	0	0	0	5	5	4	0	0	0	5	5	4	0	0	0	19852	19340	19233	0	0	0	1.01936	0.993068	0.987574
W6UC84	Bystin OS=Echinococcus granulosus OX=6210 GN=EGR_06896 PE=3 SV=1	EGR_06896	47.898	15.6	8	5	5	5	0	1	0	3	2	2	2	3	1	4	4	2	2	3	1	4	4	2	2	3	1	4	4	2	17985	20691	0	44444	44073	79881	0.434265	0.499604		1.07314	1.06418	1.9288	2.903	0.0287641
W6UC86	RNA and export factor-binding protein 2 OS=Echinococcus granulosus OX=6210 GN=EGR_06901 PE=4 SV=1	EGR_06901	27.64	27	35	6	6	6	6	4	8	5	6	6	4	4	4	5	5	5	4	4	4	5	5	5	4	4	4	5	5	5	67947	72247	49959	673600	781310	777850	0.168261	0.178909	0.123716	1.66807	1.9348	1.92623	11.742	3.73778e-05
W6UC92	Hypothetical protein OS=Spirometra erinaceieuropaei OX=99802 GN=SERJ2_LOCUS8327 PE=4 SV=1	SERJ2_LOCUS8327	23.837	4.8	3	1	1	1	0	1	0	1	0	1	0	1	1	1	1	1	0	1	1	1	1	1	0	1	1	1	1	1	0	0	0	0	0	0
W6UC93	Minor histocompatibility antigen H13 OS=Echinococcus granulosus OX=6210 GN=EGR_06269 PE=3 SV=1	EGR_06269	40.752	9.3	11	2	2	2	2	3	3	1	1	1	1	2	2	1	1	1	1	2	2	1	1	1	1	2	2	1	1	1	77916	99401	102760	0	0	0	0.834585	1.06472	1.1007
W6UC95	Expressed conserved protein OS=Echinococcus granulosus OX=6210 GN=EGR_06274 PE=4 SV=1	EGR_06274	41.797	34	31	8	8	8	3	3	3	9	6	7	4	3	3	8	8	8	4	3	3	8	8	8	4	3	3	8	8	8	167030	168770	172970	2481600	2569800	2487400	0.124532	0.125829	0.128961	1.8502	1.91596	1.85452	14.818	6.24412e-09
W6UCA1	Nitrilase and fragile histidine triad fusion protein NitFhit OS=Echinococcus granulosus OX=6210 GN=EGR_06828 PE=4 SV=1	EGR_06828	56.686	48.8	74	17	17	17	20	20	20	6	5	3	17	17	17	10	8	8	17	17	17	10	8	8	17	17	17	10	8	8	364030	388150	365400	340230	397430	392870	0.971563	1.03594	0.975219	0.908043	1.0607	1.04853	1.012	0.869234
W6UCB1	ATP-dependent RNA helicase DDX24 OS=Echinococcus granulosus OX=6210 GN=EGR_06299 PE=3 SV=1	EGR_06299	74.674	13.2	10	6	6	6	2	3	5	0	0	0	6	5	6	1	1	1	6	5	6	1	1	1	6	5	6	1	1	1	17076	17801	18034	0	0	0	0.968192	1.0093	1.02251
W6UCB3	Serrate RNA effector molecule OS=Echinococcus granulosus OX=6210 GN=EGR_06848 PE=3 SV=1	EGR_06848	188.09	14.9	61	19	19	19	13	10	11	7	11	9	18	14	17	13	14	14	18	14	17	13	14	14	18	14	17	13	14	14	143730	145090	149090	148420	156820	127890	0.990058	0.999426	1.02698	1.02236	1.08023	0.880947	0.989	0.826171
W6UCB5	Syntaxin-5 OS=Echinococcus granulosus OX=6210 GN=EGR_06304 PE=3 SV=1	EGR_06304	43.123	7.7	6	2	2	2	0	0	0	2	2	2	0	0	0	2	2	2	0	0	0	2	2	2	0	0	0	2	2	2	0	0	0	45645	37793	37587				1.13146	0.936823	0.931717
W6UCC3	Glutathione peroxidase OS=Echinococcus granulosus OX=6210 GN=EGR_06748 PE=3 SV=1	EGR_06748	30.509	22.1	29	6	6	6	6	6	9	3	2	3	6	6	6	3	4	4	6	6	6	3	4	4	6	6	6	3	4	4	1194800	1167200	1205700	345750	367430	396320	1.53271	1.49731	1.54669	0.443535	0.471346	0.508407	0.311	8.68798e-06
W6UCC4	Expressed conserved protein OS=Echinococcus granulosus OX=6210 GN=EgrG_000596300 PE=4 SV=1	EgrG_000596300	43.767	22.4	36	7	7	7	9	10	10	2	3	2	7	7	7	4	4	4	7	7	7	4	4	4	7	7	7	4	4	4	849820	819920	853910	124090	108630	119570	1.77296	1.71058	1.78149	0.258886	0.226632	0.249456	0.14	1.1958e-06
W6UCC7	Putative methyltransferase NSUN5 OS=Echinococcus granulosus OX=6210 GN=EGR_06753 PE=3 SV=1	EGR_06753	99.979	3.2	9	2	2	2	1	1	1	2	2	2	2	2	1	2	2	2	2	2	1	2	2	2	2	2	1	2	2	2	9884.1	10304	0	17827	19080	17254	0.664709	0.692947		1.19887	1.28314	1.16034	1.789	0.000777484
W6UCC9	Solute carrier family 13 member OS=Echinococcus granulosus OX=6210 GN=EGR_06226 PE=3 SV=1	EGR_06226	68.165	5.1	8	3	3	3	3	2	3	0	0	0	3	3	3	1	1	1	3	3	3	1	1	1	3	3	3	1	1	1	231660	245530	248360	0	0	0	0.957866	1.01522	1.02692
W6UCD3	Anaphase-promoting complex subunit 2 OS=Echinococcus granulosus OX=6210 GN=EGR_06231 PE=3 SV=1	EGR_06231	161.35	5.9	24	7	7	7	5	5	5	4	2	3	5	5	5	4	4	4	5	5	5	4	4	4	5	5	5	4	4	4	329360	343980	351580	250410	260710	263600	1.09809	1.14683	1.17217	0.834867	0.869207	0.878842	0.756	0.000348064
W6UCD4	DCN1-like protein OS=Echinococcus granulosus OX=6210 GN=EGR_06763 PE=4 SV=1	EGR_06763	168.25	6.9	33	9	9	9	5	6	6	5	5	6	6	7	6	7	6	8	6	7	6	7	6	8	6	7	6	7	6	8	134540	135590	150300	259250	246270	239910	0.692399	0.697802	0.773506	1.33421	1.26741	1.23468	1.773	0.000172055
W6UCE4	RNA-binding protein 39 OS=Echinococcus granulosus OX=6210 GN=EGR_06246 PE=3 SV=1	EGR_06246	88.472	25.1	47	15	15	15	8	10	12	5	6	6	11	12	12	11	12	10	11	12	12	11	12	10	11	12	12	11	12	10	153850	183850	178490	173760	174990	224150	0.847588	1.01286	0.983335	0.957276	0.964053	1.23488	1.11	0.374808
W6UCE6	Putative methyltransferase OS=Echinococcus granulosus OX=6210 GN=EGR_06783 PE=4 SV=1	EGR_06783	33.22	4.5	4	1	1	1	1	0	0	1	1	1	1	1	1	1	1	1	1	1	1	1	1	1	1	1	1	1	1	1	0	0	0	0	0	0
W6UCE8	Haloacid dehalogenase-like hydrolase domain-containing protein 3 OS=Echinococcus granulosus OX=6210 GN=EGR_06788 PE=4 SV=1	EGR_06788	67.306	1.7	3	1	1	1	1	1	1	0	0	0	1	1	1	0	0	0	1	1	1	0	0	0	1	1	1	0	0	0	0	0	0	0	0	0
W6UCG0	Component of oligomeric Golgi complex 2 OS=Echinococcus granulosus OX=6210 GN=EGR_06703 PE=3 SV=1	EGR_06703	86.1	13.9	19	8	8	8	5	3	4	3	3	1	6	5	4	5	6	6	6	5	4	5	6	6	6	5	4	5	6	6	77801	91304	98232	102480	86382	95220	0.846554	0.99348	1.06886	1.11509	0.939924	1.03609	1.063	0.498859
W6UCG3	Ubiquitin carboxyl-terminal hydrolase 7 OS=Echinococcus granulosus OX=6210 GN=EGR_06708 PE=3 SV=1	EGR_06708	143.29	38.3	87	33	33	33	27	30	25	2	1	2	31	30	31	8	7	9	31	30	31	8	7	9	31	30	31	8	7	9	166170	262760	221210	30938	27075	37353	1.33737	2.11475	1.78035	0.248996	0.217906	0.300625	0.147	0.000302959
W6UCG6	Ndr OS=Echinococcus multilocularis OX=6211 GN=EmuJ_000947700 PE=3 SV=1	EmuJ_000947700	51.784	22.8	36	7	7	7	8	10	9	4	2	3	7	7	7	4	4	3	7	7	7	4	4	3	7	7	7	4	4	3	423240	425110	439880	68560	71143	75424	1.68918	1.69664	1.75559	0.273628	0.283937	0.301022	0.167	4.93183e-07
W6UCH0	Complex I-B14.5a OS=Echinococcus granulosus OX=6210 GN=EGR_09199 PE=3 SV=1	EGR_09199	12.862	53.2	18	5	5	5	4	3	4	2	2	3	5	4	5	4	4	4	5	4	5	4	4	4	5	4	5	4	4	4	138730	134260	139960	164020	161160	163620	0.923072	0.89333	0.931256	1.09135	1.07231	1.08868	1.184	0.000256206
W6UCH1	Dynein light chain OS=Echinococcus granulosus OX=6210 GN=EGR_06164 PE=3 SV=1	EGR_06164	11.123	40	21	4	4	4	4	3	4	4	3	3	4	4	4	4	4	4	4	4	4	4	4	4	4	4	4	4	4	4	115920	101810	104290	242770	242310	256870	0.653703	0.574133	0.588118	1.36904	1.36645	1.44856	2.304	4.61293e-05
W6UCH2	Trafficking protein particle complex subunit OS=Echinococcus granulosus OX=6210 GN=EGR_06718 PE=4 SV=1	EGR_06718	174.93	3.8	9	4	4	4	3	2	4	0	0	0	3	3	4	1	1	1	3	3	4	1	1	1	3	3	4	1	1	1	21010	20592	18997	0	0	0	1.04012	1.01942	0.940461
W6UCH5	RNA polymerase I associated factor A49 OS=Echinococcus granulosus OX=6210 GN=EgrG_000946400 PE=3 SV=1	EgrG_000946400	49.789	8.9	4	3	3	3	1	1	1	1	0	0	2	2	2	1	2	1	2	2	2	1	2	1	2	2	2	1	2	1	29883	30605	29745	0	0	0	0.993528	1.01753	0.98894
W6UCH8	Mediator of RNA polymerase II transcription subunit 7 OS=Echinococcus granulosus OX=6210 GN=EGR_06174 PE=3 SV=1	EGR_06174	29.219	4.6	1	1	1	1	0	0	0	0	1	0	0	0	0	1	1	1	0	0	0	1	1	1	0	0	0	1	1	1	0	0	0	0	0	0
W6UCH9	Zinc finger CCCH domain-containing protein OS=Echinococcus granulosus OX=6210 GN=EGR_09171 PE=3 SV=1	EGR_09171	44.508	15.6	15	5	5	5	2	4	3	2	1	3	5	5	5	4	3	4	5	5	5	4	3	4	5	5	5	4	3	4	72878	45964	52515	223450	171890	231550	0.547785	0.345487	0.394727	1.67955	1.29201	1.74044	3.658	0.00140606
W6UCI1	Expressed conserved protein OS=Echinococcus multilocularis OX=6211 GN=EmuJ_000945300 PE=4 SV=1	EmuJ_000945300	13.136	10.3	1	1	1	1	1	0	0	0	0	0	1	0	1	0	0	0	1	0	1	0	0	0	1	0	1	0	0	0	0	0	0	0	0	0
W6UCJ2	Expressed conserved protein OS=Echinococcus granulosus OX=6210 GN=EgrG_000943800 PE=3 SV=1	EgrG_000943800	28.359	27.4	43	6	6	6	9	11	10	3	5	5	6	6	6	5	6	6	6	6	6	5	6	6	6	6	6	5	6	6	131260	119870	137730	65080	57130	53658	1.39458	1.27357	1.46332	0.691448	0.606982	0.570094	0.452	0.000341005
W6UCJ3	Integrin alpha-5 OS=Echinococcus granulosus OX=6210 GN=EGR_09156 PE=3 SV=1	EGR_09156	148.05	29.1	131	32	32	32	33	37	36	10	8	7	31	32	32	16	17	16	31	32	32	16	17	16	31	32	32	16	17	16	231880	224230	231690	61275	62537	57299	1.60118	1.54835	1.59987	0.423116	0.43183	0.395661	0.263	1.26735e-06
W6UCJ4	G patch domain-containing protein OS=Echinococcus granulosus OX=6210 GN=EGR_06194 PE=4 SV=1	EGR_06194	111.43	3.7	3	2	2	2	1	1	1	0	0	0	2	2	1	0	0	0	2	2	1	0	0	0	2	2	1	0	0	0	0	0	0	0	0	0
W6UCJ7	Expressed conserved protein OS=Echinococcus multilocularis OX=6211 GN=EmuJ_000573000 PE=4 SV=1	EmuJ_000573000	279.88	22	135	39	38	38	31	32	33	16	11	12	34	35	32	21	17	21	33	34	31	21	17	21	33	34	31	21	17	21	548960	663570	721970	172330	139320	174390	1.36075	1.64485	1.78961	0.427169	0.345344	0.432275	0.251	0.000224146
W6UCK2	DNA-directed RNA polymerase I subunit RPA2 OS=Echinococcus granulosus OX=6210 GN=EGR_06723 PE=3 SV=1	EGR_06723	122.02	7.3	11	6	6	6	3	5	3	0	0	0	5	6	4	0	2	1	5	6	4	0	2	1	5	6	4	0	2	1	21813	19606	20585	0	0	0	1.0554	0.948616	0.995984
W6UCK3	Expressed conserved protein OS=Echinococcus granulosus OX=6210 GN=EgrG_001168500 PE=4 SV=1	EgrG_001168500	21.336	9.1	7	2	2	2	1	1	1	1	1	2	2	1	2	1	2	2	2	1	2	1	2	2	2	1	2	1	2	2	29286	0	26717	0	37552	51029	0.810214		0.739141		1.0389	1.41175	1.582	0.107516
W6UCL4	Dynamin GTPase OS=Echinococcus granulosus OX=6210 GN=EGR_06728 PE=3 SV=1	EGR_06728	250.98	11.4	51	21	19	19	17	17	16	0	0	1	20	21	21	6	4	4	18	19	19	4	3	3	18	19	19	4	3	3	150080	135260	138800	15136	9755.8	11862	1.95377	1.76084	1.80692	0.197043	0.127003	0.154422	0.087	4.70321e-05
W6UCM3	Acetyltransferase B complex catalytic subunit NAA20 OS=Echinococcus granulosus OX=6210 GN=EGR_06637 PE=4 SV=1	EGR_06637	21.071	31.9	10	4	4	4	3	2	2	1	1	1	4	3	4	3	2	3	4	3	4	3	2	3	4	3	4	3	2	3	17977	16789	18647	29721	27873	28723	0.771932	0.720919	0.800701	1.27622	1.19687	1.23336	1.616	0.000180431
W6UCM8	V-type proton ATPase subunit S1 OS=Echinococcus granulosus OX=6210 GN=EGR_06141 PE=3 SV=1	EGR_06141	30.174	9.3	3	2	2	2	2	1	0	0	0	0	2	1	1	0	0	0	2	1	1	0	0	0	2	1	1	0	0	0	0	0	0	0	0	0
W6UCN0	Developmentally-regulated GTP-binding protein OS=Echinococcus granulosus OX=6210 GN=EGR_06647 PE=4 SV=1	EGR_06647	53.908	52.8	88	22	22	22	17	14	18	11	14	14	19	17	15	16	19	19	19	17	15	16	19	19	19	17	15	16	19	19	1218800	1258900	1329700	886190	812020	912590	1.13939	1.17687	1.24306	0.828447	0.75911	0.853127	0.686	0.00095059
W6UCN6	THO complex subunit OS=Echinococcus granulosus OX=6210 GN=EGR_06657 PE=3 SV=1	EGR_06657	64.961	13.4	9	5	5	5	3	2	3	0	0	1	5	5	4	1	1	1	5	5	4	1	1	1	5	5	4	1	1	1	30591	34005	32469	0	0	0	0.94548	1.051	1.00352
W6UCN8	WD repeat-containing protein 46 OS=Echinococcus granulosus OX=6210 GN=EGR_09085 PE=4 SV=1	EGR_09085	59.897	10.2	9	4	4	4	3	2	4	0	0	0	4	4	4	0	1	0	4	4	4	0	1	0	4	4	4	0	1	0	23487	23794	25182	0	0	0	0.972372	0.985082	1.04255
W6UCN9	Cytoskeleton-associated protein 5 OS=Echinococcus granulosus OX=6210 GN=EGR_06662 PE=4 SV=1	EGR_06662	228.45	18.9	70	25	25	25	17	23	17	4	4	5	21	23	21	6	6	8	21	23	21	6	6	8	21	23	21	6	6	8	57168	72480	44309	43369	38067	48465	1.12884	1.43119	0.874928	0.856367	0.751673	0.956993	0.747	0.155226
W6UCP0	Cytoplasmic dynein 1 intermediate chain 2 OS=Echinococcus granulosus OX=6210 GN=EGR_09090 PE=4 SV=1	EGR_09090	76.048	31.2	40	13	13	13	9	9	9	3	3	7	12	11	12	9	10	10	12	11	12	9	10	10	12	11	12	9	10	10	122010	107600	131490	201910	196410	291020	0.696908	0.6146	0.751057	1.15329	1.12187	1.66227	1.909	0.010514
W6UCP4	Coiled-coil domain-containing protein 75 OS=Echinococcus granulosus OX=6210 GN=EGR_06667 PE=3 SV=1	EGR_06667	30.33	4.5	2	1	1	1	0	0	0	1	1	0	0	1	1	1	1	1	0	1	1	1	1	1	0	1	1	1	1	1	0	0	0	0	0	0
W6UCQ7	Actin-1 OS=Echinococcus granulosus OX=6210 GN=EGR_09067 PE=3 SV=1	EGR_09067	28.18	17.8	11	3	3	3	0	1	2	3	2	3	3	3	3	3	3	3	3	3	3	3	3	3	3	3	3	3	3	3	142260	156820	299830	3859600	1580400	1123000	0.11918	0.131378	0.251187	3.23344	1.324	0.94081	10.958	0.00609564
W6UCR3	Prenylcysteine oxidase OS=Echinococcus granulosus OX=6210 GN=EGR_06057 PE=3 SV=1	EGR_06057	55.975	24.3	29	8	8	8	4	3	4	5	6	7	4	3	4	6	6	7	4	3	4	6	6	7	4	3	4	6	6	7	52644	55737	52166	115970	118940	120480	0.612214	0.648184	0.606655	1.34865	1.38319	1.4011	2.214	4.59904e-06
W6UCR6	Ras-related protein Rab-27A OS=Echinococcus granulosus OX=6210 GN=EGR_06615 PE=4 SV=1	EGR_06615	36.89	33.6	41	10	10	10	13	12	12	1	0	3	10	10	10	6	6	5	10	10	10	6	6	5	10	10	10	6	6	5	1026700	1003800	965770	178200	170390	158480	1.75838	1.71916	1.65403	0.305194	0.291819	0.271421	0.169	1.32446e-06
W6UCS1	Histone H2A OS=Echinococcus granulosus OX=6210 GN=EGR_06625 PE=3 SV=1	EGR_06625	18.321	36.9	21	5	5	5	5	5	6	2	1	2	5	4	5	3	3	4	5	4	5	3	3	4	5	4	5	3	3	4	1211900	1278100	1231700	145780	156820	141770	1.74539	1.84073	1.7739	0.209953	0.225853	0.204178	0.119	3.89487e-07
W6UCS4	Annexin A7 OS=Echinococcus granulosus OX=6210 GN=EGR_06077 PE=3 SV=1	EGR_06077	35.644	82.5	297	25	25	25	66	68	64	33	33	33	24	24	24	23	22	21	24	24	24	23	22	21	24	24	24	23	22	21	11433000	11080000	11177000	6860100	6988700	7139900	1.25456	1.21583	1.22647	0.752772	0.766884	0.783475	0.623	5.79047e-06
W6UCS9	RNA/RNP complex-1-interacting phosphatase OS=Echinococcus granulosus OX=6210 GN=EGR_06087 PE=4 SV=1	EGR_06087	18.089	20.4	6	2	2	2	3	1	2	0	0	0	2	2	2	0	1	0	2	2	2	0	1	0	2	2	2	0	1	0	64690	74058	66969	0	0	0	0.943383	1.08	0.976618
W6UCT0	Hypothetical protein OS=Spirometra erinaceieuropaei OX=99802 GN=SERJ2_LOCUS26285 PE=4 SV=1	SERJ2_LOCUS26285	84.441	1.3	2	1	1	1	1	1	0	0	0	0	1	1	1	0	0	0	1	1	1	0	0	0	1	1	1	0	0	0	0	0	0	0	0	0
W6UCT3	AT-rich interactive domain-containing protein 4A OS=Echinococcus granulosus OX=6210 GN=EGR_06548 PE=4 SV=1	EGR_06548	188.76	2.6	3	3	3	3	1	1	1	0	0	0	1	3	2	0	0	0	1	3	2	0	0	0	1	3	2	0	0	0	0	0	0	0	0	0
W6UCT4	Sulfhydryl oxidase OS=Echinococcus granulosus OX=6210 GN=EGR_06092 PE=3 SV=1	EGR_06092	68.342	23	46	12	12	12	11	10	11	5	5	4	12	12	12	9	8	8	12	12	12	9	8	8	12	12	12	9	8	8	95178	91453	98099	125300	115710	120910	0.883118	0.848555	0.91022	1.16261	1.07363	1.12187	1.271	0.00145187
[truncated: 2,425 more rows]

## Sheet: Peptide_quant
ID	Sequence	Length	Protein accession	Protein description	Charge	m/z	Mass error [ppm]	PEP	Score	Experiment	Intensity	Unique [yes/no]
[truncated: 187,689 more rows]
