# Supplementary material for: Global profiling of the proteome, phosphoproteome, and N-glycoproteome of protoscoleces and adult worms of Echinococcus granulosus
Source: Front Vet Sci. 2023 Nov 2;10:1275486. doi: 10.3389/fvets.2023.1275486 (PMC10654641; doi:10.3389/fvets.2023.1275486)
Supplement: Supplementary file 2 [file Table_2.XLSX]

## Sheet: Summary
Header line description of table 1			Table 1. MS/MS spectrum database search analysis summary (Localization probability > 0.75)
Total spectrum	Number of spectrum produced by mass spectrometer
Matched spectrum	Number of spectrum matched with alignment protein		Total spectrums	Matched spectrums	Peptides	Modified peptides	Identified proteins	Quantifiable proteins	Identified sites	Quantifiable sites
Peptides	Number of peptides which spectrum hit		919860	90663	16313	10327	3264	1757	11089	6407
Modified peptides	Total number of modified peptides identified
Identified proteins	Number of proteins detected by spectrum search analysis
Quantifiable proteins	Number of proteins quantifiable		Table 2. Differentially modified sites (modified proteins) summary
Identified sites	Number of modification sites detected by spectrum search analysis
Quantifiable sites	Number of modification sites quantifiable		Compare group	Regulated type	fold change >1.2	fold change >1.3	fold change >1.5	fold change >2
			Adult/PSC	Up-regulated	2103 (793)	2070 (783)	2032 (770)	1948 (753)
Header line description of worksheet "Site_quant Normalized"				Down-regulated	3063 (1236)	3042 (1228)	2993 (1217)	2858 (1181)
Protein accession	Protein accession number of database used for search
Position	Modification site localization in protein
Amino acid	The amino acid that modification site modified
Protein description	Protein functional description
Gene name	Name of the gene associated to the protein sequence
Localization probability	Probability of a certain amino acid containing this modification in this peptide
PEP	The maximal posterior error probability for peptides
Score	Andromeda score for the best associated MS/MS spectrum
Modified sequence	Identified peptide sequence marked with modification sites localization probabilities
Charge	The charge-state of the peptide
Mass error [ppm]	Parts per million ratio of peptide mass error between the theory and practice
MS/MS Counts	Number of spectrum matched with peptide
Header line description of worksheet "Peptide_quant"
ID	Identified peptide index number
Sequence	Identified peptide amino acid sequence
Length	Identified peptide amino acid length
Modifications	identified peptide with modification markers
Modified sequence	Identified peptide sequence marked with modification sites localization probabilities
Protein accession	Protein accession number of database used for search
Protein description	Protein functional description
Charge	The charge-state of the peptide
m/z	The recalibrated mass-over-charge value of the peptide
Mass error [ppm]	Parts per million ratio of peptide mass error between the theory and practice
PEP	The maximal posterior error probability for peptides
Score	Andromeda score for the best associated MS/MS spectrum
Experiment	Sample name of identified peptide produced by
Intensity	Ionic signal intensity of identified peptide

## Sheet: Site_quant Normalized
Modification sites information																		Protein quantitation						Normalized modification sites quantitation
Protein accession	Position	Amino acid	Protein description	Gene name	Localization probability	PEP	Score	Charge	Modified sequence	Mass error [ppm]	MS/MS Counts	PSC_1	PSC_2	PSC_3	Adult_1	Adult_2	Adult_3	PSC_1	PSC_2	PSC_3	Adult_1	Adult_2	Adult_3	PSC_1	PSC_2	PSC_3	Adult_1	Adult_2	Adult_3	Adult/PSC Ratio	Adult/PSC P value
A5LIC3	170	S	Elongation factor 1-alpha OS=Echinococcus granulosus OX=6210 GN=ef1a PE=3 SV=1	ef1a	0.985921	8.27526e-07	124.46	2	FQEIS(0.014)S(0.986)EMK	-1.1194	6	1.11731	0.981625	0.90107				1.25236	1.22893	1.31522	0.748367	0.77425	0.680876	0.892	0.799	0.685				0.001	0.001
A5LIC3	243	S	Elongation factor 1-alpha OS=Echinococcus granulosus OX=6210 GN=ef1a PE=3 SV=1	ef1a	1	0.000631178	103.76	2	IS(1)GIGTVPVGR	-0.9233	6	1.49418	1.56008	1.57424	0.448739	0.470665	0.452098	1.25236	1.22893	1.31522	0.748367	0.77425	0.680876	1.193	1.269	1.197	0.6	0.608	0.664	0.512	5.80085e-05
A5LIC3	23	S	Elongation factor 1-alpha OS=Echinococcus granulosus OX=6210 GN=ef1a PE=3 SV=1	ef1a	0.967035	0.00157162	106	2	ST(0.019)S(0.967)T(0.013)GHLIYK	-1.425	6	1.21763	1.15834	1.0291	0.850067	0.857383	0.887487	1.25236	1.22893	1.31522	0.748367	0.77425	0.680876	0.972	0.943	0.782	1.136	1.107	1.303	1.315	0.0313312
A5YTY7	376	S	Calreticulin OS=Echinococcus granulosus OX=6210 GN=EGR_08108 PE=2 SV=1	EGR_08108	0.999277	4.82304e-24	97.525	3	ESSTIES(0.001)LPEES(0.999)GDEEVDLEEAGDASPKDEL	0.087547	5	0.981682	0.932052	1.08627				0.359132	0.342739	0.339577	1.66725	1.63369	1.65761	2.733	2.719	3.199				0.001	0.001
O16058	37	S	Glutathione transferase OS=Echinococcus granulosus OX=6210 GN=GSTmu PE=2 SV=1	GSTmu	0.999997	4.85178e-05	142.71	2	IGS(1)T(0.998)PT(0.002)FDR	-1.0345	19	0.305065	0.318978	0.313331	3.92291	0.599153	0.540566	0.378247	0.376421	0.371212	1.65235	1.59176	1.63	0.807	0.847	0.844	2.374	0.376	0.332	1.234	0.744678
Q56J98	233	S	14-3-3 protein OS=Echinococcus granulosus OX=6210 GN=EGR_03128 PE=2 SV=1	EGR_03128	0.999999	2.0796e-87	205.21	2	DNLTLWNS(1)DAGDTDAAEPPK	2.0798	23	0.718624	0.74201	0.720703	1.27366	1.27557	1.26944	0.466959	0.474849	0.471527	1.52996	1.50813	1.54858	1.539	1.563	1.528	0.832	0.846	0.82	0.54	6.55226e-07
Q56J98	154	S	14-3-3 protein OS=Echinococcus granulosus OX=6210 GN=EGR_03128 PE=2 SV=1	EGR_03128	0.916681	1.57011e-17	164.22	2	S(0.917)AT(0.083)EVAEGDMQTTHPIR	-2.5496	5		1.84722	1.70438	0.473267	0.469595	0.505531	0.466959	0.474849	0.471527	1.52996	1.50813	1.54858		3.89	3.615	0.309	0.311	0.326	0.084	6.19648e-06
U5TBX2	178	S	40S ribosomal protein S9 OS=Echinococcus granulosus OX=6210 GN=EGR_02297 PE=2 SV=1	EGR_02297	1	1.25524e-17	124.24	2	KS(1)GDGDEEEDEE	-0.31367	7	0.78634	1.00965	1.20401				0.986349	1.00037	1.04461	0.964476	0.951687	1.05251	0.797	1.009	1.153				0.001	0.001
U5TBX2	74	S	40S ribosomal protein S9 OS=Echinococcus granulosus OX=6210 GN=EGR_02297 PE=2 SV=1	EGR_02297	1	0.00192579	66.664	2	LFEGS(1)ALLR	-2.8759	3				0.991208	0.967726	1.04107	0.986349	1.00037	1.04461	0.964476	0.951687	1.05251				1.028	1.017	0.989	1000	0.001
U6FT50	183	S	Charged multivesicular body protein 6 OS=Echinococcus granulosus OX=6210 GN=EGR_08886 PE=3 SV=1	EGR_08886	0.950525	8.45222e-72	139.38	3	LLASDVAGDLPAVPDHEVPRPS(0.951)AS(0.591)S(0.458)ADAT(0.001)R	0.38714	4				1.30158	0.845824	0.852591	0.265058	0.332205	0.297013	1.76964	1.72675	1.60933				0.736	0.49	0.53	1000	0.001
U6FT50	185	S	Charged multivesicular body protein 6 OS=Echinococcus granulosus OX=6210 GN=EGR_08886 PE=3 SV=1	EGR_08886	0.751826	8.45222e-72	139.38	3	LLASDVAGDLPAVPDHEVPRPS(0.924)AS(0.752)S(0.318)ADAT(0.007)R	0.32747	2				1.09082	0.90918		0.265058	0.332205	0.297013	1.76964	1.72675	1.60933				0.616	0.527		1000	0.001
U6ITG9	282	S	Dentin sialophosphoprotein OS=Echinococcus granulosus OX=6210 GN=EGR_03820 PE=4 SV=1	EGR_03820	1	6.1591e-128	278.33	2	EGS(1)GLLSGLIQLSSK	-3.0745	6	1.97147	1.83128	1.65375	0.163538	0.191869	0.188087	0.60301	1.03583	0.648999	1.85032	0.885347	0.976493	3.269	1.768	2.548	0.088	0.217	0.193	0.066	0.00117488
U6ITG9	147	S	Dentin sialophosphoprotein OS=Echinococcus granulosus OX=6210 GN=EGR_03820 PE=4 SV=1	EGR_03820	0.999977	4.06229e-18	164.28	2	ERS(1)YSGGPPSGR	-2.4045	12	1.3533	1.25773	0.195112	1.07208		1.12178	0.60301	1.03583	0.648999	1.85032	0.885347	0.976493	2.244	1.214	0.301	0.579		1.149	0.69	0.875691
U6ITG9	149	S	Dentin sialophosphoprotein OS=Echinococcus granulosus OX=6210 GN=EGR_03820 PE=4 SV=1	EGR_03820	0.999459	4.06229e-18	164.28	2	S(0.001)YS(0.999)GGPPSGR	-0.60292	11	1.37006	1.27333	0.250938	1.0545		1.05117	0.60301	1.03583	0.648999	1.85032	0.885347	0.976493	2.272	1.229	0.387	0.57		1.076	0.635	0.728964
U6ITG9	154	S	Dentin sialophosphoprotein OS=Echinococcus granulosus OX=6210 GN=EGR_03820 PE=4 SV=1	EGR_03820	0.999992	0.0321254	70.638	2	ERS(0.996)Y(0.234)S(0.77)GGPPS(1)GR	-0.8783	1				1			0.60301	1.03583	0.648999	1.85032	0.885347	0.976493				0.54
U6ITG9	71	S	Dentin sialophosphoprotein OS=Echinococcus granulosus OX=6210 GN=EGR_03820 PE=4 SV=1	EGR_03820	0.999747	0.0458544	61.577	2	FKS(1)HETAR	-0.71621	1		1					0.60301	1.03583	0.648999	1.85032	0.885347	0.976493		0.965
U6ITG9	335	S	Dentin sialophosphoprotein OS=Echinococcus granulosus OX=6210 GN=EGR_03820 PE=4 SV=1	EGR_03820	1	5.68336e-13	156.02	2	HHS(1)PILT(1)GLLPK	-4.1474	20	0.228372	0.213908	0.212396	1.61033	1.86281	1.87219	0.60301	1.03583	0.648999	1.85032	0.885347	0.976493	0.379	0.207	0.327	0.87	2.104	1.917	5.357	0.00800385
U6ITG9	403	S	Dentin sialophosphoprotein OS=Echinococcus granulosus OX=6210 GN=EGR_03820 PE=4 SV=1	EGR_03820	1	1.28631e-32	189.56	2	IILS(1)PLITHK	-3.5175	8	0.459709	0.445547	0.459306	1.57628	1.47646	1.5827	0.60301	1.03583	0.648999	1.85032	0.885347	0.976493	0.762	0.43	0.708	0.852	1.668	1.621	2.179	0.0541746
U6ITG9	422	S	Dentin sialophosphoprotein OS=Echinococcus granulosus OX=6210 GN=EGR_03820 PE=4 SV=1	EGR_03820	0.992927	0.00401543	82.437	2	LADMDT(0.011)DNS(0.993)S(0.996)R	-2.015	3				0.615852	1.84546	0.538685	0.60301	1.03583	0.648999	1.85032	0.885347	0.976493				0.333	2.084	0.552	1000	0.001
U6ITG9	423	S	Dentin sialophosphoprotein OS=Echinococcus granulosus OX=6210 GN=EGR_03820 PE=4 SV=1	EGR_03820	0.996108	0.00401543	82.437	2	LADMDT(0.011)DNS(0.993)S(0.996)R	-2.015	3				1.65126		0.348745	0.60301	1.03583	0.648999	1.85032	0.885347	0.976493				0.892		0.357	1000	0.001
U6ITG9	194	S	Dentin sialophosphoprotein OS=Echinococcus granulosus OX=6210 GN=EGR_03820 PE=4 SV=1	EGR_03820	1	4.94382e-125	233.31	3	LAHDLENDS(1)MQANEGISR	-1.8321	20	0.399904	0.424956	0.363499	1.54499	1.63681	1.62984	0.60301	1.03583	0.648999	1.85032	0.885347	0.976493	0.663	0.41	0.56	0.835	1.849	1.669	2.666	0.0302178
U6ITG9	306	S	Dentin sialophosphoprotein OS=Echinococcus granulosus OX=6210 GN=EGR_03820 PE=4 SV=1	EGR_03820	0.999917	0.00125435	68.42	2	LQSQPPQFRES(1)AS(1)R	-2.9478	2					1.00437	0.995634	0.60301	1.03583	0.648999	1.85032	0.885347	0.976493					1.134	1.02	1000	0.001
U6ITG9	308	S	Dentin sialophosphoprotein OS=Echinococcus granulosus OX=6210 GN=EGR_03820 PE=4 SV=1	EGR_03820	0.999997	0.00125435	68.42	2	LQSQPPQFRES(1)AS(1)R	-2.9478	2					1.00437	0.995634	0.60301	1.03583	0.648999	1.85032	0.885347	0.976493					1.134	1.02	1000	0.001
U6ITG9	372	S	Dentin sialophosphoprotein OS=Echinococcus granulosus OX=6210 GN=EGR_03820 PE=4 SV=1	EGR_03820	1	0.00209252	84.309	2	PVNFS(1)EEAVR	-0.44164	2					0.969454	1.03055	0.60301	1.03583	0.648999	1.85032	0.885347	0.976493					1.095	1.055	1000	0.001
U6ITG9	443	S	Dentin sialophosphoprotein OS=Echinococcus granulosus OX=6210 GN=EGR_03820 PE=4 SV=1	EGR_03820	1	3.78352e-215	312.39	2	QIEAS(1)PPTIEKPVIR	1.1727	19	0.252598	0.25757	0.242307	1.75274	1.77302	1.72177	0.60301	1.03583	0.648999	1.85032	0.885347	0.976493	0.419	0.249	0.373	0.947	2.003	1.763	4.527	0.00608063
U6ITG9	260	S	Dentin sialophosphoprotein OS=Echinococcus granulosus OX=6210 GN=EGR_03820 PE=4 SV=1	EGR_03820	0.999181	0.00684505	60.14	2	QSGQGGKS(0.999)PDNT(0.001)R	-1.2117	2		0.887917	1.11208				0.60301	1.03583	0.648999	1.85032	0.885347	0.976493		0.857	1.714				0.001	0.001
U6ITG9	243	S	Dentin sialophosphoprotein OS=Echinococcus granulosus OX=6210 GN=EGR_03820 PE=4 SV=1	EGR_03820	0.999998	0.017224	78.816	2	RGS(1)FPYR	-2.4913	7		0.62434	0.642487	1.09328	1.34097	1.29893	0.60301	1.03583	0.648999	1.85032	0.885347	0.976493		0.603	0.99	0.591	1.515	1.33	1.438	0.508783
U6ITG9	267	S	Dentin sialophosphoprotein OS=Echinococcus granulosus OX=6210 GN=EGR_03820 PE=4 SV=1	EGR_03820	0.95625	4.81487e-17	166.48	2	S(0.044)S(0.956)FSNAPLVSGGER	2.1149	7	0.0549777			1.36792	1.27053	1.30657	0.60301	1.03583	0.648999	1.85032	0.885347	0.976493	0.091			0.739	1.435	1.338	12.864
U6ITG9	269	S	Dentin sialophosphoprotein OS=Echinococcus granulosus OX=6210 GN=EGR_03820 PE=4 SV=1	EGR_03820	0.97606	1.93646e-08	88.203	2	S(0.007)S(0.017)FS(0.976)NAPLVSGGER	-1.8514	5				1.25142	0.868268	0.880316	0.60301	1.03583	0.648999	1.85032	0.885347	0.976493				0.676	0.981	0.902	1000	0.001
U6ITG9	275	S	Dentin sialophosphoprotein OS=Echinococcus granulosus OX=6210 GN=EGR_03820 PE=4 SV=1	EGR_03820	1	1.22162e-38	189.07	2	SSFSNAPLVS(1)GGER	-0.11784	9	1.39136	0.890772	0.954337	1.24368	1.16923	0.35062	0.60301	1.03583	0.648999	1.85032	0.885347	0.976493	2.307	0.86	1.47	0.672	1.321	0.359	0.507	0.193033
U6ITG9	176	S	Dentin sialophosphoprotein OS=Echinococcus granulosus OX=6210 GN=EGR_03820 PE=4 SV=1	EGR_03820	0.979658	0.034727	57.279	2	VGS(0.98)T(0.018)T(0.008)LS(0.994)PKR	0.94665	1		1					0.60301	1.03583	0.648999	1.85032	0.885347	0.976493		0.965
U6ITG9	180	S	Dentin sialophosphoprotein OS=Echinococcus granulosus OX=6210 GN=EGR_03820 PE=4 SV=1	EGR_03820	0.999077	0.000382403	140.57	2	VGST(0.001)TLS(0.999)PKR	0.70174	8	1.44337	1.57748	1.39373	0.290992	0.294432		0.60301	1.03583	0.648999	1.85032	0.885347	0.976493	2.394	1.523	2.148	0.157	0.333		0.121	0.00729059
U6IUA5	255	S	Aspartate--tRNA ligase, cytoplasmic OS=Echinococcus granulosus OX=6210 GN=EGR_00331 PE=3 SV=1	EGR_00331	0.995921	0.00321191	45.459	2	FQY(0.004)FNS(0.996)QACLAQSPQLYK	-2.7245	1	1						0.845126	0.820625	0.802444	1.14969	1.19111	1.191	1.183
U6IUA5	262	S	Aspartate--tRNA ligase, cytoplasmic OS=Echinococcus granulosus OX=6210 GN=EGR_00331 PE=3 SV=1	EGR_00331	0.999999	1.63409e-07	90.828	2	FQYFNSQACLAQS(1)PQLYK	-0.24655	6	2.24307	2.21673		0.170566	0.188587	0.181052	0.845126	0.820625	0.802444	1.14969	1.19111	1.191	2.654	2.701		0.148	0.158	0.152	0.057	1.52997e-06
U6IUA5	467	S	Aspartate--tRNA ligase, cytoplasmic OS=Echinococcus granulosus OX=6210 GN=EGR_00331 PE=3 SV=1	EGR_00331	0.998363	0.00197228	72.846	2	T(0.001)IQS(0.998)YIDSFR	-0.90007	4	0.851279			1.00229	1.0596	1.08682	0.845126	0.820625	0.802444	1.14969	1.19111	1.191	1.007			0.872	0.89	0.913	0.885
U6IUA5	163	S	Aspartate--tRNA ligase, cytoplasmic OS=Echinococcus granulosus OX=6210 GN=EGR_00331 PE=3 SV=1	EGR_00331	0.952862	2.85799e-45	132.61	4	VFVISAS(0.047)S(0.953)PVLPFQIEDAMRPDEENDDHLSR	-0.10977	3		1.08454	0.915458				0.845126	0.820625	0.802444	1.14969	1.19111	1.191		1.322	1.141				0.001	0.001
U6IUB1	105	S	Zinc finger C2H2 type OS=Echinococcus granulosus OX=6210 GN=EGR_00327 PE=4 SV=1	EGR_00327	0.999989	1.11975e-27	184.37	3	KLESEHS(1)PGGTRPLK	0.058459	24	0.376325	0.37925	0.372997	1.63704	1.60137	1.63302
U6IUI1	54	S	cAMP dependent protein kinase regulatory OS=Echinococcus granulosus OX=6210 GN=EGR_00342 PE=3 SV=1	EGR_00342	1	0	372.22	3	NQQKENEDAES(1)EEEIMAPPIR	-0.084291	70	0.431214	0.457843	0.585139	1.51802	1.53307	1.47471	0.866778	0.847088	0.858874	1.09378	1.20151	1.13197	0.497	0.54	0.681	1.388	1.276	1.303	2.309	0.000977533
U6IUI1	282	S	cAMP dependent protein kinase regulatory OS=Echinococcus granulosus OX=6210 GN=EGR_00342 PE=3 SV=1	EGR_00342	0.842531	0.0210019	48.476	2	KS(0.843)GS(0.157)DEETELTR	-2.5382	2	0.992858		1.00714				0.866778	0.847088	0.858874	1.09378	1.20151	1.13197	1.145		1.173				0.001	0.001
U6IUI1	29	S	cAMP dependent protein kinase regulatory OS=Echinococcus granulosus OX=6210 GN=EGR_00342 PE=3 SV=1	EGR_00342	0.999997	0.00142254	57.71	2	NRPS(1)NIINFAAEYFEMK	-7.1725	1		1					0.866778	0.847088	0.858874	1.09378	1.20151	1.13197		1.181
U6IUI1	75	S	cAMP dependent protein kinase regulatory OS=Echinococcus granulosus OX=6210 GN=EGR_00342 PE=3 SV=1	EGR_00342	0.999994	0.000119916	116.06	2	QGVAAES(1)YDPEKEDK	1.3109	7				1.05724	1.05323	0.889528	0.866778	0.847088	0.858874	1.09378	1.20151	1.13197				0.967	0.877	0.786	1000	0.001
U6IUI1	358	S	cAMP dependent protein kinase regulatory OS=Echinococcus granulosus OX=6210 GN=EGR_00342 PE=3 SV=1	EGR_00342	1	1.23771e-60	230.5	2	SVFGS(1)LDNVPELR	1.2729	6	0.499732	0.509584	0.478383	1.56515	1.4536	1.49354	0.866778	0.847088	0.858874	1.09378	1.20151	1.13197	0.577	0.602	0.557	1.431	1.21	1.319	2.281	0.000103411
U6IUK7	310	S	DRB sensitivity-inducing factor large subunit OS=Echinococcus granulosus OX=6210 GN=EGR_00234 PE=3 SV=1	EGR_00234	0.999999	2.65594e-07	100.23	2	FDDGDGGEGS(1)VQGPTPGYR	-1.9171	3				1.00243	0.95542	1.04215	1.01081	1.42324	1.03842		0.527529						1.811
U6IUK7	3	S	DRB sensitivity-inducing factor large subunit OS=Echinococcus granulosus OX=6210 GN=EGR_00234 PE=3 SV=1	EGR_00234	1	9.91267e-29	178.51	2	MES(1)DVES(1)DVALVK	-0.94496	15	0.633852	0.715612	0.642451	1.31073	1.36515	1.3322	1.01081	1.42324	1.03842		0.527529		0.627	0.503	0.619		2.588		4.439
U6IUK7	7	S	DRB sensitivity-inducing factor large subunit OS=Echinococcus granulosus OX=6210 GN=EGR_00234 PE=3 SV=1	EGR_00234	1	1.71781e-21	153.05	2	MES(1)DVES(1)DVALVK	-0.94496	6				1.03745	1.05683	0.905716	1.01081	1.42324	1.03842		0.527529						2.003
U6IUK7	840	S	DRB sensitivity-inducing factor large subunit OS=Echinococcus granulosus OX=6210 GN=EGR_00234 PE=3 SV=1	EGR_00234	0.999977	2.07699e-69	215.84	1	SSHS(1)IDDEEDE	-3.5909	8	1.11519	1.0841	1.1205	0.877123	0.830797	0.972293	1.01081	1.42324	1.03842		0.527529		1.103	0.762	1.079		1.575		1.605
U6IUL2	216	S	PCTP protein OS=Echinococcus granulosus OX=6210 GN=EGR_00228 PE=4 SV=1	EGR_00228	0.994427	4.9271e-05	114.69	2	AQNS(0.994)PT(0.006)VKPWIFPEQNK	3.9066	3	1.20981		1.22861		0.561577		0.998375	0.998779	1.00284				1.212		1.225				0.001	0.001
U6IUL2	13	S	PCTP protein OS=Echinococcus granulosus OX=6210 GN=EGR_00228 PE=4 SV=1	EGR_00228	0.999994	0.000348672	73.805	2	ASFSVGDVRPAS(1)EHDVK	2.8647	2	1.08634		0.913662				0.998375	0.998779	1.00284				1.088		0.911				0.001	0.001
U6IUL5	19	S	DNA polymerase epsilon subunit OS=Echinococcus granulosus OX=6210 GN=EGR_00312 PE=4 SV=1	EGR_00312	0.780355	2.19471e-17	146.8	2	MDGNAGIGQTSSELVS(0.001)DT(0.062)S(0.78)S(0.157)R	1.0894	1				1							1.04506	0.954944
U6IUN6	177	S	TPx OS=Echinococcus granulosus OX=6210 GN=TPx PE=2 SV=1	TPx	1	0.000722191	82.725	2	HGEVCPANWQPGS(1)K	-1.14	1					1		1.18556	1.1962	1.17951	0.779262	0.828939	0.830527					1.206
U6IUN6	183	S	TPx OS=Echinococcus granulosus OX=6210 GN=TPx PE=2 SV=1	TPx	1	0.00215088	133.07	1	PS(1)AGDLK	-2.6349	24	1.74826	1.40565	1.56162	0.613689	0.658294	0.0124787	1.18556	1.1962	1.17951	0.779262	0.828939	0.830527	1.475	1.175	1.324	0.788	0.794	0.015	0.402	0.238248
U6IUN6	148	S	TPx OS=Echinococcus granulosus OX=6210 GN=TPx PE=2 SV=1	TPx	1	0.0131714	94.806	1	S(1)VDEALR	-3.9618	3	0.983684	0.997564	1.01875				1.18556	1.1962	1.17951	0.779262	0.828939	0.830527	0.83	0.834	0.864				0.001	0.001
U6IUP5	293	S	Ubiquitin OS=Echinococcus granulosus OX=6210 GN=EGR_00280 PE=4 SV=1	EGR_00280	0.996422	0.000402133	66.66	2	FWY(0.005)S(0.996)S(0.999)EEENIEPK	-0.56635	3				0.971084	1.06167	0.967247				0.916121	1.06309	1.02079				1.06	0.999	0.948	1000	0.001
U6IUP5	294	S	Ubiquitin OS=Echinococcus granulosus OX=6210 GN=EGR_00280 PE=4 SV=1	EGR_00280	0.998614	5.63329e-08	103.23	2	FWY(0.005)S(0.996)S(0.999)EEENIEPK	-0.56635	7	0.948094	0.987315	0.8897	0.810724	1.55665	0.807521				0.916121	1.06309	1.02079				0.885	1.464	0.791	1000	0.001
U6IUP5	191	S	Ubiquitin OS=Echinococcus granulosus OX=6210 GN=EGR_00280 PE=4 SV=1	EGR_00280	0.998665	4.21327e-08	71.114	2	KGES(0.002)ALDIS(0.999)S(1)LEENDGEDEEEDDLR	0.88161	2					0.941604	1.0584				0.916121	1.06309	1.02079					0.886	1.037	1000	0.001
U6IUP5	192	S	Ubiquitin OS=Echinococcus granulosus OX=6210 GN=EGR_00280 PE=4 SV=1	EGR_00280	0.999683	4.21327e-08	71.114	2	KGES(0.002)ALDIS(0.999)S(1)LEENDGEDEEEDDLR	0.88161	3		1.06517			0.910923	1.02391				0.916121	1.06309	1.02079					0.857	1.003	1000	0.001
U6IUQ0	2	S	SAP30-binding protein OS=Echinococcus granulosus OX=6210 GN=EGR_00200 PE=4 SV=1	EGR_00200	0.962946	7.15549e-12	58.87	2	S(0.963)VENS(0.515)PS(0.515)FVT(0.366)S(0.637)EDENES(0.002)S(0.001)LGSQK	-0.034378	2				1.08344	0.916556					0.948388	1.0991	0.952514				1.142	0.834		1000	0.001
U6IUQ0	6	S	SAP30-binding protein OS=Echinococcus granulosus OX=6210 GN=EGR_00200 PE=4 SV=1	EGR_00200	0.939445	1.87429e-24	103.29	2	S(0.033)VENS(0.939)PS(0.027)FVT(0.051)S(0.948)EDENES(0.001)SLGSQK	0.11216	9		0.490911	0.449858	1.6825	1.23565	1.14108				0.948388	1.0991	0.952514				1.774	1.124	1.198	1000	0.001
U6IUQ0	12	S	SAP30-binding protein OS=Echinococcus granulosus OX=6210 GN=EGR_00200 PE=4 SV=1	EGR_00200	0.948142	1.87429e-24	103.29	2	S(0.033)VENS(0.939)PS(0.027)FVT(0.051)S(0.948)EDENES(0.001)SLGSQK	0.11216	6		0.840389	0.77011	1.77418	0.823815	0.791502				0.948388	1.0991	0.952514				1.871	0.75	0.831	1000	0.001
U6IUQ9	326	S	DUF5730 domain-containing protein OS=Echinococcus granulosus OX=6210 GN=EGR_00189 PE=4 SV=1	EGR_00189	0.762424	0.0002787	81.48	2	MS(0.084)S(0.154)AS(0.762)PVYAYPR	-1.4087	2	1.11829	0.881709
U6IUR5	495	S	BTB/POZ domain-containing protein OS=Echinococcus granulosus OX=6210 GN=EGR_00263 PE=4 SV=1	EGR_00263	1	0.000108883	68.13	3	AAS(1)HRDILVPVGVLPPLR	-0.057971	2					1.19136	0.808637				0.90252	1.01769	1.07979					1.171	0.749	1000	0.001
U6IV22	178	S	Expressed conserved protein OS=Echinococcus granulosus OX=6210 GN=EGR_00080 PE=4 SV=1	EGR_00080	0.999863	2.73687e-08	66.41	3	EHES(1)VVISCNSSGLTVYKPGSLR	-0.30719	3	0.941004		1.059				1.00899	0.992104	0.998909				0.933		1.06				0.001	0.001
U6IV22	162	S	Expressed conserved protein OS=Echinococcus granulosus OX=6210 GN=EGR_00080 PE=4 SV=1	EGR_00080	0.999999	0.00453303	100.07	2	PRS(1)QVYTDR	-1.8393	4	0.960141	1.01779	1.02207				1.00899	0.992104	0.998909				0.952	1.026	1.023				0.001	0.001
U6IV22	218	S	Expressed conserved protein OS=Echinococcus granulosus OX=6210 GN=EGR_00080 PE=4 SV=1	EGR_00080	0.999971	0.0134981	48.785	2	S(1)VERPWYY	-2.0341	2		1.02101	0.978987				1.00899	0.992104	0.998909					1.029	0.98				0.001	0.001
U6IV22	201	S	Expressed conserved protein OS=Echinococcus granulosus OX=6210 GN=EGR_00080 PE=4 SV=1	EGR_00080	0.928861	4.29784e-33	127.38	2	T(0.026)S(0.035)YS(0.929)PS(0.031)YT(0.979)YDESSDHHR	-1.2478	7	1.69065	1.83716	0.239031	0.233168			1.00899	0.992104	0.998909				1.676	1.852	0.239				0.001	0.001
U6IV22	203	S	Expressed conserved protein OS=Echinococcus granulosus OX=6210 GN=EGR_00080 PE=4 SV=1	EGR_00080	0.948641	5.62005e-08	153.26	2	TSYS(0.049)PS(0.949)Y(0.003)T(0.004)Y(0.001)DES(0.35)S(0.644)DHHR	-1.7803	3	0.376399		1.60856		1.01504		1.00899	0.992104	0.998909				0.373		1.61				0.001	0.001
U6IV22	209	S	Expressed conserved protein OS=Echinococcus granulosus OX=6210 GN=EGR_00080 PE=4 SV=1	EGR_00080	0.967096	4.33213e-223	276.42	2	TSYSPSYT(0.006)YDES(0.967)S(0.026)DHHR	-2.5584	14	0.361777	1.84934	1.51799		0.270894		1.00899	0.992104	0.998909				0.359	1.864	1.52				0.001	0.001
U6IV22	210	S	Expressed conserved protein OS=Echinococcus granulosus OX=6210 GN=EGR_00080 PE=4 SV=1	EGR_00080	0.925882	5.34075e-61	231.82	3	TSYSPS(0.005)Y(0.042)T(0.055)Y(0.042)DES(0.93)S(0.926)DHHRR	1.24	11	2.73525	0.22482	0.0399296				1.00899	0.992104	0.998909				2.711	0.227	0.04				0.001	0.001
U6IV22	152	S	Expressed conserved protein OS=Echinococcus granulosus OX=6210 GN=EGR_00080 PE=4 SV=1	EGR_00080	0.931491	0.00261542	93.467	2	Y(0.013)HT(0.056)S(0.931)PPR	-1.8582	2		0.988233	1.01177				1.00899	0.992104	0.998909					0.996	1.013				0.001	0.001
U6IV64	161	S	Universal stress protein OS=Echinococcus granulosus OX=6210 GN=EGR_00040 PE=4 SV=1	EGR_00040	0.892062	1.10611e-15	135.13	2	RS(0.112)S(0.892)AS(0.996)FEAEVEQAK	-1.3484	6				0.415965	1.84831	0.735722	0.371494	0.388221	0.414758	1.58138	1.60116	1.64298				0.263	1.154	0.448	1000	0.001
U6IV64	163	S	Universal stress protein OS=Echinococcus granulosus OX=6210 GN=EGR_00040 PE=4 SV=1	EGR_00040	0.999999	6.39432e-142	290.23	2	SSAS(1)FEAEVEQAK	1.2315	18	0.323818	0.275862	0.31826	1.78885	1.63468	1.65853	0.371494	0.388221	0.414758	1.58138	1.60116	1.64298	0.872	0.711	0.767	1.131	1.021	1.009	1.345	0.0128048
U6IV64	52	S	Universal stress protein OS=Echinococcus granulosus OX=6210 GN=EGR_00040 PE=4 SV=1	EGR_00040	1	1.72744e-25	175.38	2	YVS(1)PPGGIVIEHAVTNK	2.1196	12	0.4559	0.503404	0.516117	1.56067	1.42598	1.53793	0.371494	0.388221	0.414758	1.58138	1.60116	1.64298	1.227	1.297	1.244	0.987	0.891	0.936	0.747	0.000994877
U6IV89	339	S	Ribonuclease P:MRP protein subunit RPP1 OS=Echinococcus granulosus OX=6210 GN=EGR_00018 PE=3 SV=1	EGR_00018	0.919863	1.247e-07	113.34	2	SSTTEET(0.005)NIT(0.075)S(0.92)PK	1.3722	5	1.09583	1.1218	1.23909	0.728598	0.814673			0.825829	1.17417					1.358	1.055				0.001	0.001
U6IVF7	404	S	Hypothetical protein OS=Spirometra erinaceieuropaei OX=99802 GN=SERJ2_LOCUS21563 PE=4 SV=1	SERJ2_LOCUS21563	0.848364	0.000401796	69.223	2	AMHYGNFLGPGGGS(0.848)PS(0.152)K	1.7423	4	1.42246		1.35249	0.645956	0.579098
U6IVF7	388	S	Hypothetical protein OS=Spirometra erinaceieuropaei OX=99802 GN=SERJ2_LOCUS21563 PE=4 SV=1	SERJ2_LOCUS21563	0.982736	2.80358e-69	207.61	2	VNLGHLMNVGSEAS(0.017)AS(0.983)PK	3.1221	7			0.695955	1.0396	1.11205	1.15239
U6IVG2	808	S	Calcium dependent secretion activator 1 OS=Echinococcus granulosus OX=6210 GN=EGR_00021 PE=4 SV=1	EGR_00021	0.805962	3.44454e-06	84.144	2	AELATETGGLS(0.053)S(0.13)S(0.806)MPT(0.011)LNK	0.037931	1		1
U6IVG2	1544	S	Calcium dependent secretion activator 1 OS=Echinococcus granulosus OX=6210 GN=EGR_00021 PE=4 SV=1	EGR_00021	0.999497	1.157e-60	224.97	2	S(0.001)DS(0.999)PGDISISHPTSVR	-1.2831	5	2.08311	1.37364	1.10732		0.221849	0.214078
U6IVH7	211	S	Protein FAM154A OS=Echinococcus granulosus OX=6210 GN=EGR_07915 PE=3 SV=1	EGR_07915	0.955838	0.00177041	40.224	2	S(0.008)ELAVPDS(0.956)PLNT(0.022)VT(0.01)NY(0.004)R	-4.3078	1	1
U6IVN3	35	S	Coiled coil helix coiled coil helix OS=Echinococcus granulosus OX=6210 GN=EGR_03817 PE=4 SV=1	EGR_03817	0.994441	1.03932e-06	137.58	2	HQHS(0.994)DEVS(0.006)PK	-0.07512	1	1						0.55679	0.593114	0.591524	1.43194	1.4471	1.37953	1.796
U6IVN3	39	S	Coiled coil helix coiled coil helix OS=Echinococcus granulosus OX=6210 GN=EGR_03817 PE=4 SV=1	EGR_03817	0.995463	0.0168594	62.705	2	HQHS(0.005)DEVS(0.995)PK	-0.73354	2		1.06223	0.937773				0.55679	0.593114	0.591524	1.43194	1.4471	1.37953		1.791	1.585				0.001	0.001
U6IVN3	23	S	Coiled coil helix coiled coil helix OS=Echinococcus granulosus OX=6210 GN=EGR_03817 PE=4 SV=1	EGR_03817	0.999942	0.00158327	49.487	2	SDILVS(1)DDVVER	-3.5029	2	1.03231		0.967685				0.55679	0.593114	0.591524	1.43194	1.4471	1.37953	1.854		1.636				0.001	0.001
U6IVP2	106	S	Uridine/cytidine kinase OS=Echinococcus granulosus OX=6210 GN=EGR_03828 PE=3 SV=1	EGR_03828	0.969252	1.58975e-07	81.867	2	GESVVLNS(0.005)Y(0.002)DPEAFS(0.025)NS(0.969)PQK	0.38582	3	1.10349	0.963487	0.933019				0.583254	0.6025	0.592703	1.43938	1.34422	1.43794	1.892	1.599	1.574				0.001	0.001
U6IVP2	240	S	Uridine/cytidine kinase OS=Echinococcus granulosus OX=6210 GN=EGR_03828 PE=3 SV=1	EGR_03828	1	1.77155e-53	213.29	2	NQS(1)EPGVAATSIRPH	-1.798	6	0.275563	0.304585	0.316458	1.70898	1.68481	1.7096	0.583254	0.6025	0.592703	1.43938	1.34422	1.43794	0.472	0.506	0.534	1.187	1.253	1.189	2.4	2.54054e-05
U6IVP5	311	S	ATP synthase subunit beta OS=Echinococcus granulosus OX=6210 GN=EGR_03833 PE=3 SV=1	EGR_03833	0.99998	2.19221e-08	129.01	2	FTQAGSEVS(1)ALLGR	-3.5741	3				1.07812	1.08005	0.841833	0.81563	0.874211	0.793517	1.15131	1.18147	1.18386				0.936	0.914	0.711	1000	0.001
U6IVW3	106	S	Ubiquitin thioesterase OTU1 OS=Echinococcus granulosus OX=6210 GN=EGR_01320 PE=4 SV=1	EGR_01320	1	1.15441e-16	115.15	2	PLEAPS(1)PVR	-1.2023	10	1.45923	1.52989	1.47858	0.521143	0.508029	0.503133		1.52547	0.474531					1.003	3.116				0.001	0.001
U6IVX4	102	S	Hypothetical protein OS=Spirometra erinaceieuropaei OX=99802 GN=SERJ2_LOCUS25554 PE=4 SV=1	SERJ2_LOCUS25554	0.916862	4.88645e-08	77.347	2	NKT(0.083)S(0.917)NNECQNDGIK	-2.7364	4	0.616964			1.10849	1.13309	1.14146
U6IW61	366	S	Expressed conserved protein OS=Echinococcus granulosus OX=6210 GN=EGR_05549 PE=4 SV=1	EGR_05549	1	3.39071e-218	242.48	2	GGS(1)DDEDDIVIEGVTSTDNPEVLR	-0.40361	12	0.415098	0.479285	0.414732	1.55188	1.56547	1.57353	1.04271	1.06548	0.953061	0.800378	0.712534	1.42583	0.398	0.45	0.435	1.939	2.197	1.104	4.084	0.00312715
U6IW84	621	S	ATP dependent zinc metalloprotease YME1 OS=Echinococcus granulosus OX=6210 GN=EGR_01511 PE=3 SV=1	EGR_01511	0.998654	0.013428	62.454	2	HVRPGS(0.001)APS(0.999)PK	-0.65364	3	0.98801	1.00006	1.01193				0.501601	0.484582	0.491805	1.44759	1.5639	1.51052	1.97	2.064	2.058				0.001	0.001
U6IW84	630	S	ATP dependent zinc metalloprotease YME1 OS=Echinococcus granulosus OX=6210 GN=EGR_01511 PE=3 SV=1	EGR_01511	0.818218	5.31055e-05	77.325	2	VPLSS(0.005)NS(0.818)QT(0.05)S(0.127)AVAR	-3.9807	1			1				0.501601	0.484582	0.491805	1.44759	1.5639	1.51052			2.033
U6IW87	37	S	Rab GDP dissociation inhibitor OS=Echinococcus granulosus OX=6210 GN=EGR_07503 PE=3 SV=1	EGR_07503	0.94696	3.63037e-05	42.33	2	NS(0.947)Y(0.034)Y(0.017)GGES(0.001)TSITPLDELFK	-2.7747	1	1						1.78251	1.75838	1.79255	0.214021	0.238811	0.213734	0.561
U6IWC4	550	S	EH domain-containing protein OS=Echinococcus granulosus OX=6210 GN=EGR_01549 PE=4 SV=1	EGR_01549	0.990254	3.53489e-68	177.88	2	LTHDGTSGVNAES(0.002)S(0.008)S(0.99)IHS(0.995)IPLS(0.004)S(0.001)K	-0.40349	11		0.537363	0.797896	1.16237	1.20044	1.30193	0.86092	0.892944	0.891213	1.08665	1.07712	1.19115		0.602	0.895	1.07	1.114	1.093	1.459	0.0753623
U6IWC4	553	S	EH domain-containing protein OS=Echinococcus granulosus OX=6210 GN=EGR_01549 PE=4 SV=1	EGR_01549	0.999751	8.74106e-83	177.88	2	LTHDGTSGVNAES(0.015)S(0.4)S(0.585)IHS(1)IPLSSK	0.42049	20	0.263972	0.498985	0.459245	1.54073	1.56174	1.67533	0.86092	0.892944	0.891213	1.08665	1.07712	1.19115	0.307	0.559	0.515	1.418	1.45	1.406	3.095	0.00346336
U6IWC4	158	S	EH domain-containing protein OS=Echinococcus granulosus OX=6210 GN=EGR_01549 PE=4 SV=1	EGR_01549	0.997162	1.18692e-11	92.369	2	VLEGISLVDT(0.003)PGILS(0.997)GEK	-3.1985	3	1.04831	0.957106	0.994585				0.86092	0.892944	0.891213	1.08665	1.07712	1.19115	1.218	1.072	1.116				0.001	0.001
U6IWG9	48	S	40S ribosomal protein S13 OS=Echinococcus granulosus OX=6210 GN=EGR_01591 PE=3 SV=1	EGR_01591	0.999778	0.000739977	84.102	2	GLTPS(1)QIGVILR	-0.22929	6	1.02615	0.965435	1.00842				1.40642	1.27154	1.36105	0.654826	0.643922	0.662245	0.73	0.759	0.741				0.001	0.001
U6IWH4	228	S	Pre mRNA splicing factor cwc 21 OS=Echinococcus granulosus OX=6210 GN=EGR_01598 PE=4 SV=1	EGR_01598	0.999983	1.51964e-16	159.03	2	KDS(1)ANSFSNSASEAESK	-0.82276	7	0.714135	0.744688	0.69464	1.09068	1.05762	1.69824	0.657682	0.194303	0.20077	1.97867	0.999648	1.96893	1.086	3.833	3.46	0.551	1.058	0.863	0.295	0.0670519
U6IWH4	231	S	Pre mRNA splicing factor cwc 21 OS=Echinococcus granulosus OX=6210 GN=EGR_01598 PE=4 SV=1	EGR_01598	0.999974	3.28101e-11	136.39	2	DSANS(1)FSNSASEAESK	-0.72502	7				0.876446	0.89421	1.22934	0.657682	0.194303	0.20077	1.97867	0.999648	1.96893				0.443	0.895	0.624	1000	0.001
U6IWH4	235	S	Pre mRNA splicing factor cwc 21 OS=Echinococcus granulosus OX=6210 GN=EGR_01598 PE=4 SV=1	EGR_01598	0.993973	8.54844e-61	186.67	2	KDSANSFS(0.005)NS(0.994)AS(0.001)EAESK	-4.4942	10				0.916656	0.916656	1.16669	0.657682	0.194303	0.20077	1.97867	0.999648	1.96893				0.463	0.917	0.593	1000	0.001
U6IWR1	323	S	Expressed conserved protein OS=Echinococcus granulosus OX=6210 GN=EGR_01670 PE=4 SV=1	EGR_01670	0.998756	8.41049e-23	94.838	2	ASVT(0.001)EDES(0.999)VS(1)T(1)NDDGENFPVIR	1.1566	7	0.543784	0.614871	0.479433		1.6892	1.67271	0.585425	0.537554	0.522478	1.424	1.4512	1.47934	0.929	1.144	0.918		1.164	1.131	1.151	0.214695
U6IWR1	325	S	Expressed conserved protein OS=Echinococcus granulosus OX=6210 GN=EGR_01670 PE=4 SV=1	EGR_01670	0.999982	1.56763e-13	100.23	2	ASVT(0.001)EDES(0.999)VS(1)T(1)NDDGENFPVIR	1.1566	8	0.788482	0.725829	0.657871		1.42084	1.40698	0.585425	0.537554	0.522478	1.424	1.4512	1.47934	1.347	1.35	1.259		0.979	0.951	0.732	0.0021883
U6IWR1	208	S	Expressed conserved protein OS=Echinococcus granulosus OX=6210 GN=EGR_01670 PE=4 SV=1	EGR_01670	1	0.00284886	129.69	1	DEVAS(1)EEVGK	-3.207	5				0.910815	1.0449	1.04428	0.585425	0.537554	0.522478	1.424	1.4512	1.47934				0.64	0.72	0.706	1000	0.001
U6IWR1	238	S	Expressed conserved protein OS=Echinococcus granulosus OX=6210 GN=EGR_01670 PE=4 SV=1	EGR_01670	1	3.76804e-60	222.19	2	EDNS(1)VVS(1)DNWESR	-2.8118	16	0.0996687	0.112348		1.54599	1.60417	1.63782	0.585425	0.537554	0.522478	1.424	1.4512	1.47934	0.17	0.209		1.086	1.105	1.107	5.801	0.000185025
U6IWR1	241	S	Expressed conserved protein OS=Echinococcus granulosus OX=6210 GN=EGR_01670 PE=4 SV=1	EGR_01670	1	3.76804e-60	222.19	2	EDNS(1)VVS(1)DNWESR	-2.8118	16	0.479637	0.501282	0.295346	1.47359	1.54356	1.70659	0.585425	0.537554	0.522478	1.424	1.4512	1.47934	0.819	0.933	0.565	1.035	1.064	1.154	1.404	0.0793456
U6IWR1	391	S	Expressed conserved protein OS=Echinococcus granulosus OX=6210 GN=EGR_01670 PE=4 SV=1	EGR_01670	0.981439	0.00492107	101.64	2	LRDT(0.019)S(0.981)PALR	-0.6705	4	1.07282	1.1026	1.12193	0.702653			0.585425	0.537554	0.522478	1.424	1.4512	1.47934	1.833	2.051	2.147	0.493			0.245
U6IWR1	193	S	Expressed conserved protein OS=Echinococcus granulosus OX=6210 GN=EGR_01670 PE=4 SV=1	EGR_01670	0.786427	2.38459e-14	60.636	2	LVDQMINGHES(0.187)PS(0.24)T(0.786)S(0.786)PEVEDPVQVK	-0.19246	2				0.929289	1.07071		0.585425	0.537554	0.522478	1.424	1.4512	1.47934				0.653	0.738		1000	0.001
U6IWR1	424	S	Expressed conserved protein OS=Echinococcus granulosus OX=6210 GN=EGR_01670 PE=4 SV=1	EGR_01670	0.951601	0.000855316	78.888	2	NPT(0.006)S(0.04)S(0.002)LFCCS(0.952)R	-1.287	3				1.01468	0.983981	1.00134	0.585425	0.537554	0.522478	1.424	1.4512	1.47934				0.713	0.678	0.677	1000	0.001
U6IWR1	218	S	Expressed conserved protein OS=Echinococcus granulosus OX=6210 GN=EGR_01670 PE=4 SV=1	EGR_01670	0.760273	0.0255574	44.853	2	S(0.046)S(0.1)S(0.76)S(0.083)T(0.006)T(0.003)S(0.002)VSSDTNIEK	2.2171	1			1				0.585425	0.537554	0.522478	1.424	1.4512	1.47934			1.914
U6IWR1	224	S	Expressed conserved protein OS=Echinococcus granulosus OX=6210 GN=EGR_01670 PE=4 SV=1	EGR_01670	0.777716	0.00736391	61.867	2	SSSSTTS(0.002)VS(0.778)S(0.153)DT(0.066)NIEK	-1.4883	1						1	0.585425	0.537554	0.522478	1.424	1.4512	1.47934						0.676
U6IWR5	2	S	Fimbrin OS=Echinococcus granulosus OX=6210 GN=EGR_00251 PE=4 SV=1	EGR_00251	1	2.13407e-57	162.78	2	S(1)FDEEQLDDLYAAFPDLR	1.9668	7	0.795947	0.494748	0.545728	1.47022	1.36651	1.32684	1.12842	1.03107	1.01258	0.932142	0.946704	0.94908	0.705	0.48	0.539	1.577	1.443	1.398	2.563	0.00133665
U6IWR5	25	S	Fimbrin OS=Echinococcus granulosus OX=6210 GN=EGR_00251 PE=4 SV=1	EGR_00251	0.876058	0.00296105	59.625	2	THGAIS(0.876)S(0.124)DDIRPALEK	-5.8431	3					0.970438	1.02956	1.12842	1.03107	1.01258	0.932142	0.946704	0.94908					1.025	1.085	1000	0.001
U6IWR5	176	S	Fimbrin OS=Echinococcus granulosus OX=6210 GN=EGR_00251 PE=4 SV=1	EGR_00251	1	0.000575099	126.21	2	TLEKGES(1)LK	-0.47931	6	1.52592	1.57202	1.52142	0.455634	0.453287	0.471714	1.12842	1.03107	1.01258	0.932142	0.946704	0.94908	1.352	1.525	1.503	0.489	0.479	0.497	0.334	1.00318e-05
U6IWR5	320	S	Fimbrin OS=Echinococcus granulosus OX=6210 GN=EGR_00251 PE=4 SV=1	EGR_00251	1	2.26989e-24	156.73	2	VILEEPS(1)LEKR	0.030292	13	1.458	1.51853	1.44524	0.540354	0.546113	0.491757	1.12842	1.03107	1.01258	0.932142	0.946704	0.94908	1.292	1.473	1.427	0.58	0.577	0.518	0.4	7.05401e-05
U6IWR8	66	S	Small nuclear ribonucleoprotein G OS=Echinococcus granulosus OX=6210 GN=EGR_01674 PE=3 SV=1	EGR_01674	1	0.00228311	49.487	2	GNS(1)VNIVEVLER	-4.595	3				0.96404	1.1204	0.915561	0.640608	0.605875	0.64749	1.33023	1.39797	1.37782				0.725	0.801	0.664	1000	0.001
U6IWR8	51	S	Small nuclear ribonucleoprotein G OS=Echinococcus granulosus OX=6210 GN=EGR_01674 PE=3 SV=1	EGR_01674	1	5.54387e-38	176	2	S(1)GQQINIDTVVVR	-0.36893	9	1.34008	1.25338	0.960726	0.837789	0.817017	0.791014	0.640608	0.605875	0.64749	1.33023	1.39797	1.37782	2.092	2.069	1.484	0.63	0.584	0.574	0.317	0.000609293
U6IWR8	2	S	Small nuclear ribonucleoprotein G OS=Echinococcus granulosus OX=6210 GN=EGR_01674 PE=3 SV=1	EGR_01674	1	8.09322e-05	138.71	2	S(1)PAHQPDLKK	-0.74705	15	1.24376	1.2281	1.25252	0.717242	0.84138	0.716995	0.640608	0.605875	0.64749	1.33023	1.39797	1.37782	1.942	2.027	1.934	0.539	0.602	0.52	0.281	1.07422e-05
U6IWV1	806	S	Autophagy-related protein 9 OS=Echinococcus granulosus OX=6210 GN=EGR_01657 PE=3 SV=1	EGR_01657	0.956957	0.0299722	44.571	2	S(0.957)FT(0.041)S(0.002)DGLQEELR	-3.2841	1		1					0.969067	1.02245	1.00848					0.978
U6IWV1	690	S	Autophagy-related protein 9 OS=Echinococcus granulosus OX=6210 GN=EGR_01657 PE=3 SV=1	EGR_01657	0.781149	6.5996e-59	187.63	2	TPNTEIGTPAEVS(0.109)S(0.781)PT(0.109)LPR	-0.079889	6	1.49886	1.50783		0.51214	0.481171		0.969067	1.02245	1.00848				1.547	1.475					0.001	0.001
U6IWW9	134	S	Expressed conserved protein OS=Echinococcus granulosus OX=6210 GN=EGR_01669 PE=4 SV=1	EGR_01669	0.998322	2.7521e-128	209.47	4	EHQS(0.998)PS(0.002)TEQSEQTAEEPSQFEHKPSSPK	-2.806	8				0.180974	1.42628	1.39275			0.236522	0.928995	0.93491	1.89957				0.195	1.526	0.733	1000	0.001
U6IWW9	136	S	Expressed conserved protein OS=Echinococcus granulosus OX=6210 GN=EGR_01669 PE=4 SV=1	EGR_01669	0.810077	3.26601e-104	171.39	4	GKEHQS(0.164)PS(0.81)T(0.025)EQSEQTAEEPSQFEHKPSSPK	-1.0653	2				1					0.236522	0.928995	0.93491	1.89957				1.076
U6IWW9	148	S	Expressed conserved protein OS=Echinococcus granulosus OX=6210 GN=EGR_01669 PE=4 SV=1	EGR_01669	0.875981	5.09509e-36	129.97	4	EHQS(0.934)PS(0.062)T(0.004)EQSEQT(0.008)AEEPS(0.876)QFEHKPS(0.058)S(0.058)PK	0.069556	2				1.01465		0.985354			0.236522	0.928995	0.93491	1.89957				1.092		0.519	1000	0.001
U6IWW9	243	S	Expressed conserved protein OS=Echinococcus granulosus OX=6210 GN=EGR_01669 PE=4 SV=1	EGR_01669	0.999908	2.60066e-06	105.79	2	LTQS(1)IHQGYASSR	-1.7463	3	0.896093	1.16282	0.941083						0.236522	0.928995	0.93491	1.89957			3.979
U6IWW9	250	S	Expressed conserved protein OS=Echinococcus granulosus OX=6210 GN=EGR_01669 PE=4 SV=1	EGR_01669	0.855031	9.27379e-05	111.98	2	LTQSIHQGY(0.001)AS(0.855)S(0.144)R	-4.749	4	1.10597	1.13043		0.935333	0.828269				0.236522	0.928995	0.93491	1.89957				1.007	0.886		1000	0.001
U6IWW9	280	S	Expressed conserved protein OS=Echinococcus granulosus OX=6210 GN=EGR_01669 PE=4 SV=1	EGR_01669	0.916197	5.07447e-82	144.69	3	NANDDYDEQT(0.065)S(0.916)GY(0.018)GY(0.011)DDS(0.947)EDS(0.877)DET(0.165)IVVRPVKPR	0.74052	3				0.988722	1.02492	0.986355			0.236522	0.928995	0.93491	1.89957				1.064	1.096	0.519	1000	0.001
U6IWW9	287	S	Expressed conserved protein OS=Echinococcus granulosus OX=6210 GN=EGR_01669 PE=4 SV=1	EGR_01669	0.946997	5.07447e-82	144.69	3	NANDDYDEQT(0.065)S(0.916)GY(0.018)GY(0.011)DDS(0.947)EDS(0.877)DET(0.165)IVVRPVKPR	0.74052	4				1.21193	0.911177	0.876889			0.236522	0.928995	0.93491	1.89957				1.305	0.975	0.462	1000	0.001
U6IWW9	290	S	Expressed conserved protein OS=Echinococcus granulosus OX=6210 GN=EGR_01669 PE=4 SV=1	EGR_01669	0.931806	5.07447e-82	144.69	3	NANDDYDEQT(0.237)S(0.576)GY(0.182)GY(0.061)DDS(0.944)EDS(0.932)DET(0.069)IVVRPVKPR	1.3079	4				1.21193	0.911177	0.876889			0.236522	0.928995	0.93491	1.89957				1.305	0.975	0.462	1000	0.001
U6IWW9	161	S	Expressed conserved protein OS=Echinococcus granulosus OX=6210 GN=EGR_01669 PE=4 SV=1	EGR_01669	1	3.16626e-07	150.85	2	NGS(1)FAASNFSK	-0.019624	2				1.01009		0.989914			0.236522	0.928995	0.93491	1.89957				1.087		0.521	1000	0.001
U6IWW9	172	S	Expressed conserved protein OS=Echinococcus granulosus OX=6210 GN=EGR_01669 PE=4 SV=1	EGR_01669	0.984184	3.76878e-09	95.052	2	NMS(0.984)S(0.963)EMS(0.881)Y(0.168)NGNS(0.003)NVHDDPSNK	-6.3936	4				1.156	0.933065	0.910934			0.236522	0.928995	0.93491	1.89957				1.244	0.998	0.48	1000	0.001
U6IWW9	173	S	Expressed conserved protein OS=Echinococcus granulosus OX=6210 GN=EGR_01669 PE=4 SV=1	EGR_01669	0.96341	1.03734e-08	61.529	2	NMS(0.984)S(0.963)EMS(0.881)Y(0.168)NGNS(0.003)NVHDDPSNK	-6.3936	1				1					0.236522	0.928995	0.93491	1.89957				1.076
U6IWW9	176	S	Expressed conserved protein OS=Echinococcus granulosus OX=6210 GN=EGR_01669 PE=4 SV=1	EGR_01669	0.880831	1.03734e-08	61.529	2	NMS(0.984)S(0.963)EMS(0.881)Y(0.168)NGNS(0.003)NVHDDPSNK	-6.3936	1				1					0.236522	0.928995	0.93491	1.89957				1.076
U6IWW9	209	S	Expressed conserved protein OS=Echinococcus granulosus OX=6210 GN=EGR_01669 PE=4 SV=1	EGR_01669	1	1.62806e-13	130	1	NS(1)EAAFDR	-3.5905	7	0.134501			1.2854	1.24137	1.33873			0.236522	0.928995	0.93491	1.89957				1.384	1.328	0.705	1000	0.001
U6IWW9	256	S	Expressed conserved protein OS=Echinococcus granulosus OX=6210 GN=EGR_01669 PE=4 SV=1	EGR_01669	0.984332	0.00286517	95.656	2	RPES(0.984)S(0.9)Y(0.112)Y(0.003)AR	1.3882	5	0.970865	0.977505	1.74631			0.30532			0.236522	0.928995	0.93491	1.89957			7.383			0.161	0.022
U6IWW9	257	S	Expressed conserved protein OS=Echinococcus granulosus OX=6210 GN=EGR_01669 PE=4 SV=1	EGR_01669	0.900461	0.00268711	84.309	2	RPES(0.984)S(0.9)Y(0.112)Y(0.003)AR	1.3882	5		1.26973	1.65152	0.719667	0.698906	0.660182			0.236522	0.928995	0.93491	1.89957			6.983	0.775	0.748	0.348	0.089
U6IWW9	303	S	Expressed conserved protein OS=Echinococcus granulosus OX=6210 GN=EGR_01669 PE=4 SV=1	EGR_01669	0.999565	3.37775e-24	167.76	2	S(1)LTFYTPFLK	-2.7223	4		0.1001		1.27966	1.26387	1.35637			0.236522	0.928995	0.93491	1.89957				1.377	1.352	0.714	1000	0.001
U6IWW9	206	S	Expressed conserved protein OS=Echinococcus granulosus OX=6210 GN=EGR_01669 PE=4 SV=1	EGR_01669	0.999843	1.62806e-13	130	2	SSNLS(1)RNS(1)EAAFDR	0.17609	3				1.00745	0.941455	1.05109			0.236522	0.928995	0.93491	1.89957				1.084	1.007	0.553	1000	0.001
U6IWW9	227	S	Expressed conserved protein OS=Echinococcus granulosus OX=6210 GN=EGR_01669 PE=4 SV=1	EGR_01669	0.999826	3.55423e-76	183.74	2	STAFNVDYS(1)QGEDDLNSITDR	0.17981	6		0.124839		0.67801	1.55901	1.63814			0.236522	0.928995	0.93491	1.89957				0.73	1.668	0.862	1000	0.001
U6IWW9	235	S	Expressed conserved protein OS=Echinococcus granulosus OX=6210 GN=EGR_01669 PE=4 SV=1	EGR_01669	0.981505	8.80424e-184	236.04	2	STAFNVDYSQGEDDLNS(0.982)IT(0.018)DR	1.6441	8		0.206526		1.25678	1.25685	1.27984			0.236522	0.928995	0.93491	1.89957				1.353	1.344	0.674	1000	0.001
U6IX51	33	S	Proteasome subunit alpha type-6 OS=Echinococcus granulosus OX=6210 GN=EGR_06724 PE=3 SV=1	EGR_06724	1	2.34989e-48	194.83	2	AIS(1)LDGLTSVGIR	-2.9313	9	0.988372	1.0209	0.908128	1.03408	1.05371	0.99481	0.577864	0.550854	0.576829	1.39453	1.43843	1.46149	1.71	1.853	1.574	0.742	0.733	0.681	0.42	8.93928e-05
U6IX85	141	S	Gelsolin OS=Echinococcus granulosus OX=6210 GN=EGR_08065 PE=4 SV=1	EGR_08065	0.999808	5.44037e-08	75.312	2	EFGVLS(1)GNVESLFDPENPQK	-0.33069	3	1.04056	1.10493	0.854517				1.75298	1.70288	1.63783	0.30094	0.286528	0.318849	0.594	0.649	0.522				0.001	0.001
U6IX85	22	S	Gelsolin OS=Echinococcus granulosus OX=6210 GN=EGR_08065 PE=4 SV=1	EGR_08065	1	6.53098e-39	189.07	2	KS(1)S(1)AMDDPEWK	-1.399	38	1.71396	1.42922	1.41981	0.493823	0.49262	0.450572	1.75298	1.70288	1.63783	0.30094	0.286528	0.318849	0.978	0.839	0.867	1.641	1.719	1.413	1.778	0.00158541
U6IX85	23	S	Gelsolin OS=Echinococcus granulosus OX=6210 GN=EGR_08065 PE=4 SV=1	EGR_08065	1	2.81686e-55	193.62	2	KS(1)S(1)AMDDPEWK	-1.399	44	1.85722	1.55928	1.50156	0.350858	0.370042	0.361048	1.75298	1.70288	1.63783	0.30094	0.286528	0.318849	1.059	0.916	0.917	1.166	1.291	1.132	1.241	0.0256452
U6IX85	127	S	Gelsolin OS=Echinococcus granulosus OX=6210 GN=EGR_08065 PE=4 SV=1	EGR_08065	1	0.0101512	63.212	2	EVGEFES(1)PR	-2.902	2	0.928356	1.07164					1.75298	1.70288	1.63783	0.30094	0.286528	0.318849	0.53	0.629					0.001	0.001
U6IX85	180	S	Gelsolin OS=Echinococcus granulosus OX=6210 GN=EGR_08065 PE=4 SV=1	EGR_08065	1	1.83768e-05	119.43	2	IEVTEVPIS(1)R	-1.7645	3	1.2114	0.771897	1.01671				1.75298	1.70288	1.63783	0.30094	0.286528	0.318849	0.691	0.453	0.621				0.001	0.001
U6IX85	9	S	Gelsolin OS=Echinococcus granulosus OX=6210 GN=EGR_08065 PE=4 SV=1	EGR_08065	1	1.30939e-41	212.69	3	KLS(1)KQDSTTAK	-0.047723	7	1.12951	0.870487					1.75298	1.70288	1.63783	0.30094	0.286528	0.318849	0.644	0.511					0.001	0.001
U6IX85	283	S	Gelsolin OS=Echinococcus granulosus OX=6210 GN=EGR_08065 PE=4 SV=1	EGR_08065	0.999517	3.36263e-05	160.07	2	LTLS(1)LVYTNK	-3.062	4	0.895387	0.93312	1.17149				1.75298	1.70288	1.63783	0.30094	0.286528	0.318849	0.511	0.548	0.715				0.001	0.001
U6IX85	32	S	Gelsolin OS=Echinococcus granulosus OX=6210 GN=EGR_08065 PE=4 SV=1	EGR_08065	1	0.0013999	89.382	2	S(1)ILEINSEVLK	-2.709	3	0.943807	0.983166	1.07303				1.75298	1.70288	1.63783	0.30094	0.286528	0.318849	0.538	0.577	0.655				0.001	0.001
U6IX85	38	S	Gelsolin OS=Echinococcus granulosus OX=6210 GN=EGR_08065 PE=4 SV=1	EGR_08065	1	0.000857941	69.641	2	SILEINS(1)EVLK	-2.0973	3	1.03035	0.986577	0.983076				1.75298	1.70288	1.63783	0.30094	0.286528	0.318849	0.588	0.579	0.6				0.001	0.001
U6IX85	274	S	Gelsolin OS=Echinococcus granulosus OX=6210 GN=EGR_08065 PE=4 SV=1	EGR_08065	0.997891	0.00822914	59.77	2	SMYRLS(0.998)DDS(0.002)K	0.95844	2	1.04028		0.959722				1.75298	1.70288	1.63783	0.30094	0.286528	0.318849	0.593		0.586				0.001	0.001
U6IXI2	274	S	Potassium channel subfamily K 8 OS=Echinococcus granulosus OX=6210 GN=EGR_00645 PE=3 SV=1	EGR_00645	1	0.000395426	94.865	2	MTPMVFDDDS(1)DEDDEVR	0.77204	6	1.08757	0.986901	0.925532
U6IXI2	460	S	Potassium channel subfamily K 8 OS=Echinococcus granulosus OX=6210 GN=EGR_00645 PE=3 SV=1	EGR_00645	1	0.000392061	125.17	2	RHS(1)GNLLR	-1.725	7	0.86143		0.915795	1.22277
U6IXJ4	143	S	Cysteine and glycine rich protein 1 OS=Echinococcus granulosus OX=6210 GN=EGR_00575 PE=4 SV=1	EGR_00575	0.999992	4.74545e-16	145.95	2	S(1)LDSTNLATK	-3.7582	8	1.70048	1.69688	1.31441	0.148276	0.139956		1.37714	1.49159	1.42622	0.553786	0.578472	0.57279	1.235	1.138	0.922	0.268	0.242		0.232	0.00116984
U6IXJ4	41	S	Cysteine and glycine rich protein 1 OS=Echinococcus granulosus OX=6210 GN=EGR_00575 PE=4 SV=1	EGR_00575	0.879029	4.50679e-69	198.42	3	CSLCNKPVDS(0.879)T(0.12)T(0.001)GAQHQR	-1.187	2	0.949706		1.05029				1.37714	1.49159	1.42622	0.553786	0.578472	0.57279	0.69		0.736				0.001	0.001
U6IXM0	147	S	Surfeit locus protein OS=Echinococcus granulosus OX=6210 GN=EGR_00548 PE=3 SV=1	EGR_00548	1	2.48527e-05	65.879	2	S(1)LLAGLPSVGDENR	-2.6647	3	0.992934	1.02424	0.982826				1.51558	1.6457	1.51363	0.372452	0.469429	0.483202	0.655	0.622	0.649				0.001	0.001
U6IXT6	597	S	Bile acid beta glucosidase OS=Echinococcus granulosus OX=6210 GN=EGR_01291 PE=4 SV=1	EGR_01291	0.978941	0.00297534	44.667	2	S(0.001)ALSAT(0.01)T(0.01)ANNHVS(0.979)PFR	-3.0463	2		1.05884	0.94116				1.02822	0.976098	0.995685					1.085	0.945				0.001	0.001
U6IXV3	21	S	Fructose-bisphosphate aldolase OS=Echinococcus granulosus OX=6210 GN=EGR_00458 PE=3 SV=1	EGR_00458	1	0.00833874	54.309	2	ENAS(1)AIVAPGK	-0.53648	3				0.970524	0.93627	1.09321	0.584804	0.625953	0.557359	1.40255	1.42307	1.40627				0.692	0.658	0.777	1000	0.001
U6IXV3	36	S	Fructose-bisphosphate aldolase OS=Echinococcus granulosus OX=6210 GN=EGR_00458 PE=3 SV=1	EGR_00458	0.978198	1.77187e-22	171.14	2	GLLAADES(0.978)T(0.018)S(0.003)T(0.001)IGK	1.9138	9	1.05506	1.13744	1.16545	0.874954	0.875786	0.891318	0.584804	0.625953	0.557359	1.40255	1.42307	1.40627	1.804	1.817	2.091	0.624	0.615	0.634	0.328	2.20128e-05
U6IXV3	38	S	Fructose-bisphosphate aldolase OS=Echinococcus granulosus OX=6210 GN=EGR_00458 PE=3 SV=1	EGR_00458	0.949269	5.8758e-62	204.33	2	GLLAADES(0.006)T(0.075)S(0.949)T(0.97)IGKR	0.50123	15	1.36863	1.27062	1.23766	1.03156	1.064	0.0275314	0.584804	0.625953	0.557359	1.40255	1.42307	1.40627	2.34	2.03	2.221	0.735	0.748	0.02	0.228	0.130332
U6IXV3	156	S	Fructose-bisphosphate aldolase OS=Echinococcus granulosus OX=6210 GN=EGR_00458 PE=3 SV=1	EGR_00458	0.888154	3.72114e-73	217.89	2	IS(0.102)S(0.888)HNPS(0.009)Y(0.001)LAMLENANVLAR	-1.4725	2	1.03048		0.969523				0.584804	0.625953	0.557359	1.40255	1.42307	1.40627	1.762		1.739				0.001	0.001
U6IXV3	245	S	Fructose-bisphosphate aldolase OS=Echinococcus granulosus OX=6210 GN=EGR_00458 PE=3 SV=1	EGR_00458	1	2.57736e-10	160.62	2	KYS(1)VEDNAR	0.4497	5	0.245122			1.2934	1.22089	1.24058	0.584804	0.625953	0.557359	1.40255	1.42307	1.40627	0.419			0.922	0.858	0.882	2.118
U6IXV3	272	S	Fructose-bisphosphate aldolase OS=Echinococcus granulosus OX=6210 GN=EGR_00458 PE=3 SV=1	EGR_00458	0.999937	1.35012e-165	255.67	3	TVPVAVPGIVFLS(1)GGQSELDATR	-0.93458	12	1.99431	1.83502	1.83247	0.112112	0.114961	0.111125	0.584804	0.625953	0.557359	1.40255	1.42307	1.40627	3.41	2.932	3.288	0.08	0.081	0.079	0.025	1.45651e-07
U6IXV3	211	S	Fructose-bisphosphate aldolase OS=Echinococcus granulosus OX=6210 GN=EGR_00458 PE=3 SV=1	EGR_00458	0.999997	5.74445e-07	111.38	2	VTEQVLS(1)FVYK	-3.6602	3				0.998738	1.01271	0.988549	0.584804	0.625953	0.557359	1.40255	1.42307	1.40627				0.712	0.712	0.703	1000	0.001
U6IXW6	482	S	CCT-alpha OS=Echinococcus granulosus OX=6210 GN=EGR_01327 PE=3 SV=1	EGR_01327	0.99235	3.80596e-05	84.309	3	ACHNTS(0.002)QMKS(0.992)ENT(0.005)DMK	2.6886	6	0.980881	1.00841	1.01071				1.2808	1.24879	1.31037	0.717321	0.732966	0.709748	0.766	0.808	0.771				0.001	0.001
U6IXW6	259	S	CCT-alpha OS=Echinococcus granulosus OX=6210 GN=EGR_01327 PE=3 SV=1	EGR_01327	1	0.000507013	68.127	2	LGVQVLVS(1)DPDKLEEIR	0.022228	2		1.62514			0.374861		1.2808	1.24879	1.31037	0.717321	0.732966	0.709748		1.301			0.511		0.393
U6IXW6	272	S	CCT-alpha OS=Echinococcus granulosus OX=6210 GN=EGR_01327 PE=3 SV=1	EGR_01327	0.999701	0.0237288	64.064	2	NRES(1)DITK	0.16551	3	1.00515	1.0515	0.943343				1.2808	1.24879	1.31037	0.717321	0.732966	0.709748	0.785	0.842	0.72				0.001	0.001
U6IXW6	2	S	CCT-alpha OS=Echinococcus granulosus OX=6210 GN=EGR_01327 PE=3 SV=1	EGR_01327	0.999379	0.00104585	46.528	2	S(0.999)ANAAT(0.001)PLSLGGER	-3.3722	1	1						1.2808	1.24879	1.31037	0.717321	0.732966	0.709748	0.781
U6IXW7	146	S	SLAIN motif containing protein 2 OS=Echinococcus granulosus OX=6210 GN=EGR_00447 PE=3 SV=1	EGR_00447	1	4.00711e-31	152.55	3	AIGGGS(1)GQNFGPGSSATFIRPK	-2.5689	8				0.693547	1.32219	0.984261
U6IXW7	294	S	SLAIN motif containing protein 2 OS=Echinococcus granulosus OX=6210 GN=EGR_00447 PE=3 SV=1	EGR_00447	1	2.07497e-13	96.738	2	GDGS(1)EENMIVDGEASVTSPSLR	-0.047639	4				0.822019	1.2387	0.939279
U6IXW7	259	S	SLAIN motif containing protein 2 OS=Echinococcus granulosus OX=6210 GN=EGR_00447 PE=3 SV=1	EGR_00447	0.97653	1.0433e-08	120.37	2	LNVS(0.977)S(0.023)SPLPSDIAK	1.0861	3				0.983124	1.02916	0.987719
U6IXW7	261	S	SLAIN motif containing protein 2 OS=Echinococcus granulosus OX=6210 GN=EGR_00447 PE=3 SV=1	EGR_00447	0.999656	9.38518e-62	189.47	2	LNVSSS(1)PLPSDIAK	1.6866	6	0.295462	0.290877	0.283213	1.75161	1.73053	1.6483
U6IXW7	383	S	SLAIN motif containing protein 2 OS=Echinococcus granulosus OX=6210 GN=EGR_00447 PE=3 SV=1	EGR_00447	0.880668	0.000965902	101.43	2	RS(0.119)S(0.881)QEQLAAR	-1.3655	3				1.01885	0.97479	1.00636
U6IXW7	178	S	SLAIN motif containing protein 2 OS=Echinococcus granulosus OX=6210 GN=EGR_00447 PE=3 SV=1	EGR_00447	0.756563	0.00642623	61.867	2	S(0.244)S(0.757)PVGNRS(1)PVPFK	0.26107	2				0.919137		1.08086
U6IXW7	184	S	SLAIN motif containing protein 2 OS=Echinococcus granulosus OX=6210 GN=EGR_00447 PE=3 SV=1	EGR_00447	0.999859	0.00384513	65.421	2	SSPVGNRS(1)PVPFK	-1.6857	7	0.435213	0.514124		1.49625	0.704522	1.8499
U6IXW7	192	S	SLAIN motif containing protein 2 OS=Echinococcus granulosus OX=6210 GN=EGR_00447 PE=3 SV=1	EGR_00447	0.782568	5.41687e-20	125.77	2	T(0.063)S(0.063)S(0.783)GS(0.086)T(0.005)DDLQNVADLQSMAR	1.2638	3				1.05299		0.947009
U6IXW9	365	S	Ubiquitin-like domain-containing CTD phosphatase 1 OS=Echinococcus granulosus OX=6210 GN=EGR_08369 PE=4 SV=1	EGR_08369	0.912581	1.4638e-06	95.052	2	RT(0.087)S(0.913)DEATEGNCEGQDQK	-5.8497	4	1.07278	1.10406	1.09524	0.727921			0.454477	0.303188	0.279975	1.90999	1.48043	1.57194	2.36	3.642	3.912	0.381			0.115
U6IY34	536	S	Condensin complex subunit 2 OS=Echinococcus granulosus OX=6210 GN=EGR_00441 PE=3 SV=1	EGR_00441	0.995896	0.0149797	57.003	2	AS(0.004)GKS(0.996)PVLR	-0.32622	3	0.88591	1.0486	1.06549
U6IY34	75	S	Condensin complex subunit 2 OS=Echinococcus granulosus OX=6210 GN=EGR_00441 PE=3 SV=1	EGR_00441	1	0.000103791	61.211	2	LLEPHPEVVNS(1)PAHDAAR	-2.241	5				0.984684	1.02795	0.987363
U6IY45	205	S	Expressed conserved protein OS=Echinococcus granulosus OX=6210 GN=EGR_01397 PE=4 SV=1	EGR_01397	0.99034	0.000576664	86.729	2	QGFS(0.01)S(0.99)PELYVVK	-1.9357	4				0.975547	1.01478	1.00967
U6IY45	236	S	Expressed conserved protein OS=Echinococcus granulosus OX=6210 GN=EGR_01397 PE=4 SV=1	EGR_01397	0.791342	0.00878541	67.548	2	VTIYDIT(0.209)S(0.791)K	-0.77545	3				1.04633	1.0141	0.939574
U6IY87	231	S	Complement component 1 Q subcomponent binding OS=Echinococcus granulosus OX=6210 GN=EGR_08809 PE=3 SV=1	EGR_08809	0.999719	0.00333572	80.815	2	LYRS(1)FLEEFK	1.2013	3				0.948662	1.02194	1.0294	0.210655	0.209475	0.210334	1.78678	1.76262	1.82014				0.531	0.58	0.566	1000	0.001
W6U526	54	S	Dynein light chain OS=Echinococcus granulosus OX=6210 GN=EGR_09469 PE=3 SV=1	EGR_09469	0.999787	2.55034e-25	184.43	2	LYS(1)PTWHCIVGR	1.1144	9	1.96172	1.93285	1.71102	0.123124	0.15566	0.115628	1.64836	1.77864	1.53096	0.331241	0.342974	0.367827	1.19	1.087	1.118	0.372	0.454	0.314	0.336	0.000555408
U6IYB1	132	S	Expressed conserved protein OS=Echinococcus granulosus OX=6210 GN=EGR_05995 PE=4 SV=1	EGR_05995	0.995354	0.0238976	44.82	2	ST(0.001)ES(0.995)EQGLS(0.004)K	-1.7839	1		1
U6IYB3	100	S	Tropomyosin OS=Echinococcus granulosus OX=6210 GN=EGR_06190 PE=3 SV=1	EGR_06190	1	9.60572e-05	101.52	2	DAQEELVS(1)ELEEK	1.8899	3				0.988892	1.07656	0.93455	0.167053	0.175285	0.158579	1.64869	1.87056	1.97984				0.6	0.576	0.472	1000	0.001
U6IYB3	226	S	Tropomyosin OS=Echinococcus granulosus OX=6210 GN=EGR_06190 PE=3 SV=1	EGR_06190	0.999772	1.00075e-34	199.84	2	DKNS(1)TLQSEIDR	-2.6329	6	0.352863	0.377285	0.359685	1.64946	1.61982	1.64088	0.167053	0.175285	0.158579	1.64869	1.87056	1.97984	2.112	2.152	2.268	1	0.866	0.829	0.413	0.000125598
U6IYB3	147	S	Tropomyosin OS=Echinococcus granulosus OX=6210 GN=EGR_06190 PE=3 SV=1	EGR_06190	1	1.62888e-26	149.14	2	S(1)ILELQHLTGFYTNK	-2.8018	23	1.04271	1.11644	1.14248	0.840745	0.912537	0.94509	0.167053	0.175285	0.158579	1.64869	1.87056	1.97984	6.242	6.369	7.204	0.51	0.488	0.477	0.074	7.54314e-07
U6IYB3	175	S	Tropomyosin OS=Echinococcus granulosus OX=6210 GN=EGR_06190 PE=3 SV=1	EGR_06190	0.999755	0.000167568	76.049	2	SSSESEAAS(1)IDALEK	0.57263	3				0.883538	1.24651	0.869953	0.167053	0.175285	0.158579	1.64869	1.87056	1.97984				0.536	0.666	0.439	1000	0.001
U6IYD7	5	S	E3 ubiquitin-protein ligase RNF8 OS=Echinococcus granulosus OX=6210 GN=EGR_01501 PE=4 SV=1	EGR_01501	0.999933	2.07407e-06	89.636	2	AYVS(1)PDLLDCSICSSR	6.0126	3				0.854169	1.15175	0.994078	0.425105	0.384817	0.410623	1.63165	1.55069	1.59712				0.524	0.743	0.622	1000	0.001
U6IYD7	242	S	E3 ubiquitin-protein ligase RNF8 OS=Echinococcus granulosus OX=6210 GN=EGR_01501 PE=4 SV=1	EGR_01501	0.999946	5.49371e-05	81.409	2	EKS(1)GNS(0.042)S(0.938)QS(0.018)EIS(0.002)LR	-3.6009	5				1.2804	0.552097	1.16751	0.425105	0.384817	0.410623	1.63165	1.55069	1.59712				0.785	0.356	0.731	1000	0.001
U6IYD7	246	S	E3 ubiquitin-protein ligase RNF8 OS=Echinococcus granulosus OX=6210 GN=EGR_01501 PE=4 SV=1	EGR_01501	0.997445	4.23073e-07	137.4	2	SGNS(0.002)S(0.997)QSEISLR	2.1815	4				0.267703	0.265269	2.46703	0.425105	0.384817	0.410623	1.63165	1.55069	1.59712				0.164	0.171	1.545	1000	0.001
U6IYD7	51	S	E3 ubiquitin-protein ligase RNF8 OS=Echinococcus granulosus OX=6210 GN=EGR_01501 PE=4 SV=1	EGR_01501	0.94779	0.0114233	71.066	2	LS(0.948)CS(0.052)LADLK	-1.4297	1						1	0.425105	0.384817	0.410623	1.63165	1.55069	1.59712						0.626
U6IYD7	53	S	E3 ubiquitin-protein ligase RNF8 OS=Echinococcus granulosus OX=6210 GN=EGR_01501 PE=4 SV=1	EGR_01501	0.999994	0.000482413	136.06	2	LSCS(1)LADLKK	0.71125	10	0.348706	0.331578	0.332572	1.63377	1.67848	1.67489	0.425105	0.384817	0.410623	1.63165	1.55069	1.59712	0.82	0.862	0.81	1.001	1.082	1.049	1.257	0.00150909
U6IYD7	60	S	E3 ubiquitin-protein ligase RNF8 OS=Echinococcus granulosus OX=6210 GN=EGR_01501 PE=4 SV=1	EGR_01501	0.901064	3.73206e-07	74.561	2	S(0.901)FT(0.099)LDDIVASAQTDSSSFCGDCR	2.2023	1					1		0.425105	0.384817	0.410623	1.63165	1.55069	1.59712					0.645
U6IYD7	182	S	E3 ubiquitin-protein ligase RNF8 OS=Echinococcus granulosus OX=6210 GN=EGR_01501 PE=4 SV=1	EGR_01501	1	3.38551e-39	118.98	2	VEQMS(1)NPNLNAQIEDIDSLIAR	1.8124	10				0.75347	1.26803	0.978499	0.425105	0.384817	0.410623	1.63165	1.55069	1.59712				0.462	0.818	0.613	1000	0.001
U6IYI5	232	S	Thioredoxin fold OS=Echinococcus granulosus OX=6210 GN=EGR_01550 PE=4 SV=1	EGR_01550	0.929195	0.000496126	54.143	3	ENDMEQDS(0.029)VLEDS(0.929)EDNS(0.515)WT(0.515)EVKPLDT(0.011)K	1.4128	1				1			1.33475	1.24483	1.257	0.660213	0.782774	0.720437				1.515
U6IYP8	149	S	AN1-type zinc finger protein 2B OS=Echinococcus granulosus OX=6210 GN=EGR_02155 PE=4 SV=1	EGR_02155	0.890742	0.0540102	43.306	2	MS(0.891)AS(0.109)GAAAIR	-4.6468	1						1
U6IYP8	14	S	AN1-type zinc finger protein 2B OS=Echinococcus granulosus OX=6210 GN=EGR_02155 PE=4 SV=1	EGR_02155	1	0.00138274	53.363	2	S(1)CQMLDFLPVR	-3.1127	1		1
U6IYR1	336	S	High mobility group protein DSP1 OS=Echinococcus granulosus OX=6210 GN=EGR_07519 PE=4 SV=1	EGR_07519	0.952484	9.58804e-26	62.299	4	MEEDDS(0.001)AAHPT(0.006)AQNEGVEAGS(0.952)GEEVGT(0.343)T(0.343)PT(0.177)S(0.177)NHHHNQR	1.2564	4					1.23047	0.769528
U6IYR1	11	S	High mobility group protein DSP1 OS=Echinococcus granulosus OX=6210 GN=EGR_07519 PE=4 SV=1	EGR_07519	0.999998	1.97907e-211	277.54	2	S(1)PLSSFACFVQVIR	-3.4461	11	0.968806	1.07744	1.10674	0.926812	0.97741	0.94279
U6IYR8	193	S	Proteasome inhibitor OS=Echinococcus granulosus OX=6210 GN=EGR_02172 PE=4 SV=1	EGR_02172	1	1.1635e-07	112.49	2	GVPFDPLPPNVLHS(1)PPNR	1.3338	12	0.98272	0.974558	0.990529	1.00147	1.00928	1.04144	0.59631	0.661371	0.619642	0.946241	1.52674	1.6497	1.648	1.474	1.599	1.058	0.661	0.631	0.498	0.0125963
U6IYU3	96	S	26S proteasome non-ATPase regulatory subunit 6 OS=Echinococcus granulosus OX=6210 GN=EGR_02124 PE=3 SV=1	EGR_02124	0.999998	9.17007e-05	127.62	2	KAEES(1)DGETEIR	-2.7923	6	1.68229	1.63974	1.64465	0.329551	0.357392	0.346385	1.53722	1.57166	1.55891	0.489158	0.41969	0.423364	1.094	1.043	1.055	0.674	0.852	0.818	0.734	0.0130993
U6IYU3	5	S	26S proteasome non-ATPase regulatory subunit 6 OS=Echinococcus granulosus OX=6210 GN=EGR_02124 PE=3 SV=1	EGR_02124	1	5.22509e-138	265.34	2	PAES(1)FEEEGLER	0.15826	6	1.1931	1.16727	1.21663	0.861025	0.813177	0.748805	1.53722	1.57166	1.55891	0.489158	0.41969	0.423364	0.776	0.743	0.78	1.76	1.938	1.769	2.378	1.56717e-05
U6IYW0	124	S	Cactin OS=Echinococcus granulosus OX=6210 GN=EGR_00358 PE=3 SV=1	EGR_00358	0.999731	0.00733326	74.849	2	HLS(1)ETFVWR	-0.20321	3				1.00195	1.02321	0.974844
U6IYX9	210	S	Expressed conserved protein OS=Echinococcus granulosus OX=6210 GN=EGR_01671 PE=4 SV=1	EGR_01671	0.996686	8.99e-06	63.95	2	LNPPAEVS(0.997)GDLS(0.002)T(0.001)SGVVGLPR	-0.15665	2			0.921715	1.07829			0.995066	0.989087	1.01585						0.907
U6IYX9	288	S	Expressed conserved protein OS=Echinococcus granulosus OX=6210 GN=EGR_01671 PE=4 SV=1	EGR_01671	0.802234	0.00119436	41.87	2	NLVS(0.802)T(0.24)AT(0.344)S(0.614)PVK	0.22074	1	1						0.995066	0.989087	1.01585				1.005
U6IYX9	292	S	Expressed conserved protein OS=Echinococcus granulosus OX=6210 GN=EGR_01671 PE=4 SV=1	EGR_01671	0.978106	1.27323e-07	131.57	2	NLVSTAT(0.022)S(0.978)PVK	-1.0127	11	1.68617	1.32018	1.50793	0.543414	0.440549	0.501757	0.995066	0.989087	1.01585				1.695	1.335	1.484				0.001	0.001
U6IYX9	381	S	Expressed conserved protein OS=Echinococcus granulosus OX=6210 GN=EGR_01671 PE=4 SV=1	EGR_01671	0.986329	4.79703e-15	158.59	2	S(0.014)S(0.986)PVSQSTFCVR	-0.48626	9	1.06066	1.54823	1.70201	0.531797	0.578378	0.57893	0.995066	0.989087	1.01585				1.066	1.565	1.675				0.001	0.001
U6IYX9	384	S	Expressed conserved protein OS=Echinococcus granulosus OX=6210 GN=EGR_01671 PE=4 SV=1	EGR_01671	0.998188	0.000710386	76.196	2	S(0.417)S(0.583)PVS(0.998)QS(0.002)TFCVR	2.4838	3		1.25363	1.25627		0.490102		0.995066	0.989087	1.01585					1.267	1.237				0.001	0.001
U6IYX9	516	S	Expressed conserved protein OS=Echinococcus granulosus OX=6210 GN=EGR_01671 PE=4 SV=1	EGR_01671	0.965427	5.82015e-05	61.003	2	T(0.001)DS(0.001)S(0.001)GGPVIS(0.965)DDGT(0.027)VY(0.004)MY(0.001)STTR	-1.8077	1		1					0.995066	0.989087	1.01585					1.011
U6IYX9	489	S	Expressed conserved protein OS=Echinococcus granulosus OX=6210 GN=EGR_01671 PE=4 SV=1	EGR_01671	0.993888	0.00207072	46.276	2	T(0.006)QGICS(0.994)ICGEVGVGDPR	7.7541	1	1						0.995066	0.989087	1.01585				1.005
U6IYX9	187	S	Expressed conserved protein OS=Echinococcus granulosus OX=6210 GN=EGR_01671 PE=4 SV=1	EGR_01671	0.885435	5.54912e-10	101.85	3	T(0.018)S(0.047)GS(0.885)RET(0.587)T(0.463)PIHENEVPQAR	-2.2864	3	1.04454	1.00524	0.950212				0.995066	0.989087	1.01585				1.05	1.016	0.935				0.001	0.001
U6IYY3	212	S	Expressed conserved protein OS=Echinococcus granulosus OX=6210 GN=EGR_02559 PE=4 SV=1	EGR_02559	0.856119	3.03531e-135	167.36	4	GYKDDEGDGEEYEEEYEIEHS(0.144)S(0.856)EVGDEKEEEGSEK	1.0225	2				1.06781		0.932191				0.986251	1.01695	0.996801				1.083		0.935	1000	0.001
U6IYY3	150	S	Expressed conserved protein OS=Echinococcus granulosus OX=6210 GN=EGR_02559 PE=4 SV=1	EGR_02559	0.983908	1.07581e-32	80.232	4	SAEEPHKDTGEEEAAY(0.031)DEDHDS(0.984)ES(0.984)DEEDEGEY(0.001)DKYEPK	-0.20695	2					0.967009	1.03299				0.986251	1.01695	0.996801					0.951	1.036	1000	0.001
U6IYY3	152	S	Expressed conserved protein OS=Echinococcus granulosus OX=6210 GN=EGR_02559 PE=4 SV=1	EGR_02559	0.983908	6.4225e-41	82.146	4	SAEEPHKDTGEEEAAY(0.031)DEDHDS(0.984)ES(0.984)DEEDEGEY(0.001)DKYEPK	-0.20695	4					1.11571	0.884293				0.986251	1.01695	0.996801					1.097	0.887	1000	0.001
U6IYY3	232	S	Expressed conserved protein OS=Echinococcus granulosus OX=6210 GN=EGR_02559 PE=4 SV=1	EGR_02559	1	0.00213807	74.733	2	VHEEPIS(1)VEIEK	-5.3572	1				1						0.986251	1.01695	0.996801				1.014
U6IZ45	51	S	F-box only protein 32 OS=Echinococcus granulosus OX=6210 GN=EGR_02623 PE=4 SV=1	EGR_02623	0.999592	5.2222e-32	193.34	2	IYRQS(1)LTDDR	-2.4481	5	1.57252	1.65956	1.65283	0.0534979	0.0615954		1.07251	1.00133	1.07189		0.953193	0.901081	1.466	1.657	1.542		0.065		0.042
U6IZ45	214	S	F-box only protein 32 OS=Echinococcus granulosus OX=6210 GN=EGR_02623 PE=4 SV=1	EGR_02623	0.999949	3.11306e-24	175.62	2	QTLTNNADKHS(1)PHR	-5.0065	5	1.03724	1.06507	0.897695				1.07251	1.00133	1.07189		0.953193	0.901081	0.967	1.064	0.837				0.001	0.001
U6IZ92	298	S	Expressed conserved protein OS=Echinococcus granulosus OX=6210 GN=EGR_02604 PE=4 SV=1	EGR_02604	0.971678	0.000569317	47.148	2	KAPMQWTEPS(0.001)EHS(0.028)NS(0.972)PFA	5.504	4	1.77725	1.59687			0.285805	0.340081
U6IZD1	46	S	Dynein light chain OS=Echinococcus granulosus OX=6210 GN=EGR_00995 PE=4 SV=1	EGR_00995	0.998723	6.33867e-06	115.24	2	AIASTVKS(0.999)ECDS(0.001)R	-1.2089	3	1.03955	1.00324	0.957208				1.01695	0.992051	1.03942		0.951583		1.022	1.011	0.921				0.001	0.001
U6IZD4	19	S	Golgi phosphoprotein 3 OS=Echinococcus granulosus OX=6210 GN=EGR_02653 PE=3 SV=1	EGR_02653	0.949356	3.84351e-07	137.56	2	DRS(0.949)S(0.781)S(0.234)S(0.035)DVNSALQDDK	-1.4314	4	1.10733	0.892666					0.972048	1.00155	1.0264				1.139	0.891					0.001	0.001
U6IZD4	20	S	Golgi phosphoprotein 3 OS=Echinococcus granulosus OX=6210 GN=EGR_02653 PE=3 SV=1	EGR_02653	0.78126	3.84351e-07	137.56	2	DRS(0.949)S(0.781)S(0.234)S(0.035)DVNSALQDDK	-1.4314	4	1.10733	0.892666					0.972048	1.00155	1.0264				1.139	0.891					0.001	0.001
U6IZD4	21	S	Golgi phosphoprotein 3 OS=Echinococcus granulosus OX=6210 GN=EGR_02653 PE=3 SV=1	EGR_02653	0.921251	1.92042e-05	106.58	2	S(0.004)S(0.059)S(0.921)S(0.016)DVNSALQDDK	-2.3399	6	1.04703	0.794256	1.23751		1.03239	0.88881	0.972048	1.00155	1.0264				1.077	0.793	1.206				0.001	0.001
U6IZD4	22	S	Golgi phosphoprotein 3 OS=Echinococcus granulosus OX=6210 GN=EGR_02653 PE=3 SV=1	EGR_02653	0.877326	0.00117222	72.031	2	S(0.226)S(0.272)S(0.625)S(0.877)DVNSALQDDK	0.31595	3	1.48296		0.517039				0.972048	1.00155	1.0264				1.526		0.504				0.001	0.001
U6IZE1	30	S	LIN1-like protein OS=Echinococcus granulosus OX=6210 GN=EGR_00986 PE=4 SV=1	EGR_00986	1	0	397.9	2	NTLES(1)DEEIGDDEEGGR	-0.44544	16	0.542384	0.525202	0.546475	1.42736	1.47435	1.48422	0.295573	0.269831	0.308518	1.6355	1.78935	1.70123	1.835	1.946	1.771	0.873	0.824	0.872	0.463	2.10606e-05
U6IZE1	330	S	LIN1-like protein OS=Echinococcus granulosus OX=6210 GN=EGR_00986 PE=4 SV=1	EGR_00986	0.975293	0.00579224	77.157	2	RLS(0.975)S(0.025)IDFDK	-1.0835	5	0.439511	0.475189		2.56155	0.523746		0.295573	0.269831	0.308518	1.6355	1.78935	1.70123	1.487	1.761		1.566	0.293		0.572	0.409827
U6IZE6	75	S	Cupin 2 barrel domain containing protein OS=Echinococcus granulosus OX=6210 GN=EGR_02662 PE=4 SV=1	EGR_02662	1	6.64135e-06	94.865	2	S(1)GDALEIPK	-0.86291	9	0.423551	0.428441	0.400678	1.59667	1.67974	1.47092	1.60316	1.6264	1.61562	0.409698	0.359327	0.385788	0.264	0.263	0.248	3.897	4.675	3.813	15.981	2.14096e-06
U6IZF8	51	S	Expressed conserved protein OS=Echinococcus granulosus OX=6210 GN=EGR_02674 PE=4 SV=1	EGR_02674	0.999724	6.42305e-05	78.888	2	QAHEYNS(1)EIIVPPK	-1.2558	2	0.956132		1.04387				0.667908	0.686287	0.672222	1.25983	1.3547	1.35906	1.432		1.553				0.001	0.001
U6IZF8	40	S	Expressed conserved protein OS=Echinococcus granulosus OX=6210 GN=EGR_02674 PE=4 SV=1	EGR_02674	0.994938	0.00120804	110.88	2	QLS(0.005)RS(0.995)EYLK	-0.37753	3	1.13472	0.958811	0.906465				0.667908	0.686287	0.672222	1.25983	1.3547	1.35906	1.699	1.397	1.348				0.001	0.001
U6IZM6	24	S	Endoplasmic reticulum metallopeptidase OS=Echinococcus granulosus OX=6210 GN=EGR_00600 PE=4 SV=1	EGR_00600	0.978754	6.37183e-280	297.74	2	NLVSEGSQNTGSSTTSGS(0.979)DT(0.018)ES(0.002)R	0.017907	4		0.148216	0.126556	2.00925	1.71598		0.949845	0.900766	0.888133	1.07719	1.0716	1.11247		0.165	0.142	1.865	1.601		11.29	0.00194466
U6IZP2	91	S	Coiled-coil domain-containing protein 16 OS=Echinococcus granulosus OX=6210 GN=EGR_00961 PE=4 SV=1	EGR_00961	0.955496	0.00280854	115.35	2	VPDPS(0.045)RS(0.955)PHK	2.9636	4	1.26456	1.2479	1.28168			0.205854
U6IZP5	94	S	Heterogeneous nuclear ribonucleoprotein 87F OS=Echinococcus granulosus OX=6210 GN=EGR_00074 PE=4 SV=1	EGR_00074	0.93452	0.000102269	126.48	2	EES(0.935)S(0.065)PEVHAAVK	2.1419	1						1	0.685732	0.617161	0.639409	1.29291	1.36044	1.40435						0.712
U6IZP5	95	S	Heterogeneous nuclear ribonucleoprotein 87F OS=Echinococcus granulosus OX=6210 GN=EGR_00074 PE=4 SV=1	EGR_00074	0.986839	1.38733e-06	150.44	2	EES(0.013)S(0.987)PEVHAAVK	1.5324	5	1.30627	1.28961	1.18817	0.595863	0.620087		0.685732	0.617161	0.639409	1.29291	1.36044	1.40435	1.905	2.09	1.858	0.461	0.456		0.235	7.23977e-05
U6IZP9	2	S	Importin subunit beta-1 OS=Echinococcus granulosus OX=6210 GN=EGR_00068 PE=3 SV=1	EGR_00068	0.99701	0.00063215	45.183	2	S(0.997)AVET(0.003)LLTVLQK	-2.7039	1		1					1.08943	1.05452	1.0957	0.891271	0.945337	0.92374		0.948
U6IZR3	178	S	Tegumental protein OS=Echinococcus granulosus OX=6210 GN=EGR_00894 PE=4 SV=1	EGR_00894	1	8.90763e-24	173.63	2	ADDS(1)NCISATVSSTH	2.1903	6				0.999488	1.02529	0.975218				0.997356	1.00263	1.00002				1.002	1.023	0.975	1000	0.001
U6IZR3	182	S	Tegumental protein OS=Echinococcus granulosus OX=6210 GN=EGR_00894 PE=4 SV=1	EGR_00894	0.997892	7.7861e-34	174.02	2	ADDSNCIS(0.998)AT(0.002)VSSTH	-3.172	7				0.99298	0.982883	1.02414				0.997356	1.00263	1.00002				0.996	0.98	1.024	1000	0.001
U6IZR3	186	S	Tegumental protein OS=Echinococcus granulosus OX=6210 GN=EGR_00894 PE=4 SV=1	EGR_00894	0.927137	3.02859e-11	140.3	2	RADDSNCISATVS(0.927)S(0.066)T(0.007)H	-5.067	8				0.547835	1.52501	0.927157				0.997356	1.00263	1.00002				0.549	1.521	0.927	1000	0.001
U6IZR3	187	S	Tegumental protein OS=Echinococcus granulosus OX=6210 GN=EGR_00894 PE=4 SV=1	EGR_00894	0.880322	5.25575e-66	214.32	2	ADDSNCISATVS(0.031)S(0.88)T(0.088)H	-1.99	10	0.0942264		0.0940905	0.351597	2.49909	1.96099				0.997356	1.00263	1.00002				0.353	2.493	1.961	1000	0.001
U6IZU4	151	S	Serine/threonine-protein phosphatase 2A 55 kDa regulatory subunit B OS=Echinococcus granulosus OX=6210 GN=EGR_00903 PE=3 SV=1	EGR_00903	0.963902	0.00141412	63.421	2	T(0.036)PS(0.964)EVGFGEAEDREEVK	1.0092	1		1					1.01473	1.08779	1.31362		0.562685	1.02117		0.919
U6IZV1	916	S	GPCR family 3 C terminal OS=Echinococcus granulosus OX=6210 GN=EGR_00873 PE=3 SV=1	EGR_00873	0.84446	0.022098	49.097	2	T(0.008)QS(0.147)S(0.844)PHEYGCR	-1.0155	3		1.2534	1.22858			0.518021
U6J044	150	S	Mothers against decapentaplegic homolog OS=Echinococcus granulosus OX=6210 GN=EGR_00742 PE=3 SV=1	EGR_00742	1	8.34774e-05	96.313	2	VES(1)PVLPPVLVPR	-1.6391	6	0.90337	1.03541	1.06122				0.910799	1.0578	1.0314				0.992	0.979	1.029				0.001	0.001
U6J063	598	S	Calpain-A OS=Echinococcus granulosus OX=6210 GN=EGR_00412 PE=3 SV=1	EGR_00412	0.851612	5.06109e-35	98.544	3	ANPTEQMDDSVGVEEPEGMLMPEPIS(0.148)ES(0.852)QVVALK	0.084268	2		1.09628	0.903721				1.82005	1.82551	1.87308	0.154009	0.168516	0.158831		0.601	0.482				0.001	0.001
U6J063	641	S	Calpain-A OS=Echinococcus granulosus OX=6210 GN=EGR_00412 PE=3 SV=1	EGR_00412	0.986447	4.54739e-41	180.12	2	ELNEGREDS(0.986)T(0.014)K	1.3491	19	0.171928		0.177946	1.48917	1.61137	1.54959	1.82005	1.82551	1.87308	0.154009	0.168516	0.158831	0.094		0.095	9.669	9.562	9.756	102.247	1.35418e-08
U6J063	159	S	Calpain-A OS=Echinococcus granulosus OX=6210 GN=EGR_00412 PE=3 SV=1	EGR_00412	1	0.00811824	68.49	2	FIVGGAS(1)RFDVR	-0.72523	4	0.931553		1.06845				1.82005	1.82551	1.87308	0.154009	0.168516	0.158831	0.512		0.57				0.001	0.001
U6J063	662	S	Calpain-A OS=Echinococcus granulosus OX=6210 GN=EGR_00412 PE=3 SV=1	EGR_00412	1	5.34853e-06	114.93	2	GFS(1)LLCCGLGQK	-1.7182	5	1.72309	1.58086	1.38206	0.147096	0.166893		1.82005	1.82551	1.87308	0.154009	0.168516	0.158831	0.947	0.866	0.738	0.955	0.99		1.144	0.239168
U6J063	672	S	Calpain-A OS=Echinococcus granulosus OX=6210 GN=EGR_00412 PE=3 SV=1	EGR_00412	1	1.51445e-42	198.04	2	GFSLLCCGLGQKS(1)EK	1.123	3	0.936149	1.02138	1.04247				1.82005	1.82551	1.87308	0.154009	0.168516	0.158831	0.514	0.56	0.557				0.001	0.001
U6J063	331	S	Calpain-A OS=Echinococcus granulosus OX=6210 GN=EGR_00412 PE=3 SV=1	EGR_00412	0.995951	0.00272064	79.311	2	GHAYS(0.996)IT(0.004)K	-3.5355	3	0.989106	1.01075	1.00014				1.82005	1.82551	1.87308	0.154009	0.168516	0.158831	0.543	0.554	0.534				0.001	0.001
U6J063	365	S	Calpain-A OS=Echinococcus granulosus OX=6210 GN=EGR_00412 PE=3 SV=1	EGR_00412	0.80839	0.0164363	49.487	2	GRWS(0.808)DS(0.096)S(0.096)PEWR	1.0769	1			1				1.82005	1.82551	1.87308	0.154009	0.168516	0.158831			0.534
U6J063	417	S	Calpain-A OS=Echinococcus granulosus OX=6210 GN=EGR_00412 PE=3 SV=1	EGR_00412	0.976744	2.40709e-07	89.529	2	LEMCALGPQS(0.015)LS(0.977)MDDS(0.008)R	-2.1007	3	1						1.82005	1.82551	1.87308	0.154009	0.168516	0.158831	0.549
U6J063	421	S	Calpain-A OS=Echinococcus granulosus OX=6210 GN=EGR_00412 PE=3 SV=1	EGR_00412	0.999496	6.36427e-25	166.94	2	LEMCALGPQSLSMDDS(0.999)RK	-1.3725	10	0.998605	1.03621	0.965186				1.82005	1.82551	1.87308	0.154009	0.168516	0.158831	0.549	0.568	0.515				0.001	0.001
U6J063	257	S	Calpain-A OS=Echinococcus granulosus OX=6210 GN=EGR_00412 PE=3 SV=1	EGR_00412	0.999066	0.00310691	79.311	2	LFGS(0.999)YES(0.001)LR	-0.73283	3	1.00622	1.01443	0.979348				1.82005	1.82551	1.87308	0.154009	0.168516	0.158831	0.553	0.556	0.523				0.001	0.001
U6J063	260	S	Calpain-A OS=Echinococcus granulosus OX=6210 GN=EGR_00412 PE=3 SV=1	EGR_00412	0.978727	0.025553	58.476	2	LFGS(0.021)YES(0.979)LR	-2.8047	2		1.00924	0.990756				1.82005	1.82551	1.87308	0.154009	0.168516	0.158831		0.553	0.529				0.001	0.001
U6J063	90	S	Calpain-A OS=Echinococcus granulosus OX=6210 GN=EGR_00412 PE=3 SV=1	EGR_00412	0.964089	0.000157867	89.636	2	RHPVPS(0.964)S(0.03)T(0.005)GGQIT(0.001)AK	-3.9868	5	0.96748	0.989327	1.04319				1.82005	1.82551	1.87308	0.154009	0.168516	0.158831	0.532	0.542	0.557				0.001	0.001
U6J063	149	S	Calpain-A OS=Echinococcus granulosus OX=6210 GN=EGR_00412 PE=3 SV=1	EGR_00412	1	0.00324456	91.245	2	RPQEICS(1)NPK	-0.18085	1			1				1.82005	1.82551	1.87308	0.154009	0.168516	0.158831			0.534
U6J063	40	S	Calpain-A OS=Echinococcus granulosus OX=6210 GN=EGR_00412 PE=3 SV=1	EGR_00412	0.999998	0.00127007	94.791	1	SVITGFES(1)R	-1.4918	8	1.24597	1.20559	1.10075	0.818595	0.821021	0.80808	1.82005	1.82551	1.87308	0.154009	0.168516	0.158831	0.685	0.66	0.588	5.315	4.872	5.088	7.902	2.45766e-06
U6J063	80	S	Calpain-A OS=Echinococcus granulosus OX=6210 GN=EGR_00412 PE=3 SV=1	EGR_00412	0.854848	0.00119568	50.641	2	VDVDLDS(0.855)GAS(0.145)R	-1.2094	2	1.00767		0.992326				1.82005	1.82551	1.87308	0.154009	0.168516	0.158831	0.554		0.53				0.001	0.001
U6J063	83	S	Calpain-A OS=Echinococcus granulosus OX=6210 GN=EGR_00412 PE=3 SV=1	EGR_00412	0.987511	0.000847778	74.733	2	VDVDLDS(0.012)GAS(0.988)R	-2.6115	3	1.06925	0.997274	0.933472				1.82005	1.82551	1.87308	0.154009	0.168516	0.158831	0.587	0.546	0.498				0.001	0.001
U6J068	156	S	Coiled coil domain containing protein 124 OS=Echinococcus granulosus OX=6210 GN=EGR_06933 PE=3 SV=1	EGR_06933	0.999685	1.22279e-49	206.61	2	ALNVTGDS(1)PTEKHPER	-0.50659	21	1.64036	1.25015	1.07193	0.6254	0.79254	0.619609				0.996451	0.960322	1.04323				0.628	0.825	0.594	1000	0.001
U6J068	191	S	Coiled coil domain containing protein 124 OS=Echinococcus granulosus OX=6210 GN=EGR_06933 PE=3 SV=1	EGR_06933	1	3.22559e-05	153.18	2	HS(1)QLTQMIFK	0.37065	6	0.640961	0.650535	0.720363	1.43936	1.25911	1.28967				0.996451	0.960322	1.04323				1.444	1.311	1.236	1000	0.001
U6J084	106	S	ADIPOR-like receptor OS=Echinococcus granulosus OX=6210 GN=EGR_03000 PE=3 SV=1	EGR_03000	0.927593	0.000307172	103.27	2	S(0.072)AS(0.928)YSGTGENLFENATR	-2.0366	3	1.09711	0.90983	0.993065
U6J0D3	493	S	Citron Rho-interacting kinase OS=Echinococcus granulosus OX=6210 GN=EGR_05985 PE=4 SV=1	EGR_05985	0.833788	9.97475e-05	65.408	3	DDALHDISNDVT(0.033)IS(0.834)PS(0.133)R	-1.2144	4	1.0067	0.921187	1.07212
U6J0D3	472	S	Citron Rho-interacting kinase OS=Echinococcus granulosus OX=6210 GN=EGR_05985 PE=4 SV=1	EGR_05985	1	3.78859e-16	70.793	3	EHTPPYLPPVGQLDDVGNFS(1)GGGAR	0.66836	2	1.30611		0.693886
U6J0D8	853	S	Immunoglobulin superfamily member OS=Echinococcus granulosus OX=6210 GN=EGR_01338 PE=4 SV=1	EGR_01338	0.996247	0.00338988	101.64	2	KT(0.004)S(0.996)PTIPLNR	-1.598	6	0.819133	0.859203	0.7984	1.1807	1.16043	1.18214
U6J0D8	652	S	Immunoglobulin superfamily member OS=Echinococcus granulosus OX=6210 GN=EGR_01338 PE=4 SV=1	EGR_01338	1	0.000842465	115.35	2	LQNNS(1)NEQMVR	1.4536	2		0.962347	1.03765
U6J0D8	455	S	Immunoglobulin superfamily member OS=Echinococcus granulosus OX=6210 GN=EGR_01338 PE=4 SV=1	EGR_01338	0.781604	0.000995571	73.805	2	NS(0.782)T(0.216)HS(0.002)MGMSNSGEDAR	0.51969	2		0.966343	1.03366
U6J0D8	464	S	Immunoglobulin superfamily member OS=Echinococcus granulosus OX=6210 GN=EGR_01338 PE=4 SV=1	EGR_01338	0.921647	1.34659e-16	100.23	2	NSTHSMGMS(0.078)NS(0.922)GEDAR	-3.9988	3	0.958562	0.997375	1.04406
U6J0D8	727	S	Immunoglobulin superfamily member OS=Echinococcus granulosus OX=6210 GN=EGR_01338 PE=4 SV=1	EGR_01338	0.850567	0.00138859	63.421	2	S(0.851)LGS(0.149)HQSSSPTQVQYR	-2.2806	1				1
U6J0D8	733	S	Immunoglobulin superfamily member OS=Echinococcus granulosus OX=6210 GN=EGR_01338 PE=4 SV=1	EGR_01338	0.86884	0.0029808	58.061	2	S(0.001)LGS(0.001)HQS(0.869)S(0.163)S(0.857)PT(0.108)QVQY(0.001)R	-0.14238	1		1
U6J0D8	735	S	Immunoglobulin superfamily member OS=Echinococcus granulosus OX=6210 GN=EGR_01338 PE=4 SV=1	EGR_01338	0.997733	2.43417e-86	211.47	2	SLGSHQSS(0.002)S(0.998)PTQVQYR	1.5507	5	0.80725	1.43369	0.759062
U6J0D8	670	S	Immunoglobulin superfamily member OS=Echinococcus granulosus OX=6210 GN=EGR_01338 PE=4 SV=1	EGR_01338	0.790432	3.03792e-06	50.519	3	TSIFDACPIHGS(0.79)PVS(0.146)VAS(0.064)R	0.19302	2		0.5585				1.4415
U6J0D8	483	S	Immunoglobulin superfamily member OS=Echinococcus granulosus OX=6210 GN=EGR_01338 PE=4 SV=1	EGR_01338	1	0.000111495	109.16	2	VANDPPDS(1)PVPIK	-1.5442	3	1.06787	1.00808	0.924047
U6J0D9	339	S	Expressed conserved protein OS=Echinococcus granulosus OX=6210 GN=EGR_05991 PE=4 SV=1	EGR_05991	0.999998	1.09377e-14	157.52	2	S(1)LELSGLEK	1.2805	17	0.305651	0.390088	0.461769	1.65338	1.64569	1.54342
U6J0D9	397	S	Expressed conserved protein OS=Echinococcus granulosus OX=6210 GN=EGR_05991 PE=4 SV=1	EGR_05991	0.99999	0.00685251	68.49	2	NKS(1)VPEMSR	-2.4651	2					0.997185	1.00281
U6J0D9	188	S	Expressed conserved protein OS=Echinococcus granulosus OX=6210 GN=EGR_05991 PE=4 SV=1	EGR_05991	0.868024	3.94487e-12	145.08	2	SATS(0.006)HS(0.868)S(0.126)PALR	-1.4115	2	1.10405					0.895955
U6J0D9	189	S	Expressed conserved protein OS=Echinococcus granulosus OX=6210 GN=EGR_05991 PE=4 SV=1	EGR_05991	0.998869	3.13546e-69	209.43	2	SATSHS(0.001)S(0.999)PALR	-2.1394	5		0.290395	0.28823	1.45198	1.468	1.5014
U6J0D9	258	S	Expressed conserved protein OS=Echinococcus granulosus OX=6210 GN=EGR_05991 PE=4 SV=1	EGR_05991	0.980415	0.00700683	47.361	2	S(0.015)MS(0.98)HS(0.003)S(0.001)S(0.001)LSR	1.1981	3					0.964816	1.03518
U6J0D9	262	S	Expressed conserved protein OS=Echinococcus granulosus OX=6210 GN=EGR_05991 PE=4 SV=1	EGR_05991	0.915129	0.00191009	102.03	2	SMSHS(0.002)S(0.06)S(0.915)LS(0.023)R	-0.63644	3				0.997375	1.00056	1.00207
U6J0D9	218	S	Expressed conserved protein OS=Echinococcus granulosus OX=6210 GN=EGR_05991 PE=4 SV=1	EGR_05991	0.843982	0.00166147	46.358	2	STIT(0.001)PS(0.155)PS(0.844)PQR	-5.3732	2	1.22409		0.775914
U6J0D9	233	S	Expressed conserved protein OS=Echinococcus granulosus OX=6210 GN=EGR_05991 PE=4 SV=1	EGR_05991	0.924545	1.44612e-53	218.79	3	T(0.044)S(0.925)AT(0.016)S(0.016)HISEQFVAPR	-2.2014	7				1.23358	0.926671	0.839747
U6J0D9	239	S	Expressed conserved protein OS=Echinococcus granulosus OX=6210 GN=EGR_05991 PE=4 SV=1	EGR_05991	0.999857	0.000256398	82.87	2	T(0.396)S(0.529)AT(0.062)S(0.013)HIS(1)EQFVAPR	-0.78255	1				1
U6J0H1	143	S	Expressed conserved protein OS=Echinococcus granulosus OX=6210 GN=EGR_02994 PE=4 SV=1	EGR_02994	1	3.61269e-102	173.15	2	GEDS(1)DDES(1)DEWTVAKPK	0.51392	13	1.40007	1.34608	1.30553	0.662263	0.655932	0.630121
U6J0H1	147	S	Expressed conserved protein OS=Echinococcus granulosus OX=6210 GN=EGR_02994 PE=4 SV=1	EGR_02994	1	2.69271e-33	167.19	2	GEDS(1)DDES(1)DEWTVAKPK	0.51392	8	1.74097	1.18341	1.54504	0.501297	0.534813	0.494468
U6J0H5	71	S	Thiamine diphosphokinase OS=Echinococcus granulosus OX=6210 GN=EGR_01375 PE=4 SV=1	EGR_01375	0.999942	1.94505e-12	92.878	3	DSHTPNFVSGDFDS(1)IRPEVK	-0.99552	5	1.30189	1.26559	1.16782	0.264701			1.51801	1.31159	1.40344	0.621155	0.592339	0.553462	0.858	0.965	0.832	0.426			0.481
U6J0H9	29	S	Geranylgeranyl transferase type-2 subunit alpha OS=Echinococcus granulosus OX=6210 GN=EGR_01379 PE=3 SV=1	EGR_01379	1	0.00443081	124.81	2	RFS(1)FLAK	-0.82563	6	1.53617	1.59677	1.61618	0.423312	0.425943	0.401624	1.0169	0.936229	1.04687				1.511	1.706	1.544				0.001	0.001
U6J0H9	203	S	Geranylgeranyl transferase type-2 subunit alpha OS=Echinococcus granulosus OX=6210 GN=EGR_01379 PE=3 SV=1	EGR_01379	0.970427	3.459e-17	95.052	2	SGLIGADDEVCT(0.001)VAT(0.029)PVS(0.97)PPPK	-1.4208	2		1.01004	0.989961				1.0169	0.936229	1.04687					1.079	0.946				0.001	0.001
U6J0J5	210	S	Expressed conserved protein OS=Echinococcus granulosus OX=6210 GN=EGR_01398 PE=4 SV=1	EGR_01398	0.996769	0.00758773	74.424	2	DLS(0.997)S(0.003)DLIR	-1.8733	2				0.972991		1.02701				1.02392	1.08945	0.886634				0.95		1.158	1000	0.001
U6J0J5	211	S	Expressed conserved protein OS=Echinococcus granulosus OX=6210 GN=EGR_01398 PE=4 SV=1	EGR_01398	0.965959	0.0173921	40.386	2	DLS(0.034)S(0.966)DLIR	-1.2093	1				1						1.02392	1.08945	0.886634				0.977
U6J0K1	339	S	Dipeptidyl peptidase 3 OS=Echinococcus granulosus OX=6210 GN=EGR_02960 PE=3 SV=1	EGR_02960	0.982374	9.33413e-16	175.68	2	FHQLVS(0.982)S(0.013)AS(0.005)R	-0.46655	5	2.03731	2.05821		0.288604	0.301579	0.314293	1.21059	1.24623	1.29026	0.724816	0.758463	0.769631	1.683	1.652		0.398	0.398	0.408	0.241	1.57385e-06
U6J0K5	147	S	Citrate synthase OS=Echinococcus granulosus OX=6210 GN=EGR_02955 PE=3 SV=1	EGR_02955	0.994029	0.00819385	51.531	2	AS(0.994)LPS(0.006)HVLK	-3.8703	2	0.99025	1.00975					1.3406	1.31899	1.39304	0.638626	0.67278	0.635975	0.739	0.766					0.001	0.001
U6J0K5	150	S	Citrate synthase OS=Echinococcus granulosus OX=6210 GN=EGR_02955 PE=3 SV=1	EGR_02955	0.99993	0.00456463	90.306	2	ASLPS(1)HVLK	-0.20372	6	1.50316	1.50194	1.59024	0.463933	0.485298	0.455436	1.3406	1.31899	1.39304	0.638626	0.67278	0.635975	1.121	1.139	1.142	0.726	0.721	0.716	0.636	3.51135e-07
U6J0K5	323	S	Citrate synthase OS=Echinococcus granulosus OX=6210 GN=EGR_02955 PE=3 SV=1	EGR_02955	0.99324	8.19001e-05	70.598	2	GMS(0.993)PS(0.007)DDEVLQYIK	2.1245	4	1.15013	1.15072	1.34892			0.350224	1.3406	1.31899	1.39304	0.638626	0.67278	0.635975	0.858	0.872	0.968			0.551	0.613
U6J0K5	227	S	Citrate synthase OS=Echinococcus granulosus OX=6210 GN=EGR_02955 PE=3 SV=1	EGR_02955	0.999947	0.0013902	48.363	2	S(1)AEVMDPSADWSK	-0.63079	1	1						1.3406	1.31899	1.39304	0.638626	0.67278	0.635975	0.746
U6J0K8	1132	S	Host cell factor OS=Echinococcus granulosus OX=6210 GN=EGR_01412 PE=4 SV=1	EGR_01412	0.919193	1.95427e-05	76.196	3	AHLDVS(0.081)S(0.919)KPAVIFR	0.28281	6	0.999078	1.01773	0.983191				1.58901	0.753295	1.55201	0.105686			0.629	1.351	0.633				0.001	0.001
U6J0K8	1209	S	Host cell factor OS=Echinococcus granulosus OX=6210 GN=EGR_01412 PE=4 SV=1	EGR_01412	0.998636	1.86626e-11	107.42	2	NTPPPEGPQPSGPTEGT(0.001)YIS(0.999)PVK	-0.42229	7	1.531	1.40594	1.40023		0.345393	0.317434	1.58901	0.753295	1.55201	0.105686			0.963	1.866	0.902				0.001	0.001
U6J0K8	707	S	Host cell factor OS=Echinococcus granulosus OX=6210 GN=EGR_01412 PE=4 SV=1	EGR_01412	0.889736	1.12234e-26	174.5	2	T(0.008)S(0.021)S(0.89)S(0.082)STLGNDQDGGQVDSSK	1.3434	2		1.00508	0.994916				1.58901	0.753295	1.55201	0.105686				1.334	0.641				0.001	0.001
U6J0K8	1182	S	Host cell factor OS=Echinococcus granulosus OX=6210 GN=EGR_01412 PE=4 SV=1	EGR_01412	0.754327	9.07336e-45	73.448	3	WLQESHTFGQGVAPGS(0.001)MPADAAPGGVS(0.754)PT(0.137)S(0.071)GS(0.037)LK	0.1655	5	1.0202	0.861432	1.11837				1.58901	0.753295	1.55201	0.105686			0.642	1.144	0.721				0.001	0.001
U6J0K8	403	S	Host cell factor OS=Echinococcus granulosus OX=6210 GN=EGR_01412 PE=4 SV=1	EGR_01412	0.995484	3.75693e-33	138.44	2	YDVSTPSST(0.004)QS(0.995)PPVGSR	-0.47643	3	1.00051	0.997412	1.00208				1.58901	0.753295	1.55201	0.105686			0.63	1.324	0.646				0.001	0.001
U6J0N2	51	S	Leucyl aminopeptidase OS=Echinococcus granulosus OX=6210 GN=EGR_02929 PE=3 SV=1	EGR_02929	1	3.04621e-06	99.668	2	FFES(1)CEIIPFLEHR	2.4797	4				0.953058	1.05862	0.988318	0.111468	0.116415	0.114206	1.86938	1.90835	1.88017				0.51	0.555	0.526	1000	0.001
U6J0P3	92	S	Peptide-methionine (R)-S-oxide reductase OS=Echinococcus granulosus OX=6210 GN=EGR_01451 PE=3 SV=1	EGR_01451	0.93518	0.00566784	80.623	2	RLDS(0.935)S(0.065)LGMR	-0.61235	5	1.34634		1.32987	0.80343	0.77268	0.747673	1.41513	1.42465	1.48009	0.586584	0.547416	0.546136	0.951		0.899	1.37	1.412	1.369	1.496	0.000503572
U6J0Q0	14	S	Activated RNA polymerase II transcriptional coactivator p15 OS=Echinococcus granulosus OX=6210 GN=EGR_02906 PE=3 SV=1	EGR_02906	0.999144	2.26034e-06	73.454	2	GAALNNDS(0.999)DAS(0.691)LS(0.553)S(0.756)LEGEPPIK	1.0327	2					1.06462	0.93538	0.364062	0.339228	0.374301	1.94409	1.35242	1.6259					0.787	0.575	1000	0.001
U6J0Q0	17	S	Activated RNA polymerase II transcriptional coactivator p15 OS=Echinococcus granulosus OX=6210 GN=EGR_02906 PE=3 SV=1	EGR_02906	0.982086	2.26034e-06	73.454	2	GAALNNDS(0.996)DAS(0.982)LS(0.231)S(0.791)LEGEPPIK	0.74656	2					1.06462	0.93538	0.364062	0.339228	0.374301	1.94409	1.35242	1.6259					0.787	0.575	1000	0.001
U6J0Q0	20	S	Activated RNA polymerase II transcriptional coactivator p15 OS=Echinococcus granulosus OX=6210 GN=EGR_02906 PE=3 SV=1	EGR_02906	0.790919	2.26034e-06	73.454	2	GAALNNDS(0.996)DAS(0.982)LS(0.231)S(0.791)LEGEPPIK	0.74656	2					1.06462	0.93538	0.364062	0.339228	0.374301	1.94409	1.35242	1.6259					0.787	0.575	1000	0.001
U6J0Q0	33	S	Activated RNA polymerase II transcriptional coactivator p15 OS=Echinococcus granulosus OX=6210 GN=EGR_02906 PE=3 SV=1	EGR_02906	0.793278	0.00612326	64.064	2	S(0.057)S(0.793)S(0.149)DVNYEK	-0.3582	1				1			0.364062	0.339228	0.374301	1.94409	1.35242	1.6259				0.514
U6J0Q2	97	S	Elongation factor 1-beta OS=Echinococcus granulosus OX=6210 GN=EGR_02060 PE=3 SV=1	EGR_02060	1	3.98366e-153	208.82	2	DEDS(1)DDLFAS(1)DDDEEVEKR	-0.20232	34	1.14331	0.783127	0.631812	1.04601	1.17003	1.2257	0.930981	0.963823	0.944327	0.94775	1.14224	1.07088	1.228	0.813	0.669	1.104	1.024	1.145	1.208	0.292328
U6J0Q2	103	S	Elongation factor 1-beta OS=Echinococcus granulosus OX=6210 GN=EGR_02060 PE=3 SV=1	EGR_02060	1	4.19599e-193	224.45	2	DEDS(1)DDLFAS(1)DDDEEVEKR	-0.20232	45	0.87732	0.552919	0.249285	1.41549	1.44572	1.45926	0.930981	0.963823	0.944327	0.94775	1.14224	1.07088	0.942	0.574	0.264	1.494	1.266	1.363	2.316	0.0610667
U6J0R7	8	S	60S ribosomal protein L36 OS=Echinococcus granulosus OX=6210 GN=EGR_02893 PE=3 SV=1	EGR_02893	0.999991	0.000596427	119.79	2	KYS(1)VCVGPER	-2.9848	5	1.13699	1.26232	1.25379		0.346904		1.17296	1.12744	1.16162	0.86964	0.875213	0.793129	0.969	1.12	1.079		0.396		0.375
U6J0S1	149	S	Expressed protein OS=Echinococcus granulosus OX=6210 GN=EGR_02089 PE=4 SV=1	EGR_02089	1	1.3817e-08	150.53	2	LLDS(1)PQFR	-0.92345	6	0.268486	0.292545	0.283546	1.66647	1.75525	1.7337
U6J0S1	140	S	Expressed protein OS=Echinococcus granulosus OX=6210 GN=EGR_02089 PE=4 SV=1	EGR_02089	0.999998	0.00229297	107.6	2	NSFTFKDS(1)PK	1.3187	6	0.59787	0.523415	0.414566	1.56961	1.38186	1.51268
U6J0V1	198	S	Transcription factor AP-4 OS=Echinococcus granulosus OX=6210 GN=EGR_07520 PE=4 SV=1	EGR_07520	0.996649	1.51299e-58	149.62	2	LPPVSS(0.003)AS(0.997)PLDSTVGTAAR	-0.95587	3				0.996114	1.03059	0.973299
U6J0V1	184	S	Transcription factor AP-4 OS=Echinococcus granulosus OX=6210 GN=EGR_07520 PE=4 SV=1	EGR_07520	0.972252	4.3142e-17	115.15	2	SSDCYDGNFGCS(0.972)PS(0.017)S(0.007)T(0.003)T(0.001)R	-2.2857	3				1.02364	1.02992	0.94644
U6J0Y2	149	S	F-actin-capping protein subunit beta OS=Echinococcus granulosus OX=6210 GN=EGR_00374 PE=3 SV=1	EGR_00374	0.979453	2.73344e-05	64.983	3	GS(0.979)WDS(0.021)VHIVEVQEHSTAK	-2.7343	1	1						1.07862	1.1537	1.13751	0.9338	0.905937	0.790433	0.927
U6J129	15	S	Uracil-DNA glycosylase OS=Echinococcus granulosus OX=6210 GN=EGR_01580 PE=3 SV=1	EGR_01580	0.972397	0.00169008	130.99	1	RS(0.028)S(0.972)PEFGPK	-3.6003	7	1.00181	0.981325	1.03197	0.98455	0.98043	1.01991
U6J165	96	S	40S ribosomal protein S10 OS=Echinococcus granulosus OX=6210 GN=EGR_00286 PE=3 SV=1	EGR_00286	0.997609	5.87836e-24	116.34	3	EVLHLPTEIVPAT(0.001)LNKPS(0.998)IDS(0.002)R	-3.6248	6	1.53638	1.42702	1.41696	0.6054	0.525856	0.488379	1.1598	1.20766	1.34038	0.809743	0.699547	0.782876	1.325	1.182	1.057	0.748	0.752	0.624	0.596	0.00446605
U6J1A4	125	S	Expressed conserved protein OS=Echinococcus granulosus OX=6210 GN=EGR_00243 PE=4 SV=1	EGR_00243	0.99751	0.00224216	72.327	2	QARDS(0.998)PS(0.002)LMVK	-1.8019	2				0.992572	1.00743					1.15561	0.96929	0.875099				0.859	1.039		1000	0.001
U6J1A4	116	S	Expressed conserved protein OS=Echinococcus granulosus OX=6210 GN=EGR_00243 PE=4 SV=1	EGR_00243	0.996956	0.0225544	57.293	2	VRHS(0.997)LMS(0.003)R	-1.7889	1						1				1.15561	0.96929	0.875099						1.143
U6J1C0	515	S	Hypothetical protein OS=Spirometra erinaceieuropaei OX=99802 GN=SERJ2_LOCUS22752 PE=4 SV=1	SERJ2_LOCUS22752	0.999919	0.00340324	76.255	2	AHDS(1)LLSVR	-1.956	3				1.09706	1.21488	0.688064				0.998504	1.01332	0.988174				1.099	1.199	0.696	1000	0.001
U6J1C0	443	S	Hypothetical protein OS=Spirometra erinaceieuropaei OX=99802 GN=SERJ2_LOCUS22752 PE=4 SV=1	SERJ2_LOCUS22752	1	0.0381492	44.82	2	DIDS(1)LKR	-5.0291	1						1				0.998504	1.01332	0.988174						1.012
U6J1C0	322	S	Hypothetical protein OS=Spirometra erinaceieuropaei OX=99802 GN=SERJ2_LOCUS22752 PE=4 SV=1	SERJ2_LOCUS22752	0.848749	0.000706482	107.15	2	HKT(0.128)S(0.849)VS(0.02)S(0.003)DTAAIVVK	0.36875	5				1.05536	0.930635	1.01401				0.998504	1.01332	0.988174				1.057	0.918	1.026	1000	0.001
U6J1C5	51	S	Dynein light chain OS=Echinococcus granulosus OX=6210 GN=EGR_03187 PE=3 SV=1	EGR_03187	0.999736	1.35954e-06	155.57	3	KHS(1)PTWHCIVGR	-2.7569	6	1.44526	1.46757	1.56519	0.204163		0.317825	0.979406	0.958721	0.962365	1.03447	1.01559	1.04945	1.476	1.531	1.626	0.197		0.303	0.162	0.00152499
U6J1C7	105	S	Expressed conserved protein OS=Echinococcus granulosus OX=6210 GN=EGR_01678 PE=4 SV=1	EGR_01678	0.942912	0.0030999	43.904	2	LHS(0.943)S(0.05)EY(0.007)CDSSDTTFLK	0.87098	1						1
U6J1E4	126	S	A kinase anchor protein 84 OS=Echinococcus granulosus OX=6210 GN=EGR_02664 PE=4 SV=1	EGR_02664	0.855994	0.0267219	51.531	1	IS(0.856)ES(0.125)S(0.008)S(0.011)VTVK	-4.2288	1						1	1.02273	0.873725	0.939085	1.08036	1.09609	0.988009						1.012
U6J1G5	281	S	Ras and EF-hand domain-containing protein OS=Echinococcus granulosus OX=6210 GN=EGR_05057 PE=4 SV=1	EGR_05057	0.999987	0.000512397	59.357	2	GKS(1)QES(1)VEESNSMEAQLQR	-4.8641	2				1.04524	0.95476		0.517319	0.653726	0.773556	1.37135	1.30037	1.38368				0.762	0.734		1000	0.001
U6J1G5	284	S	Ras and EF-hand domain-containing protein OS=Echinococcus granulosus OX=6210 GN=EGR_05057 PE=4 SV=1	EGR_05057	0.999725	1.54113e-24	122.94	2	GKS(1)QES(1)VEESNSMEAQLQR	-4.8641	8	1.16801	0.990162	1.00491	1.23997	1.14684	0.450103	0.517319	0.653726	0.773556	1.37135	1.30037	1.38368	2.258	1.515	1.299	0.904	0.882	0.325	0.416	0.064973
U6J1G5	120	S	Ras and EF-hand domain-containing protein OS=Echinococcus granulosus OX=6210 GN=EGR_05057 PE=4 SV=1	EGR_05057	0.998027	2.6726e-44	198.04	2	LGSLYTS(0.002)S(0.998)PIEADKEFGK	3.3918	2				0.907726	1.09227		0.517319	0.653726	0.773556	1.37135	1.30037	1.38368				0.662	0.84		1000	0.001
U6J1G5	253	S	Ras and EF-hand domain-containing protein OS=Echinococcus granulosus OX=6210 GN=EGR_05057 PE=4 SV=1	EGR_05057	0.982868	0.00329747	108.4	2	RS(0.017)S(0.983)ISGLR	-0.026024	4			1.07399	0.946129	0.9712	1.00868	0.517319	0.653726	0.773556	1.37135	1.30037	1.38368			1.388	0.69	0.747	0.729	0.52
U6J1G5	139	S	Ras and EF-hand domain-containing protein OS=Echinococcus granulosus OX=6210 GN=EGR_05057 PE=4 SV=1	EGR_05057	0.99477	0.00261749	110.58	2	SVVEAT(0.005)RLS(0.995)K	-1.7319	3				1.07786	0.92402	0.998125	0.517319	0.653726	0.773556	1.37135	1.30037	1.38368				0.786	0.711	0.721	1000	0.001
U6J1H9	194	S	Exodeoxyribonuclease III OS=Echinococcus granulosus OX=6210 GN=EGR_00162 PE=3 SV=1	EGR_00162	0.997098	1.08639e-49	86.371	4	RPFS(0.997)LACVY(0.003)ESVFGSVHDGAHSAEGDCIAIMK	2.0049	1			1
U6J1I3	17	S	Dynein light chain OS=Echinococcus granulosus OX=6210 GN=EGR_03188 PE=3 SV=1	EGR_03188	1	1.07773e-198	314.9	3	KYS(1)FEEEAIYSHSPGAR	-0.21364	22	0.75907	0.839441	0.79893	1.14838	1.21956	1.23462	0.979911	0.992442	1.02765				0.775	0.846	0.777				0.001	0.001
U6J1I3	27	S	Dynein light chain OS=Echinococcus granulosus OX=6210 GN=EGR_03188 PE=3 SV=1	EGR_03188	0.999974	0	350.63	2	YSFEEEAIYSHS(1)PGAR	0.35315	48	1.57449	1.50222	1.45693	0.464035	0.497799	0.504524	0.979911	0.992442	1.02765				1.607	1.514	1.418				0.001	0.001
U6J1J3	163	S	Ubiquitin conjugating enzyme e2S OS=Echinococcus granulosus OX=6210 GN=EGR_00999 PE=3 SV=1	EGR_00999	0.972964	0.00352915	47.491	2	KS(0.027)S(0.973)VEGEAASSALR	-4.744	2				0.976859		1.02314
U6J1L7	1208	S	Roundabout OS=Echinococcus granulosus OX=6210 GN=EGR_00976 PE=4 SV=1	EGR_00976	0.990809	1.08444e-06	69.712	2	ADDPNS(0.001)VS(0.991)PY(0.006)AS(0.002)T(0.001)SLIEQLR	-0.18254	2						1	1.05594	1.01096	0.933103
U6J1L8	30	S	One cut domain family member OS=Echinococcus granulosus OX=6210 GN=EGR_05040 PE=3 SV=1	EGR_05040	0.999882	0.00683113	62.494	2	EAS(1)LESIFVTDSR	0.27917	1						1
U6J1L8	344	S	One cut domain family member OS=Echinococcus granulosus OX=6210 GN=EGR_05040 PE=3 SV=1	EGR_05040	0.992556	0.000158128	76.009	2	ET(0.007)MS(0.993)PGIDCTEINTR	0.071815	7	1.26086	1.43419		0.758108	0.788183	0.758661
U6J1L8	728	S	One cut domain family member OS=Echinococcus granulosus OX=6210 GN=EGR_05040 PE=3 SV=1	EGR_05040	0.937047	0.00727134	42.028	3	T(0.062)EPAADS(0.937)PNPGLVLPSASTLIGHDR	1.3577	1					1
U6J1L9	2	S	Actin-related protein 2 OS=Echinococcus granulosus OX=6210 GN=EGR_00127 PE=3 SV=1	EGR_00127	1	5.77606e-88	145.34	2	S(1)VDGDGDHVIVCDNGTGFVK	0.42376	7	0.787009	0.851729	0.854891	1.12128	1.17241	1.21268	1.38835	1.27688	1.41496	0.678007	0.617529	0.624268	0.567	0.667	0.604	1.654	1.899	1.943	2.99	9.22481e-05
U6J1R4	377	S	Alpha-parvin OS=Echinococcus granulosus OX=6210 GN=EGR_00087 PE=3 SV=1	EGR_00087	1	8.79193e-34	182.1	2	ITEDEALDRS(1)PEFTA	0.39323	6	0.74604	0.862217	0.837598	1.17398	1.18877	1.19139	1.36148	1.24958	1.34754	0.664969	0.727444	0.648983	0.548	0.69	0.622	1.765	1.634	1.836	2.815	0.000157168
U6J1R4	3	S	Alpha-parvin OS=Echinococcus granulosus OX=6210 GN=EGR_00087 PE=3 SV=1	EGR_00087	1	2.66226e-51	183.24	2	MNS(1)PGLSGTGNESFFSK	0.24266	13	0.696654	0.723357	0.691677	1.32691	1.28206	1.27933	1.36148	1.24958	1.34754	0.664969	0.727444	0.648983	0.512	0.579	0.513	1.995	1.762	1.971	3.571	2.33386e-05
U6J1V2	127	S	Small acidic protein OS=Echinococcus granulosus OX=6210 GN=EGR_08067 PE=3 SV=1	EGR_08067	0.92756	0.000731958	88.203	2	HAGLGCS(0.001)NES(0.054)S(0.928)S(0.198)S(0.82)PLR	-0.76175	2					1.047	0.953002
U6J1V2	128	S	Small acidic protein OS=Echinococcus granulosus OX=6210 GN=EGR_08067 PE=3 SV=1	EGR_08067	0.908097	0	356.53	2	HAGLGCSNESS(0.025)S(0.908)S(0.067)PLR	-2.8628	1				1
U6J1V2	129	S	Small acidic protein OS=Echinococcus granulosus OX=6210 GN=EGR_08067 PE=3 SV=1	EGR_08067	0.999923	0	354.81	2	HAGLGCSNESSSS(1)PLR	-2.6357	8	0.18149	0.181507	0.184411		2.17598	2.27661
U6J1X0	1524	S	DNA-directed RNA polymerase subunit OS=Echinococcus granulosus OX=6210 GN=EGR_00038 PE=3 SV=1	EGR_00038	0.99996	0.00268983	85.821	2	HDLPYS(1)PGR	-1.7849	6	1.52273	1.6667	0.287617		0.239225	1.28373	3.71565	0.578071	0.588098		0.051354	0.066825	0.41	2.883	0.489		4.658	19.21	9.466	0.0857414
U6J1X0	1596	S	DNA-directed RNA polymerase subunit OS=Echinococcus granulosus OX=6210 GN=EGR_00038 PE=3 SV=1	EGR_00038	0.966013	1.01735e-08	124.69	2	LSLGADAS(0.018)YS(0.966)PLS(0.016)K	0.53962	3				0.992815	0.985516	1.02167	3.71565	0.578071	0.588098		0.051354	0.066825					19.191	15.289	1000	0.001
U6J1X0	1844	S	DNA-directed RNA polymerase subunit OS=Echinococcus granulosus OX=6210 GN=EGR_00038 PE=3 SV=1	EGR_00038	0.878446	8.66852e-31	152.59	3	RPT(0.003)S(0.878)PS(0.118)PSSPNSYSPAPSSEHR	-2.3171	5				1.47017	0.0656	1.46423	3.71565	0.578071	0.588098		0.051354	0.066825					1.277	21.911	1000	0.001
U6J1X0	1849	S	DNA-directed RNA polymerase subunit OS=Echinococcus granulosus OX=6210 GN=EGR_00038 PE=3 SV=1	EGR_00038	0.775638	6.895e-07	75.969	3	RPT(0.486)S(0.496)PS(0.047)PS(0.138)S(0.776)PNS(0.156)Y(0.248)S(0.611)PAPS(0.028)S(0.014)EHR	-1.6156	2				1.01284	0.987164		3.71565	0.578071	0.588098		0.051354	0.066825					19.223
U6J1X0	1854	S	DNA-directed RNA polymerase subunit OS=Echinococcus granulosus OX=6210 GN=EGR_00038 PE=3 SV=1	EGR_00038	0.82137	1.66139e-05	46.528	3	RPT(0.1)S(0.688)PS(0.144)PS(0.035)S(0.035)PNS(0.031)Y(0.05)S(0.821)PAPS(0.081)S(0.014)EHR	-1.762	2				1.28162	0.718375		3.71565	0.578071	0.588098		0.051354	0.066825					13.989
U6J231	465	S	Glutamate dehydrogenase OS=Echinococcus granulosus OX=6210 GN=EGR_07368 PE=3 SV=1	EGR_07368	0.999758	0.00215347	59.67	2	YDRIS(1)EEDVVR	0.88561	3	0.997552	1.03532	0.967126				1.05373	1.13764	1.09086	0.900935	0.86928	0.947561	0.947	0.91	0.887				0.001	0.001
U6J242	48	S	Putative Ras-related protein Rab-4A OS=Echinococcus granulosus OX=6210 GN=EGR_00850 PE=4 SV=1	EGR_00850	0.999931	9.5444e-05	61.319	3	KFFPNTQHTIGAEFGS(1)R	0.079812	1			1				1.24066	1.09823	0.989465	0.895884	0.874722	0.901037			1.011
U6J243	367	S	Pyruvate dehydrogenase E1 component subunit alpha OS=Echinococcus granulosus OX=6210 GN=EGR_07355 PE=4 SV=1	EGR_07355	0.914875	0.0126356	41.796	2	S(0.049)Y(0.036)PS(0.915)NFGIR	0.51587	1	1						1.53912	1.6354	1.52742	0.421598	0.442799	0.43366	0.65
U6J243	286	S	Pyruvate dehydrogenase E1 component subunit alpha OS=Echinococcus granulosus OX=6210 GN=EGR_07355 PE=4 SV=1	EGR_07355	0.999997	3.60242e-143	270.91	2	YFGHS(1)MSDPGT(0.026)S(0.974)YR	-2.4556	50	1.75845	1.65171	1.6516	0.298707	0.311912	0.327621	1.53912	1.6354	1.52742	0.421598	0.442799	0.43366	1.142	1.01	1.081	0.709	0.704	0.755	0.671	0.000680334
U6J243	288	S	Pyruvate dehydrogenase E1 component subunit alpha OS=Echinococcus granulosus OX=6210 GN=EGR_07355 PE=4 SV=1	EGR_07355	0.984284	4.79587e-05	66.509	2	YFGHS(0.005)MS(0.984)DPGT(0.009)S(0.001)YR	0.74488	5	1.05992	0.940079					1.53912	1.6354	1.52742	0.421598	0.442799	0.43366	0.689	0.575					0.001	0.001
U6J243	293	S	Pyruvate dehydrogenase E1 component subunit alpha OS=Echinococcus granulosus OX=6210 GN=EGR_07355 PE=4 SV=1	EGR_07355	0.995883	6.06006e-123	253.15	3	YFGHSMSDPGT(0.004)S(0.996)YR	-3.6884	39	1.77102	1.738	1.667	0.262736	0.276453	0.284791	1.53912	1.6354	1.52742	0.421598	0.442799	0.43366	1.151	1.063	1.091	0.623	0.624	0.657	0.576	4.63866e-05
U6J243	227	S	Pyruvate dehydrogenase E1 component subunit alpha OS=Echinococcus granulosus OX=6210 GN=EGR_07355 PE=4 SV=1	EGR_07355	0.838866	0.0580582	42.061	2	YGMGT(0.024)S(0.137)IS(0.839)R	-0.65572	1		1					1.53912	1.6354	1.52742	0.421598	0.442799	0.43366		0.611
U6J251	244	S	Cytoplasmic dynein 1 intermediate chain OS=Echinococcus granulosus OX=6210 GN=EGR_03686 PE=4 SV=1	EGR_03686	0.998991	0.00109664	48.476	2	DIFFDY(0.001)S(0.999)GADKEEK	3.1459	4	1.13513	1.06549	0.955023	0.844357			0.534298	0.568506	0.5704	1.35803	1.57417	1.3946	2.125	1.874	1.674	0.622			0.329
U6J251	37	S	Cytoplasmic dynein 1 intermediate chain OS=Echinococcus granulosus OX=6210 GN=EGR_03686 PE=4 SV=1	EGR_03686	1	2.30637e-50	193.62	2	KGALS(1)ADILPIPAVK	1.4922	10	0.375831	0.370268	0.411762	1.60428	1.60661	1.63124	0.534298	0.568506	0.5704	1.35803	1.57417	1.3946	0.703	0.651	0.722	1.181	1.021	1.17	1.624	0.00101118
U6J251	56	S	Cytoplasmic dynein 1 intermediate chain OS=Echinococcus granulosus OX=6210 GN=EGR_03686 PE=4 SV=1	EGR_03686	1	0.000544395	79.795	2	ILS(1)DLGIGADGK	0.082066	4	0.468629			1.15569	1.18076	1.19492	0.534298	0.568506	0.5704	1.35803	1.57417	1.3946	0.877			0.851	0.75	0.857	0.934
U6J251	29	S	Cytoplasmic dynein 1 intermediate chain OS=Echinococcus granulosus OX=6210 GN=EGR_03686 PE=4 SV=1	EGR_03686	1	0.00978067	94.804	2	LHRES(1)LR	2.6599	4		0.925506	0.917816	1.09835		1.05833	0.534298	0.568506	0.5704	1.35803	1.57417	1.3946		1.628	1.609	0.809		0.759	0.484	0.00199353
U6J251	651	S	Cytoplasmic dynein 1 intermediate chain OS=Echinococcus granulosus OX=6210 GN=EGR_03686 PE=4 SV=1	EGR_03686	1	1.57199e-12	121.71	2	TDSMMHDFDFS(1)DL	-2.525	3				0.926017	1.06147	1.01251	0.534298	0.568506	0.5704	1.35803	1.57417	1.3946				0.682	0.674	0.726	1000	0.001
U6J287	167	S	PRKR interacting protein 1 OS=Echinococcus granulosus OX=6210 GN=EGR_00792 PE=4 SV=1	EGR_00792	0.930506	0.0023731	57.22	2	AKS(0.931)DS(0.07)AIDEGEDS(1)KS(1)E	-3.3501	2				1.01632	0.983679					0.965528	1.06942	0.965055				1.053	0.92		1000	0.001
U6J287	177	S	PRKR interacting protein 1 OS=Echinococcus granulosus OX=6210 GN=EGR_00792 PE=4 SV=1	EGR_00792	0.999994	6.64908e-11	148.82	2	AKS(0.873)DS(0.127)AIDEGEDS(1)KS(1)E	-1.0597	3				0.474902	1.5251					0.965528	1.06942	0.965055				0.492	1.426		1000	0.001
U6J287	179	S	PRKR interacting protein 1 OS=Echinococcus granulosus OX=6210 GN=EGR_00792 PE=4 SV=1	EGR_00792	0.999998	1.58999e-13	136.39	2	AKS(0.873)DS(0.127)AIDEGEDS(1)KS(1)E	-1.0597	7	0.866749	0.891159	0.973175	0.565661	1.65211	1.05115				0.965528	1.06942	0.965055				0.586	1.545	1.089	1000	0.001
U6J287	151	S	PRKR interacting protein 1 OS=Echinococcus granulosus OX=6210 GN=EGR_00792 PE=4 SV=1	EGR_00792	1	1.00132e-116	224.61	2	T(0.369)T(0.631)DDDCS(1)DQEIECTESK	-3.9181	12	0.240116	0.279033	0.250531	1.81633	1.85675	1.55725				0.965528	1.06942	0.965055				1.881	1.736	1.614	1000	0.001
U6J2C4	26	S	H/ACA ribonucleoprotein complex subunit OS=Echinococcus granulosus OX=6210 GN=EGR_06248 PE=3 SV=1	EGR_06248	1	3.91485e-50	146.8	2	S(1)FDQGPPEAIELVGEVSHACQR	0.24508	7	1.21954	1.19113	1.30572	0.283617			1.04369	0.977367	0.673535	1.04254	1.09955	1.16332	1.168	1.219	1.939	0.272			0.189
U6J2G3	19	S	RING finger protein OS=Echinococcus granulosus OX=6210 GN=EGR_09191 PE=4 SV=1	EGR_09191	0.779873	0.0429061	50.314	2	NT(0.22)HS(0.78)PQVCAK	-0.87489	1		1
U6J2G4	99	S	GT23 domain-containing protein OS=Hymenolepis diminuta OX=6216 GN=HDID_LOCUS7067 PE=3 SV=1	HDID_LOCUS7067	0.813703	7.00875e-07	97.525	2	SSTSALMVEDPS(0.023)LY(0.014)AS(0.814)PT(0.149)R	1.7246	4			0.329974	1.22905	1.21562	1.22535
U6J2H9	631	S	Zinc finger and SCAN domain-containing protein 2 OS=Echinococcus granulosus OX=6210 GN=EGR_06219 PE=4 SV=1	EGR_06219	0.911064	1.04599e-90	185.21	2	DYDTDYIGAGEES(0.911)PT(0.088)VEAT(0.001)IK	1.7363	5	0.20869		0.209735	1.62148	1.55338	1.40672	1.70312	1.03069	1.0767		0.584974	0.604508	0.123		0.195		2.655	2.327	15.667	0.00737248
U6J2H9	442	S	Zinc finger and SCAN domain-containing protein 2 OS=Echinococcus granulosus OX=6210 GN=EGR_06219 PE=4 SV=1	EGR_06219	0.957568	0.00049074	49.872	2	Y(0.041)S(0.958)QCEFT(0.001)TNSIMLLDR	1.8011	1	1						1.70312	1.03069	1.0767		0.584974	0.604508	0.587
U6J2I7	119	S	Threonine aspartase OS=Echinococcus granulosus OX=6210 GN=EGR_01355 PE=3 SV=1	EGR_01355	0.999683	4.36627e-05	93.777	3	HLILQHLTGPVS(1)PIGR	-1.314	2	0.941071	1.05893
U6J2L9	12	S	Guanylate kinase OS=Echinococcus granulosus OX=6210 GN=EGR_02947 PE=3 SV=1	EGR_02947	1	0.00936013	94.806	2	EES(1)PPCR	-0.57324	2	1.10634	0.893664					1.01229	0.950075	1.03763				1.093	0.941					0.001	0.001
U6J2L9	161	S	Guanylate kinase OS=Echinococcus granulosus OX=6210 GN=EGR_02947 PE=3 SV=1	EGR_02947	0.999996	8.01321e-105	211.15	2	THS(1)VESEEHILQR	0.34525	12	1.01348	1.05272	1.04174	0.99889	0.949029	0.944154	1.01229	0.950075	1.03763				1.001	1.108	1.004				0.001	0.001
U6J2L9	164	S	Guanylate kinase OS=Echinococcus granulosus OX=6210 GN=EGR_02947 PE=3 SV=1	EGR_02947	0.999755	4.09917e-10	101.43	2	THSVES(1)EEHILQR	-3.1456	5	0.923183	1.06759	1.00923				1.01229	0.950075	1.03763				0.912	1.124	0.973				0.001	0.001
U6J2Q7	217	S	Transcription initiation factor IIE subunit beta OS=Echinococcus granulosus OX=6210 GN=EGR_10136 PE=3 SV=1	EGR_10136	1	0.0028171	66.619	2	AVS(1)VEGVHEGK	-2.6186	1				1
U6J2Q7	38	S	Transcription initiation factor IIE subunit beta OS=Echinococcus granulosus OX=6210 GN=EGR_10136 PE=3 SV=1	EGR_10136	0.961098	1.97643e-73	183.24	2	LRPQAQNASQMNVS(0.961)PS(0.039)PSK	-3.2004	6				1.41623	0.837044	0.746723
U6J2Q7	40	S	Transcription initiation factor IIE subunit beta OS=Echinococcus granulosus OX=6210 GN=EGR_10136 PE=3 SV=1	EGR_10136	0.965688	1.11338e-35	150.42	2	LRPQAQNASQMNVS(0.003)PS(0.966)PS(0.031)K	1.1888	4				0.99608	0.931203	1.07272
U6J2R3	113	S	Beta-ketoacyl-[acyl-carrier-protein] synthase I OS=Echinococcus granulosus OX=6210 GN=EGR_01443 PE=3 SV=1	EGR_01443	0.865406	0.0013606	82.725	2	QSGWLPQHS(0.135)GS(0.865)PPR	0.0027687	1	1						0.385326	0.273392	0.415842	1.7105	1.53782	1.67712	2.595
U6J2V9	79	S	Superoxide dismutase OS=Echinococcus granulosus OX=6210 GN=EGR_10137 PE=3 SV=1	EGR_10137	0.779234	1.93729e-05	80.815	2	GDAS(0.779)T(0.221)IISLQPAFK	-0.84217	3		0.708402		1.23835	1.05324		0.942983	0.917901	0.73869	1.28465	0.966572	1.14921		0.772		0.964	1.09		1.33
U6J2Y9	289	S	Endoplasmin OS=Echinococcus granulosus OX=6210 GN=EGR_05758 PE=3 SV=1	EGR_05758	1	7.309e-11	132.01	2	VDLSDDIS(1)VEEEKPK	5.6035	6	1.09012	1.5232	1.3489	0.697349	0.662717	0.677713	0.785079	0.703224	0.808655	1.2409	1.22068	1.24146	1.389	2.166	1.668	0.562	0.543	0.546	0.316	0.000930226
U6J318	270	S	AFG3-like protein 2 OS=Echinococcus granulosus OX=6210 GN=EGR_03340 PE=3 SV=1	EGR_03340	1	0.000133869	89.489	3	KPGMGSSLFNFGQS(1)PVR	-0.39439	4	1.03816	0.94418	1.01766				1.19192	1.15673	1.23641	0.801085	0.838348	0.775511	0.871	0.816	0.823				0.001	0.001
U6J321	304	S	Expressed conserved protein OS=Echinococcus granulosus OX=6210 GN=EGR_02048 PE=4 SV=1	EGR_02048	0.938515	0.0334376	50.09	2	ELS(0.007)T(0.055)LS(0.939)GGR	-1.0841	1	1						1.54895	1.90644	1.00682	0.324947		0.212846	0.646
U6J321	166	S	Expressed conserved protein OS=Echinococcus granulosus OX=6210 GN=EGR_02048 PE=4 SV=1	EGR_02048	0.9968	0.00465474	73.655	2	EVS(0.997)GT(0.003)YPSTR	0.0045063	2	1.15238	0.847618					1.54895	1.90644	1.00682	0.324947		0.212846	0.744	0.445					0.001	0.001
U6J321	176	S	Expressed conserved protein OS=Echinococcus granulosus OX=6210 GN=EGR_02048 PE=4 SV=1	EGR_02048	0.998372	2.76753e-104	228.55	2	KLS(0.998)T(0.002)NHSSIPQQK	-1.4491	6	1.2657	1.38581	1.37704	0.500918	0.470543		1.54895	1.90644	1.00682	0.324947		0.212846	0.817	0.727	1.368	1.542			1.589
U6J321	181	S	Expressed conserved protein OS=Echinococcus granulosus OX=6210 GN=EGR_02048 PE=4 SV=1	EGR_02048	0.982253	1.98056e-12	153.08	2	LSTNHS(0.018)S(0.982)IPQQK	-2.7904	10	1.51057	1.66073	1.67014	0.382637	0.344012	0.43191	1.54895	1.90644	1.00682	0.324947		0.212846	0.975	0.871	1.659	1.178		2.029	1.372	0.397946
U6J322	2	S	Ubiquitin conjugating enzyme OS=Echinococcus granulosus OX=6210 GN=EGR_03334 PE=4 SV=1	EGR_03334	0.980983	0.00783801	72.365	1	S(0.981)QT(0.019)VTVPR	-1.5428	2	0.871173					1.12883	1.33301	1.331	1.38655	0.650316	0.671787	0.627337	0.654					1.799	2.751
U6J334	346	S	Integrin-linked protein kinase OS=Echinococcus granulosus OX=6210 GN=EGR_02061 PE=4 SV=1	EGR_02061	1	2.36124e-12	106.29	2	IGS(1)PVEEDMPEDEMLTAR	1.341	4	1.034	1.0667	0.917652	0.981651			1.25806	1.26055	1.44354	0.715607	0.570627	0.751605	0.822	0.846	0.636	1.372			1.786
U6J380	133	S	Abdominal B OS=Echinococcus granulosus OX=6210 GN=EGR_02118 PE=4 SV=1	EGR_02118	0.995447	0.000527097	73.891	3	LRS(0.995)PPFS(0.004)SAGNLPSR	-0.22556	3	1.113	1.12767	0.75933
U6J380	519	S	Abdominal B OS=Echinococcus granulosus OX=6210 GN=EGR_02118 PE=4 SV=1	EGR_02118	0.991833	0.00522505	53.782	2	MDPS(0.005)KS(0.992)PAQQS(0.004)DGK	-2.5384	2	1.0978		0.9022
U6J383	127	S	Zinc transporter ZIP1 OS=Echinococcus granulosus OX=6210 GN=EGR_03259 PE=4 SV=1	EGR_03259	0.872642	1.26678e-18	109.66	2	EAS(0.073)S(0.873)PT(0.054)FLLDPQSTESEELLLTR	0.25765	2				0.936392	1.06361
U6J383	99	S	Zinc transporter ZIP1 OS=Echinococcus granulosus OX=6210 GN=EGR_03259 PE=4 SV=1	EGR_03259	0.905706	1.55744e-26	123.72	2	T(0.066)S(0.026)S(0.906)VT(0.002)ISSNGPHSGDTVANR	-4.8251	3				1.02416	0.983229	0.992616
U6J390	175	S	partner of Y14 and mago OS=Echinococcus granulosus OX=6210 GN=EGR_02128 PE=3 SV=1	EGR_02128	1	0.000510967	70.831	2	S(1)AEGHILNPDQQDK	-3.8457	2				1.00657		0.993433		0.555547	0.566777	1.06938	1.06501	1.74328				0.941		0.57	1000	0.001
U6J390	125	S	partner of Y14 and mago OS=Echinococcus granulosus OX=6210 GN=EGR_02128 PE=3 SV=1	EGR_02128	0.998403	2.4358e-12	139.94	2	WEVAES(0.998)PS(0.002)VVEEK	-3.3094	3				0.917942	0.956059	1.126		0.555547	0.566777	1.06938	1.06501	1.74328				0.858	0.898	0.646	1000	0.001
U6J394	44	S	CDK5 regulatory subunit-associated protein 3 OS=Echinococcus granulosus OX=6210 GN=EGR_02134 PE=3 SV=1	EGR_02134	0.999554	1.35827e-86	235.02	2	KIDELAQSS(1)PEK	1.5204	9	0.439406	0.484052	0.471062	1.52875	1.56312	1.5136	0.41115	0.47112	0.419001	1.42359	1.79526	1.47988	1.069	1.027	1.124	1.074	0.871	1.023	0.922	0.283537
U6J394	4	S	CDK5 regulatory subunit-associated protein 3 OS=Echinococcus granulosus OX=6210 GN=EGR_02134 PE=3 SV=1	EGR_02134	0.999566	8.81306e-17	163.93	2	PGS(1)ISVQSQK	-4.8453	6	0.579576	0.678425	0.611106	1.34538	1.42469	1.36082	0.41115	0.47112	0.419001	1.42359	1.79526	1.47988	1.41	1.44	1.458	0.945	0.794	0.92	0.617	0.000910171
U6J394	29	S	CDK5 regulatory subunit-associated protein 3 OS=Echinococcus granulosus OX=6210 GN=EGR_02134 PE=3 SV=1	EGR_02134	0.999897	0.00209377	77.431	2	SYMNS(1)MEHISK	-5.2647	1						1	0.41115	0.47112	0.419001	1.42359	1.79526	1.47988						0.676
U6J3A0	81	S	TBC1 domain family 2B OS=Echinococcus granulosus OX=6210 GN=EGR_03246 PE=4 SV=1	EGR_03246	0.829597	0.000122719	108.6	2	LDVNT(0.004)GS(0.83)S(0.166)LSLAQPTVER	-2.9568	1					1
U6J3C8	8	S	Cold shock domain-containing protein OS=Echinococcus granulosus OX=6210 GN=EGR_02816 PE=4 SV=1	EGR_02816	0.958974	3.2479e-31	157.58	2	MFES(0.01)GEPS(0.959)S(0.959)PLPS(0.536)IPS(0.536)PIIHK	1.2104	15	0.145843		0.166599	2.12766	1.05136	1.50853			0.388339			1.61166			0.429			0.936	2.182
U6J3C8	9	S	Cold shock domain-containing protein OS=Echinococcus granulosus OX=6210 GN=EGR_02816 PE=4 SV=1	EGR_02816	0.997224	2.5216e-165	231.09	2	MFESGEPS(0.003)S(0.997)PLPSIPSPIIHK	1.3304	68	0.210447	0.230684	0.217546	1.65662	1.61288	2.07182			0.388339			1.61166			0.56			1.286	2.296
U6J3C8	13	S	Cold shock domain-containing protein OS=Echinococcus granulosus OX=6210 GN=EGR_02816 PE=4 SV=1	EGR_02816	0.992168	3.56217e-11	100.56	3	MFES(0.01)GEPS(0.458)S(0.544)PLPS(0.992)IPS(0.996)PIIHK	-3.3497	16		1.33392		1.0054	0.996356	0.664322			0.388339			1.61166						0.412
U6J3C8	16	S	Cold shock domain-containing protein OS=Echinococcus granulosus OX=6210 GN=EGR_02816 PE=4 SV=1	EGR_02816	0.999996	2.04005e-186	249.07	3	MFESGEPSSPLPSIPS(1)PIIHK	-2.0273	116	0.25861	0.279534	0.251692	1.59857	1.57528	2.03632			0.388339			1.61166			0.648			1.263	1.949
U6J3C8	27	S	Cold shock domain-containing protein OS=Echinococcus granulosus OX=6210 GN=EGR_02816 PE=4 SV=1	EGR_02816	0.999993	0.00113031	125.98	2	TFS(1)QSAR	-1.7158	10	1.07356	1.09245	1.01424	0.902283	0.933378	0.98409			0.388339			1.61166			2.612			0.611	0.234
U6J3D5	533	S	Leucine rich repeat containing protein 70 OS=Echinococcus granulosus OX=6210 GN=EGR_01656 PE=4 SV=1	EGR_01656	1	1.53575e-08	123.92	2	EENKNES(1)DIVEQNK	-2.3858	5	1.28401	1.42157	1.36019	0.509088	0.425142
U6J3N2	228	S	E3 ubiquitin protein ligase TRIM56 OS=Echinococcus granulosus OX=6210 GN=EGR_01695 PE=4 SV=1	EGR_01695	0.995442	0.00162262	55.782	2	MS(0.002)MNAS(0.995)DDELFAS(0.001)S(0.001)SSYK	0.47931	1			1				1.02147	0.910287	1.06824						0.936
U6J3N2	6	S	E3 ubiquitin protein ligase TRIM56 OS=Echinococcus granulosus OX=6210 GN=EGR_01695 PE=4 SV=1	EGR_01695	1	0.00190652	84.999	2	S(1)LEANFLTCR	-1.798	4				0.917592	0.98764	1.09477	1.02147	0.910287	1.06824
U6J3N2	95	S	E3 ubiquitin protein ligase TRIM56 OS=Echinococcus granulosus OX=6210 GN=EGR_01695 PE=4 SV=1	EGR_01695	0.997904	2.83329e-07	117.33	2	S(0.001)RLS(0.998)DDS(0.001)IQCPLCTR	-0.66422	4	0.980237	1.02887	0.990891				1.02147	0.910287	1.06824				0.96	1.13	0.928				0.001	0.001
U6J3R6	556	S	Myosin light chain kinase smooth muscle OS=Echinococcus granulosus OX=6210 GN=EGR_05091 PE=4 SV=1	EGR_05091	0.990645	0.0019108	103.69	2	GS(0.009)IS(0.991)PPFGNR	-1.4637	3	0.963752	1.01715	1.0191				0.989139	0.993865	1.017				0.974	1.023	1.002				0.001	0.001
U6J3R6	387	S	Myosin light chain kinase smooth muscle OS=Echinococcus granulosus OX=6210 GN=EGR_05091 PE=4 SV=1	EGR_05091	0.871726	0.00277933	76.563	3	KQS(0.872)Y(0.004)S(0.124)KPGEAVK	0.48871	2		1.05493	0.945073				0.989139	0.993865	1.017					1.061	0.929				0.001	0.001
U6J3R6	428	S	Myosin light chain kinase smooth muscle OS=Echinococcus granulosus OX=6210 GN=EGR_05091 PE=4 SV=1	EGR_05091	0.876262	0.000657855	115.29	3	RPPQITVTNPS(0.876)KT(0.124)ELK	-2.4651	2				0.99889		1.00111	0.989139	0.993865	1.017
U6J3T1	56	S	Universal stress protein OS=Echinococcus granulosus OX=6210 GN=EGR_06696 PE=4 SV=1	EGR_06696	0.999963	0.000436164	86.838	2	KEDS(1)EIHETTSQLQK	4.1828	7	1.33649	0.46235	1.20116				1.29196	1.31819	1.34651	0.688644	0.729134	0.625561	1.034	0.351	0.892				0.001	0.001
U6J3T1	63	S	Universal stress protein OS=Echinococcus granulosus OX=6210 GN=EGR_06696 PE=4 SV=1	EGR_06696	0.934724	0.000463064	92.319	2	KEDS(0.999)EIHET(0.014)T(0.052)S(0.935)QLQK	-3.2143	3	0.947303			1.0527			1.29196	1.31819	1.34651	0.688644	0.729134	0.625561	0.733			1.529			2.086
U6J3T1	98	S	Universal stress protein OS=Echinococcus granulosus OX=6210 GN=EGR_06696 PE=4 SV=1	EGR_06696	0.990824	0.00137552	95.345	2	S(0.009)DS(0.991)KPGVAIIK	-1.3292	6	1.6322	1.56697	1.55923	0.400272	0.420828	0.420503	1.29196	1.31819	1.34651	0.688644	0.729134	0.625561	1.263	1.189	1.158	0.581	0.577	0.672	0.507	0.000260964
U6J3V1	540	S	Mitochondrial 39s ribosomal protein l45 OS=Echinococcus granulosus OX=6210 GN=EGR_06713 PE=4 SV=1	EGR_06713	0.99994	0.0113823	46.768	2	CDDAS(1)DVPVPSGR	-2.1011	1						1
U6J3V1	571	S	Mitochondrial 39s ribosomal protein l45 OS=Echinococcus granulosus OX=6210 GN=EGR_06713 PE=4 SV=1	EGR_06713	0.999755	0.00033572	52.773	3	NERPGS(1)APWYLDCTR	-0.6017	3				0.986911	1.05053	0.962557
U6J3V1	441	S	Mitochondrial 39s ribosomal protein l45 OS=Echinococcus granulosus OX=6210 GN=EGR_06713 PE=4 SV=1	EGR_06713	0.999278	0.000278133	89.923	2	VLPNIS(0.999)DLGLT(0.001)EK	-0.67415	3				0.990453	1.04347	0.966079
U6J3W8	125	S	Tetraspanin OS=Echinococcus granulosus OX=6210 GN=EGR_04249 PE=3 SV=1	EGR_04249	0.998783	2.51714e-12	129.53	2	GLGS(0.999)GS(0.001)LSGSDPTLK	2.0555	3	0.978952	0.991865	1.02918				1.42772	1.80291	2.53369	0.068416	0.052548	0.114712	0.686	0.55	0.406				0.001	0.001
U6J3W8	127	S	Tetraspanin OS=Echinococcus granulosus OX=6210 GN=EGR_04249 PE=3 SV=1	EGR_04249	0.999384	3.83824e-21	146.48	2	GLGS(0.001)GS(0.999)LSGSDPTLK	-1.0978	3	1.11991	0.881935	0.998152				1.42772	1.80291	2.53369	0.068416	0.052548	0.114712	0.784	0.489	0.394				0.001	0.001
U6J3W8	131	S	Tetraspanin OS=Echinococcus granulosus OX=6210 GN=EGR_04249 PE=3 SV=1	EGR_04249	0.792866	0.00192705	69.613	2	GLGSGS(0.002)LS(0.072)GS(0.793)DPT(0.133)LK	-0.36424	2		1.06135	0.938646				1.42772	1.80291	2.53369	0.068416	0.052548	0.114712		0.589	0.37				0.001	0.001
U6J3X5	177	S	Protein pelota homolog OS=Echinococcus granulosus OX=6210 GN=EGR_06736 PE=3 SV=1	EGR_06736	0.99951	0.00182882	101.64	2	ANMPTS(1)PHDK	-0.94401	3	1.01155	0.976901	1.01155				1.00115	0.978295	1.02056				1.01	0.999	0.991				0.001	0.001
U6J3X5	55	S	Protein pelota homolog OS=Echinococcus granulosus OX=6210 GN=EGR_06736 PE=3 SV=1	EGR_06736	0.796516	0.0532363	52.773	2	KVQTENAT(0.068)GS(0.797)VT(0.068)S(0.068)K	-2.6619	1			1				1.00115	0.978295	1.02056						0.98
U6J3X6	511	S	Anoctamin OS=Echinococcus granulosus OX=6210 GN=EGR_02708 PE=3 SV=1	EGR_02708	0.949434	8.50139e-14	145.27	2	KDDLHTPGTEAS(0.001)DGKS(0.05)S(0.949)PNK	-5.1251	5	0.863382	1.05779	1.07883				1.75855	1.40513	1.79733	0.190458	0.429019	0.41951	0.491	0.753	0.6				0.001	0.001
U6J3Y3	3	S	rRNA biogenesis protein RRP36 OS=Echinococcus granulosus OX=6210 GN=EGR_04269 PE=3 SV=1	EGR_04269	0.97737	2.53184e-05	101.8	2	AS(0.977)CS(0.023)ESGLNDKPIAVPFK	0.44551	3				1.0683	0.818497	1.11321
U6J3Y6	65	S	Dynein light chain OS=Echinococcus granulosus OX=6210 GN=EGR_00997 PE=4 SV=1	EGR_00997	0.965402	9.58204e-05	48.151	3	GTWNCHVGPS(0.965)FGS(0.021)S(0.011)FPY(0.001)ES(0.002)K	-2.0047	2	1.06946		0.930538				1.1827	1.18573	1.1986	0.816865	0.79659	0.819509	0.904		0.776				0.001	0.001
U6J3Y6	74	S	Dynein light chain OS=Echinococcus granulosus OX=6210 GN=EGR_00997 PE=4 SV=1	EGR_00997	0.941904	2.22525e-06	66.215	3	GTWNCHVGPSFGS(0.008)S(0.042)FPY(0.009)ES(0.942)K	-2.4563	1	1						1.1827	1.18573	1.1986	0.816865	0.79659	0.819509	0.846
U6J416	388	S	Cell adhesion molecule OS=Echinococcus granulosus OX=6210 GN=EGR_10405 PE=4 SV=1	EGR_10405	0.999939	0.00118645	64.21	2	ETGAAGDGS(1)ECAPGR	3.8983	1	1
U6J424	31	S	Expressed protein OS=Echinococcus granulosus OX=6210 GN=EGR_00647 PE=4 SV=1	EGR_00647	0.874051	0.000589639	99.909	2	S(0.874)S(0.126)PQSEIPK	-3.8428	8				0.781861	1.26557	0.95257
U6J424	32	S	Expressed protein OS=Echinococcus granulosus OX=6210 GN=EGR_00647 PE=4 SV=1	EGR_00647	0.998446	4.7846e-101	255.42	3	KS(0.002)S(0.998)PQSEIPKEEGVPR	-1.8291	11				1.01051	1.00059	0.988903
U6J428	12	S	THAP domain containing protein 4 OS=Echinococcus granulosus OX=6210 GN=EGR_00641 PE=4 SV=1	EGR_00641	1	0.0387141	69.276	2	RLS(1)FLIGR	0.82327	2	0.585557				1.41444					0.967131	0.993272	1.0396					1.424
U6J496	53	S	Dynein light chain OS=Echinococcus granulosus OX=6210 GN=EGR_07359 PE=3 SV=1	EGR_07359	0.998698	3.36245e-05	112.95	3	RHS(0.999)PT(0.001)WHCVVGR	-4.5802	11	1.09008	1.16238	1.14529	0.865242	0.870214	0.866796	0.548562	0.547775	0.554476	1.48535	1.41441	1.44942	1.987	2.122	2.066	0.583	0.615	0.598	0.291	9.33932e-07
U6J496	16	S	Dynein light chain OS=Echinococcus granulosus OX=6210 GN=EGR_07359 PE=3 SV=1	EGR_07359	0.998944	2.75613e-05	40.406	3	NVDMS(0.999)EEMQQDAIDVAT(0.001)HAFEK	-2.0256	1					1		0.548562	0.547775	0.554476	1.48535	1.41441	1.44942					0.707
U6J4I8	141	S	Coiled-coil domain-containing protein 25 OS=Echinococcus granulosus OX=6210 GN=EGR_04364 PE=3 SV=1	EGR_04364	1	2.5703e-123	266	2	TQTIVES(1)PDLQAER	1.13	6	1.73772	1.58711	1.61656	0.349981	0.355462	0.353168	1.14496	1.20227	1.05646	0.977911	0.685383	0.93301	1.518	1.32	1.53	0.358	0.519	0.379	0.288	0.000549031
U6J4J7	2	S	Regulator of microtubule dynamics protein OS=Echinococcus granulosus OX=6210 GN=EGR_00442 PE=4 SV=1	EGR_00442	1	0.000176664	73.532	2	S(1)AQLIAEIDALNEQDKFR	1.538	5				1.00837	0.974535	1.0171	0.208501	0.218757	0.267651	1.65297	1.64448	2.00765				0.61	0.593	0.507	1000	0.001
U6J4M2	69	S	Coiled coil domain containing protein 34 OS=Echinococcus granulosus OX=6210 GN=EGR_00825 PE=4 SV=1	EGR_00825	0.967428	0.0319295	44.57	2	HLS(0.032)AY(0.001)S(0.967)GRK	-0.66618	1					1
U6J4M2	80	S	Coiled coil domain containing protein 34 OS=Echinococcus granulosus OX=6210 GN=EGR_00825 PE=4 SV=1	EGR_00825	0.937753	0.000238099	66.619	3	MNYLDNNS(0.938)DES(0.062)HAHLIR	2.1266	2					0.91768	1.08232
U6J4M2	296	S	Coiled coil domain containing protein 34 OS=Echinococcus granulosus OX=6210 GN=EGR_00825 PE=4 SV=1	EGR_00825	0.99999	3.46081e-13	131.48	2	S(1)PHSYCIADGMLIK	-0.43096	9	0.773585	0.566561		1.20344	1.15934	1.29708
U6J4M3	177	S	RING-type E3 ubiquitin transferase OS=Echinococcus granulosus OX=6210 GN=EGR_04595 PE=4 SV=1	EGR_04595	1	8.83448e-06	118.26	2	ALQDIS(1)EKEENK	-4.5258	3	1.27111	1.22348		0.505406			0.974803	1.0252					1.304	1.193					0.001	0.001
U6J4Q2	51	S	Dynein light chain OS=Echinococcus granulosus OX=6210 GN=EGR_09465 PE=3 SV=1	EGR_09465	0.997803	0.000407017	66.953	2	EYS(0.998)PT(0.002)WHCIVGR	2.4386	2		0.973552	1.02645				1.09403	1.07364	1.0594	0.913135	0.935426	0.924379		0.907	0.969				0.001	0.001
U6J4Q2	16	S	Dynein light chain OS=Echinococcus granulosus OX=6210 GN=EGR_09465 PE=3 SV=1	EGR_09465	1	0.0164835	42.941	2	NADMPES(1)MQQR	-2.2725	1	1						1.09403	1.07364	1.0594	0.913135	0.935426	0.924379	0.914
U6J4S2	179	S	Small glutamine rich tetratricopeptide OS=Echinococcus granulosus OX=6210 GN=EGR_02317 PE=3 SV=1	EGR_02317	1	0.00568605	54.309	2	AIS(1)LDPNNLNFK	-4.3016	2				0.987219	1.01278		0.471921	0.447692	0.464101	1.58494	1.5625	1.46885				0.623	0.648		1000	0.001
U6J4S2	134	S	Small glutamine rich tetratricopeptide OS=Echinococcus granulosus OX=6210 GN=EGR_02317 PE=3 SV=1	EGR_02317	1	6.68787e-48	200.46	2	LNKDS(1)DCIADCEK	0.84497	6	0.398846	0.417524	0.427891	1.43306	1.63485	1.68783	0.471921	0.447692	0.464101	1.58494	1.5625	1.46885	0.845	0.933	0.922	0.904	1.046	1.149	1.148	0.154545
U6J4S6	261	S	Uncharacterized protein OS=Echinococcus granulosus OX=6210 GN=EGR_02241 PE=4 SV=1	EGR_02241	0.993461	0.00208433	76.196	2	SGS(0.006)AS(0.993)PLALVVLR	-2.0786	3	0.99341	1.03248	0.974112
U6J4S7	50	S	Protein lin 9 OS=Echinococcus granulosus OX=6210 GN=EGR_06187 PE=3 SV=1	EGR_06187	1	3.77277e-17	171.03	3	IYS(1)PIRPIQPDDAHR	0.76184	7		0.39366	0.389056	1.35656	1.43397	1.42676	1.20781	1.40178	1.34834	0.042072				0.281	0.289	32.244			113.137
U6J4U4	113	S	U1 small nuclear ribonucleoprotein 70 kDa OS=Echinococcus granulosus OX=6210 GN=EGR_00734 PE=4 SV=1	EGR_00734	0.969181	0.015391	54.27	2	LNYDT(0.031)S(0.969)EHK	0.82732	1			1				0.396354	0.433503	0.486699	1.53312	1.61509	1.53523			2.055
U6J4U8	464	S	Monocarboxylate transporter OS=Echinococcus granulosus OX=6210 GN=EGR_04612 PE=4 SV=1	EGR_04612	0.999736	0.00496284	56.08	2	ANVCS(1)PCVSLLQK	1.2784	1	1						0.989704	1.00131	1.00899				1.01
U6J4U8	236	S	Monocarboxylate transporter OS=Echinococcus granulosus OX=6210 GN=EGR_04612 PE=4 SV=1	EGR_04612	1	5.35178e-16	168.74	2	FS(1)LAQAHTHIK	-0.58324	10	1.2353	1.26108	1.32277			0.180845	0.989704	1.00131	1.00899				1.248	1.259	1.311				0.001	0.001
U6J4V7	730	S	WD repeat-containing protein 47 OS=Echinococcus granulosus OX=6210 GN=EGR_02276 PE=4 SV=1	EGR_02276	0.996184	2.97928e-07	113.66	2	AGMLAS(0.996)GS(0.004)GLGGSSCLR	-0.70241	4	1.01086	1.0659	1.0341		0.889139		0.986869	1.02463	0.988502				1.024	1.04	1.046				0.001	0.001
U6J4V7	439	S	WD repeat-containing protein 47 OS=Echinococcus granulosus OX=6210 GN=EGR_02276 PE=4 SV=1	EGR_02276	0.951047	0.00289694	49.155	2	GSVAPSS(0.001)S(0.002)VS(0.045)VGS(0.951)VER	-1.0339	2				1.02278		0.977215	0.986869	1.02463	0.988502
U6J4V7	356	S	WD repeat-containing protein 47 OS=Echinococcus granulosus OX=6210 GN=EGR_02276 PE=4 SV=1	EGR_02276	1	0.00150056	108.24	2	S(1)FLQGGLGKPR	-2.3354	3				0.984451	1.0073	1.00825	0.986869	1.02463	0.988502
U6J4V7	418	S	WD repeat-containing protein 47 OS=Echinococcus granulosus OX=6210 GN=EGR_02276 PE=4 SV=1	EGR_02276	1	0.00191529	101.64	2	SSVMQQS(1)IDR	0.48509	5		0.595347		1.07731		1.32734	0.986869	1.02463	0.988502					0.581
U6J4X8	479	S	Potassium channel subfamily K member 9 OS=Echinococcus granulosus OX=6210 GN=EGR_02404 PE=3 SV=1	EGR_02404	0.999865	0.000510532	50.314	2	SETYIDPNADDCES(1)PPRK	-0.16578	1	1
U6J4Z1	110	S	General transcription factor IIF subunit 2 OS=Echinococcus granulosus OX=6210 GN=EGR_02421 PE=3 SV=1	EGR_02421	0.975464	2.29421e-26	136.99	2	FLVQSAPSS(0.003)KS(0.975)PPT(0.021)R	-0.5487	2	0.989372	1.01063
U6J509	93	S	Uncharacterized protein OS=Echinococcus granulosus OX=6210 GN=EGR_02443 PE=4 SV=1	EGR_02443	1	0.00025191	145.95	2	GYS(1)LKEEEK	-0.93228	6	0.37985	0.36175	0.376453	1.57735	1.60576	1.69884
U6J509	37	S	Uncharacterized protein OS=Echinococcus granulosus OX=6210 GN=EGR_02443 PE=4 SV=1	EGR_02443	1	0.0079949	78.75	2	KPPPKEDS(1)PPIHK	0.40764	2						1
U6J522	353	S	Tight junction protein ZO-3 OS=Echinococcus granulosus OX=6210 GN=EGR_02946 PE=4 SV=1	EGR_02946	0.999735	7.4346e-07	73.012	2	GS(1)PPFATIDDGSHAEGDVSR	-2.82	7	1.17996	0.938043	0.881998
U6J555	243	S	Anamorsin homolog OS=Echinococcus granulosus OX=6210 GN=EGR_02743 PE=3 SV=1	EGR_02743	1	0.000204221	71.912	2	S(1)ACGNCYLGDAFR	-1.1405	5	1.37425	1.27697	1.0353		0.660367	0.653115	0.832765	0.807071	0.901422	0.97307	1.44452	1.04115	1.65	1.582	1.149		0.457	0.627	0.371	0.0134666
U6J572	22	S	Histone-lysine N-methyltransferase SETD2 OS=Echinococcus granulosus OX=6210 GN=EGR_02511 PE=4 SV=1	EGR_02511	0.994946	2.14729e-05	90.89	3	HY(0.001)DIVNGNS(0.995)GS(0.996)PVKPS(0.009)HR	-2.2666	3				0.500455	1.49954
U6J572	24	S	Histone-lysine N-methyltransferase SETD2 OS=Echinococcus granulosus OX=6210 GN=EGR_02511 PE=4 SV=1	EGR_02511	0.995946	9.5902e-13	119.07	3	HY(0.001)DIVNGNS(0.995)GS(0.996)PVKPS(0.009)HR	-2.2666	7				1.07344	1.06952	0.857047
U6J572	262	S	Histone-lysine N-methyltransferase SETD2 OS=Echinococcus granulosus OX=6210 GN=EGR_02511 PE=4 SV=1	EGR_02511	0.835793	1.57601e-06	45.458	3	MFEENAEEGEEVVPMDLAS(0.513)S(0.513)PFPHHS(0.836)PEPS(0.138)K	-4.0091	1						1
U6J572	77	S	Histone-lysine N-methyltransferase SETD2 OS=Echinococcus granulosus OX=6210 GN=EGR_02511 PE=4 SV=1	EGR_02511	0.999949	0.00562372	56.436	2	RS(1)S(1)GNMS(0.995)PDY(0.005)FAR	-0.74488	1						1
U6J572	78	S	Histone-lysine N-methyltransferase SETD2 OS=Echinococcus granulosus OX=6210 GN=EGR_02511 PE=4 SV=1	EGR_02511	0.999917	0.00562372	56.436	2	RS(1)S(1)GNMS(0.995)PDY(0.005)FAR	-0.74488	1						1
U6J572	82	S	Histone-lysine N-methyltransferase SETD2 OS=Echinococcus granulosus OX=6210 GN=EGR_02511 PE=4 SV=1	EGR_02511	1	1.57126e-12	137.39	2	SSGNMS(1)PDYFAR	0.9294	5	0.868747	0.725892		0.865068		1.54029
U6J572	142	S	Histone-lysine N-methyltransferase SETD2 OS=Echinococcus granulosus OX=6210 GN=EGR_02511 PE=4 SV=1	EGR_02511	1	0.00184172	112.7	2	SAIEPNS(1)PNR	-3.1303	3				0.975911	1.03437	0.989719
U6J590	284	S	Splicing factor U2AF subunit OS=Echinococcus granulosus OX=6210 GN=EGR_02775 PE=3 SV=1	EGR_02775	0.997707	8.71968e-23	129.44	3	DYAPLPGVSETPSIIVPGVVS(0.001)T(0.002)VVQDS(0.998)PHK	-2.8903	3	0.995739	1.00426					1.36956	1.42126	1.49089	0.615168	0.521686	0.581439	0.727	0.707					0.001	0.001
U6J590	5	S	Splicing factor U2AF subunit OS=Echinococcus granulosus OX=6210 GN=EGR_02775 PE=3 SV=1	EGR_02775	0.986647	5.95947e-31	97.981	3	GEY(0.013)S(0.987)PLPNSEAPPPEGNGSYPPFENELDESRPNAK	0.71133	3				1.02592	1.1474	0.826682	1.36956	1.42126	1.49089	0.615168	0.521686	0.581439				1.668	2.199	1.422	1000	0.001
U6J5E5	2	S	Protein phosphatase inhibitor 2 OS=Echinococcus granulosus OX=6210 GN=EGR_02521 PE=3 SV=1	EGR_02521	1	5.04654e-05	105.36	2	S(1)EEEEHPK	1.399	13	1.48704	1.62882	1.43138	0.57108	0.397958	0.483721	0.170273	0.153883	0.144769	1.75663	1.95003	1.82441	8.733	10.585	9.887	0.325	0.204	0.265	0.027	1.57359e-05
U6J5H6	466	S	FMRFamide receptor OS=Echinococcus granulosus OX=6210 GN=EGR_04806 PE=3 SV=1	EGR_04806	0.999997	4.09298e-11	150.11	2	TKEETDS(1)GFIHPLK	-2.5264	6	0.98994	1.06973	0.940326
U6J5M1	41	S	Uncharacterized protein OS=Echinococcus granulosus OX=6210 GN=EGR_06443 PE=4 SV=1	EGR_06443	1	0.00243872	115.41	2	GHS(1)IDGIGK	-1.6088	5				0.986879	1.0159	0.997219
U6J5Q8	592	S	Chromatin assembly factor 1 subunit B OS=Echinococcus granulosus OX=6210 GN=EGR_04767 PE=4 SV=1	EGR_04767	0.930819	5.42243e-06	66.106	4	HIS(0.931)FES(0.068)GIHT(0.001)PERPHIPLPVTPNTGR	-0.37831	3				1.18595	0.786223	1.02782	0.139102			1.25263	1.32843	1.27984				0.947	0.592	0.803	1000	0.001
U6J5Q8	624	S	Chromatin assembly factor 1 subunit B OS=Echinococcus granulosus OX=6210 GN=EGR_04767 PE=4 SV=1	EGR_04767	0.933467	7.60782e-19	127.25	2	YLSAPVLAS(0.933)PT(0.059)AT(0.004)T(0.002)PT(0.002)IIR	1.7147	5				1.17686	1.14193	0.681217	0.139102			1.25263	1.32843	1.27984				0.94	0.86	0.532	1000	0.001
U6J5R3	413	S	Protein lin 54 OS=Echinococcus granulosus OX=6210 GN=EGR_01032 PE=3 SV=1	EGR_01032	0.999458	4.32197e-06	60.636	2	GGAY(0.001)GS(0.999)VEDAGGPFGDEDDEDIDLLDR	-0.82102	2		0.802449	1.19755
U6J5R3	267	S	Protein lin 54 OS=Echinococcus granulosus OX=6210 GN=EGR_01032 PE=3 SV=1	EGR_01032	1	0.00920844	64.064	2	LAAMGS(1)LR	-1.8988	3	0.925554	1.0781	0.99635
U6J5R3	360	S	Protein lin 54 OS=Echinococcus granulosus OX=6210 GN=EGR_01032 PE=3 SV=1	EGR_01032	0.763996	5.02945e-50	141.53	2	TGASLGPAGT(0.009)S(0.225)LS(0.764)DDLALGS(0.001)S(0.001)R	-1.7763	2	1.08901	0.910986
U6J5U2	4	S	Calcium-binding protein OS=Echinococcus granulosus OX=6210 GN=EGR_01063 PE=4 SV=1	EGR_01063	0.998964	0.000799978	118.26	2	PCS(0.999)QT(0.001)VMTFLK	-1.4014	3				0.963344	0.990308	1.04635
U6J5U8	176	S	Methionine aminopeptidase OS=Echinococcus granulosus OX=6210 GN=EGR_08121 PE=3 SV=1	EGR_08121	0.999996	1.74561e-46	119.97	2	DSHSSELYAS(1)QEHLLSCAK	0.59238	6	1.12975	0.93556	0.934686
U6J5V7	381	S	Transmembrane protein 194A OS=Echinococcus granulosus OX=6210 GN=EGR_02652 PE=3 SV=1	EGR_02652	0.999569	0.000159572	40.132	2	DPS(1)WENCQFLPAPCASSSPYNK	0.62157	1	1
U6J5W7	18	S	Expressed protein OS=Echinococcus granulosus OX=6210 GN=EGR_02661 PE=4 SV=1	EGR_02661	0.99998	6.60133e-12	90.806	2	ITHWDANTDGVFS(1)EGK	0.60634	4	1.56199		1.62858		0.425895	0.383531	1.27337	1.34875	1.43042	0.662465	0.651059	0.633938	1.227		1.139		0.654	0.605	0.532	0.00720828
U6J5X0	407	S	Coronin OS=Echinococcus granulosus OX=6210 GN=EGR_03223 PE=3 SV=1	EGR_03223	1	1.25128e-06	151.08	2	SGSALQPQPPS(1)R	-1.994	6	1.88473	1.51584	1.4189	0.369822	0.41946	0.391243	1.3463	1.36595	1.42111	0.64676	0.592515	0.627363	1.4	1.11	0.998	0.572	0.708	0.624	0.543	0.00677052
U6J5X0	409	S	Coronin OS=Echinococcus granulosus OX=6210 GN=EGR_03223 PE=3 SV=1	EGR_03223	0.903775	8.82152e-07	143.22	1	S(0.904)VS(0.096)ATGSSDAAR	-3.9611	1				1			1.3463	1.36595	1.42111	0.64676	0.592515	0.627363				1.546
U6J5X0	411	S	Coronin OS=Echinococcus granulosus OX=6210 GN=EGR_03223 PE=3 SV=1	EGR_03223	0.999631	4.52479e-07	142.51	1	SVS(1)ATGSSDAAR	-3.3184	10	0.701562	0.735142	0.798121	1.26016	1.22119	1.28383	1.3463	1.36595	1.42111	0.64676	0.592515	0.627363	0.521	0.538	0.562	1.948	2.061	2.046	3.735	1.25389e-06
U6J5X0	415	S	Coronin OS=Echinococcus granulosus OX=6210 GN=EGR_03223 PE=3 SV=1	EGR_03223	0.921606	1.03362e-08	137.39	2	SVSAT(0.006)GS(0.922)S(0.073)DAAR	-1.851	5	1.20871	1.13989	1.10562	0.796885		0.748886	1.3463	1.36595	1.42111	0.64676	0.592515	0.627363	0.898	0.835	0.778	1.232		1.194	1.449	0.00647719
U6J5X0	468	S	Coronin OS=Echinococcus granulosus OX=6210 GN=EGR_03223 PE=3 SV=1	EGR_03223	1	0.000253715	135.13	3	VVDKLS(1)DQVKR	-2.4613	7	1.06349	0.959898	0.861077	1.0409	1.02035	1.05428	1.3463	1.36595	1.42111	0.64676	0.592515	0.627363	0.79	0.703	0.606	1.609	1.722	1.681	2.388	0.000381303
U6J5Z8	6	S	14-3-3 protein zeta OS=Echinococcus granulosus OX=6210 GN=EGR_03190 PE=3 SV=1	EGR_03190	0.9986	2.68027e-55	224.09	2	AELLS(0.999)T(0.001)EWLK	0.6375	12	0.320495	0.33335	0.322921	1.79949	1.44428	1.77947	0.831034	0.787841	0.761781	1.25586	1.28753	1.07595	0.386	0.423	0.424	1.433	1.122	1.654	3.414	0.000490784
U6J5Z8	215	S	14-3-3 protein zeta OS=Echinococcus granulosus OX=6210 GN=EGR_03190 PE=3 SV=1	EGR_03190	1	3.39928e-72	204.61	2	AFDDAVS(1)DVDSANDDSYK	-2.4531	19	2.25584	0.100819	2.01035	0.541933	0.54335	0.547705	0.831034	0.787841	0.761781	1.25586	1.28753	1.07595	2.714	0.128	2.639	0.432	0.422	0.509	0.249	0.493817
U6J5Z8	219	S	14-3-3 protein zeta OS=Echinococcus granulosus OX=6210 GN=EGR_03190 PE=3 SV=1	EGR_03190	0.999597	2.03623e-44	161.33	2	AFDDAVS(1)DVDS(1)ANDDSYK	0.007243	13	1.0822	0.978423	1.02516	0.934417	0.986235	0.993567	0.831034	0.787841	0.761781	1.25586	1.28753	1.07595	1.302	1.242	1.346	0.744	0.766	0.923	0.625	0.00269151
U6J5Z8	224	S	14-3-3 protein zeta OS=Echinococcus granulosus OX=6210 GN=EGR_03190 PE=3 SV=1	EGR_03190	0.999994	1.09589e-43	116.9	2	AFDDAVSDVDSANDDS(1)YK	-0.57368	10	1.14802	1.00605	0.991856	0.932759	0.984758	0.936556	0.831034	0.787841	0.761781	1.25586	1.28753	1.07595	1.381	1.277	1.302	0.743	0.765	0.87	0.601	0.000685874
U6J5Z8	228	S	14-3-3 protein zeta OS=Echinococcus granulosus OX=6210 GN=EGR_03190 PE=3 SV=1	EGR_03190	0.90099	3.96684e-31	108.94	2	DS(0.901)T(0.099)LIMQLLR	-3.53	2	0.521171			1.47883			0.831034	0.787841	0.761781	1.25586	1.28753	1.07595	0.627			1.178			1.879
U6J5Z8	175	S	14-3-3 protein zeta OS=Echinococcus granulosus OX=6210 GN=EGR_03190 PE=3 SV=1	EGR_03190	0.992769	2.74256e-195	228.86	2	LS(0.993)CT(0.007)HPIR	-4.5882	12	0.641847	0.684824	0.696286	1.34916	1.29531	1.33257	0.831034	0.787841	0.761781	1.25586	1.28753	1.07595	0.772	0.869	0.914	1.074	1.006	1.239	1.299	0.0304335
U6J5Z8	244	S	14-3-3 protein zeta OS=Echinococcus granulosus OX=6210 GN=EGR_03190 PE=3 SV=1	EGR_03190	0.9747	4.36653e-47	117.77	2	DNLALWT(0.025)S(0.975)DPEETENTEGAE	1.4138	15	0.961896	0.871938	0.644782	1.21565	1.16686	1.13888	0.831034	0.787841	0.761781	1.25586	1.28753	1.07595	1.157	1.107	0.846	0.968	0.906	1.058	0.943	0.65612
U6J661	122	S	Autophagy protein 3 OS=Echinococcus granulosus OX=6210 GN=EGR_01194 PE=4 SV=1	EGR_01194	1	4.03877e-27	152.59	2	ADS(1)AEVDSEPGACGDVSVAK	-1.8874	11	0.947267	0.824807	0.467692	1.24618	1.25249	1.26157	0.702269	0.338981	0.301488	1.36162	1.88292	1.41272	1.349	2.433	1.551	0.915	0.665	0.893	0.464	0.0221393
U6J661	127	S	Autophagy protein 3 OS=Echinococcus granulosus OX=6210 GN=EGR_01194 PE=4 SV=1	EGR_01194	1	6.40179e-154	244.86	2	ADSAEVDS(1)EPGACGDVSVAK	0.46495	13	0.793975	0.796561	0.752298	1.19808	1.21798	1.24111	0.702269	0.338981	0.301488	1.36162	1.88292	1.41272	1.131	2.35	2.495	0.88	0.647	0.879	0.403	0.0347871
U6J675	111	S	Dual specificity protein kinase CLK2 OS=Echinococcus granulosus OX=6210 GN=EGR_01136 PE=4 SV=1	EGR_01136	0.879113	0.000918532	85.421	2	DDHLLDGNS(0.879)S(0.428)S(0.693)PVVR	0.39854	1				1
U6J675	128	S	Dual specificity protein kinase CLK2 OS=Echinococcus granulosus OX=6210 GN=EGR_01136 PE=4 SV=1	EGR_01136	0.999404	0.00607879	59.171	2	FLNGGPES(0.001)HVS(0.999)VER	-0.59384	3				1.01054	1.00333	0.986124
U6J675	138	S	Dual specificity protein kinase CLK2 OS=Echinococcus granulosus OX=6210 GN=EGR_01136 PE=4 SV=1	EGR_01136	0.997249	0.00264119	96.26	2	GRS(0.997)IS(0.003)HVS(0.281)PT(0.719)LK	0.37951	4	0.764437	1.41324	0.822321
U6J675	140	S	Dual specificity protein kinase CLK2 OS=Echinococcus granulosus OX=6210 GN=EGR_01136 PE=4 SV=1	EGR_01136	0.999321	0.00217214	95.656	2	S(0.001)IS(0.999)HVS(0.983)PT(0.017)LK	1.6839	3	1.01866	1.02838	0.95296
U6J675	143	S	Dual specificity protein kinase CLK2 OS=Echinococcus granulosus OX=6210 GN=EGR_01136 PE=4 SV=1	EGR_01136	0.999406	3.29731e-16	145.95	2	SISHVS(0.999)PT(0.001)LK	-1.3931	10	1.86591	1.85982	1.86798	0.128728	0.144608	0.132957
U6J675	153	S	Dual specificity protein kinase CLK2 OS=Echinococcus granulosus OX=6210 GN=EGR_01136 PE=4 SV=1	EGR_01136	0.999385	0.00233479	73.345	2	KHGGS(0.999)DHHSSIR	-3.5418	3	1
U6J675	82	S	Dual specificity protein kinase CLK2 OS=Echinococcus granulosus OX=6210 GN=EGR_01136 PE=4 SV=1	EGR_01136	0.821057	0.00711598	59.67	2	HRPS(0.821)S(0.179)PALSPR	-2.9782	1		1
U6J675	83	S	Dual specificity protein kinase CLK2 OS=Echinococcus granulosus OX=6210 GN=EGR_01136 PE=4 SV=1	EGR_01136	0.989083	0.000369235	120.75	2	HRPS(0.011)S(0.989)PALS(1)PR	-0.36986	9	1.19149	0.958415	1.31493	0.822154	0.849424	0.863587
U6J675	87	S	Dual specificity protein kinase CLK2 OS=Echinococcus granulosus OX=6210 GN=EGR_01136 PE=4 SV=1	EGR_01136	1	0.00123054	120.75	2	HRPS(0.394)S(0.606)PALS(1)PR	0.62275	8	0.819199	1.36209	1.36221	0.796644	0.823067	0.83679
U6J675	483	S	Dual specificity protein kinase CLK2 OS=Echinococcus granulosus OX=6210 GN=EGR_01136 PE=4 SV=1	EGR_01136	0.932388	0.000116977	53.44	3	HVKPLGDLWLS(0.932)T(0.055)GDLS(0.012)AR	-2.4077	2		0.950783	1.04922
U6J683	94	S	Chromobox protein OS=Echinococcus granulosus OX=6210 GN=EGR_01239 PE=4 SV=1	EGR_01239	0.999635	0.00246517	70.598	2	HDS(1)LPPSEQDSSK	-3.8254	4		1.33975		0.583211	1.5317	0.545343	0.620564	0.593423	0.594371	1.43434	1.35686	1.40045		2.258		0.407	1.129	0.389	0.284
U6J683	186	S	Chromobox protein OS=Echinococcus granulosus OX=6210 GN=EGR_01239 PE=4 SV=1	EGR_01239	0.780974	8.41429e-06	114.35	2	IIGAT(0.11)ES(0.781)S(0.11)GELMFLIK	-2.182	4			0.356372	1.35249	1.03807	1.25307	0.620564	0.593423	0.594371	1.43434	1.35686	1.40045			0.6	0.943	0.765	0.895	1.446
U6J683	233	S	Chromobox protein OS=Echinococcus granulosus OX=6210 GN=EGR_01239 PE=4 SV=1	EGR_01239	0.973791	0.00104766	74.733	2	LT(0.001)WHT(0.016)PDS(0.974)QS(0.56)S(0.449)PAR	-2.8392	3	0.525611	1.36436		1.11003			0.620564	0.593423	0.594371	1.43434	1.35686	1.40045	0.847	2.299		0.774			0.492
U6J683	236	S	Chromobox protein OS=Echinococcus granulosus OX=6210 GN=EGR_01239 PE=4 SV=1	EGR_01239	0.998596	6.18204e-106	255.71	3	LTWHTPDSQS(0.001)S(0.999)PAR	-2.064	17	0.622515	0.612683	0.501925	1.50371	1.50715	1.25201	0.620564	0.593423	0.594371	1.43434	1.35686	1.40045	1.003	1.032	0.844	1.048	1.111	0.894	1.06	0.553245
U6J683	150	S	Chromobox protein OS=Echinococcus granulosus OX=6210 GN=EGR_01239 PE=4 SV=1	EGR_01239	1	7.77144e-43	196.14	2	TGDEHEEEEEEGEDEEEGEGS(1)S(1)PAK	-4.8145	12	0.744693		0.600931	1.8041	0.196439	1.65384	0.620564	0.593423	0.594371	1.43434	1.35686	1.40045	1.2		1.011	1.258	0.145	1.181	0.779	0.555176
U6J683	151	S	Chromobox protein OS=Echinococcus granulosus OX=6210 GN=EGR_01239 PE=4 SV=1	EGR_01239	1	9.90765e-202	315.51	2	TGDEHEEEEEEGEDEEEGEGS(1)S(1)PAK	-4.8145	35	0.654053	0.674346	0.66625	1.34233	1.31674	1.34627	0.620564	0.593423	0.594371	1.43434	1.35686	1.40045	1.054	1.136	1.121	0.936	0.97	0.961	0.866	0.0048492
U6J683	78	S	Chromobox protein OS=Echinococcus granulosus OX=6210 GN=EGR_01239 PE=4 SV=1	EGR_01239	0.997583	0.000221001	67.927	2	PSS(0.002)IAS(0.998)S(0.99)DNGS(0.011)VR	-1.1845	6	1.18635	1.08749	0.726159				0.620564	0.593423	0.594371	1.43434	1.35686	1.40045	1.912	1.833	1.222				0.001	0.001
U6J683	79	S	Chromobox protein OS=Echinococcus granulosus OX=6210 GN=EGR_01239 PE=4 SV=1	EGR_01239	0.990737	5.96011e-08	108.34	2	PS(0.001)S(0.071)IAS(0.932)S(0.991)DNGS(0.005)VR	19.905	7	1.05354	0.967007	0.823972	1.03391	1.07551	1.04606	0.620564	0.593423	0.594371	1.43434	1.35686	1.40045	1.698	1.63	1.386	0.721	0.793	0.747	0.48	0.000421274
U6J683	83	S	Chromobox protein OS=Echinococcus granulosus OX=6210 GN=EGR_01239 PE=4 SV=1	EGR_01239	0.99843	3.90928e-12	144.16	2	PSSIASS(0.002)DNGS(0.998)VR	0.046934	2				1.05256	0.947436		0.620564	0.593423	0.594371	1.43434	1.35686	1.40045				0.734	0.698		1000	0.001
U6J683	163	S	Chromobox protein OS=Echinococcus granulosus OX=6210 GN=EGR_01239 PE=4 SV=1	EGR_01239	0.999992	0.00118365	97.084	2	QVLSELPS(1)VGGK	-5.8287	1					1		0.620564	0.593423	0.594371	1.43434	1.35686	1.40045					0.737
U6J683	2	S	Chromobox protein OS=Echinococcus granulosus OX=6210 GN=EGR_01239 PE=4 SV=1	EGR_01239	1	8.89039e-51	166.65	2	S(1)DFEENPDEFTVEK	2.011	9	0.776857	0.857655	0.908746	1.16304	1.13587	1.15783	0.620564	0.593423	0.594371	1.43434	1.35686	1.40045	1.252	1.445	1.529	0.811	0.837	0.827	0.586	0.000907237
U6J685	5	S	RWD domain containing protein 4 OS=Echinococcus granulosus OX=6210 GN=EGR_05097 PE=4 SV=1	EGR_05097	1	0.00347645	69.915	1	MDLPS(1)PR	-1.6735	10				1.35686	0.809953	0.833188
U6J6B3	36	S	RNA-binding protein MEX3B OS=Echinococcus granulosus OX=6210 GN=EGR_08517 PE=4 SV=1	EGR_08517	0.91532	4.37891e-17	124.69	2	AS(0.915)FT(0.085)GLNTLGLPASTQK	-0.45111	4	1.02523	1.29821	1.1944	0.482152
U6J6B3	750	S	RNA-binding protein MEX3B OS=Echinococcus granulosus OX=6210 GN=EGR_08517 PE=4 SV=1	EGR_08517	0.991328	2.28981e-30	202.51	3	HSFSAGAPVVVGT(0.004)GHS(0.991)PT(0.005)LLR	1.8299	6	0.598595		0.650596	1.28371	1.4671
U6J6B3	373	S	RNA-binding protein MEX3B OS=Echinococcus granulosus OX=6210 GN=EGR_08517 PE=4 SV=1	EGR_08517	0.999744	8.58506e-07	66.913	2	S(1)PDDLPNASLPSPAPLLK	-2.0325	4		0.950988	1.04901
U6J6B3	384	S	RNA-binding protein MEX3B OS=Echinococcus granulosus OX=6210 GN=EGR_08517 PE=4 SV=1	EGR_08517	0.999821	6.36321e-25	111.27	2	SPDDLPNASLPS(1)PAPLLK	0.35108	3				0.808709	1.10904	1.08225
U6J6B3	8	S	RNA-binding protein MEX3B OS=Echinococcus granulosus OX=6210 GN=EGR_08517 PE=4 SV=1	EGR_08517	0.995798	0.000589127	105.19	2	PSATT(0.004)AS(0.996)FDDDFISDR	-1.1956	3	1.27622				0.921002	0.802773
U6J6B3	539	S	RNA-binding protein MEX3B OS=Echinococcus granulosus OX=6210 GN=EGR_08517 PE=4 SV=1	EGR_08517	1	0.000101998	79.76	2	RAS(1)EELEDGPAGSSNAGK	-1.3851	3				0.988599	1.07387	0.937533
U6J6B3	919	S	RNA-binding protein MEX3B OS=Echinococcus granulosus OX=6210 GN=EGR_08517 PE=4 SV=1	EGR_08517	0.956681	1.12717e-16	113.93	2	RAS(0.957)PPT(0.041)GAS(0.003)AAPTEATSIPAV	2.7889	6	0.9846	1.07856	1.16295	0.890577	0.936088	0.947222
U6J6B3	559	S	RNA-binding protein MEX3B OS=Echinococcus granulosus OX=6210 GN=EGR_08517 PE=4 SV=1	EGR_08517	0.957294	0.00744547	43.177	2	S(0.038)NS(0.957)AGDEAEES(0.004)K	-0.25495	1	1
U6J6B3	660	S	RNA-binding protein MEX3B OS=Echinococcus granulosus OX=6210 GN=EGR_08517 PE=4 SV=1	EGR_08517	0.943593	0.000416472	47.844	3	VT(0.028)GS(0.944)CHNS(0.028)PFHQAR	-0.70842	1						1
U6J6B3	664	S	RNA-binding protein MEX3B OS=Echinococcus granulosus OX=6210 GN=EGR_08517 PE=4 SV=1	EGR_08517	0.999335	0.000200783	105.79	2	VT(0.689)GS(0.311)CHNS(0.999)PFHQAR	3.7133	6				0.781677	1.41012	0.808202
U6J6C0	160	S	Vimentin type intermediate filament associated OS=Echinococcus granulosus OX=6210 GN=EGR_08526 PE=4 SV=1	EGR_08526	0.897079	0.00591767	48.928	2	LAVNGGTDSGS(0.001)IAVY(0.001)T(0.101)EPS(0.897)PR	-2.2478	1				1							0.946888	1.05311
U6J6D8	203	S	3'(2'),5'-bisphosphate nucleotidase OS=Echinococcus granulosus OX=6210 GN=EGR_04418 PE=3 SV=1	EGR_04418	0.983852	0.000438508	76.563	2	APVFS(0.984)PT(0.015)T(0.001)VDER	0.41359	2	1.08596	0.91404					1.48039	1.47429	1.49698	0.294226	0.254113		0.734	0.62					0.001	0.001
U6J6D8	221	S	3'(2'),5'-bisphosphate nucleotidase OS=Echinococcus granulosus OX=6210 GN=EGR_04418 PE=3 SV=1	EGR_04418	0.933319	0.000104875	100.23	2	S(0.043)HS(0.933)T(0.024)PTAAAAIESCAPSK	-3.4752	3	1.08777	1.10228		0.809957			1.48039	1.47429	1.49698	0.294226	0.254113		0.735	0.748		2.753			3.713
U6J6L6	43	S	Histidine--tRNA ligase OS=Echinococcus granulosus OX=6210 GN=EGR_00838 PE=3 SV=1	EGR_00838	0.999983	0.00198719	52.662	2	IAS(1)AEIAEQSFALK	-1.037	1		1					0.939622	0.93827	1.01022	1.04475	1.03393	1.03321		1.066
U6J6L6	380	S	Histidine--tRNA ligase OS=Echinococcus granulosus OX=6210 GN=EGR_00838 PE=3 SV=1	EGR_00838	0.997591	3.26233e-56	168.91	2	QMATEAEDDS(0.998)DAT(0.002)EGAVGSVAGGGR	-1.9674	10	1.6578	1.54788	1.52789	0.454392	0.38652	0.425512	0.939622	0.93827	1.01022	1.04475	1.03393	1.03321	1.764	1.65	1.512	0.435	0.374	0.412	0.248	2.43324e-05
U6J6U1	194	S	Ras protein Rab 2A OS=Echinococcus granulosus OX=6210 GN=EGR_02294 PE=4 SV=1	EGR_02294	0.857543	2.88686e-09	105.6	2	IGPHNYPS(0.858)GAS(0.134)AS(0.009)ASNPPK	-2.3274	3	0.833032	1.0813	1.08566				1.61428	1.65658	1.67902	0.292164	0.366536	0.391416	0.516	0.653	0.647				0.001	0.001
U6J6U1	4	S	Ras protein Rab 2A OS=Echinococcus granulosus OX=6210 GN=EGR_02294 PE=4 SV=1	EGR_02294	0.999293	0.0229811	51.864	2	SYS(0.999)YMFK	0.79611	1	1						1.61428	1.65658	1.67902	0.292164	0.366536	0.391416	0.619
U6J6V2	125	S	Hypothetical protein OS=Spirometra erinaceieuropaei OX=99802 GN=SERJ2_LOCUS18302 PE=4 SV=1	SERJ2_LOCUS18302	0.864742	8.66418e-14	57.23	2	S(0.001)ECGS(0.001)T(0.001)T(0.003)T(0.003)LET(0.005)LGEAT(0.021)T(0.078)DS(0.865)GDEVT(0.022)LEK	0.62976	2			1.54583			0.454171
U6J6Y3	349	S	Four and a half LIM domains protein 2 OS=Echinococcus granulosus OX=6210 GN=EGR_09187 PE=4 SV=1	EGR_09187	0.974967	0.000740914	68.127	2	CSACNT(0.025)S(0.975)LADRPFATK	0.69954	2	0.873277	1.12672					0.889565	0.859408	0.907297	1.1116	1.07368	1.15845	0.982	1.311					0.001	0.001
U6J6Y3	365	S	Four and a half LIM domains protein 2 OS=Echinococcus granulosus OX=6210 GN=EGR_09187 PE=4 SV=1	EGR_09187	0.973552	8.67781e-05	78.043	2	DDQLY(0.005)CS(0.974)DCY(0.022)DER	0.852	3	1.03769	0.992651	0.969664				0.889565	0.859408	0.907297	1.1116	1.07368	1.15845	1.167	1.155	1.069				0.001	0.001
U6J6Y3	57	S	Four and a half LIM domains protein 2 OS=Echinococcus granulosus OX=6210 GN=EGR_09187 PE=4 SV=1	EGR_09187	0.856964	0.00102246	41.188	2	DSYLHELELS(0.857)DT(0.071)T(0.071)VLK	-0.78985	1				1			0.889565	0.859408	0.907297	1.1116	1.07368	1.15845				0.9
U6J6Y3	513	S	Four and a half LIM domains protein 2 OS=Echinococcus granulosus OX=6210 GN=EGR_09187 PE=4 SV=1	EGR_09187	1	0.00895499	83.623	2	FIS(1)FEDR	-1.3865	4	0.845177	0.836553	0.841396			1.47687	0.889565	0.859408	0.907297	1.1116	1.07368	1.15845	0.95	0.973	0.927			1.275	1.342
U6J6Y3	548	S	Four and a half LIM domains protein 2 OS=Echinococcus granulosus OX=6210 GN=EGR_09187 PE=4 SV=1	EGR_09187	1	7.37137e-17	113.34	2	GFLTNEDQIMCS(1)DCGR	0.72764	3		0.947874	1.05213				0.889565	0.859408	0.907297	1.1116	1.07368	1.15845		1.103	1.16				0.001	0.001
U6J6Y3	521	S	Four and a half LIM domains protein 2 OS=Echinococcus granulosus OX=6210 GN=EGR_09187 PE=4 SV=1	EGR_09187	0.999993	0.000969583	78.157	2	HWHS(1)ECFACSK	0.26591	4	1.0217	0.963476	1.01482				0.889565	0.859408	0.907297	1.1116	1.07368	1.15845	1.149	1.121	1.119				0.001	0.001
U6J6Y3	527	S	Four and a half LIM domains protein 2 OS=Echinococcus granulosus OX=6210 GN=EGR_09187 PE=4 SV=1	EGR_09187	0.999995	0.0061121	73.891	2	HWHSECFACS(1)K	3.6155	3	0.587325				1.30334	1.10933	0.889565	0.859408	0.907297	1.1116	1.07368	1.15845	0.66				1.214	0.958	1.645
U6J6Y3	284	S	Four and a half LIM domains protein 2 OS=Echinococcus granulosus OX=6210 GN=EGR_09187 PE=4 SV=1	EGR_09187	0.999995	0.00271658	75.474	2	S(1)CDVSLTGQR	-3.8927	3				0.950455	0.986501	1.06304	0.889565	0.859408	0.907297	1.1116	1.07368	1.15845				0.855	0.919	0.918	1000	0.001
U6J6Y3	288	S	Four and a half LIM domains protein 2 OS=Echinococcus granulosus OX=6210 GN=EGR_09187 PE=4 SV=1	EGR_09187	0.974736	0.00187571	119.55	2	SCDVS(0.975)LT(0.025)GQR	-1.2195	1		1					0.889565	0.859408	0.907297	1.1116	1.07368	1.15845		1.164
U6J6Z7	517	S	Kinesin-like protein OS=Echinococcus granulosus OX=6210 GN=EGR_02990 PE=3 SV=1	EGR_02990	1	9.66343e-08	106.79	2	DILQALEELALS(1)HDQR	2.3451	3	1.32759	0.888589	0.783822				1.00897	0.974163	0.997232	1.0146	0.980776	1.02425	1.316	0.912	0.786				0.001	0.001
U6J6Z7	543	S	Kinesin-like protein OS=Echinococcus granulosus OX=6210 GN=EGR_02990 PE=3 SV=1	EGR_02990	0.943149	2.05198e-06	103.23	2	EQLAQT(0.057)S(0.943)LIINGK	-0.16901	3				1.0057	0.983584	1.01072	1.00897	0.974163	0.997232	1.0146	0.980776	1.02425				0.991	1.003	0.987	1000	0.001
U6J6Z7	872	S	Kinesin-like protein OS=Echinococcus granulosus OX=6210 GN=EGR_02990 PE=3 SV=1	EGR_02990	0.874233	2.17475e-06	74.152	2	ELIGEEEEDES(0.118)S(0.874)QWGS(0.007)LAQR	2.0459	1		1					1.00897	0.974163	0.997232	1.0146	0.980776	1.02425		1.027
U6J6Z7	876	S	Kinesin-like protein OS=Echinococcus granulosus OX=6210 GN=EGR_02990 PE=3 SV=1	EGR_02990	0.999966	1.99476e-08	87.232	2	ELIGEEEEDESSQWGS(1)LAQR	0.082731	4	1.33432	1.20764	1.28424			0.173801	1.00897	0.974163	0.997232	1.0146	0.980776	1.02425	1.322	1.24	1.288			0.17	0.132
U6J6Z7	192	S	Kinesin-like protein OS=Echinococcus granulosus OX=6210 GN=EGR_02990 PE=3 SV=1	EGR_02990	0.999323	0.00216696	69.201	2	HVS(0.999)VT(0.001)NMNEHSSR	-1.5876	2	0.95858		1.04142				1.00897	0.974163	0.997232	1.0146	0.980776	1.02425	0.95		1.044				0.001	0.001
U6J6Z7	426	S	Kinesin-like protein OS=Echinococcus granulosus OX=6210 GN=EGR_02990 PE=3 SV=1	EGR_02990	0.994527	0	347.57	4	PIHLS(0.995)AS(0.005)GAGAPAGVSEEQLHALYQQLDDKDDDINK	0.37758	7	1.44697	1.45095	1.54174	0.0229822	0.722928	0.814437	1.00897	0.974163	0.997232	1.0146	0.980776	1.02425	1.434	1.489	1.546	0.023	0.737	0.795	0.348	0.191736
U6J6Z7	256	S	Kinesin-like protein OS=Echinococcus granulosus OX=6210 GN=EGR_02990 PE=3 SV=1	EGR_02990	0.981084	1.16152e-14	106.91	3	S(0.981)LS(0.019)ALGNVINALVDNHAHVPYR	-1.4446	4	1.13681		0.863188				1.00897	0.974163	0.997232	1.0146	0.980776	1.02425	1.127		0.866				0.001	0.001
U6J6Z7	153	S	Kinesin-like protein OS=Echinococcus granulosus OX=6210 GN=EGR_02990 PE=3 SV=1	EGR_02990	1	1.88486e-10	164.56	2	SNLS(1)VHEDKDR	-2.1673	8	1.524	1.66359	1.63612	0.0994876	0.0768024		1.00897	0.974163	0.997232	1.0146	0.980776	1.02425	1.51	1.708	1.641	0.098	0.078		0.054	8.09871e-05
U6J6Z7	927	S	Kinesin-like protein OS=Echinococcus granulosus OX=6210 GN=EGR_02990 PE=3 SV=1	EGR_02990	0.999924	0.0432486	62.454	2	VRS(1)LEMSLK	-1.1385	1		1					1.00897	0.974163	0.997232	1.0146	0.980776	1.02425		1.027
U6J703	925	S	Alanine--tRNA ligase OS=Echinococcus granulosus OX=6210 GN=EGR_02223 PE=3 SV=1	EGR_02223	0.999996	0.00155852	60.734	2	ANS(1)WVGCVSSLISGK	0.40921	2				1.10408	0.895918		1.2699	1.32247	1.23728	0.78525	0.713916	0.67119				1.406	1.255		1000	0.001
U6J710	275	S	Zinc finger protein OS=Echinococcus granulosus OX=6210 GN=EGR_03989 PE=4 SV=1	EGR_03989	0.851745	3.18428e-05	80.128	2	LEASVPAT(0.02)NES(0.128)GS(0.852)R	-4.7192	1					1
U6J724	2	S	Hypothetical protein OS=Spirometra erinaceieuropaei OX=99802 GN=SERJ2_LOCUS4506 PE=4 SV=1	SERJ2_LOCUS4506	0.999999	0.000123114	63.421	2	S(1)FEEVDFLDEVFMTEQK	1.5272	3				1.1708		0.829201
U6J731	20	S	Hepatocellular carcinoma associated antigen 59 OS=Echinococcus granulosus OX=6210 GN=EGR_03961 PE=3 SV=1	EGR_03961	1	2.73998e-72	164.98	2	FIKDS(1)DS(1)EDEGQATLTDLK	-0.84101	14	0.879996	1.011	1.02213	1.04893	0.985037	1.05291
U6J731	22	S	Hepatocellular carcinoma associated antigen 59 OS=Echinococcus granulosus OX=6210 GN=EGR_03961 PE=3 SV=1	EGR_03961	1	2.73998e-72	164.98	2	FIKDS(1)DS(1)EDEGQATLTDLK	-0.84101	13	0.926988	0.938177	0.971218	0.996681	1.04091	1.12602
U6J731	64	S	Hepatocellular carcinoma associated antigen 59 OS=Echinococcus granulosus OX=6210 GN=EGR_03961 PE=3 SV=1	EGR_03961	0.998559	0.00145586	86.729	2	S(0.001)GVS(0.999)AESLFVGK	-3.9464	3				0.982677	1.01559	1.00174
U6J741	90	S	Uncharacterized protein OS=Echinococcus granulosus OX=6210 GN=EGR_04561 PE=4 SV=1	EGR_04561	0.997889	5.98268e-24	187.51	2	STT(0.002)LS(0.998)PIHEIR	0.47736	5	1.18171	1.35478	1.31099		0.598255	0.554266
U6J744	2	S	Chloride channel nucleotide sensitivea OS=Echinococcus granulosus OX=6210 GN=EGR_02405 PE=4 SV=1	EGR_02405	1	6.5584e-23	180.49	2	S(1)LGGALGNEVHLVK	-0.20063	8	0.137074	0.132842	0.167116	1.87743	1.68337	2.00217	0.368022	0.446025	0.280199	1.56532	1.80672	1.53371	0.372	0.298	0.596	1.199	0.932	1.305	2.714	0.0106282
U6J744	111	S	Chloride channel nucleotide sensitivea OS=Echinococcus granulosus OX=6210 GN=EGR_02405 PE=4 SV=1	EGR_02405	0.996242	1.22618e-40	86.612	3	VWSNGEPPLSGHGDNGMEVDDEENS(0.996)DEEDGVY(0.004)AADEEK	0.81073	3					0.689614	1.31039	0.368022	0.446025	0.280199	1.56532	1.80672	1.53371					0.382	0.854	1000	0.001
U6J7B2	11	S	Pre-mRNA-splicing factor 38 OS=Echinococcus granulosus OX=6210 GN=EGR_03111 PE=3 SV=1	EGR_03111	0.999998	2.19523e-23	96.492	2	ATGGFPQEGS(1)IQS(1)DEEEEFKPR	-0.33833	6	0.0591861			1.11031	1.32324	1.50726	0.9155	0.884966	1.49422	0.932996	0.921108	0.851207	0.065			1.19	1.437	1.771	22.554
U6J7B2	14	S	Pre-mRNA-splicing factor 38 OS=Echinococcus granulosus OX=6210 GN=EGR_03111 PE=3 SV=1	EGR_03111	1	4.88095e-165	225.19	2	ATGGFPQEGS(1)IQS(1)DEEEEFKPR	-0.33833	12	0.787994	0.776094	0.72474	0.887368	1.34311	1.48069	0.9155	0.884966	1.49422	0.932996	0.921108	0.851207	0.861	0.877	0.485	0.951	1.458	1.74	1.866	0.0763486
U6J7B2	293	S	Pre-mRNA-splicing factor 38 OS=Echinococcus granulosus OX=6210 GN=EGR_03111 PE=3 SV=1	EGR_03111	0.982336	0.0164221	78.932	2	RET(0.018)S(0.982)FDR	-1.5144	4		1.40801	1.39147	0.602984		0.597532	0.9155	0.884966	1.49422	0.932996	0.921108	0.851207		1.591	0.931	0.646		0.702	0.534	0.160752
U6J7E4	201	S	Krueppel factor 5 OS=Echinococcus granulosus OX=6210 GN=EGR_03410 PE=4 SV=1	EGR_03410	0.986268	8.66152e-13	158.02	2	S(0.009)LS(0.986)T(0.005)GQAPQVYYK	-0.97731	3				0.998613	1.03323	0.96816
U6J7F4	6	S	Syndecan binding protein syntenin OS=Echinococcus granulosus OX=6210 GN=EGR_02526 PE=4 SV=1	EGR_02526	1	1.56228e-37	208.23	2	PLYPS(1)LEALTIGK	-1.0649	6	1.24609	1.31653	1.20272	0.746763	0.731278	0.756625	1.00907	1.10469	1.27937	1.04554	0.539378	1.02195	1.235	1.192	0.94	0.714	1.356	0.74	0.835	0.384773
U6J7I1	220	S	Calcium binding mitochondrial carrier protein OS=Echinococcus granulosus OX=6210 GN=EGR_06488 PE=3 SV=1	EGR_06488	0.890943	0.0171167	51.569	2	AAS(0.891)T(0.109)GLVGSFR	0.22738	2		1.12896	0.871042				1.29928	1.29072	1.37148		0.038524			0.875	0.635				0.001	0.001
U6J7M1	710	S	V-type proton ATPase subunit a OS=Echinococcus granulosus OX=6210 GN=EGR_01798 PE=3 SV=1	EGR_01798	0.99619	9.24383e-05	49.067	2	S(0.996)AGFGELGNT(0.003)GNS(0.001)VVGAGTSDYVPFR	-2.8195	1					1		1.60333	1.47023	1.40738	0.197384	0.321674						3.109
U6J7N4	78	S	Expressed conserved protein OS=Echinococcus granulosus OX=6210 GN=EGR_03266 PE=4 SV=1	EGR_03266	0.998404	0.000740767	62.304	2	ETT(0.001)IMGS(0.998)VPRPGLPISK	0.54552	2	0.948436		1.05156				2.81204	0.289626	2.85863	0.010967	0.013681	0.01506	0.337		0.368				0.001	0.001
U6J7S9	8	S	Uncharacterized protein OS=Echinococcus granulosus OX=6210 GN=EGR_01867 PE=4 SV=1	EGR_01867	0.854002	0.000886501	63.025	2	S(0.854)DS(0.146)ECDCCPECAAQHR	-3.3795	3				1.04554		0.954457
U6J7W6	2	S	Protein farnesyltransferase alpha subunit OS=Echinococcus granulosus OX=6210 GN=EGR_02831 PE=3 SV=1	EGR_02831	0.998772	0.0220653	40.861	2	S(0.999)AIFGS(0.001)PSSYR	-0.62419	1				1			1.55213	1.71854	1.7642	0.282207	0.355266	0.327657				3.543
U6J7W8	16	S	Calcium-binding protein OS=Echinococcus granulosus OX=6210 GN=EGR_01020 PE=4 SV=1	EGR_01020	1	0.00286536	99.276	2	LLQS(1)LDHDK	-3.9038	3				0.843669	1.08593	1.0704	0.558557	0.521475	0.528792	1.45393	1.33191	1.60533				0.58	0.815	0.667	1000	0.001
U6J7W8	22	S	Calcium-binding protein OS=Echinococcus granulosus OX=6210 GN=EGR_01020 PE=4 SV=1	EGR_01020	0.999995	0.000265627	83.474	2	LLQSLDHDKS(1)GK	-2.5781	3				0.991634	0.914176	1.09419	0.558557	0.521475	0.528792	1.45393	1.33191	1.60533				0.682	0.686	0.682	1000	0.001
U6J7W8	26	S	Calcium-binding protein OS=Echinococcus granulosus OX=6210 GN=EGR_01020 PE=4 SV=1	EGR_01020	1	1.33312e-07	132.4	2	VS(1)AGELMAVFGDEVTHEELK	3.7159	7		0.266367	0.325637	1.39012	1.46814	1.54974	0.558557	0.521475	0.528792	1.45393	1.33191	1.60533		0.511	0.616	0.956	1.102	0.965	1.788	0.00779294
U6J7W8	6	S	Calcium-binding protein OS=Echinococcus granulosus OX=6210 GN=EGR_01020 PE=4 SV=1	EGR_01020	1	0.0439429	62.271	2	S(1)RAEVLK	0.53819	1					1		0.558557	0.521475	0.528792	1.45393	1.33191	1.60533					0.751
U6J7X5	3	S	Expressed conserved protein OS=Echinococcus granulosus OX=6210 GN=EGR_01858 PE=4 SV=1	EGR_01858	1	8.03007e-75	215.61	2	AS(1)DMEHQS(1)QPQPR	2.836	8	0.931429	1.03943	1.02914
U6J7X5	9	S	Expressed conserved protein OS=Echinococcus granulosus OX=6210 GN=EGR_01858 PE=4 SV=1	EGR_01858	1	3.67722e-09	110.06	2	AS(1)DMEHQS(1)QPQPR	2.836	4	1.21933	0.887514	0.893154
U6J7X5	194	S	Expressed conserved protein OS=Echinococcus granulosus OX=6210 GN=EGR_01858 PE=4 SV=1	EGR_01858	1	3.24362e-43	188.6	3	RRT(1)QS(1)PPIDFR	-1.0885	14	0.885063	1.0603	1.05463
U6J7X5	215	S	Expressed conserved protein OS=Echinococcus granulosus OX=6210 GN=EGR_01858 PE=4 SV=1	EGR_01858	0.917354	0.0176159	43.727	2	Y(0.015)DELS(0.917)KS(0.067)EGLPPGYDSFR	0.21944	1		1
U6J7X5	217	S	Expressed conserved protein OS=Echinococcus granulosus OX=6210 GN=EGR_01858 PE=4 SV=1	EGR_01858	0.989858	8.65584e-05	77.996	2	YDELS(0.01)KS(0.99)EGLPPGYDSFR	1.6829	6	1.02559	1.01933	0.955082
U6J7Y0	365	S	Eukaryotic translation initiation factor 2 subunit 1 OS=Echinococcus granulosus OX=6210 GN=EGR_02841 PE=3 SV=1	EGR_02841	0.986171	8.16514e-43	187.47	2	RQS(0.986)S(0.012)S(0.002)EDVEEE	-0.93528	12	1.30412	1.28889	1.37349		0.553989	0.479514	0.983569	0.960667	0.991711	0.955574	1.01834	1.09014	1.326	1.342	1.385		0.544	0.44	0.364	0.00108701
U6J7Y0	366	S	Eukaryotic translation initiation factor 2 subunit 1 OS=Echinococcus granulosus OX=6210 GN=EGR_02841 PE=3 SV=1	EGR_02841	0.818515	0.000809648	88.42	2	RQS(0.901)S(0.819)S(0.28)EDVEEE	-2.3106	3	0.981789	0.850856	1.16736				0.983569	0.960667	0.991711	0.955574	1.01834	1.09014	0.998	0.886	1.177				0.001	0.001
U6J7Y4	148	S	Splicing factor 3B subunit 3 OS=Echinococcus granulosus OX=6210 GN=EGR_02847 PE=4 SV=1	EGR_02847	1	1.49377e-05	128.46	2	LVYVMNRDS(1)QAR	-1.2548	6	1.05667	1.06263	1.04437	0.913478	0.884616	1.03824	0.905479	0.834959	0.912705	1.10725	1.13067	1.10894	1.167	1.273	1.144	0.825	0.782	0.936	0.71	0.00528652
U6J864	20	S	Pre-mRNA-splicing factor SLU7 OS=Echinococcus granulosus OX=6210 GN=EGR_06067 PE=3 SV=1	EGR_06067	1	0.0456699	53.773	2	KFGDQES(1)EDGK	-1.0772	1					1					0.978861	1.04515	0.975993					0.957
U6J881	4	S	Ubiquitin conjugating enzyme E2 G1 OS=Echinococcus granulosus OX=6210 GN=EGR_06083 PE=3 SV=1	EGR_06083	0.9848	0.000710411	77.358	2	TS(0.014)S(0.985)AS(0.001)SLLLR	-2.8643	5	0.550912	0.544211	0.619043		1.5052	1.78064	0.700698	0.604612	0.666348	1.29971	1.37137	1.35726	0.786	0.9	0.929		1.098	1.312	1.382	0.0412098
U6J881	7	S	Ubiquitin conjugating enzyme E2 G1 OS=Echinococcus granulosus OX=6210 GN=EGR_06083 PE=3 SV=1	EGR_06083	0.970027	9.09294e-05	108.24	2	TSS(0.001)AS(0.029)S(0.97)LLLR	-2.3315	5	0.800041	0.95925	0.867147		1.30801	1.06556	0.700698	0.604612	0.666348	1.29971	1.37137	1.35726	1.142	1.587	1.301		0.954	0.785	0.647	0.0574797
U6J8B6	243	S	Inorganic diphosphatase OS=Echinococcus granulosus OX=6210 GN=EGR_01176 PE=3 SV=1	EGR_01176	0.999686	1.20877e-17	162.49	2	SES(1)SGLFR	0.41125	6	0.864065	0.947831	0.883986	1.13433	1.11654	1.05325	0.524644	0.510978	0.543997	1.32631	1.52102	1.57305	1.647	1.855	1.625	0.855	0.734	0.67	0.441	0.000571089
U6J8J0	140	S	Ribosomal protein L15 OS=Echinococcus granulosus OX=6210 GN=EGR_05341 PE=3 SV=1	EGR_05341	1	3.28571e-05	109.16	2	FYEVICVDPNHS(1)AIR	1.1632	4	0.970634	0.993222	1.03614				1.72771	1.80395	1.80889	0.208723	0.228261	0.22246	0.562	0.551	0.573				0.001	0.001
U6J8L9	313	S	Ribosome production factor 2 homolog OS=Echinococcus granulosus OX=6210 GN=EGR_03700 PE=3 SV=1	EGR_03700	0.977439	0.0177226	66.664	2	LRPGS(0.977)S(0.023)MR	-0.65908	2				1.09475		0.90525	1.13528	1.04542	1.15468	0.880529	0.880648	0.903444				1.243		1.002	1000	0.001
U6J8Q0	231	S	Transgelin OS=Echinococcus granulosus OX=6210 GN=EGR_08243 PE=3 SV=1	EGR_08243	0.999995	0.0078561	65.933	2	GMS(1)FGSVR	-1.5266	2	0.983005		1.01699				1.34711	1.27645	1.47035	0.625967	0.705989	0.574137	0.73		0.692				0.001	0.001
U6J8Q0	2	S	Transgelin OS=Echinococcus granulosus OX=6210 GN=EGR_08243 PE=3 SV=1	EGR_08243	1	2.29957e-05	108.41	2	S(1)DVNGETYSDSSAYLR	-0.8061	1				1			1.34711	1.27645	1.47035	0.625967	0.705989	0.574137				1.598
U6J8S4	59	S	DnaJ subfamily B OS=Echinococcus granulosus OX=6210 GN=EGR_07837 PE=4 SV=1	EGR_07837	1	3.91541e-05	95.677	2	LVSEAYEVLS(1)DPQKR	-0.7682	5	0.954502	1.08158	0.963914							1.08254	1.05986	0.857601
U6J8S4	20	S	DnaJ subfamily B OS=Echinococcus granulosus OX=6210 GN=EGR_07837 PE=4 SV=1	EGR_07837	1	0.00571491	99.276	2	SADGES(1)IKK	2.2994	3	0.943752	1.03514	1.02111							1.08254	1.05986	0.857601
U6J8V5	6	S	Proteasome subunit alpha type OS=Echinococcus granulosus OX=6210 GN=EGR_05556 PE=3 SV=1	EGR_05556	0.99977	5.88815e-12	139.61	2	YS(1)FSLTTFSPSGK	-2.4758	3				1.03886	0.958315	1.00282	0.652461	0.667491	0.729282	1.2276	1.31189	1.41127				0.846	0.73	0.711	1000	0.001
U6J8V5	15	S	Proteasome subunit alpha type OS=Echinococcus granulosus OX=6210 GN=EGR_05556 PE=3 SV=1	EGR_05556	0.99162	2.4408e-28	167.01	2	YSFSLTT(0.003)FS(0.005)PS(0.992)GK	-1.3124	4	1.20375	1.14768	1.05651		0.592051		0.652461	0.667491	0.729282	1.2276	1.31189	1.41127	1.845	1.719	1.449		0.451		0.27
U6J907	203	S	Vacuolar protein sorting-associated protein OS=Echinococcus granulosus OX=6210 GN=EGR_04361 PE=3 SV=1	EGR_04361	0.919748	1.87354e-10	158.13	2	QDPAPAEPAEHGS(0.92)GS(0.08)HGGDK	-9.5259	10	0.898387	0.91334	1.18827				1.00675	1.1002	1.07447	0.977267	0.911132	0.930188	0.892	0.83	1.106				0.001	0.001
U6J907	205	S	Vacuolar protein sorting-associated protein OS=Echinococcus granulosus OX=6210 GN=EGR_04361 PE=3 SV=1	EGR_04361	0.939125	1.87354e-10	119.26	2	QDPAPAEPAEHGS(0.061)GS(0.939)HGGDK	-7.0288	7	1.31789	1.33983		0.342285			1.00675	1.1002	1.07447	0.977267	0.911132	0.930188	1.309	1.218		0.35			0.277
U6J921	119	S	Syntaxin-7 OS=Echinococcus granulosus OX=6210 GN=EGR_05134 PE=4 SV=1	EGR_05134	0.990723	0.0081475	55.094	2	SAAAAS(0.991)QGS(0.863)T(0.146)GAILDLK	-1.2663	1						1	0.286144	0.282858	0.298882	1.65456	1.72651	1.75105						0.571
U6J921	122	S	Syntaxin-7 OS=Echinococcus granulosus OX=6210 GN=EGR_05134 PE=4 SV=1	EGR_05134	0.961363	2.09233e-175	294.22	2	SAAAASQGS(0.961)T(0.039)GAILDLK	0.054373	11	0.141308	0.13514	0.115278	1.76449	1.87451	1.96927	0.286144	0.282858	0.298882	1.65456	1.72651	1.75105	0.494	0.478	0.386	1.066	1.086	1.125	2.413	0.000357915
U6J927	2	S	Lsm14b protein OS=Echinococcus granulosus OX=6210 GN=EGR_04338 PE=3 SV=1	EGR_04338	1	0.000197038	105.94	2	S(1)LLEFSLVGHR	-2.5528	3	0.949728	1.00372	1.04655				1.01154	0.961088	1.09571	0.942203	0.968401	1.02106	0.939	1.044	0.955				0.001	0.001
U6J927	296	S	Lsm14b protein OS=Echinococcus granulosus OX=6210 GN=EGR_04338 PE=3 SV=1	EGR_04338	0.999748	7.39716e-72	175.79	4	VEIS(1)PHGNTEPEHGEEAAHENSDTYDSSK	-1.2289	3	0.201643			1.45931	1.33905		1.01154	0.961088	1.09571	0.942203	0.968401	1.02106	0.199			1.549	1.383		7.367
U6J927	314	S	Lsm14b protein OS=Echinococcus granulosus OX=6210 GN=EGR_04338 PE=3 SV=1	EGR_04338	0.844662	6.81924e-39	123.14	4	VEISPHGNTEPEHGEEAAHENS(0.845)DT(0.149)Y(0.002)DS(0.002)S(0.002)K	-1.1015	3				0.981324	1.00945	1.00922	1.01154	0.961088	1.09571	0.942203	0.968401	1.02106				1.042	1.042	0.988	1000	0.001
U6J963	90	S	Upstream activation factor subunit UAF30 OS=Echinococcus granulosus OX=6210 GN=EGR_04033 PE=4 SV=1	EGR_04033	0.999988	7.75026e-22	166.65	2	KTS(1)DDKYAR	2.3586	5	0.57444		0.343954	0.85195	1.90707	1.32258	0.142868	0.119171	0.135504	1.90938	1.94249	1.75059	4.021		2.538	0.446	0.982	0.756	0.222	0.0213575
U6J989	430	S	Intraflagellar transport protein OS=Echinococcus granulosus OX=6210 GN=EGR_02315 PE=3 SV=1	EGR_02315	0.995023	0.0004412	83.061	2	GSSMT(0.005)DGS(0.995)PVVHIK	-1.0913	2				1.0241		0.975899
U6J999	83	S	Pre-mRNA-splicing factor SYF2 OS=Echinococcus granulosus OX=6210 GN=EGR_07536 PE=3 SV=1	EGR_07536	1	0.00459315	58.338	2	NLNIS(1)AELVNR	-3.8455	1					1		0.38669	0.323624	0.185754	0.845961	2.21232	2.04565					0.452
U6J999	102	S	Pre-mRNA-splicing factor SYF2 OS=Echinococcus granulosus OX=6210 GN=EGR_07536 PE=3 SV=1	EGR_07536	1	2.0135e-45	216.63	3	RPHLS(1)AEDEAGDVTGFASYADASHK	5.2341	20	0.846622	0.740116	0.700008	1.27781	1.10283	1.33261	0.38669	0.323624	0.185754	0.845961	2.21232	2.04565	2.189	2.287	3.768	1.51	0.498	0.651	0.323	0.03198
U6J9E1	107	S	Prohibitin OS=Echinococcus granulosus OX=6210 GN=EGR_02244 PE=2 SV=1	EGR_02244	0.969153	0.000628214	95.263	2	VLSRPEVS(0.031)S(0.969)LPDLYR	-1.7886	2		0.995121	1.00488				1.3089	1.30957	1.28563	0.696456	0.681594	0.717842		0.76	0.782				0.001	0.001
U6J9G0	699	S	Sodium/hydrogen exchanger OS=Echinococcus granulosus OX=6210 GN=EGR_09019 PE=3 SV=1	EGR_09019	1	1.40186e-28	146.75	2	NEDGYDEDS(1)ELER	-1.7516	4		2.46865		0.506321	0.50452	0.52051
U6J9G0	557	S	Sodium/hydrogen exchanger OS=Echinococcus granulosus OX=6210 GN=EGR_09019 PE=3 SV=1	EGR_09019	0.873496	4.44791e-48	208.35	2	S(0.063)S(0.063)S(0.873)YLQGLPETIR	0.21892	3	0.961745	0.998341	1.03991
U6J9M3	140	S	PITH domain containing protein 1 OS=Echinococcus granulosus OX=6210 GN=EGR_03331 PE=3 SV=1	EGR_03331	1	3.11454e-06	128.46	2	FGS(1)VQHLGLHIR	0.34771	12	0.746654	0.944704	0.991961	1.14045	1.08996	1.08627	0.284603	0.290807	0.374446	1.70795	1.66172	1.68047	2.623	3.249	2.649	0.668	0.656	0.646	0.231	3.2018e-05
U6J9Q0	7	S	26S protease regulatory subunit 6B OS=Echinococcus granulosus OX=6210 GN=EGR_01753 PE=3 SV=1	EGR_01753	0.999999	1.5645e-39	78.95	3	MEEIGLS(1)PNPHEQGEVDVPDFAPITPVDPLR	-4.7207	6	0.976356			0.914413	1.10923		0.487997	0.496977	0.487896	1.43821	1.56048	1.52844	2.001			0.636	0.711		0.337
U6J9Q0	352	S	26S protease regulatory subunit 6B OS=Echinococcus granulosus OX=6210 GN=EGR_01753 PE=3 SV=1	EGR_01753	1	0.000220156	70.793	2	MNLS(1)EEVDLEDYVARPDK	-0.58668	2	0.973757		1.02624				0.487997	0.496977	0.487896	1.43821	1.56048	1.52844	1.995		2.103				0.001	0.001
U6J9Q2	19	S	Calcium binding mitochondrial carrier protein OS=Echinococcus granulosus OX=6210 GN=EGR_02454 PE=3 SV=1	EGR_02454	1	0.010803	44.598	2	GLS(1)PIVIAAR	-1.8213	2	1.00515	0.994847
U6J9Q3	73	S	Synaptic glycoprotein sc2 OS=Echinococcus granulosus OX=6210 GN=EGR_03533 PE=3 SV=1	EGR_03533	1	1.27161e-38	149.57	2	LNEIEGADKVS(1)EVR	-2.1932	3	0.977533	0.998437	1.02403				1.91297	1.60679	1.93815	0.179104	0.175848	0.187146	0.511	0.621	0.528				0.001	0.001
U6J9Q3	11	S	Synaptic glycoprotein sc2 OS=Echinococcus granulosus OX=6210 GN=EGR_03533 PE=3 SV=1	EGR_03533	1	1.95327e-45	199.3	2	TTVTIIHCAS(1)EK	0.2268	3	0.885228	1.05785	1.05693				1.91297	1.60679	1.93815	0.179104	0.175848	0.187146	0.463	0.658	0.545				0.001	0.001
U6J9Q3	22	S	Synaptic glycoprotein sc2 OS=Echinococcus granulosus OX=6210 GN=EGR_03533 PE=3 SV=1	EGR_03533	0.914513	2.72215e-11	128.28	2	VLLTLNNVS(0.915)S(0.067)S(0.012)T(0.004)T(0.002)IR	0.073155	1	1						1.91297	1.60679	1.93815	0.179104	0.175848	0.187146	0.523
U6J9Q7	39	S	Cysteine rich protein 1 OS=Echinococcus granulosus OX=6210 GN=EGR_02747 PE=4 SV=1	EGR_02747	0.999996	2.15056e-53	183.45	4	TLS(1)PGQHAEHDGKPYCNKPCYQALFGPK	-0.34412	5	1.45399	1.4555	1.4901	0.276256	0.324164		1.14169	1.07967	0.899381	0.964184	0.955117	0.959958	1.274	1.348	1.657	0.287	0.339		0.219	0.00108421
U6J9Q8	18	S	Proteasome subunit beta OS=Echinococcus granulosus OX=6210 GN=EGR_03528 PE=3 SV=1	EGR_03528	0.910315	0.000507795	65.421	2	S(0.91)HT(0.09)LSPSCSGSSVIGIK	-1.2533	3				0.978314	1.05451	0.967171	0.796634	0.817255	0.705314	1.22185	1.22474	1.23421				0.801	0.861	0.784	1000	0.001
U6J9Q8	22	S	Proteasome subunit beta OS=Echinococcus granulosus OX=6210 GN=EGR_03528 PE=3 SV=1	EGR_03528	0.866621	0.00492589	45.826	2	S(0.007)HT(0.017)LS(0.867)PS(0.054)CS(0.023)GS(0.023)S(0.01)VIGIK	3.8951	1				1			0.796634	0.817255	0.705314	1.22185	1.22474	1.23421				0.818
U6J9R0	306	S	60S acidic ribosomal protein P0 OS=Echinococcus granulosus OX=6210 GN=EGR_02751 PE=3 SV=1	EGR_02751	1	5.77059e-76	189.99	2	APES(1)EKEES(1)ES(1)EGDMGFSLFD	1.6013	13				1.04332	0.848959	1.10773	0.705191	0.698457	0.675839	1.27391	1.29136	1.35523				0.819	0.657	0.817	1000	0.001
U6J9R0	311	S	60S acidic ribosomal protein P0 OS=Echinococcus granulosus OX=6210 GN=EGR_02751 PE=3 SV=1	EGR_02751	1	5.77059e-76	189.99	2	APES(1)EKEES(1)ES(1)EGDMGFSLFD	1.4093	25				1.03197	0.858374	1.10965	0.705191	0.698457	0.675839	1.27391	1.29136	1.35523				0.81	0.665	0.819	1000	0.001
U6J9R0	313	S	60S acidic ribosomal protein P0 OS=Echinococcus granulosus OX=6210 GN=EGR_02751 PE=3 SV=1	EGR_02751	1	4.58284e-62	189.99	2	APES(1)EKEES(1)ES(1)EGDMGFSLFD	1.4093	19	0.0152475			1.37287	1.14192	1.46996	0.705191	0.698457	0.675839	1.27391	1.29136	1.35523	0.022			1.078	0.884	1.085	46.167
U6J9R0	286	S	60S acidic ribosomal protein P0 OS=Echinococcus granulosus OX=6210 GN=EGR_02751 PE=3 SV=1	EGR_02751	1	3.53519e-60	185.21	2	FASTVTNAPVAS(1)AEANADDK	2.3595	6	0.727388	0.789356	0.782194	1.23194	1.20832	1.2608	0.705191	0.698457	0.675839	1.27391	1.29136	1.35523	1.031	1.13	1.157	0.967	0.936	0.93	0.854	0.0134648
U6J9R0	156	S	60S acidic ribosomal protein P0 OS=Echinococcus granulosus OX=6210 GN=EGR_02751 PE=3 SV=1	EGR_02751	1	1.39341e-08	97.084	2	GTIEILS(1)DVPLIK	-4.9134	5		0.572017	0.497378	1.34922	1.35685	1.22454	0.705191	0.698457	0.675839	1.27391	1.29136	1.35523		0.819	0.736	1.059	1.051	0.904	1.292	0.0460554
U6J9T7	284	S	Lysine-specific demethylase 5B OS=Echinococcus granulosus OX=6210 GN=EGR_07596 PE=4 SV=1	EGR_07596	1	6.46862e-128	211.07	2	EMAVDAEDDGDDVGEGDS(1)AAGGDNEDVTR	-1.0521	23	1.92771	1.79445	1.7258	0.155695	0.230053	0.166292	1.33695	1.25232	1.35554	0.637443	0.768067	0.649682	1.442	1.433	1.273	0.244	0.3	0.256	0.193	2.46357e-05
U6J9T7	157	S	Lysine-specific demethylase 5B OS=Echinococcus granulosus OX=6210 GN=EGR_07596 PE=4 SV=1	EGR_07596	1	6.6603e-17	167.64	2	EVAAATAEAGES(1)NS(1)ER	1.1569	8	1.29154	0.393142	1.31532				1.33695	1.25232	1.35554	0.637443	0.768067	0.649682	0.966	0.314	0.97				0.001	0.001
U6J9T7	159	S	Lysine-specific demethylase 5B OS=Echinococcus granulosus OX=6210 GN=EGR_07596 PE=4 SV=1	EGR_07596	1	2.83323e-24	168.91	2	EVAAATAEAGES(1)NS(1)ER	1.1569	8	1.3649	1.35492	0.280188				1.33695	1.25232	1.35554	0.637443	0.768067	0.649682	1.021	1.082	0.207				0.001	0.001
U6J9T7	201	S	Lysine-specific demethylase 5B OS=Echinococcus granulosus OX=6210 GN=EGR_07596 PE=4 SV=1	EGR_07596	1	4.0147e-24	125.74	2	GGDDAVAS(1)IKS(1)EAEDS(1)DEDLMDR	0.070099	14	1.95312	1.88956	1.40344	0.218007	0.259482	0.27639	1.33695	1.25232	1.35554	0.637443	0.768067	0.649682	1.461	1.509	1.035	0.342	0.338	0.425	0.276	0.000835315
U6J9T7	204	S	Lysine-specific demethylase 5B OS=Echinococcus granulosus OX=6210 GN=EGR_07596 PE=4 SV=1	EGR_07596	1	4.51584e-51	131.02	2	GGDDAVAS(1)IKS(1)EAEDS(1)DEDLMDR	0.070099	26	1.91445	1.85692	1.43128	0.276767	0.330428	0.190156	1.33695	1.25232	1.35554	0.637443	0.768067	0.649682	1.432	1.483	1.056	0.434	0.43	0.293	0.291	0.00182661
U6J9T7	209	S	Lysine-specific demethylase 5B OS=Echinococcus granulosus OX=6210 GN=EGR_07596 PE=4 SV=1	EGR_07596	1	8.90372e-163	248.76	2	GGDDAVAS(1)IKS(1)EAEDS(1)DEDLMDR	0.070099	33	1.72985	1.86699	1.47232	0.322334	0.37383	0.234672	1.33695	1.25232	1.35554	0.637443	0.768067	0.649682	1.294	1.491	1.086	0.506	0.487	0.361	0.35	0.00170416
U6J9T7	247	S	Lysine-specific demethylase 5B OS=Echinococcus granulosus OX=6210 GN=EGR_07596 PE=4 SV=1	EGR_07596	1	4.48043e-99	228.06	2	HAS(1)PPPSATK	2.2974	16	1.72277	1.13889	1.92772	0.116787		0.0938357	1.33695	1.25232	1.35554	0.637443	0.768067	0.649682	1.289	0.909	1.422	0.183		0.144	0.135	0.00206358
U6J9T7	143	S	Lysine-specific demethylase 5B OS=Echinococcus granulosus OX=6210 GN=EGR_07596 PE=4 SV=1	EGR_07596	1	2.22993e-05	141.44	2	YQVYIGS(1)PK	-0.18245	5	1.24697	1.13005	1.15311	0.72918		0.740693	1.33695	1.25232	1.35554	0.637443	0.768067	0.649682	0.933	0.902	0.851	1.144		1.14	1.276	0.00590945
U6J9V6	497	S	Zinc finger C2H2 type OS=Echinococcus granulosus OX=6210 GN=EGR_07297 PE=4 SV=1	EGR_07297	0.959103	3.00869e-62	153.61	2	LAEAVSCDANSQEPESVTT(0.001)S(0.002)NT(0.038)S(0.959)PAK	-2.6146	6	1.03598	0.868577	0.938368	1.21209	1.00713	0.937852
U6J9V6	611	S	Zinc finger C2H2 type OS=Echinococcus granulosus OX=6210 GN=EGR_07297 PE=4 SV=1	EGR_07297	1	4.43326e-10	125.25	2	NEEEEDS(1)EPILAPDPTEEEK	-2.3513	6	1.09434	0.974518	0.931146
U6J9V6	544	S	Zinc finger C2H2 type OS=Echinococcus granulosus OX=6210 GN=EGR_07297 PE=4 SV=1	EGR_07297	0.999829	0.00561842	90.689	2	YKPVS(1)PLSK	-3.4583	6	0.673467	0.706304	0.63193	1.32463	1.35962	1.30405
U6J9Z5	14	S	PDZ and LIM domain protein OS=Echinococcus granulosus OX=6210 GN=EGR_02856 PE=4 SV=1	EGR_02856	0.97074	0.00192368	90.142	2	S(0.01)DS(0.971)S(0.019)VPWGFR	-2.0443	6	1.73531	1.73541	1.69521	0.277915	0.291537	0.264625	0.982876	1.02313	0.99399				1.766	1.696	1.705				0.001	0.001
U6JA05	250	S	5'-AMP-activated protein kinase subunit beta-1 OS=Echinococcus granulosus OX=6210 GN=EGR_03895 PE=3 SV=1	EGR_03895	0.958981	4.91699e-10	110.14	2	ADSTGAGS(0.959)DT(0.039)ES(0.001)R	1.2698	3	1.64837	0.351626					0.948369	1.00093	1.0507				1.738	0.351					0.001	0.001
U6JA05	77	S	5'-AMP-activated protein kinase subunit beta-1 OS=Echinococcus granulosus OX=6210 GN=EGR_03895 PE=3 SV=1	EGR_03895	0.995403	1.70295e-05	70.453	3	DVDNMAWMLHGAS(0.005)LHEHGS(0.995)PIK	-0.17831	3	0.957195	1.04223	1.00057				0.948369	1.00093	1.0507				1.009	1.041	0.952				0.001	0.001
U6JA05	268	S	5'-AMP-activated protein kinase subunit beta-1 OS=Echinococcus granulosus OX=6210 GN=EGR_03895 PE=3 SV=1	EGR_03895	1	0.0224227	63.397	2	FIPES(1)PR	-4.8702	1			1				0.948369	1.00093	1.0507						0.952
U6JA05	176	S	5'-AMP-activated protein kinase subunit beta-1 OS=Echinococcus granulosus OX=6210 GN=EGR_03895 PE=3 SV=1	EGR_03895	1	4.12803e-10	115.35	2	S(1)GHVVIVDCPPGR	1.0963	21	1.0895	1.26416	1.24911	0.678954	0.899387	0.818888	0.948369	1.00093	1.0507				1.149	1.263	1.189				0.001	0.001
U6JA05	48	S	5'-AMP-activated protein kinase subunit beta-1 OS=Echinococcus granulosus OX=6210 GN=EGR_03895 PE=3 SV=1	EGR_03895	0.999999	0.000969583	73.891	2	S(1)APIGSNFDNR	-0.67191	2		0.962062	1.03794				0.948369	1.00093	1.0507					0.961	0.988				0.001	0.001
U6JA31	175	S	Neural proliferation differentiation OS=Echinococcus granulosus OX=6210 GN=EGR_04788 PE=4 SV=1	EGR_04788	0.995286	0.0008371	76.049	2	AEAVGSQS(0.005)HVS(0.995)DR	-2.4881	4				0.871747	1.06557	1.06268	0.370855	0.28262	0.401988	1.61422	1.53004	1.80027				0.54	0.696	0.59	1000	0.001
U6JA31	158	S	Neural proliferation differentiation OS=Echinococcus granulosus OX=6210 GN=EGR_04788 PE=4 SV=1	EGR_04788	0.999953	0.000550145	130.99	2	RDS(1)LEGSK	1.4159	6	1.36988	1.4682	1.47609	0.33314		0.352686	0.370855	0.28262	0.401988	1.61422	1.53004	1.80027	3.694	5.195	3.672	0.206		0.196	0.048	0.00026277
U6JA31	162	S	Neural proliferation differentiation OS=Echinococcus granulosus OX=6210 GN=EGR_04788 PE=4 SV=1	EGR_04788	0.974597	0.0108937	72.042	1	RDS(0.025)LEGS(0.975)K	-4.3308	2					1		0.370855	0.28262	0.401988	1.61422	1.53004	1.80027					0.654
U6JA31	182	S	Neural proliferation differentiation OS=Echinococcus granulosus OX=6210 GN=EGR_04788 PE=4 SV=1	EGR_04788	0.983557	0.000651812	63.908	3	S(0.016)LAHS(0.984)AQMYHYQQQK	-2.0725	2				1.033		0.966997	0.370855	0.28262	0.401988	1.61422	1.53004	1.80027				0.64		0.537	1000	0.001
U6JA54	75	S	Calmodulin OS=Echinococcus granulosus OX=6210 GN=EGR_09570 PE=4 SV=1	EGR_09570	1	0.0028502	54.309	2	DGEIDFS(1)EFVK	-2.1601	2				0.942729		1.05727	0.326059	0.29242	0.29435	1.6591	1.6932	1.73487				0.568		0.609	1000	0.001
U6JA54	24	S	Calmodulin OS=Echinococcus granulosus OX=6210 GN=EGR_09570 PE=4 SV=1	EGR_09570	1	2.41802e-28	191.02	2	IAEYRES(1)FDLFDK	1.7775	5	0.216955		0.220144	1.47248	1.52956	1.56086	0.326059	0.29242	0.29435	1.6591	1.6932	1.73487	0.665		0.748	0.888	0.903	0.9	1.27	0.0122965
U6JA54	88	S	Calmodulin OS=Echinococcus granulosus OX=6210 GN=EGR_09570 PE=4 SV=1	EGR_09570	0.875322	1.27719e-07	114.5	2	MMNNCKPT(0.117)S(0.875)DT(0.007)ER	-2.1784	2					1.02221	0.977788	0.326059	0.29242	0.29435	1.6591	1.6932	1.73487					0.604	0.564	1000	0.001
U6JA97	301	S	Malic enzyme OS=Echinococcus granulosus OX=6210 GN=EGR_02017 PE=3 SV=1	EGR_02017	0.99831	9.51504e-11	115.06	3	RLS(0.998)DDT(0.002)YLFVGAGEAASGIAHLLK	-2.1874	3	1.07921	1.03038	0.890411				1.4461	1.57346	1.46941	0.447431	0.65295	0.410654	0.746	0.655	0.606				0.001	0.001
U6JAA6	144	S	Expressed conserved protein OS=Echinococcus granulosus OX=6210 GN=EGR_02029 PE=4 SV=1	EGR_02029	1	4.43531e-11	122.13	2	LLES(1)S(1)DDEEEMNLINLK	3.1111	7				1.02258	0.878488	1.09893
U6JAA6	145	S	Expressed conserved protein OS=Echinococcus granulosus OX=6210 GN=EGR_02029 PE=4 SV=1	EGR_02029	1	4.43531e-11	122.13	2	LLES(1)S(1)DDEEEMNLINLK	3.1111	8				0.960298	1.0077	1.032
U6JAD4	87	S	Expressed conserved protein OS=Echinococcus granulosus OX=6210 GN=EGR_06649 PE=4 SV=1	EGR_06649	0.951273	0.0027691	42.959	3	Y(0.006)S(0.012)MHHS(0.026)HAVS(0.951)PDS(0.005)VVPSDER	-1.539	1		1
U6JAL5	2	S	Importin subunit alpha OS=Echinococcus granulosus OX=6210 GN=EGR_01111 PE=3 SV=1	EGR_01111	0.999999	0.00161893	72.042	1	S(1)DGVISSR	-4.2408	3				0.985994	0.987998	1.02601	0.805153	1.02214	1.09523	0.860951	0.847918	1.36861				1.145	1.165	0.75	1000	0.001
U6JAP6	85	S	E3 ubiquitin protein ligase MARCH8 OS=Echinococcus granulosus OX=6210 GN=EGR_06913 PE=4 SV=1	EGR_06913	0.947966	3.14553e-11	117.9	2	STSPNAPTT(0.001)AS(0.051)VS(0.948)PR	-0.4177	6	1.40356	1.43586	1.55704	0.580388	0.514286	0.508854
U6JAQ3	448	S	RNA polymerase II-associated factor 1 homolog OS=Echinococcus granulosus OX=6210 GN=EGR_01152 PE=3 SV=1	EGR_01152	0.957435	0.0255694	43.613	2	ATLQS(0.957)HLGT(0.042)R	7.7747	1						1		0.661374	1.04811	1.01479	1.30781	0.967916						1.033
U6JAQ3	377	S	RNA polymerase II-associated factor 1 homolog OS=Echinococcus granulosus OX=6210 GN=EGR_01152 PE=3 SV=1	EGR_01152	0.999945	3.93013e-15	46.636	4	LDMLKHES(1)EDEEEEEEAEQEHPEAQESEGEAQK	-1.0435	1				1				0.661374	1.04811	1.01479	1.30781	0.967916				0.985
U6JAQ3	498	S	RNA polymerase II-associated factor 1 homolog OS=Echinococcus granulosus OX=6210 GN=EGR_01152 PE=3 SV=1	EGR_01152	0.79397	5.05899e-05	70.831	2	HS(0.011)VS(0.198)S(0.794)DLS(0.997)NDS(1)PPR	-5.2206	3				0.91833	1.07382	1.00786		0.661374	1.04811	1.01479	1.30781	0.967916				0.905	0.821	1.041	1000	0.001
U6JAQ3	501	S	RNA polymerase II-associated factor 1 homolog OS=Echinococcus granulosus OX=6210 GN=EGR_01152 PE=3 SV=1	EGR_01152	0.99995	5.05899e-05	70.831	2	HS(0.001)VS(0.364)S(0.635)DLS(1)NDS(1)PPR	-3.6802	3				0.91833	1.07382	1.00786		0.661374	1.04811	1.01479	1.30781	0.967916				0.905	0.821	1.041	1000	0.001
U6JAQ3	504	S	RNA polymerase II-associated factor 1 homolog OS=Echinococcus granulosus OX=6210 GN=EGR_01152 PE=3 SV=1	EGR_01152	0.999999	4.66626e-09	129.01	2	HS(0.001)VS(0.364)S(0.635)DLS(1)NDS(1)PPR	-3.6802	6				1.19364	0.641256	1.1651		0.661374	1.04811	1.01479	1.30781	0.967916				1.176	0.49	1.204	1000	0.001
U6JAQ3	126	S	RNA polymerase II-associated factor 1 homolog OS=Echinococcus granulosus OX=6210 GN=EGR_01152 PE=3 SV=1	EGR_01152	0.84447	0.00047517	87.727	2	KTEYLS(0.844)T(0.156)EHYNK	-7.1336	2					1.01838	0.981618		0.661374	1.04811	1.01479	1.30781	0.967916					0.779	1.014	1000	0.001
U6JAQ3	405	S	RNA polymerase II-associated factor 1 homolog OS=Echinococcus granulosus OX=6210 GN=EGR_01152 PE=3 SV=1	EGR_01152	1	5.87883e-60	188.98	2	NHS(1)PLLES(0.997)PS(0.003)PASGAK	-1.3586	19	1.20895	1.2186	1.13077	0.781136	0.761998	0.898544		0.661374	1.04811	1.01479	1.30781	0.967916		1.843	1.079	0.77	0.583	0.928	0.52	0.0959771
U6JAQ3	410	S	RNA polymerase II-associated factor 1 homolog OS=Echinococcus granulosus OX=6210 GN=EGR_01152 PE=3 SV=1	EGR_01152	0.998856	5.87883e-60	188.98	2	NHS(1)PLLES(0.999)PS(0.951)PAS(0.05)GAK	0.21468	15	1.16397	1.17327	1.0887	0.959371	0.903258	0.711439		0.661374	1.04811	1.01479	1.30781	0.967916		1.774	1.039	0.945	0.691	0.735	0.562	0.100621
U6JAQ3	412	S	RNA polymerase II-associated factor 1 homolog OS=Echinococcus granulosus OX=6210 GN=EGR_01152 PE=3 SV=1	EGR_01152	0.987991	0.000229503	115.78	2	NHS(0.002)PLLES(0.997)PS(0.988)PAS(0.013)GAK	0.05065	13	1.26636	1.19036	1.12777		0.440693	0.97482		0.661374	1.04811	1.01479	1.30781	0.967916		1.8	1.076		0.337	1.007	0.467	0.286536
U6JAQ3	467	S	RNA polymerase II-associated factor 1 homolog OS=Echinococcus granulosus OX=6210 GN=EGR_01152 PE=3 SV=1	EGR_01152	0.999896	1.01545e-62	109.61	3	STTAAVFS(1)DDDDEEEEEGADKEEEEEGK	0.94886	7				0.981571	1.06088	0.957551		0.661374	1.04811	1.01479	1.30781	0.967916				0.967	0.811	0.989	1000	0.001
U6JAQ3	510	S	RNA polymerase II-associated factor 1 homolog OS=Echinococcus granulosus OX=6210 GN=EGR_01152 PE=3 SV=1	EGR_01152	1	0.000259889	133.76	2	TQS(1)PIPSR	-1.1078	4				0.98496	0.995149	1.01989		0.661374	1.04811	1.01479	1.30781	0.967916				0.971	0.761	1.054	1000	0.001
U6JAR5	82	S	Expressed conserved protein OS=Echinococcus granulosus OX=6210 GN=EGR_01168 PE=4 SV=1	EGR_01168	1	0.0245312	54.27	2	RQS(1)IADR	0.97608	2				0.981054	1.01895
U6JAR5	31	S	Expressed conserved protein OS=Echinococcus granulosus OX=6210 GN=EGR_01168 PE=4 SV=1	EGR_01168	0.98317	0.000411727	73.532	2	S(0.017)QS(0.983)VVS(1)IELLNEK	1.0188	1			1
U6JAR5	34	S	Expressed conserved protein OS=Echinococcus granulosus OX=6210 GN=EGR_01168 PE=4 SV=1	EGR_01168	0.999997	1.39922e-15	150.93	2	S(0.017)QS(0.983)VVS(1)IELLNEK	1.0188	5			0.58876	1.12999	1.14002	1.14123
U6JAR5	13	S	Expressed conserved protein OS=Echinococcus granulosus OX=6210 GN=EGR_01168 PE=4 SV=1	EGR_01168	0.959717	3.26735e-06	96.26	2	T(0.04)VS(0.96)LGPMSENSLPSQNQR	-2.1587	3	1.05718	1.03095	0.911875
U6JAU0	10	S	Cystatin B Stefin B OS=Echinococcus granulosus OX=6210 GN=EGR_08406 PE=3 SV=1	EGR_08406	0.91768	3.63491e-06	107.43	2	PMCGGLT(0.001)T(0.041)S(0.918)VRPS(0.041)DEDK	-0.91982	2					1.00562	0.994381	0.423671	0.427081	0.430532	1.56132	1.56769	1.58971					0.641	0.626	1000	0.001
U6JAU0	90	S	Cystatin B Stefin B OS=Echinococcus granulosus OX=6210 GN=EGR_08406 PE=3 SV=1	EGR_08406	1	1.15014e-10	127.93	2	VAS(1)VGDPLTYF	2.743	5		0.102468	0.120967	1.68475	1.30196	1.78985	0.423671	0.427081	0.430532	1.56132	1.56769	1.58971		0.24	0.281	1.079	0.83	1.126	3.884	0.00218961
U6JAU3	28	S	Tetratricopeptide repeat protein OS=Echinococcus granulosus OX=6210 GN=EGR_01201 PE=4 SV=1	EGR_01201	0.997921	6.60681e-18	184.98	2	RLS(0.998)CS(0.002)DANVSAK	0.95083	6	0.158234	0.15847	0.164142	1.81749	1.80882	1.89285	0.749381	0.83978	0.830893	1.32705	1.58189	0.671014	0.211	0.189	0.198	1.37	1.143	2.821	8.92	0.00161475
U6JAU3	855	S	Tetratricopeptide repeat protein OS=Echinococcus granulosus OX=6210 GN=EGR_01201 PE=4 SV=1	EGR_01201	0.92076	0.000969729	100.07	2	VYES(0.921)T(0.079)ES(0.001)LTGHR	1.202	1		1					0.749381	0.83978	0.830893	1.32705	1.58189	0.671014		1.191
U6JAU5	899	S	Retinoblastoma protein 1 OS=Echinococcus granulosus OX=6210 GN=EGR_09132 PE=3 SV=1	EGR_09132	0.900247	1.56233e-05	61.422	2	FVLPSATSGAAGT(0.002)T(0.006)GAGS(0.9)DPAS(0.092)K	1.2663	3	0.992999	0.919443	1.08756				1.86727	1.7611	1.82468	0.199095	0.115444	0.232416	0.532	0.522	0.596				0.001	0.001
U6JAU5	327	S	Retinoblastoma protein 1 OS=Echinococcus granulosus OX=6210 GN=EGR_09132 PE=3 SV=1	EGR_09132	0.999999	0.000229825	93.777	2	IFLS(1)PNAAEEIGSAR	-1.4827	3	0.917414	1.02511	1.05747				1.86727	1.7611	1.82468	0.199095	0.115444	0.232416	0.491	0.582	0.58				0.001	0.001
U6JAX0	174	S	Mitochondrial import receptor subunit TOM22 homolog OS=Echinococcus granulosus OX=6210 GN=EGR_05697 PE=3 SV=1	EGR_05697	1	0.000242027	84.58	2	NQMEEQEAS(1)EHR	-3.7484	2		0.953537	1.04646				0.721122	0.705235	0.763282	1.33923	1.46467	1.00647		1.352	1.371				0.001	0.001
U6JB11	237	S	Fatty acid amide hydrolase 1 OS=Echinococcus granulosus OX=6210 GN=EGR_04374 PE=4 SV=1	EGR_04374	0.999371	1.24684e-36	106.57	3	TPHGSSGGEAALVSACGSPLGLGS(0.001)DLGGS(0.999)IR	-0.748	3	1.13016	1.04776	0.822082				1.11747	1.76359	1.44357		0.411925	0.263452	1.011	0.594	0.569				0.001	0.001
U6JB55	12	S	Eukaryotic translation initiation factor 2 OS=Echinococcus granulosus OX=6210 GN=EGR_06549 PE=3 SV=1	EGR_06549	0.89687	0.00358521	54.261	2	ADKPTIPLDFS(0.897)T(0.103)K	2.1988	1				1			1.15263	1.22125	1.25318	0.723528	0.833377	0.816035				1.382
U6JB55	76	S	Eukaryotic translation initiation factor 2 OS=Echinococcus granulosus OX=6210 GN=EGR_06549 PE=3 SV=1	EGR_06549	0.999631	3.65412e-165	236.77	3	KKPAAVGS(1)ITEQLDELAFGEK	-1.2434	3				1.04259	0.98395	0.973463	1.15263	1.22125	1.25318	0.723528	0.833377	0.816035				1.441	1.181	1.193	1000	0.001
U6JB89	83	S	Single stranded dna binding protein OS=Echinococcus granulosus OX=6210 GN=EGR_02333 PE=4 SV=1	EGR_02333	1	0.000840062	115.79	2	DVLKHS(1)PDAR	0.52411	5	1.32114	1.26571	1.4328	0.470761		0.50959
U6JB91	14	S	Phosphatidate cytidylyltransferase OS=Echinococcus granulosus OX=6210 GN=EGR_07555 PE=3 SV=1	EGR_07555	0.999997	1.1688e-251	287.45	3	RHS(1)PHDDTNAETTTPSTAAAAPAPPR	-2.9781	21	0.931626	0.903418	0.875904	1.07613	1.1196	1.09332	1.94102	0.921398	0.927068		0.210512		0.48	0.98	0.945		5.318		6.634
U6JB91	5	S	Phosphatidate cytidylyltransferase OS=Echinococcus granulosus OX=6210 GN=EGR_07555 PE=3 SV=1	EGR_07555	1	1.27542e-23	187.85	2	VEGS(1)PVLTR	-3.8857	24	1.32534	1.43204	1.41308	0.625891	0.621683	0.581964	1.94102	0.921398	0.927068		0.210512		0.683	1.554	1.524		2.953		2.355
U6JB91	70	S	Phosphatidate cytidylyltransferase OS=Echinococcus granulosus OX=6210 GN=EGR_07555 PE=3 SV=1	EGR_07555	1	1.07966e-107	180.11	3	VPHGS(1)DHVPVFLETSVAGLSPR	-2.8951	3	0.957777	1.00539	1.03683				1.94102	0.921398	0.927068		0.210512		0.493	1.091	1.118				0.001	0.001
U6JBB2	9	S	H/ACA ribonucleoprotein complex subunit 2-like protein OS=Echinococcus granulosus OX=6210 GN=EGR_07532 PE=3 SV=1	EGR_07532	0.885482	3.14613e-06	61.211	2	AGEVVQS(0.101)S(0.885)DVVVET(0.013)NPLSEMSYEEK	-0.66737	1						1
U6JBD0	215	S	Charged multivesicular body protein 4a OS=Echinococcus granulosus OX=6210 GN=EGR_07734 PE=3 SV=1	EGR_07734	1	1.1476e-16	116.95	2	KAEEASELANLEMWS(1)A	1.9291	6	1.38349	1.38184	1.28249	0.695069	0.724176	0.532939	0.134814	0.154552	0.151662	1.88331	1.7841	1.89155	10.262	8.941	8.456	0.369	0.406	0.282	0.038	1.19896e-05
U6JBE2	39	S	Expressed conserved protein OS=Echinococcus granulosus OX=6210 GN=EGR_10160 PE=4 SV=1	EGR_10160	1	1.56279e-41	150.42	3	LLLERPQS(1)VAEYQPLTR	-2.06	11	0.981801	0.969204	1.08475	0.954154	0.952672	1.05742	0.790298	0.76798	0.715557	1.25101	1.24004	1.23511	1.242	1.262	1.516	0.763	0.768	0.856	0.594	0.00218844
U6JBE6	390	S	Serine/threonine-protein kinase RIO1 OS=Echinococcus granulosus OX=6210 GN=EGR_02261 PE=3 SV=1	EGR_02261	0.999996	3.7702e-06	74.561	2	VGEIVSEENEDS(1)EQECKDK	-3.0499	4	1.02572	0.967149	1.00713
U6JBG9	41	S	Ribosomal protein L37 OS=Echinococcus granulosus OX=6210 GN=EGR_04872 PE=3 SV=1	EGR_04872	0.999993	0.000272613	103.23	2	TCAACGYPS(1)PR	-3.8078	11	0.105373	2.10201	2.33384	0.233999		0.224775
U6JBH0	3	S	Ribonucleoside diphosphate reductase subunit OS=Echinococcus granulosus OX=6210 GN=EGR_02227 PE=3 SV=1	EGR_02227	1	1.67619e-46	174.46	2	AS(1)EGKENVAVEPLLVPNPR	0.42771	8	0.926471	0.895433	0.785323	1.07441	1.14565	1.17272	0.717042	0.756987	0.754761	1.29452	1.28295	1.19375	1.292	1.183	1.04	0.83	0.893	0.982	0.77	0.0307792
U6JBL1	493	S	H(+)-transporting two-sector ATPase OS=Echinococcus granulosus OX=6210 GN=EGR_04878 PE=3 SV=1	EGR_04878	1	0.0001858	119.43	2	DLS(1)EIVQLVGK	-4.0141	3	1.34776	0.825128	0.827115				1.01852	1.06978	0.998239	0.938786	1.01226	0.962412	1.323	0.771	0.829				0.001	0.001
U6JBL1	125	S	H(+)-transporting two-sector ATPase OS=Echinococcus granulosus OX=6210 GN=EGR_04878 PE=3 SV=1	EGR_04878	1	0.0212544	48.785	2	GIS(1)VPALDR	-0.92938	2	1.03725	0.962749					1.01852	1.06978	0.998239	0.938786	1.01226	0.962412	1.018	0.9					0.001	0.001
U6JBL7	14	S	Four and a half LIM domains protein 3 OS=Echinococcus granulosus OX=6210 GN=EGR_04026 PE=4 SV=1	EGR_04026	1	1.61163e-141	254.38	2	PFS(1)AGSILNALDK	-2.1788	14	1.8452	1.69238	1.84173	0.220148	0.205616	0.194933	1.46288	1.68392	1.66247	0.386428	0.401117	0.403187	1.261	1.005	1.108	0.57	0.513	0.483	0.464	0.000719564
U6JBL7	17	S	Four and a half LIM domains protein 3 OS=Echinococcus granulosus OX=6210 GN=EGR_04026 PE=4 SV=1	EGR_04026	0.999998	1.41269e-28	184.98	2	PFSAGS(1)ILNALDK	-3.0693	9	1.28796	1.2245	1.2951	0.743335	0.720038	0.729061	1.46288	1.68392	1.66247	0.386428	0.401117	0.403187	0.88	0.727	0.779	1.924	1.795	1.808	2.316	0.000149357
U6JBL7	68	S	Four and a half LIM domains protein 3 OS=Echinococcus granulosus OX=6210 GN=EGR_04026 PE=4 SV=1	EGR_04026	0.807498	7.29961e-06	77.698	2	CS(0.193)S(0.807)CGVIIDPSEQYVLYDDK	1.5944	1			1				1.46288	1.68392	1.66247	0.386428	0.401117	0.403187			0.602
U6JBL7	44	S	Four and a half LIM domains protein 3 OS=Echinococcus granulosus OX=6210 GN=EGR_04026 PE=4 SV=1	EGR_04026	1	6.8675e-33	174.72	2	HQLANQS(1)FHCK	-0.91317	13	1.84302	1.98532	1.89568	0.0968836	0.084357	0.0947427	1.46288	1.68392	1.66247	0.386428	0.401117	0.403187	1.26	1.179	1.14	0.251	0.21	0.235	0.194	1.05282e-05
U6JBL9	371	S	Suf domain-containing protein OS=Taenia asiatica OX=60517 GN=TASK_LOCUS3633 PE=4 SV=1	TASK_LOCUS3633	0.999836	4.73114e-17	148.82	2	GDGLSGS(1)AVSLNLQR	-0.52936	8				1.13195	0.831109	1.03694	0.988381	1.03935	0.972272
U6JBL9	374	S	Suf domain-containing protein OS=Taenia asiatica OX=60517 GN=TASK_LOCUS3633 PE=4 SV=1	TASK_LOCUS3633	1	1.02559e-07	96.453	2	GDGLS(0.001)GS(0.999)AVS(1)LNLQR	-2.9262	2				1.0317		0.968303	0.988381	1.03935	0.972272
U6JBL9	71	S	Suf domain-containing protein OS=Taenia asiatica OX=60517 GN=TASK_LOCUS3633 PE=4 SV=1	TASK_LOCUS3633	0.999992	9.48319e-28	171.14	2	GLMDS(1)S(1)DVDESTSHR	-2.0547	6				0.990691	0.994933	1.01438	0.988381	1.03935	0.972272
U6JBL9	72	S	Suf domain-containing protein OS=Taenia asiatica OX=60517 GN=TASK_LOCUS3633 PE=4 SV=1	TASK_LOCUS3633	0.999982	1.69495e-54	195.36	2	GLMDS(1)S(1)DVDESTSHR	-2.0547	12	0.619638	0.664564		1.23666	1.27989	1.19926	0.988381	1.03935	0.972272				0.627	0.639					0.001	0.001
U6JBL9	561	S	Suf domain-containing protein OS=Taenia asiatica OX=60517 GN=TASK_LOCUS3633 PE=4 SV=1	TASK_LOCUS3633	0.961887	5.70258e-05	141.44	2	ILY(0.007)S(0.962)S(0.031)CEVGPR	0.48415	3				1.06308	0.941326	0.99559	0.988381	1.03935	0.972272
U6JBL9	572	S	Suf domain-containing protein OS=Taenia asiatica OX=60517 GN=TASK_LOCUS3633 PE=4 SV=1	TASK_LOCUS3633	0.999996	1.8867e-10	156.14	2	TVS(1)FDWHGTK	-0.27269	9	0.263042	0.25407	0.275031	1.76466	1.7091	1.7341	0.988381	1.03935	0.972272				0.266	0.244	0.283				0.001	0.001
U6JBL9	351	S	Suf domain-containing protein OS=Taenia asiatica OX=60517 GN=TASK_LOCUS3633 PE=4 SV=1	TASK_LOCUS3633	0.999999	3.43809e-21	175.48	2	LNS(1)PESLIELTNLSK	2.3322	4		0.778422		1.01831	0.989764	1.2135	0.988381	1.03935	0.972272					0.749
U6JBM7	104	S	DNA repair protein complementing XP-A cells OS=Echinococcus granulosus OX=6210 GN=EGR_04009 PE=3 SV=1	EGR_04009	0.999805	0.000241445	67.251	2	SEEETDAS(1)DDS(1)GGLGQQR	-1.8703	1	1
U6JBM7	107	S	DNA repair protein complementing XP-A cells OS=Echinococcus granulosus OX=6210 GN=EGR_04009 PE=3 SV=1	EGR_04009	0.999922	0.000241445	67.251	2	SEEETDAS(1)DDS(1)GGLGQQR	-1.8703	1	1
U6JBM7	286	S	DNA repair protein complementing XP-A cells OS=Echinococcus granulosus OX=6210 GN=EGR_04009 PE=3 SV=1	EGR_04009	0.87032	2.21963e-05	65.421	3	S(0.114)VS(0.87)HEHT(0.016)FGPEVYDK	-1.0217	3	1.05137	0.989853	0.958777
U6JBN7	515	S	ATP-dependent RNA helicase DDX3Y OS=Echinococcus granulosus OX=6210 GN=EGR_08130 PE=3 SV=1	EGR_08130	1	5.17089e-51	170.19	3	HVINYDLPS(1)DIEEYIHR	-0.59309	3	1.00575	0.958581	1.03567				1.24078	1.24225	1.22923	0.780239	0.829236	0.678268	0.811	0.772	0.843				0.001	0.001
U6JBN7	114	S	ATP-dependent RNA helicase DDX3Y OS=Echinococcus granulosus OX=6210 GN=EGR_08130 PE=3 SV=1	EGR_08130	0.999156	0.016043	51.07	2	RPDS(0.999)GFGGSSR	0.281	1					1		1.24078	1.24225	1.22923	0.780239	0.829236	0.678268					1.206
U6JBN7	123	S	ATP-dependent RNA helicase DDX3Y OS=Echinococcus granulosus OX=6210 GN=EGR_08130 PE=3 SV=1	EGR_08130	1	2.47694e-175	277.18	2	S(1)YDESGSVDWSQQLPR	-2.0694	8	0.410202	0.419617	0.423471	1.67238	1.49332	1.581	1.24078	1.24225	1.22923	0.780239	0.829236	0.678268	0.331	0.338	0.345	2.143	1.801	2.331	6.188	1.90064e-05
U6JBN7	129	S	ATP-dependent RNA helicase DDX3Y OS=Echinococcus granulosus OX=6210 GN=EGR_08130 PE=3 SV=1	EGR_08130	0.999891	3.45747e-60	186.7	2	SYDESGS(1)VDWSQQLPR	-0.20952	6	1.54817	1.69014	1.58878	0.429087	0.381367	0.362452	1.24078	1.24225	1.22923	0.780239	0.829236	0.678268	1.248	1.361	1.292	0.55	0.46	0.534	0.396	0.000106695
U6JBN7	27	S	ATP-dependent RNA helicase DDX3Y OS=Echinococcus granulosus OX=6210 GN=EGR_08130 PE=3 SV=1	EGR_08130	0.999825	7.9555e-06	99.442	2	VADGPVS(1)EPSELER	-1.9587	4	0.837531	0.988054	0.886438			1.28798	1.24078	1.24225	1.22923	0.780239	0.829236	0.678268	0.675	0.795	0.721			1.899	2.6
U6JBQ2	166	S	Expressed conserved protein OS=Echinococcus granulosus OX=6210 GN=EGR_04830 PE=4 SV=1	EGR_04830	0.999996	4.16031e-06	63.359	2	NAMS(1)QEAIQEETNEEDSASSDLK	-1.7405	1				1
U6JBQ2	179	S	Expressed conserved protein OS=Echinococcus granulosus OX=6210 GN=EGR_04830 PE=4 SV=1	EGR_04830	0.917853	8.97039e-07	67.199	2	NAMSQEAIQEET(0.004)NEEDS(0.918)AS(0.591)S(0.487)DLK	1.1971	3					1.23848	0.76152
U6JBQ2	81	S	Expressed conserved protein OS=Echinococcus granulosus OX=6210 GN=EGR_04830 PE=4 SV=1	EGR_04830	1	1.08715e-06	124.06	2	NQS(1)PEIEDTR	1.9789	6	1.36922	1.70143	1.74141	0.438482	0.381764	0.367688
U6JBR8	24	S	40S ribosomal protein S28 OS=Echinococcus granulosus OX=6210 GN=EGR_03526 PE=3 SV=1	EGR_03526	0.965598	0.00246945	68.108	2	T(0.034)GS(0.966)QGQCTQVR	-2.5835	3				0.984924	1.03649	0.978586	0.728456	0.68293	0.688222	1.3698	1.40479	1.1258				0.719	0.738	0.869	1000	0.001
U6JBS6	491	S	Major facilitator superfamily domain-containing protein OS=Echinococcus granulosus OX=6210 GN=EGR_08297 PE=4 SV=1	EGR_08297	0.995397	0.000101691	42.072	2	VVT(0.449)S(0.551)PVVS(0.995)PVPT(0.003)DT(0.001)T(0.001)PLLG	-3.2923	2	0.979616		1.02038
U6JBU6	131	S	Histone H2A OS=Echinococcus granulosus OX=6210 GN=EGR_03046 PE=3 SV=1	EGR_03046	0.999916	0.0124751	88.921	2	KTQS(1)QEF	-2.7767	5	0.592209	0.605794	0.656225	1.53471	1.61106
U6JBW8	232	S	Major egg antigen p40 OS=Echinococcus granulosus OX=6210 GN=EGR_03078 PE=3 SV=1	EGR_03078	0.926507	0.0168796	48.892	2	EGLEIVT(0.073)ADDGS(0.927)KK	-1.3423	1	1						1.29069	1.23537	1.29509	0.716032	0.767105	0.695712	0.775
U6JBW8	151	S	Major egg antigen p40 OS=Echinococcus granulosus OX=6210 GN=EGR_03078 PE=3 SV=1	EGR_03078	0.999992	1.29749e-16	172.51	2	GDAS(1)MSESVGR	-4.1822	7	1.36019	1.22175	1.26927		0.148794		1.29069	1.23537	1.29509	0.716032	0.767105	0.695712	1.054	0.989	0.98		0.194		0.193
U6JBW8	153	S	Major egg antigen p40 OS=Echinococcus granulosus OX=6210 GN=EGR_03078 PE=3 SV=1	EGR_03078	0.999264	5.73402e-05	137.58	2	GDASMS(0.999)ES(0.001)VGR	-0.0028573	4		1					1.29069	1.23537	1.29509	0.716032	0.767105	0.695712		0.809
U6JBW8	155	S	Major egg antigen p40 OS=Echinococcus granulosus OX=6210 GN=EGR_03078 PE=3 SV=1	EGR_03078	0.999953	1.23228e-10	157.74	2	GDASMSES(1)VGR	-1.9606	5	1.00572	0.991674	1.00261				1.29069	1.23537	1.29509	0.716032	0.767105	0.695712	0.779	0.803	0.774				0.001	0.001
U6JBW8	45	S	Major egg antigen p40 OS=Echinococcus granulosus OX=6210 GN=EGR_03078 PE=3 SV=1	EGR_03078	1	3.05554e-23	179.85	3	QS(1)LHDDVTNMHR	-3.7075	22	1.77658	1.79095	1.8002	0.208288	0.207679	0.216306	1.29069	1.23537	1.29509	0.716032	0.767105	0.695712	1.376	1.45	1.39	0.291	0.271	0.311	0.207	3.26744e-06
U6JBW8	275	S	Major egg antigen p40 OS=Echinococcus granulosus OX=6210 GN=EGR_03078 PE=3 SV=1	EGR_03078	0.920432	0.0111069	59.67	2	T(0.023)ENAS(0.92)HS(0.057)EHR	-2.2028	2	1.0113	0.988697					1.29069	1.23537	1.29509	0.716032	0.767105	0.695712	0.784	0.8					0.001	0.001
U6JBW8	277	S	Major egg antigen p40 OS=Echinococcus granulosus OX=6210 GN=EGR_03078 PE=3 SV=1	EGR_03078	0.86639	0.000327052	46.823	3	TENAS(0.09)HS(0.866)EHREFY(0.044)K	1.0677	2		1.05769		0.94231			1.29069	1.23537	1.29509	0.716032	0.767105	0.695712		0.856		1.316			1.537
U6JBX5	584	S	Transketolase OS=Echinococcus granulosus OX=6210 GN=EGR_09975 PE=4 SV=1	EGR_09975	0.979069	2.5128e-43	110.68	4	GVS(0.979)FT(0.021)QHVLAVQEVPHSGKPDELLAK	-2.3472	1			1				1.39956	1.36711	1.40628	0.593591	0.588985	0.644465			0.711
U6JBX5	98	S	Transketolase OS=Echinococcus granulosus OX=6210 GN=EGR_09975 PE=4 SV=1	EGR_09975	1	9.79052e-05	99.442	2	NIDS(1)DLEGHPTPR	4.2864	2		1.04262	0.957384				1.39956	1.36711	1.40628	0.593591	0.588985	0.644465		0.763	0.681				0.001	0.001
U6JBX9	415	S	Regulator of chromosome condensation OS=Echinococcus granulosus OX=6210 GN=EGR_02528 PE=4 SV=1	EGR_02528	0.999995	2.67185e-23	131.63	3	SDSDVSAVPS(1)PHVVQGPLLGR	-1.5575	12	1.8015	1.75493	1.69382	0.279219	0.287971	0.182557	1.00052	0.909677	0.947852	1.00804	1.12541	1.0085	1.801	1.929	1.787	0.277	0.256	0.181	0.129	0.00010113
U6JC17	282	S	Smad nuclear interacting protein 1 OS=Echinococcus granulosus OX=6210 GN=EGR_08660 PE=4 SV=1	EGR_08660	0.999242	4.40143e-33	134.24	2	EYVVMTDQVAT(0.001)ES(0.999)DKDE	6.6081	8	0.538694	0.771532	2.83862	0.62833	0.605173	0.617648
U6JC17	45	S	Smad nuclear interacting protein 1 OS=Echinococcus granulosus OX=6210 GN=EGR_08660 PE=4 SV=1	EGR_08660	1	0.00150215	93.026	2	LRS(1)PVLLNDGR	-0.037086	2		1.0042	0.995798
U6JC17	65	S	Smad nuclear interacting protein 1 OS=Echinococcus granulosus OX=6210 GN=EGR_08660 PE=4 SV=1	EGR_08660	0.995932	2.8436e-28	175.62	2	LS(0.004)S(0.996)PVVVK	-3.5781	7	1.35522	1.39948	1.34918	0.634133	0.625289	0.63671
U6JC17	24	S	Smad nuclear interacting protein 1 OS=Echinococcus granulosus OX=6210 GN=EGR_08660 PE=4 SV=1	EGR_08660	1	3.79999e-55	195.36	2	SADIKLS(1)PEIK	1.5508	6	1.62185	1.54007	1.56883	0.424274	0.41106	0.433917
U6JCA5	725	S	Serine/threonine-protein phosphatase 4 regulatory subunit 3 OS=Echinococcus granulosus OX=6210 GN=EGR_04142 PE=3 SV=1	EGR_04142	0.977023	5.39787e-05	80.049	2	FFT(0.001)T(0.003)S(0.001)S(0.009)S(0.977)PPAPS(0.005)S(0.002)PSGS(0.001)PK	1.8383	3				1.39513		0.60487
U6JCA5	735	S	Serine/threonine-protein phosphatase 4 regulatory subunit 3 OS=Echinococcus granulosus OX=6210 GN=EGR_04142 PE=3 SV=1	EGR_04142	0.785059	0.0233923	64.582	2	FFT(0.118)T(0.5)S(0.221)S(0.044)S(0.118)PPAPS(0.156)S(0.743)PS(0.316)GS(0.785)PK	1.6526	1						1
U6JCA5	929	S	Serine/threonine-protein phosphatase 4 regulatory subunit 3 OS=Echinococcus granulosus OX=6210 GN=EGR_04142 PE=3 SV=1	EGR_04142	0.999999	4.22067e-09	115.35	2	S(1)PPATSSATEEPK	1.2045	6	0.87381	0.857344	0.881446	1.13465	1.1458	1.10696
U6JCA5	811	S	Serine/threonine-protein phosphatase 4 regulatory subunit 3 OS=Echinococcus granulosus OX=6210 GN=EGR_04142 PE=3 SV=1	EGR_04142	0.890278	1.06204e-09	68.42	2	STHLGVLSNT(0.001)ENENDANVS(0.89)S(0.092)PS(0.017)R	-3.2282	1						1
U6JCB7	473	S	WD repeat-containing protein 26 OS=Echinococcus granulosus OX=6210 GN=EGR_04731 PE=4 SV=1	EGR_04731	0.750184	0.000198766	56.365	2	FGYT(0.017)T(0.014)S(0.025)GS(0.031)GS(0.75)DS(0.162)GVVAAASAGR	-4.7841	1		1					1.27667	1.42741	1.74205	0.34873	0.630331	0.574816		0.701
U6JCB7	559	S	WD repeat-containing protein 26 OS=Echinococcus granulosus OX=6210 GN=EGR_04731 PE=4 SV=1	EGR_04731	0.856829	0.000451054	66.66	2	QT(0.003)T(0.14)S(0.857)DS(0.001)NFGVLGIGR	-0.17589	3				0.903396	1.1046	0.992	1.27667	1.42741	1.74205	0.34873	0.630331	0.574816				2.591	1.752	1.726	1000	0.001
U6JCB7	2	S	WD repeat-containing protein 26 OS=Echinococcus granulosus OX=6210 GN=EGR_04731 PE=4 SV=1	EGR_04731	0.999996	0.000308324	61.211	2	S(1)FPKPQAIELPSTVK	-1.2089	2			1.03077		0.96923		1.27667	1.42741	1.74205	0.34873	0.630331	0.574816			0.592		1.538		2.598
U6JCB7	676	S	WD repeat-containing protein 26 OS=Echinococcus granulosus OX=6210 GN=EGR_04731 PE=4 SV=1	EGR_04731	0.868148	0.000862479	80.623	2	S(0.116)GS(0.868)IS(0.014)T(0.001)IPIPR	-3.0197	2					1.16197	0.838031	1.27667	1.42741	1.74205	0.34873	0.630331	0.574816					1.843	1.458	1000	0.001
U6JCB9	245	S	Aquaporin-4 OS=Echinococcus granulosus OX=6210 GN=EGR_04157 PE=3 SV=1	EGR_04157	1	0.0155213	52.837	2	HCLCS(1)ADFNR	2.0949	1	1						1.06421		0.935785				0.94
U6JCC2	348	S	Transcription factor TFIIIB component B OS=Echinococcus granulosus OX=6210 GN=EGR_04080 PE=4 SV=1	EGR_04080	0.992434	0.00147511	73.891	2	S(0.002)ES(0.992)DS(0.006)EEKYEK	-3.1708	5	1.46641	1.39022	1.3567	0.415099		0.371576
U6JCC2	78	S	Transcription factor TFIIIB component B OS=Echinococcus granulosus OX=6210 GN=EGR_04080 PE=4 SV=1	EGR_04080	0.783812	0.00332246	72.627	2	TPENST(0.001)T(0.024)S(0.135)S(0.784)PS(0.035)S(0.015)T(0.006)PLR	-5.1579	1		1
U6JCC9	48	S	BTB POZ domain containing 6 OS=Echinococcus granulosus OX=6210 GN=EGR_07241 PE=4 SV=1	EGR_07241	0.942148	3.54513e-06	48.892	3	LDRLS(0.942)LHNS(0.058)FASLDSAQNR	-0.45076	2				0.831277	1.16872
U6JCC9	52	S	BTB POZ domain containing 6 OS=Echinococcus granulosus OX=6210 GN=EGR_07241 PE=4 SV=1	EGR_07241	0.994897	0.00211043	51.542	2	LS(0.005)LHNS(0.995)FAS(0.982)LDS(0.018)AQNR	1.5406	2				1.03697		0.963029
U6JCC9	55	S	BTB POZ domain containing 6 OS=Echinococcus granulosus OX=6210 GN=EGR_07241 PE=4 SV=1	EGR_07241	0.987501	0.00211043	51.542	2	LS(0.016)LHNS(0.985)FAS(0.988)LDS(0.012)AQNR	1.1268	2				1.03697		0.963029
U6JCC9	78	S	BTB POZ domain containing 6 OS=Echinococcus granulosus OX=6210 GN=EGR_07241 PE=4 SV=1	EGR_07241	1	0.00126377	66.913	2	LGVDGNHS(1)AGPHR	-2.4862	3				1.04085	0.951881	1.00727
U6JCC9	38	S	BTB POZ domain containing 6 OS=Echinococcus granulosus OX=6210 GN=EGR_07241 PE=4 SV=1	EGR_07241	0.770024	2.26831e-06	54.143	2	NDAGTDNSGT(0.003)DIAS(0.77)S(0.227)PDIR	14.429	1	1
U6JCC9	39	S	BTB POZ domain containing 6 OS=Echinococcus granulosus OX=6210 GN=EGR_07241 PE=4 SV=1	EGR_07241	0.966844	4.57567e-08	108.27	2	NDAGTDNSGTDIAS(0.033)S(0.967)PDIR	19.893	2		0.525003				1.475
U6JCC9	123	S	BTB POZ domain containing 6 OS=Echinococcus granulosus OX=6210 GN=EGR_07241 PE=4 SV=1	EGR_07241	0.97322	0.000314482	58.539	3	S(0.973)QHWY(0.027)PPIETPGHR	-0.097193	3				0.903591	1.05375	1.04266
U6JCC9	792	S	BTB POZ domain containing 6 OS=Echinococcus granulosus OX=6210 GN=EGR_07241 PE=4 SV=1	EGR_07241	0.955825	7.26306e-17	155.38	2	STGVSTLIS(0.044)GGS(0.956)GHR	0.062665	3	0.940742	1.04651	1.01275
U6JCC9	841	S	BTB POZ domain containing 6 OS=Echinococcus granulosus OX=6210 GN=EGR_07241 PE=4 SV=1	EGR_07241	0.976712	2.40121e-22	139.7	2	TTEAAS(0.017)S(0.977)PS(0.004)T(0.001)T(0.001)IPR	-6.549	1		1
U6JCD7	24	S	Programmed cell death protein OS=Echinococcus granulosus OX=6210 GN=EGR_04097 PE=3 SV=1	EGR_04097	1	0.00093516	91.457	2	S(1)PHPNDAVGFEK	-2.9786	1				1			1.31432	1.25655		1.04249	0.548447	0.838188				0.959
U6JCD7	9	S	Programmed cell death protein OS=Echinococcus granulosus OX=6210 GN=EGR_04097 PE=3 SV=1	EGR_04097	0.937045	6.98878e-08	111.75	2	MVPAGGS(0.002)S(0.061)S(0.937)PIPDPIK	2.3363	6	1.3367		1.5268	0.603063	0.533431		1.31432	1.25655		1.04249	0.548447	0.838188	1.017			0.578	0.973		0.763
U6JCD7	49	S	Programmed cell death protein OS=Echinococcus granulosus OX=6210 GN=EGR_04097 PE=3 SV=1	EGR_04097	0.965156	0.0518496	43.734	1	S(0.035)FDS(0.965)VER	-5.167	1						1	1.31432	1.25655		1.04249	0.548447	0.838188						1.193
U6JCE8	107	S	Charged multivesicular body protein OS=Echinococcus granulosus OX=6210 GN=EGR_01017 PE=3 SV=1	EGR_01017	0.992655	0.00185219	82.822	2	LKS(0.993)S(0.007)MASMNLEK	1.4099	2					1.00531	0.994689	0.253493	0.25171	0.242916	1.74349	1.77934	1.72905					0.565	0.575	1000	0.001
U6JCE8	111	S	Charged multivesicular body protein OS=Echinococcus granulosus OX=6210 GN=EGR_01017 PE=3 SV=1	EGR_01017	0.999798	0.00981187	55.578	2	SSMAS(1)MNLEK	3.2363	2				1.0305		0.9695	0.253493	0.25171	0.242916	1.74349	1.77934	1.72905				0.591		0.561	1000	0.001
U6JCE8	9	S	Charged multivesicular body protein OS=Echinococcus granulosus OX=6210 GN=EGR_01017 PE=3 SV=1	EGR_01017	1	7.74972e-06	129.04	2	QPS(1)LEDVVFDLK	-0.61513	6	0.679067	0.660772	0.660704	1.39029	1.24468	1.36449	0.253493	0.25171	0.242916	1.74349	1.77934	1.72905	2.679	2.625	2.72	0.797	0.7	0.789	0.285	8.09545e-06
U6JCE8	194	S	Charged multivesicular body protein OS=Echinococcus granulosus OX=6210 GN=EGR_01017 PE=3 SV=1	EGR_01017	1	1.5221e-10	157.74	2	S(1)QADDALTER	-0.30944	15	0.3317	0.349468	0.356952	1.65578	1.66785	1.63826	0.253493	0.25171	0.242916	1.74349	1.77934	1.72905	1.309	1.388	1.469	0.95	0.937	0.947	0.68	0.00033195
U6JCG7	745	S	Expressed conserved protein OS=Echinococcus granulosus OX=6210 GN=EGR_01035 PE=4 SV=1	EGR_01035	1	0.0013503	71.114	2	ADAFS(1)HVS(0.998)GCDNMS(0.002)GR	1.0277	4	1.15696	1.28183	1.26091			0.300302	1.50467	1.48272	1.53012	0.476545	0.492155	0.513791	0.769	0.865	0.824			0.584	0.713
U6JCG7	748	S	Expressed conserved protein OS=Echinococcus granulosus OX=6210 GN=EGR_01035 PE=4 SV=1	EGR_01035	0.999999	5.5749e-134	260.18	2	ADAFSHVS(1)GCDNMSGR	-0.87554	22	0.978311	1.67949	1.69615	0.465545	0.468659	0.711845	1.50467	1.48272	1.53012	0.476545	0.492155	0.513791	0.65	1.133	1.109	0.977	0.952	1.385	1.146	0.52481
U6JCG7	754	S	Expressed conserved protein OS=Echinococcus granulosus OX=6210 GN=EGR_01035 PE=4 SV=1	EGR_01035	0.998936	5.10631e-25	171.6	2	ADAFSHVS(0.001)GCDNMS(0.999)GR	8.3986	4	0.451655		1.54835				1.50467	1.48272	1.53012	0.476545	0.492155	0.513791	0.3		1.012				0.001	0.001
U6JCG7	625	S	Expressed conserved protein OS=Echinococcus granulosus OX=6210 GN=EGR_01035 PE=4 SV=1	EGR_01035	0.999998	2.25496e-05	111.6	2	GPFYGPVS(1)GAPS(1)PDAIMR	0.2894	5	0.989723	1.15945	0.850829				1.50467	1.48272	1.53012	0.476545	0.492155	0.513791	0.658	0.782	0.556				0.001	0.001
U6JCG7	629	S	Expressed conserved protein OS=Echinococcus granulosus OX=6210 GN=EGR_01035 PE=4 SV=1	EGR_01035	1	4.41442e-162	282.46	2	GPFYGPVS(1)GAPS(1)PDAIMR	0.2894	40	1.92008	2.13997	1.7717	0.0522901	0.0656141	0.0503361	1.50467	1.48272	1.53012	0.476545	0.492155	0.513791	1.276	1.443	1.158	0.11	0.133	0.098	0.088	2.41659e-05
U6JCG7	593	S	Expressed conserved protein OS=Echinococcus granulosus OX=6210 GN=EGR_01035 PE=4 SV=1	EGR_01035	1	7.53911e-94	220.86	2	KIS(1)NEYVSCTTSLGR	-1.3117	16	0.289604		0.260126	1.49933	1.43951	1.51143	1.50467	1.48272	1.53012	0.476545	0.492155	0.513791	0.192		0.17	3.146	2.925	2.942	16.599	1.60347e-05
U6JCG7	566	S	Expressed conserved protein OS=Echinococcus granulosus OX=6210 GN=EGR_01035 PE=4 SV=1	EGR_01035	0.869564	8.75929e-05	42.403	3	KGS(0.87)LS(0.124)AIPAGAPS(0.005)QT(0.001)NHVDGLISGSLR	1.4093	1		1					1.50467	1.48272	1.53012	0.476545	0.492155	0.513791		0.674
U6JCG7	649	S	Expressed conserved protein OS=Echinococcus granulosus OX=6210 GN=EGR_01035 PE=4 SV=1	EGR_01035	0.998055	3.75333e-34	160.07	2	SWS(0.998)T(0.002)NTVSQWLK	-0.077619	3	1.05698	0.988549	0.954474				1.50467	1.48272	1.53012	0.476545	0.492155	0.513791	0.702	0.667	0.624				0.001	0.001
U6JCG7	482	S	Expressed conserved protein OS=Echinococcus granulosus OX=6210 GN=EGR_01035 PE=4 SV=1	EGR_01035	0.844818	2.98036e-23	109.87	3	YEIECVRPGLS(0.141)S(0.845)PS(0.014)NISGGDSSFK	-1.5947	1			1				1.50467	1.48272	1.53012	0.476545	0.492155	0.513791			0.654
U6JCI5	626	S	Hypothetical protein OS=Spirometra erinaceieuropaei OX=99802 GN=SERJ2_LOCUS6286 PE=4 SV=1	SERJ2_LOCUS6286	0.999526	0.00611099	79.182	2	SVKPPS(1)PKPVLVVVK	0.36788	3				0.957476	1.03604	1.00649
W6U140	33	S	Histone H2B OS=Echinococcus granulosus OX=6210 GN=EGR_10952 PE=3 SV=1	EGR_10952	0.999986	0.00152477	85.081	2	KES(1)YAIYIYK	-0.21861	2				1.04106		0.958942
U6JCL0	17	S	COP9 signalosome complex subunit 7B OS=Echinococcus granulosus OX=6210 GN=EGR_06047 PE=3 SV=1	EGR_06047	0.839322	0.0144895	49.967	2	AT(0.156)ES(0.839)PDT(0.005)FVFGDLR	1.8789	2					0.964417	1.03558	0.853679	1.0206	0.958263	1.0614	1.03928	1.06678					0.928	0.971	1000	0.001
U6JCL0	238	S	COP9 signalosome complex subunit 7B OS=Echinococcus granulosus OX=6210 GN=EGR_06047 PE=3 SV=1	EGR_06047	0.946839	0.0181921	45.654	2	PSIS(0.002)T(0.004)S(0.047)AS(0.947)GEK	-3.4813	1						1	0.853679	1.0206	0.958263	1.0614	1.03928	1.06678						0.937
U6JCM5	140	S	Peptidyl-prolyl cis-trans isomerase OS=Echinococcus granulosus OX=6210 GN=EGR_01100 PE=4 SV=1	EGR_01100	0.97927	2.92745e-50	122.86	4	HQMQKPFEDAAFGLHVGEMCGPVET(0.021)DS(0.979)GVHLIK	0.53607	3	0.829253	0.848406	1.32234				0.790857	0.697905	0.780093	1.53336	1.12554	1.07224	1.049	1.216	1.695				0.001	0.001
U6JCP5	167	S	Junctophilin 1 OS=Echinococcus granulosus OX=6210 GN=EGR_01126 PE=3 SV=1	EGR_01126	0.997496	4.28327e-24	153.23	2	AAQS(0.997)QS(0.002)SLPSTHDSDR	-3.1632	6	1.66013	0.583743	1.70924			0.0468811	0.984813	1.00108	1.0141				1.686	0.583	1.685				0.001	0.001
U6JCP5	169	S	Junctophilin 1 OS=Echinococcus granulosus OX=6210 GN=EGR_01126 PE=3 SV=1	EGR_01126	0.946029	1.12244e-40	191.11	2	AAQS(0.052)QS(0.946)S(0.002)LPS(0.766)T(0.182)HDS(0.052)DR	-0.99207	4		1.79592	1.14465		0.0594217		0.984813	1.00108	1.0141					1.794	1.129				0.001	0.001
U6JCP5	170	S	Junctophilin 1 OS=Echinococcus granulosus OX=6210 GN=EGR_01126 PE=3 SV=1	EGR_01126	0.997729	7.09608e-277	329.9	2	AAQSQS(0.002)S(0.998)LPS(0.809)T(0.191)HDSDR	-3.8296	11	1.75226	1.84632	1.15955	0.0992928		0.142581	0.984813	1.00108	1.0141				1.779	1.844	1.143				0.001	0.001
U6JCP5	173	S	Junctophilin 1 OS=Echinococcus granulosus OX=6210 GN=EGR_01126 PE=3 SV=1	EGR_01126	0.899571	1.12244e-40	191.11	2	AAQS(0.001)QS(0.006)S(0.994)LPS(0.9)T(0.1)HDSDR	-2.7288	5	0.712654	1.13598	1.15137				0.984813	1.00108	1.0141				0.724	1.135	1.135				0.001	0.001
U6JCP5	177	S	Junctophilin 1 OS=Echinococcus granulosus OX=6210 GN=EGR_01126 PE=3 SV=1	EGR_01126	0.999081	9.32252e-73	231.82	2	AAQSQSSLPST(0.001)HDS(0.999)DR	-3.9505	4		1.80254	1.83023		0.175918	0.19131	0.984813	1.00108	1.0141					1.801	1.805				0.001	0.001
U6JCP5	603	S	Junctophilin 1 OS=Echinococcus granulosus OX=6210 GN=EGR_01126 PE=3 SV=1	EGR_01126	0.999982	1.49287e-33	123.72	2	FETLGGPVTPAVPS(1)PIAK	0.51705	2				0.9719		1.0281	0.984813	1.00108	1.0141
U6JCP5	812	S	Junctophilin 1 OS=Echinococcus granulosus OX=6210 GN=EGR_01126 PE=3 SV=1	EGR_01126	1	0.00127313	117.45	2	GHGVS(1)PDRR	3.1349	6	2.08808	1.40753	1.19032	0.444754	0.415974	0.453337	0.984813	1.00108	1.0141				2.12	1.406	1.174				0.001	0.001
U6JCP5	187	S	Junctophilin 1 OS=Echinococcus granulosus OX=6210 GN=EGR_01126 PE=3 SV=1	EGR_01126	0.99896	1.32605e-36	179.37	2	GPGS(0.999)S(0.998)GGS(0.971)AGS(0.032)VDHIHGGR	2.6911	20	1.53782	1.65205	1.44711		0.119753	0.243267	0.984813	1.00108	1.0141				1.562	1.65	1.427				0.001	0.001
U6JCP5	188	S	Junctophilin 1 OS=Echinococcus granulosus OX=6210 GN=EGR_01126 PE=3 SV=1	EGR_01126	0.998447	7.92041e-120	244.86	2	GPGS(0.999)S(0.998)GGS(0.971)AGS(0.032)VDHIHGGR	2.6911	9	1.12748	1.21201	0.660513				0.984813	1.00108	1.0141				1.145	1.211	0.651				0.001	0.001
U6JCP5	191	S	Junctophilin 1 OS=Echinococcus granulosus OX=6210 GN=EGR_01126 PE=3 SV=1	EGR_01126	0.999899	1.10448e-172	333.04	2	GPGS(0.844)S(0.157)GGS(1)AGS(1)VDHIHGGR	-1.0417	22	1.74173	1.9919	1.95021	0.0927448	0.128362	0.0950565	0.984813	1.00108	1.0141				1.769	1.99	1.923				0.001	0.001
U6JCP5	194	S	Junctophilin 1 OS=Echinococcus granulosus OX=6210 GN=EGR_01126 PE=3 SV=1	EGR_01126	1	7.92041e-120	244.86	2	GPGS(0.864)S(0.136)GGS(1)AGS(1)VDHIHGGR	-0.75043	32	1.73462	1.77181	1.77955	0.169399	0.271142	0.27348	0.984813	1.00108	1.0141				1.761	1.77	1.755				0.001	0.001
U6JCP5	856	S	Junctophilin 1 OS=Echinococcus granulosus OX=6210 GN=EGR_01126 PE=3 SV=1	EGR_01126	1	0.000375854	109.88	2	IES(1)VGNLR	-4.6637	6	0.52474	0.637979	0.614803	1.40038	1.45223	1.36987	0.984813	1.00108	1.0141				0.533	0.637	0.606				0.001	0.001
U6JCP5	732	S	Junctophilin 1 OS=Echinococcus granulosus OX=6210 GN=EGR_01126 PE=3 SV=1	EGR_01126	0.950128	0.00173585	61.867	2	LS(0.95)PS(0.035)S(0.015)AAALGNPAGEK	-1.1266	1					1		0.984813	1.00108	1.0141
U6JCP5	298	S	Junctophilin 1 OS=Echinococcus granulosus OX=6210 GN=EGR_01126 PE=3 SV=1	EGR_01126	0.826341	0.00214695	55.094	2	S(0.163)NIS(0.826)GVT(0.011)GNSVFAEHQSR	-4.2699	1		1					0.984813	1.00108	1.0141					0.999
U6JCP5	228	S	Junctophilin 1 OS=Echinococcus granulosus OX=6210 GN=EGR_01126 PE=3 SV=1	EGR_01126	0.93424	0.0403243	63.397	1	S(0.934)QS(0.066)AAPFR	-2.7059	1	1						0.984813	1.00108	1.0141				1.015
U6JCP5	230	S	Junctophilin 1 OS=Echinococcus granulosus OX=6210 GN=EGR_01126 PE=3 SV=1	EGR_01126	1	3.6508e-06	123.42	2	SQS(1)AAPFR	-3.6066	4	1.2822	1.28042	1.29123	0.146142			0.984813	1.00108	1.0141				1.302	1.279	1.273				0.001	0.001
U6JCP5	258	S	Junctophilin 1 OS=Echinococcus granulosus OX=6210 GN=EGR_01126 PE=3 SV=1	EGR_01126	0.91349	0	347.38	2	S(0.913)T(0.087)GDLSSVGPHTISGPGSASSGR	1.2897	10	1.52471	1.5716	1.58498	0.41311	0.469403	0.436203	0.984813	1.00108	1.0141				1.548	1.57	1.563				0.001	0.001
U6JCP5	275	S	Junctophilin 1 OS=Echinococcus granulosus OX=6210 GN=EGR_01126 PE=3 SV=1	EGR_01126	0.909557	7.8419e-24	110.99	2	STGDLSSVGPHTISGPGS(0.91)AS(0.045)S(0.045)GR	-10.534	2	0.832817		1.16718				0.984813	1.00108	1.0141				0.846		1.151				0.001	0.001
U6JCP5	543	S	Junctophilin 1 OS=Echinococcus granulosus OX=6210 GN=EGR_01126 PE=3 SV=1	EGR_01126	0.934705	9.28935e-08	113.86	2	S(0.004)T(0.06)S(0.935)GT(0.001)LNESNLDGPK	-0.098417	5	1.33566	1.28512	1.3197		0.556517	0.503007	0.984813	1.00108	1.0141				1.356	1.284	1.301				0.001	0.001
U6JCP5	868	S	Junctophilin 1 OS=Echinococcus granulosus OX=6210 GN=EGR_01126 PE=3 SV=1	EGR_01126	0.996702	2.3508e-13	135.24	2	TGGLET(0.003)S(0.997)MPDVSK	0.43491	3				1.15766	0.978768	0.863575	0.984813	1.00108	1.0141
U6JCR4	70	S	Expressed conserved protein OS=Echinococcus granulosus OX=6210 GN=EGR_04219 PE=4 SV=1	EGR_04219	1	3.18193e-16	174.02	2	AHAMNDS(1)KEIK	-1.9997	7	1.79467	1.79511	1.79503	0.205696	0.185379	0.224113	0.625635	0.633558	0.652324	1.34798	1.36959	1.37091	2.869	2.833	2.752	0.153	0.135	0.163	0.053	8.36814e-07
U6JCR4	212	S	Expressed conserved protein OS=Echinococcus granulosus OX=6210 GN=EGR_04219 PE=4 SV=1	EGR_04219	0.99857	6.69371e-06	55.637	2	AY(0.001)S(0.999)VNQDANMQELAIDMPDR	-0.14904	2		1.09294	0.907062				0.625635	0.633558	0.652324	1.34798	1.36959	1.37091		1.725	1.391				0.001	0.001
U6JCR4	12	S	Expressed conserved protein OS=Echinococcus granulosus OX=6210 GN=EGR_04219 PE=4 SV=1	EGR_04219	0.999112	0.000293915	120.65	2	IIHLS(0.999)NS(0.001)R	-3.344	4	0.112758			1.2305	1.38071	1.27603	0.625635	0.633558	0.652324	1.34798	1.36959	1.37091	0.18			0.913	1.008	0.931	5.281
U6JCR4	14	S	Expressed conserved protein OS=Echinococcus granulosus OX=6210 GN=EGR_04219 PE=4 SV=1	EGR_04219	0.983457	0.00294556	92.445	2	IIHLS(0.017)NS(0.983)R	-3.2792	5	1.0535	0.889746	1.05675				0.625635	0.633558	0.652324	1.34798	1.36959	1.37091	1.684	1.404	1.62				0.001	0.001
U6JCR4	172	S	Expressed conserved protein OS=Echinococcus granulosus OX=6210 GN=EGR_04219 PE=4 SV=1	EGR_04219	0.974699	0.00302889	89.359	2	RS(0.975)VS(0.025)AVPMDK	-2.6318	5				0.996408	1.00359		0.625635	0.633558	0.652324	1.34798	1.36959	1.37091				0.739	0.733		1000	0.001
U6JCR4	196	S	Expressed conserved protein OS=Echinococcus granulosus OX=6210 GN=EGR_04219 PE=4 SV=1	EGR_04219	0.998688	0.0134189	66.664	1	S(0.999)VDMSGSSSR	-3.1528	3				1.01954	0.841243	1.13922	0.625635	0.633558	0.652324	1.34798	1.36959	1.37091				0.756	0.614	0.831	1000	0.001
U6JCR4	202	S	Expressed conserved protein OS=Echinococcus granulosus OX=6210 GN=EGR_04219 PE=4 SV=1	EGR_04219	0.786232	0.00186318	78.043	1	SVDMS(0.01)GS(0.786)S(0.194)S(0.01)R	-4.0255	2		1.0021				0.997898	0.625635	0.633558	0.652324	1.34798	1.36959	1.37091		1.582				0.728	0.46
U6JCR4	88	S	Expressed conserved protein OS=Echinococcus granulosus OX=6210 GN=EGR_04219 PE=4 SV=1	EGR_04219	0.994021	8.63478e-41	146.37	3	SVYFVLEEDRHS(0.994)LVS(0.006)R	-1.5842	10	1.42012	1.64885	1.82105	0.36663	0.365536	0.377813	0.625635	0.633558	0.652324	1.34798	1.36959	1.37091	2.27	2.603	2.792	0.272	0.267	0.276	0.106	3.41293e-06
U6JCR4	142	S	Expressed conserved protein OS=Echinococcus granulosus OX=6210 GN=EGR_04219 PE=4 SV=1	EGR_04219	0.999998	3.77682e-76	237.89	2	YNS(1)ESEPIILPIQR	-0.95564	8	0.71108	0.675455	1.04747	0.971089	1.33384	1.26106	0.625635	0.633558	0.652324	1.34798	1.36959	1.37091	1.137	1.066	1.606	0.72	0.974	0.92	0.686	0.0795198
U6JCR4	144	S	Expressed conserved protein OS=Echinococcus granulosus OX=6210 GN=EGR_04219 PE=4 SV=1	EGR_04219	0.999976	3.55558e-17	155.38	2	YNSES(1)EPIILPIQR	-4.1471	1	1						0.625635	0.633558	0.652324	1.34798	1.36959	1.37091	1.598
U6JCS2	113	S	High mobility group protein 20A OS=Echinococcus granulosus OX=6210 GN=EGR_00695 PE=4 SV=1	EGR_00695	1	1.89826e-72	175.69	2	ETHEDVDS(1)FEDEYSSK	-3.1165	6	0.811066	0.5799	0.493396	1.43369	1.30619	1.37576				0.979694	1.03736	0.982946				1.463	1.259	1.4	1000	0.001
U6JCS2	187	S	High mobility group protein 20A OS=Echinococcus granulosus OX=6210 GN=EGR_00695 PE=4 SV=1	EGR_00695	0.945104	0.00251275	44.16	2	LAEATLAS(0.945)EES(0.054)ILAK	-4.0555	2					0.978217	1.02178				0.979694	1.03736	0.982946					0.943	1.04	1000	0.001
U6JCV8	37	S	Arginine and glutamate-rich protein OS=Echinococcus granulosus OX=6210 GN=EGR_05464 PE=4 SV=1	EGR_05464	0.999877	0.0013512	90.689	3	S(1)YRPSDRPPR	-0.32236	3				1.00278	0.992576	1.00464
U6JCX0	145	S	Erythroblast macrophage protein EMP OS=Echinococcus granulosus OX=6210 GN=EGR_00694 PE=4 SV=1	EGR_00694	0.995541	0.000481772	77.431	2	VT(0.002)AS(0.996)PQAHS(0.002)EQR	-1.0377	3	1.01211	0.949283	1.03861				0.963376	0.941437	0.754697	1.15206	1.18843		1.051	1.008	1.376				0.001	0.001
U6JCY7	256	S	60S ribosomal protein L8 OS=Echinococcus granulosus OX=6210 GN=EGR_05485 PE=3 SV=1	EGR_05485	1	5.49494e-09	160.62	2	VIVAKS(1)DKE	0.22083	2		0.89922	1.10078				1.98915	1.88563	1.99709	0.044322	0.03919	0.044623		0.477	0.551				0.001	0.001
U6JD30	174	S	Golgi SNAP receptor complex member 1 OS=Echinococcus granulosus OX=6210 GN=EGR_07791 PE=3 SV=1	EGR_07791	0.995851	0.04177	55.604	2	S(0.004)ALKS(0.996)QHHMLK	-2.8043	1						1	0.231379		0.244573	1.64051	1.71976	1.16377						0.859
U6JD61	24	S	Universal stress protein OS=Echinococcus granulosus OX=6210 GN=EGR_05786 PE=4 SV=1	EGR_05786	0.999251	0.00142507	74.733	2	S(0.999)NS(0.99)ES(0.011)EDYLANVK	-0.94594	2				1.01627	0.983733		1.61459	1.26916	0.871874	0.244384						4.158
U6JD61	26	S	Universal stress protein OS=Echinococcus granulosus OX=6210 GN=EGR_05786 PE=4 SV=1	EGR_05786	0.999993	1.84119e-294	334.74	2	SNS(1)ESEDYLANVK	-0.5957	7	0.887518	0.879858		1.07733	1.13585	1.01944	1.61459	1.26916	0.871874	0.244384			0.55	0.693		4.408			7.093
U6JD80	21	S	Germ cell less protein 1 OS=Echinococcus granulosus OX=6210 GN=EGR_06554 PE=4 SV=1	EGR_06554	1	0.000718646	118.26	2	ERS(1)PDADDEIR	-0.95097	3	1.06483	0.971094	0.964081
U6JDE6	505	S	Protein l isoaspartate o methyltransferase OS=Echinococcus granulosus OX=6210 GN=EGR_07760 PE=3 SV=1	EGR_07760	0.989663	6.19124e-05	40.851	2	EDGQEES(0.99)GNPET(0.008)EQY(0.002)DDEAEGNR	1.9197	1	1
U6JDE6	331	S	Protein l isoaspartate o methyltransferase OS=Echinococcus granulosus OX=6210 GN=EGR_07760 PE=3 SV=1	EGR_07760	0.9037	6.77769e-06	70.598	2	GS(0.904)S(0.081)PS(0.015)LPSASSVSPDSVSR	-1.0521	1						1
U6JDE6	332	S	Protein l isoaspartate o methyltransferase OS=Echinococcus granulosus OX=6210 GN=EGR_07760 PE=3 SV=1	EGR_07760	0.790315	6.77769e-06	69.201	2	GS(0.093)S(0.79)PS(0.116)LPS(0.001)ASSVSPDSVSR	2.2226	3	1.17346		1.09014	0.7364
U6JDG7	73	S	Tegumental protein OS=Echinococcus granulosus OX=6210 GN=EGR_05835 PE=4 SV=1	EGR_05835	0.999998	2.53874e-12	170.95	2	NPAS(1)PGPTDIK	-6.4729	36	1.42341	1.66031	1.38239	0.492128	0.581627	0.460123	1.57131	1.5584	1.5597	0.447943	0.410735	0.45192	0.906	1.065	0.886	1.099	1.416	1.018	1.237	0.149231
U6JDJ7	10	S	Mth938 domain-containing protein (Fragment) OS=Schistocephalus solidus OX=70667 GN=AAMDC PE=4 SV=1	AAMDC	0.999269	0.0114264	48.822	2	MS(0.999)WGS(0.001)ISLEK	-2.4967	2		1.00885	0.991154				0.660805	0.576199	0.64491	1.46248	1.30713	1.34848		1.751	1.537				0.001	0.001
U6JDL4	33	S	DUF5740 domain-containing protein OS=Echinococcus granulosus OX=6210 GN=EGR_05118 PE=4 SV=1	EGR_05118	0.999745	1.90102e-05	79.235	2	ATLEDVDQS(1)T(1)LDVGAS(0.001)ESR	7.4495	1						1				0.914486	0.997845	1.08767						0.919
U6JDL4	302	S	DUF5740 domain-containing protein OS=Echinococcus granulosus OX=6210 GN=EGR_05118 PE=4 SV=1	EGR_05118	0.889516	0.000493303	66.888	2	EEVEAEAADEAAPT(0.005)AGAEGT(0.105)EGS(0.89)AK	-3.0246	2					1.10447	0.895533				0.914486	0.997845	1.08767					1.107	0.823	1000	0.001
U6JDL9	1244	S	ATPase family AAA domain-containing protein 2B OS=Echinococcus granulosus OX=6210 GN=EGR_04865 PE=3 SV=1	EGR_04865	1	6.27141e-10	98.993	3	NHS(1)PHPVPHFTALSGSSSR	-0.065981	4	1.2447	1.31344	1.30447	0.137388
U6JDL9	76	S	ATPase family AAA domain-containing protein 2B OS=Echinococcus granulosus OX=6210 GN=EGR_04865 PE=3 SV=1	EGR_04865	0.999976	0.00371094	80.623	2	QFS(1)EETKPSK	-0.39955	3	0.887808	1.09525	1.01694
U6JDQ2	188	S	Pre mRNA processing factor 17 OS=Echinococcus granulosus OX=6210 GN=EGR_04826 PE=4 SV=1	EGR_04826	0.999983	4.33273e-07	123.14	2	YKDEVTISVPS(1)DEDR	-2.3492	7	1.22544	1.68006	1.47794	0.702514	0.278386	0.635665	1.05231	0.992698	1.30927			0.645718	1.165	1.692	1.129			0.984	0.741
U6JDT3	362	S	Arginyl-tRNA synthetase OS=Echinococcus granulosus OX=6210 GN=EGR_06620 PE=3 SV=1	EGR_06620	0.999997	1.34863e-16	121.39	2	S(1)DGGFTYDTSDLTAVR	-2.8141	3	1.05908	1.06139	0.879539				0.555019	0.555397	0.55074	1.42426	1.4833	1.43129	1.908	1.911	1.597				0.001	0.001
U6JDU5	223	S	MLL1/MLL complex subunit OS=Echinococcus granulosus OX=6210 GN=EGR_03963 PE=4 SV=1	EGR_03963	1	0.0036315	75.012	2	KQAVMS(1)QELK	-2.2755	3				0.891064	1.01168	1.09726	0.297166	0.400957	0.246946	1.56946	1.60955	1.87593				0.568	0.629	0.585	1000	0.001
U6JDU5	156	S	MLL1/MLL complex subunit OS=Echinococcus granulosus OX=6210 GN=EGR_03963 PE=4 SV=1	EGR_03963	0.999892	1.57098e-123	259.72	2	LDS(1)GSGPSVLTIPK	0.4291	12	0.490228	0.50511	0.453979	1.50955	1.52119	1.51994	0.297166	0.400957	0.246946	1.56946	1.60955	1.87593	1.65	1.26	1.838	0.962	0.945	0.81	0.572	0.0117258
U6JDU5	158	S	MLL1/MLL complex subunit OS=Echinococcus granulosus OX=6210 GN=EGR_03963 PE=4 SV=1	EGR_03963	0.846396	0.00215673	64.21	2	LDS(0.068)GS(0.846)GPS(0.085)VLTIPK	-5.1155	1						1	0.297166	0.400957	0.246946	1.56946	1.60955	1.87593						0.533
U6JDU5	110	S	MLL1/MLL complex subunit OS=Echinococcus granulosus OX=6210 GN=EGR_03963 PE=4 SV=1	EGR_03963	1	4.7894e-144	214.87	2	S(1)PENESGHVQELPEVSTVSVDR	-2.6471	21		0.244473		1.24739	1.24632	1.26182	0.297166	0.400957	0.246946	1.56946	1.60955	1.87593		0.61		0.795	0.774	0.673	1.225
U6JDU5	115	S	MLL1/MLL complex subunit OS=Echinococcus granulosus OX=6210 GN=EGR_03963 PE=4 SV=1	EGR_03963	0.753586	2.35376e-05	44.584	2	NAGRS(0.244)PENES(0.754)GHVQELPEVS(0.001)T(0.001)VSVDR	-1.4069	2					0.965529	1.03447	0.297166	0.400957	0.246946	1.56946	1.60955	1.87593					0.6	0.551	1000	0.001
U6JDU5	193	S	MLL1/MLL complex subunit OS=Echinococcus granulosus OX=6210 GN=EGR_03963 PE=4 SV=1	EGR_03963	0.998535	1.41541e-186	264.08	2	TPITVQT(0.001)S(0.999)PAGKPR	0.88315	19	0.133875	0.149489	0.147608	1.84345	1.83446	1.89111	0.297166	0.400957	0.246946	1.56946	1.60955	1.87593	0.451	0.373	0.598	1.175	1.14	1.008	2.337	0.00394632
U6JDW6	462	S	Septin-7 OS=Echinococcus granulosus OX=6210 GN=EGR_03036 PE=3 SV=1	EGR_03036	0.959033	2.17318e-105	211.16	2	EWDIGADLAHS(0.959)T(0.041)AGGGLGER	1.5909	3				0.994568		1.00543	1.06792	1.1184	0.961941	0.896758	0.94265	1.01234				1.109		0.993	1000	0.001
U6JDW6	205	S	Septin-7 OS=Echinococcus granulosus OX=6210 GN=EGR_03036 PE=3 SV=1	EGR_03036	1	0.00332385	49.487	2	LKS(1)LDAECLK	-0.86732	2	1.08412	0.915884					1.06792	1.1184	0.961941	0.896758	0.94265	1.01234	1.015	0.819					0.001	0.001
U6JDZ3	25	S	Expressed conserved protein OS=Echinococcus granulosus OX=6210 GN=EGR_08560 PE=4 SV=1	EGR_08560	0.880076	0.000615637	85.813	2	YCYGIS(0.12)S(0.88)DNER	1.9222	3				1.0799	0.963338	0.956758				0.970925	0.991999	1.03708				1.112	0.971	0.923	1000	0.001
U6JDZ5	488	S	HIV Tat specific factor 1 OS=Echinococcus granulosus OX=6210 GN=EGR_09024 PE=3 SV=1	EGR_09024	1	1.76808e-125	238.02	2	FIGEDPDADDGDGDGS(1)ER	-0.35233	13	0.878755	0.713299	0.77444	1.17094	1.21441	1.24815	0.369267	0.610067	0.39126	1.58907	1.55416	1.48617	2.38	1.169	1.979	0.737	0.781	0.84	0.427	0.0199799
U6JDZ5	491	S	HIV Tat specific factor 1 OS=Echinococcus granulosus OX=6210 GN=EGR_09024 PE=3 SV=1	EGR_09024	1	7.27411e-183	270.72	2	S(1)GVDDVEAT(1)DT(1)DEELEAR	-0.92612	17	0.575867	0.406627	0.584709	1.4922	1.47054	1.47005	0.369267	0.610067	0.39126	1.58907	1.55416	1.48617	1.559	0.667	1.494	0.939	0.946	0.989	0.773	0.529932
U6JDZ7	3	S	Rab OS=Echinococcus granulosus OX=6210 GN=EGR_10509 PE=4 SV=1	EGR_10509	1	4.39983e-06	113.48	2	AS(1)KDDEYDYLFK	0.66882	6	1.47315	1.31727	0.835686	0.807531	0.768141	0.798214	1.21542	1.30078	1.36458	0.72243	0.709708	0.687083	1.212	1.013	0.612	1.118	1.082	1.162	1.185	0.367257
U6JDZ7	20	S	Rab OS=Echinococcus granulosus OX=6210 GN=EGR_10509 PE=4 SV=1	EGR_10509	1	0.0400344	44.045	2	IVLIGDS(1)GVGK	-1.2892	1			1				1.21542	1.30078	1.36458	0.72243	0.709708	0.687083			0.733
U6JDZ7	183	S	Rab OS=Echinococcus granulosus OX=6210 GN=EGR_10509 PE=4 SV=1	EGR_10509	0.932128	6.75356e-34	154.72	2	LVGSPNANS(0.932)DS(0.068)NLPLGGR	-0.74891	6	1.44398	1.66608	1.54692	0.528607	0.467137	0.347269	1.21542	1.30078	1.36458	0.72243	0.709708	0.687083	1.188	1.281	1.134	0.732	0.658	0.505	0.526	0.00488399
U6JDZ9	190	S	Dynactin 5 p25 OS=Echinococcus granulosus OX=6210 GN=EGR_03080 PE=4 SV=1	EGR_03080	0.851148	0.00170585	86.798	2	TPSAVSSVS(0.052)GS(0.851)T(0.097)K	-2.1372	1				1			1.02602	0.975363	0.99862
U6JE04	378	S	Fasciculation and elongation protein zeta OS=Echinococcus granulosus OX=6210 GN=EGR_03085 PE=3 SV=1	EGR_03085	0.988511	3.73233e-30	115.41	3	SETNSTATTPTTGAPTNS(0.002)AS(0.005)S(0.005)VGHS(0.989)PR	-4.6924	3					0.953285	1.04671
U6JE04	289	S	Fasciculation and elongation protein zeta OS=Echinococcus granulosus OX=6210 GN=EGR_03085 PE=3 SV=1	EGR_03085	0.960587	6.1211e-12	133.13	2	Y(0.031)LT(0.043)DDS(0.961)S(0.963)DGEDHY(0.003)HR	-2.6407	5	0.224583	0.195669	0.203164	4.07224		0.304345
U6JE04	290	S	Fasciculation and elongation protein zeta OS=Echinococcus granulosus OX=6210 GN=EGR_03085 PE=3 SV=1	EGR_03085	0.998656	1.93198e-94	223.26	2	YLTDDS(0.001)S(0.999)DGEDHYHR	-1.7779	15	1.13288	1.20938	1.24655	0.782271	0.782885	0.846038
U6JE40	209	S	E3 ubiquitin protein ligase UBR7 OS=Echinococcus granulosus OX=6210 GN=EGR_08657 PE=4 SV=1	EGR_08657	0.999951	0.00274496	49.485	2	IDDS(1)VDQLNTSASVK	-1.5697	2					1.04343	0.956573
U6JE41	53	S	Acetyl-CoA deacylase OS=Echinococcus granulosus OX=6210 GN=EGR_05652 PE=3 SV=1	EGR_05652	0.923386	0.000220223	85.813	2	HPIWS(0.002)ET(0.016)S(0.059)S(0.923)EIFK	1.8453	1						1	1.28239	1.40132	1.3527	0.619647	0.706729	0.637207						1.569
U6JE55	210	S	Phenylalanine--tRNA ligase OS=Echinococcus granulosus OX=6210 GN=EGR_06391 PE=3 SV=1	EGR_06391	1	0.00453933	42.218	3	ALGVS(1)PEGGHLHPLLR	-1.2385	1	1						0.933147	1.58361	0.992851	0.979638	0.729316	0.781438	1.072
U6JEA5	12	S	Mitotic checkpoint protein PRCC C terminal OS=Echinococcus granulosus OX=6210 GN=EGR_10265 PE=4 SV=1	EGR_10265	0.991655	1.62165e-08	96.26	2	ALVDYGAS(0.007)DMS(0.992)DS(0.887)DS(0.113)EGK	1.2883	8	0.193755	0.210217		2.00163	2.12879	0.465601				1.02925	1.00914	0.96161				1.945	2.11	0.484	1000	0.001
U6JEA5	14	S	Mitotic checkpoint protein PRCC C terminal OS=Echinococcus granulosus OX=6210 GN=EGR_10265 PE=4 SV=1	EGR_10265	0.955709	3.61562e-18	112.75	2	ALVDYGASDMS(0.004)DS(0.956)DS(0.04)EGK	0.55063	9	0.663855	0.619526	0.556128	1.84912	1.98749	0.323885				1.02925	1.00914	0.96161				1.797	1.969	0.337	1000	0.001
U6JEA5	16	S	Mitotic checkpoint protein PRCC C terminal OS=Echinococcus granulosus OX=6210 GN=EGR_10265 PE=4 SV=1	EGR_10265	0.843482	6.81567e-06	69.94	2	ALVDYGASDMS(0.011)DS(0.145)DS(0.843)EGK	1.4357	1		1								1.02925	1.00914	0.96161
U6JEA5	255	S	Mitotic checkpoint protein PRCC C terminal OS=Echinococcus granulosus OX=6210 GN=EGR_10265 PE=4 SV=1	EGR_10265	1	4.96689e-35	102.92	3	EEGAS(1)S(1)EEGEEEEMGPMFTAETFIPGPER	-2.3282	5				0.884321		1.11568				1.02925	1.00914	0.96161				0.859		1.16	1000	0.001
U6JEA5	256	S	Mitotic checkpoint protein PRCC C terminal OS=Echinococcus granulosus OX=6210 GN=EGR_10265 PE=4 SV=1	EGR_10265	1	4.96689e-35	102.92	3	EEGAS(1)S(1)EEGEEEEMGPMFTAETFIPGPER	-2.3282	5				0.884321		1.11568				1.02925	1.00914	0.96161				0.859		1.16	1000	0.001
U6JEA5	156	S	Mitotic checkpoint protein PRCC C terminal OS=Echinococcus granulosus OX=6210 GN=EGR_10265 PE=4 SV=1	EGR_10265	0.999014	5.71303e-25	182.23	3	QAIQSIPT(0.001)KPAPAKS(0.999)PR	-0.21866	5				1.02078	0.988574	0.99065				1.02925	1.00914	0.96161				0.992	0.98	1.03	1000	0.001
U6JEA5	113	S	Mitotic checkpoint protein PRCC C terminal OS=Echinococcus granulosus OX=6210 GN=EGR_10265 PE=4 SV=1	EGR_10265	1	0.00198313	67.548	2	S(1)LLDLLPPTR	-1.4894	3				1.14713	1.01105	0.841823				1.02925	1.00914	0.96161				1.115	1.002	0.875	1000	0.001
U6JEE0	237	S	14-3-3 protein epsilon OS=Echinococcus granulosus OX=6210 GN=EGR_01834 PE=3 SV=1	EGR_01834	0.999998	1.93052e-87	175.01	2	DNLTLWRS(1)DVDNDEAEK	-0.067045	8	1.28575	1.09577	1.00813		0.610344		0.598813	0.562779	0.546826	1.44232	1.43909	1.41017	2.147	1.947	1.844		0.424		0.214
U6JEE0	221	S	14-3-3 protein epsilon OS=Echinococcus granulosus OX=6210 GN=EGR_01834 PE=3 SV=1	EGR_01834	0.90099	0.00158824	104.39	2	DS(0.901)T(0.099)LIMQLLR	-3.53	2	0.521171			1.47883			0.598813	0.562779	0.546826	1.44232	1.43909	1.41017	0.87			1.025			1.178
U6JEE0	75	S	14-3-3 protein epsilon OS=Echinococcus granulosus OX=6210 GN=EGR_01834 PE=3 SV=1	EGR_01834	0.999791	0.000294281	54.912	2	IISAIES(1)KDEGNER	0.8566	3			2.08471	0.480424	0.434869		0.598813	0.562779	0.546826	1.44232	1.43909	1.41017			3.812	0.333	0.302		0.083
U6JEE0	40	S	14-3-3 protein epsilon OS=Echinococcus granulosus OX=6210 GN=EGR_01834 PE=3 SV=1	EGR_01834	0.99962	3.04398e-11	84.551	2	IVDLNDES(1)APELTVEER	2.0646	6	0.907636	0.884909	1.10267	0.940513	1.12167	1.0426	0.598813	0.562779	0.546826	1.44232	1.43909	1.41017	1.516	1.572	2.017	0.652	0.779	0.739	0.425	0.00122552
U6JEE0	248	S	14-3-3 protein epsilon OS=Echinococcus granulosus OX=6210 GN=EGR_01834 PE=3 SV=1	EGR_01834	1	0	380.17	2	SDVDNDEAEKNS(1)PEGDKR	-6.9949	49	1.07942	1.16004	1.04294	0.941726	0.906719	0.869157	0.598813	0.562779	0.546826	1.44232	1.43909	1.41017	1.803	2.061	1.907	0.653	0.63	0.616	0.329	1.25561e-05
U6JEE0	143	S	14-3-3 protein epsilon OS=Echinococcus granulosus OX=6210 GN=EGR_01834 PE=3 SV=1	EGR_01834	0.999991	2.15667e-116	241.99	2	YLAEIATAS(1)ERDEVAK	0.128	24	1.61518	1.64727	1.59526	0.375464	0.380411	0.386424	0.598813	0.562779	0.546826	1.44232	1.43909	1.41017	2.697	2.927	2.917	0.26	0.264	0.274	0.093	1.73921e-07
U6JEJ5	68	S	Phosphatidate phosphatase LPIN2 OS=Echinococcus granulosus OX=6210 GN=EGR_04186 PE=4 SV=1	EGR_04186	1	0.00630238	77.696	2	IRS(1)AEDVNGK	-0.25904	1				1
U6JEJ5	100	S	Phosphatidate phosphatase LPIN2 OS=Echinococcus granulosus OX=6210 GN=EGR_04186 PE=4 SV=1	EGR_04186	0.943557	0.000455319	102.92	2	RDASVS(0.001)ES(0.032)QS(0.944)NT(0.023)EEDVK	-4.5764	3	0.980326	1.01864	1.00104
U6JEJ5	120	S	Phosphatidate phosphatase LPIN2 OS=Echinococcus granulosus OX=6210 GN=EGR_04186 PE=4 SV=1	EGR_04186	0.888366	0.00044601	59.122	2	YYVS(0.018)S(0.055)PT(0.471)S(0.472)PECLS(0.888)DS(0.085)EVGS(0.007)QS(0.003)R	1.1751	1						1
U6JEM0	540	S	Peptidyl prolyl cis trans isomerase h ppih OS=Echinococcus granulosus OX=6210 GN=EGR_03892 PE=4 SV=1	EGR_03892	0.999888	8.00154e-12	160.09	2	KPLS(1)PPTSLAEIITAK	-0.50188	3	1.00816	0.991545	1.00029
U6JEM0	588	S	Peptidyl prolyl cis trans isomerase h ppih OS=Echinococcus granulosus OX=6210 GN=EGR_03892 PE=4 SV=1	EGR_03892	0.999907	6.73178e-11	116.28	2	SQVAESKPVS(1)PPPMK	-1.7977	3	0.938474	0.924852	1.13667
U6JEM0	325	S	Peptidyl prolyl cis trans isomerase h ppih OS=Echinococcus granulosus OX=6210 GN=EGR_03892 PE=4 SV=1	EGR_03892	0.980468	0.00237356	70.598	2	T(0.01)FS(0.98)PS(0.008)AS(0.001)SS(0.001)TFVK	-0.97935	1						1
U6JEN4	629	S	5-hydroxytryptamine receptor OS=Echinococcus granulosus OX=6210 GN=EGR_06130 PE=3 SV=1	EGR_06130	0.813575	0.000112539	55.804	2	S(0.001)PLPT(0.051)PS(0.134)S(0.814)APAYLTPSMNNVK	-0.11469	1	1
U6JEN4	259	S	5-hydroxytryptamine receptor OS=Echinococcus granulosus OX=6210 GN=EGR_06130 PE=3 SV=1	EGR_06130	0.856326	0.00610823	53.028	2	S(0.019)S(0.125)S(0.856)IPEWNR	-2.5143	2	0.998597		1.0014
U6JEN8	110	S	Glutaredoxin 3 OS=Echinococcus granulosus OX=6210 GN=EGR_04216 PE=4 SV=1	EGR_04216	1	5.77632e-05	99.909	2	DKHDDQES(1)LNAR	-1.0034	4	1.225	1.14983	1.17807		0.447102		0.806256	0.889233	0.84955	1.14361	1.10744	1.20391	1.519	1.293	1.387		0.404		0.289
U6JEQ7	21	S	Zinc finger protein ZPR1 OS=Echinococcus granulosus OX=6210 GN=EGR_09516 PE=3 SV=1	EGR_09516	0.99984	0.000167774	60.329	2	DLDQDAAS(1)EVVETESLCLNCR	-1.2832	1						1	0.641568	0.682403	0.619437	1.3636	1.40504	1.28795						0.776
U6JEQ7	4	S	Zinc finger protein ZPR1 OS=Echinococcus granulosus OX=6210 GN=EGR_09516 PE=3 SV=1	EGR_09516	1	3.22689e-07	95.677	2	S(1)PDEVGPTVR	0.57236	7				0.962784	0.97831	1.05891	0.641568	0.682403	0.619437	1.3636	1.40504	1.28795				0.706	0.696	0.822	1000	0.001
U6JEQ7	357	S	Zinc finger protein ZPR1 OS=Echinococcus granulosus OX=6210 GN=EGR_09516 PE=3 SV=1	EGR_09516	0.859459	3.28901e-05	80.175	2	SMNPLLFGDS(0.141)S(0.859)DQEEK	1.5642	2				1.00674		0.993263	0.641568	0.682403	0.619437	1.3636	1.40504	1.28795				0.738		0.771	1000	0.001
U6JEV0	441	S	RNA binding protein Lupus La OS=Echinococcus granulosus OX=6210 GN=EGR_04239 PE=4 SV=1	EGR_04239	1	0.00562995	62.705	2	EGAAS(1)PAMEK	2.411	4	1.02132	0.873297	1.10538				1.16404	1.10786	0.728103				0.877	0.788	1.518				0.001	0.001
U6JEV0	32	S	RNA binding protein Lupus La OS=Echinococcus granulosus OX=6210 GN=EGR_04239 PE=4 SV=1	EGR_04239	0.976825	0.00324843	85.821	2	MGDS(0.023)S(0.977)PMGR	-3.133	6	0.575121	0.570188	0.590025	1.46671	1.33788	1.46007	1.16404	1.10786	0.728103				0.494	0.515	0.81				0.001	0.001
U6JEX8	603	S	Putative rRNA methyltransferase OS=Echinococcus granulosus OX=6210 GN=EGR_06644 PE=3 SV=1	EGR_06644	1	2.42566e-07	125.75	2	ELMDVDES(1)GS(1)DKER	-3.611	8	0.370909	0.353816	0.359649	1.65406	1.64952	1.61205	2.04144		0.628117		0.330445		0.182		0.573		4.992		13.224
U6JEX8	605	S	Putative rRNA methyltransferase OS=Echinococcus granulosus OX=6210 GN=EGR_06644 PE=3 SV=1	EGR_06644	1	2.42566e-07	125.75	2	ELMDVDES(1)GS(1)DKER	-3.611	8	0.370909	0.353816	0.359649	1.65406	1.64952	1.61205	2.04144		0.628117		0.330445		0.182		0.573		4.992		13.224
U6JEX8	638	S	Putative rRNA methyltransferase OS=Echinococcus granulosus OX=6210 GN=EGR_06644 PE=3 SV=1	EGR_06644	0.77531	2.0196e-05	58.402	2	VTFADDAAS(0.07)S(0.155)S(0.775)AKEQEVER	-5.6251	1		1					2.04144		0.628117		0.330445
U6JEY5	112	S	ADP-ribosylation factor 4 OS=Echinococcus granulosus OX=6210 GN=EGR_03438 PE=3 SV=1	EGR_03438	1	1.06263e-07	95.263	2	MLS(1)EEDLANAAVLVFANK	-1.2564	3		1.12001	0.87999				1.47264	1.50191	2.01304	0.21003	0.305527	0.496864		0.746	0.437				0.001	0.001
U6JF16	177	S	Eukaryotic translation initiation factor 5 OS=Echinococcus granulosus OX=6210 GN=EGR_07041 PE=3 SV=1	EGR_07041	1	0	334.07	2	DQQPEDDDQS(1)PAGDDAR	-1.9916	6	0.891806	0.783648	0.843875	1.17142	1.15748	1.15177	0.280253	0.29365	0.314596	1.50305	1.73688	1.87157	3.182	2.669	2.682	0.779	0.666	0.615	0.241	9.5028e-05
U6JF16	389	S	Eukaryotic translation initiation factor 5 OS=Echinococcus granulosus OX=6210 GN=EGR_07041 PE=3 SV=1	EGR_07041	1	2.36964e-76	102.37	3	EADT(1)ES(1)DDDDGADAEQGFDGNEAPAESSNSAEISPNPK	0.90899	7	0.570761			1.20709	1.07474	1.14742	0.280253	0.29365	0.314596	1.50305	1.73688	1.87157	2.037			0.803	0.619	0.613	0.333
U6JF16	214	S	Eukaryotic translation initiation factor 5 OS=Echinococcus granulosus OX=6210 GN=EGR_07041 PE=3 SV=1	EGR_07041	1	0.00340324	54.27	2	LAELS(1)DMAR	0.5182	2				0.955787	1.04421		0.280253	0.29365	0.314596	1.50305	1.73688	1.87157				0.636	0.601		1000	0.001
U6JF16	188	S	Eukaryotic translation initiation factor 5 OS=Echinococcus granulosus OX=6210 GN=EGR_07041 PE=3 SV=1	EGR_07041	0.904334	4.72424e-31	117.64	2	NS(0.122)QS(0.904)LS(0.973)EDEDVDWGEDTTEEAQK	3.8472	10	1.00321	1.58558		0.398449	1.15949	0.853274	0.280253	0.29365	0.314596	1.50305	1.73688	1.87157	3.58	5.4		0.265	0.668	0.456	0.103	0.0087443
U6JF16	190	S	Eukaryotic translation initiation factor 5 OS=Echinococcus granulosus OX=6210 GN=EGR_07041 PE=3 SV=1	EGR_07041	0.997453	3.73341e-52	184.96	2	NS(0.23)QS(0.772)LS(0.997)EDEDVDWGEDTTEEAQK	3.56	13	0.755621	1.11136	1.13325	0.597446	1.3977	1.00463	0.280253	0.29365	0.314596	1.50305	1.73688	1.87157	2.696	3.785	3.602	0.397	0.805	0.537	0.172	0.0014855
U6JF16	432	S	Eukaryotic translation initiation factor 5 OS=Echinococcus granulosus OX=6210 GN=EGR_07041 PE=3 SV=1	EGR_07041	1	0.000127516	111.98	2	VDEVDT(1)DS(1)GDDLDIDAI	-0.81072	5				0.16528	1.369	1.46572	0.280253	0.29365	0.314596	1.50305	1.73688	1.87157				0.11	0.788	0.783	1000	0.001
U6JF48	322	S	Aquaporin 9 AQP 9 Small solute channel 1 OS=Echinococcus granulosus OX=6210 GN=EGR_03137 PE=3 SV=1	EGR_03137	0.999932	2.56289e-13	118.87	2	GDLTVYLTDLS(1)EAK	0.36682	3	1.06406	0.954591	0.981349
U6JF49	29	S	Dynein light chain OS=Echinococcus granulosus OX=6210 GN=EGR_05430 PE=4 SV=1	EGR_05430	0.953587	2.2367e-40	188.82	2	ERPYEITISTADMS(0.046)S(0.954)K	0.58035	2	1.08646	0.913544					1.61408	1.51673	1.56028	0.415448	0.405196	0.488273	0.673	0.602					0.001	0.001
U6JF50	132	S	Ras-related protein RABD2A OS=Echinococcus granulosus OX=6210 GN=EGR_05320 PE=4 SV=1	EGR_05320	1	0.00553564	87.942	2	AVS(1)FEDGKK	-3.545	4		1.75772		0.242278			1.44034	1.32849	1.26611	0.571302	0.705501	0.688267		1.323		0.424			0.32
U6JF50	2	S	Ras-related protein RABD2A OS=Echinococcus granulosus OX=6210 GN=EGR_05320 PE=4 SV=1	EGR_05320	1	2.86939e-05	105.94	2	MS(1)PDYDYLFK	-3.4549	11	1.09731	0.95424	0.977514	1.05661	0.967619	0.94671	1.44034	1.32849	1.26611	0.571302	0.705501	0.688267	0.762	0.718	0.772	1.849	1.372	1.375	2.041	0.00227858
U6JF50	104	S	Ras-related protein RABD2A OS=Echinococcus granulosus OX=6210 GN=EGR_05320 PE=4 SV=1	EGR_05320	0.997578	1.05186e-16	60.734	2	S(0.002)WLS(0.998)EIDCYANASVNR	-0.19092	2		1.01137	0.988632				1.44034	1.32849	1.26611	0.571302	0.705501	0.688267		0.761	0.781				0.001	0.001
U6JF89	108	S	60S acidic ribosomal protein P1 OS=Echinococcus granulosus OX=6210 GN=EGR_08458 PE=3 SV=1	EGR_08458	1	1.00461e-174	285.31	2	REES(1)EES(1)DGDMGFDLFG	0.023356	57	0.761189	0.137849	0.494923	1.43942	1.54246	1.62416	1.1619	1.16349	1.22693	0.797435	0.815054	0.835194	0.655	0.118	0.403	1.805	1.892	1.945	4.798	0.0248611
U6JF89	111	S	60S acidic ribosomal protein P1 OS=Echinococcus granulosus OX=6210 GN=EGR_08458 PE=3 SV=1	EGR_08458	1	1.00461e-174	285.31	2	REES(1)EES(1)DGDMGFDLFG	0.023356	75	0.770186	0.143946	0.486144	1.43395	1.5407	1.62508	1.1619	1.16349	1.22693	0.797435	0.815054	0.835194	0.663	0.124	0.396	1.798	1.89	1.946	4.762	0.023401
U6JF89	85	S	60S acidic ribosomal protein P1 OS=Echinococcus granulosus OX=6210 GN=EGR_08458 PE=3 SV=1	EGR_08458	1	3.14681e-34	200.46	2	VS(1)GAAPAVECAPESK	-0.14441	6	0.346364	0.336599	0.313513	1.74441	1.63204	1.62708	1.1619	1.16349	1.22693	0.797435	0.815054	0.835194	0.298	0.289	0.256	2.188	2.002	1.948	7.281	4.38251e-06
U6JF89	97	S	60S acidic ribosomal protein P1 OS=Echinococcus granulosus OX=6210 GN=EGR_08458 PE=3 SV=1	EGR_08458	1	1.80145e-12	145.73	2	VSGAAPAVECAPES(1)K	0.40748	7	0.457484	0.586794		1.42145		1.53427	1.1619	1.16349	1.22693	0.797435	0.815054	0.835194	0.394	0.504		1.783		1.837	4.031	0.00773893
U6JFB2	441	S	RNA helicase OS=Echinococcus granulosus OX=6210 GN=EGR_08438 PE=3 SV=1	EGR_08438	1	1.30966e-164	262.74	2	KLDLANTNESVEPHS(1)EES(1)GDDI	0.3045	14	1.88808	1.71708	1.47005	0.285661	0.27542	0.363702	0.926929	1.0517	1.02137				2.037	1.633	1.439				0.001	0.001
U6JFB2	444	S	RNA helicase OS=Echinococcus granulosus OX=6210 GN=EGR_08438 PE=3 SV=1	EGR_08438	1	1.30966e-164	262.74	2	KLDLANTNESVEPHS(1)EES(1)GDDI	0.3045	13	1.88915	1.73117	1.44732	0.288004	0.277679	0.366685	0.926929	1.0517	1.02137				2.038	1.646	1.417				0.001	0.001
U6JFC4	252	S	DNA/RNA-binding protein KIN17 OS=Echinococcus granulosus OX=6210 GN=EGR_08429 PE=3 SV=1	EGR_08429	0.999839	5.20812e-267	242.21	2	SDHVDEPTSSDQMS(1)PSASGR	-4.6627	7		1.25235	1.27997	0.842945	0.829697	0.795036
U6JFC4	254	S	DNA/RNA-binding protein KIN17 OS=Echinococcus granulosus OX=6210 GN=EGR_08429 PE=3 SV=1	EGR_08429	0.821848	7.25843e-07	83.474	2	SDHVDEPTSSDQMS(0.154)PS(0.822)AS(0.024)GR	-1.9507	1						1
U6JFD4	66	S	Tegument antigen OS=Echinococcus granulosus OX=6210 GN=EGR_03119 PE=4 SV=1	EGR_03119	1	1.43179e-33	113.13	3	FSEVLGLS(1)KEEDPEEDEK	-0.1824	9	0.38095	0.373635	0.327623	1.65465	1.59787	1.66527	0.97231	1.0371	0.975639	1.03708	0.916963	1.0609	0.392	0.36	0.336	1.595	1.743	1.57	4.511	1.06836e-05
U6JFD4	17	S	Tegument antigen OS=Echinococcus granulosus OX=6210 GN=EGR_03119 PE=4 SV=1	EGR_03119	1	1.33092e-11	151.55	2	KHS(1)DVITIEDLENYR	0.55297	14	1.57157	1.41247	1.43668	0.559889	0.494643	0.52475	0.97231	1.0371	0.975639	1.03708	0.916963	1.0609	1.616	1.362	1.473	0.54	0.539	0.495	0.354	5.4063e-05
U6JFF3	414	S	Expressed conserved protein OS=Echinococcus granulosus OX=6210 GN=EGR_08907 PE=3 SV=1	EGR_08907	1	6.55101e-36	125.82	2	ANSYEEPLLEEVEDLDNQS(1)A	-2.0181	5				0.37084	1.49712	1.13204		0.367534		1.57132	1.03493	1.02621				0.236	1.447	1.103	1000	0.001
U6JFG3	261	S	Seryl-tRNA synthetase OS=Echinococcus granulosus OX=6210 GN=EGR_08439 PE=3 SV=1	EGR_08439	1	9.45604e-27	177.79	2	EAIGDRS(1)NDAEEEVK	-1.8066	6	0.993826	1.00062	0.999306	0.983329	1.00835	1.01457	0.974724	0.963366	1.02517	0.970422	1.06378	1.00253	1.02	1.039	0.975	1.013	0.948	1.012	0.98	0.519237
U6JFG3	289	S	Seryl-tRNA synthetase OS=Echinococcus granulosus OX=6210 GN=EGR_08439 PE=3 SV=1	EGR_08439	1	2.27586e-12	135.21	2	GEWVS(1)PADLPLR	-1.9693	5	1.17909		1.07746	0.947892	0.927536	0.868028	0.974724	0.963366	1.02517	0.970422	1.06378	1.00253	1.21		1.051	0.977	0.872	0.866	0.801	0.0557835
U6JFG3	128	S	Seryl-tRNA synthetase OS=Echinococcus granulosus OX=6210 GN=EGR_08439 PE=3 SV=1	EGR_08439	1	7.9856e-55	212.93	2	LSDELEKS(1)R	-2.0508	3	0.987981	1.00593	1.00609				0.974724	0.963366	1.02517	0.970422	1.06378	1.00253	1.014	1.044	0.981				0.001	0.001
U6JFG3	147	S	Seryl-tRNA synthetase OS=Echinococcus granulosus OX=6210 GN=EGR_08439 PE=3 SV=1	EGR_08439	1	7.82179e-20	77.287	3	NDLVYEIGNILHPEVPIS(1)DDEENNK	-1.2241	6	1.17394	0.652879	0.917059	1.11315	0.816721	1.32626	0.974724	0.963366	1.02517	0.970422	1.06378	1.00253	1.204	0.678	0.895	1.147	0.768	1.323	1.166	0.539618
U6JFG3	546	S	Seryl-tRNA synthetase OS=Echinococcus granulosus OX=6210 GN=EGR_08439 PE=3 SV=1	EGR_08439	0.759429	1.31582e-19	88.137	2	PAAQATTDGS(0.002)CVPS(0.759)VAT(0.237)PPS(0.001)SAAPTNVR	-1.1908	1					1		0.974724	0.963366	1.02517	0.970422	1.06378	1.00253					0.94
U6JFG3	4	S	Seryl-tRNA synthetase OS=Echinococcus granulosus OX=6210 GN=EGR_08439 PE=3 SV=1	EGR_08439	1	0.00796524	72.365	2	VLS(1)LDLFR	-0.19435	2	1.08263	0.917366					0.974724	0.963366	1.02517	0.970422	1.06378	1.00253	1.111	0.952					0.001	0.001
U6JFJ4	6	S	Zinc finger C2H2 OS=Echinococcus granulosus OX=6210 GN=EGR_05685 PE=4 SV=1	EGR_05685	0.843586	0.0033836	71.896	2	FNNS(0.114)S(0.844)PES(0.042)K	0.71285	1		1					1.38491	1.52848	1.38275	0.575657	0.527488	0.600723		0.654
U6JFJ4	463	S	Zinc finger C2H2 OS=Echinococcus granulosus OX=6210 GN=EGR_05685 PE=4 SV=1	EGR_05685	0.996911	7.66973e-36	117.62	2	GVFDVPLDLPPS(0.997)PPPS(0.002)S(0.001)TTATDSAK	-0.23535	11	1.24385	1.33636	1.26078	0.159013			1.38491	1.52848	1.38275	0.575657	0.527488	0.600723	0.898	0.874	0.912	0.276			0.308
U6JFJ4	26	S	Zinc finger C2H2 OS=Echinococcus granulosus OX=6210 GN=EGR_05685 PE=4 SV=1	EGR_05685	0.991633	0.000144231	41.261	2	HALIKS(0.992)PVS(0.965)PIS(0.043)VNIALPQR	0.48605	2				0.970312	1.02969		1.38491	1.52848	1.38275	0.575657	0.527488	0.600723				1.686	1.952		1000	0.001
U6JFJ4	29	S	Zinc finger C2H2 OS=Echinococcus granulosus OX=6210 GN=EGR_05685 PE=4 SV=1	EGR_05685	1	1.98585e-215	304.64	2	SPVS(1)PISVNIALPQR	0.66095	8	0.939941	0.839275	0.927535	1.11936	1.20991	0.963978	1.38491	1.52848	1.38275	0.575657	0.527488	0.600723	0.679	0.549	0.671	1.944	2.294	1.605	3.077	0.000841046
U6JFJ4	376	S	Zinc finger C2H2 OS=Echinococcus granulosus OX=6210 GN=EGR_05685 PE=4 SV=1	EGR_05685	0.826509	2.75738e-39	114.25	3	PGS(0.087)T(0.087)S(0.827)PVKHPQAEEQQQEELQK	-1.9402	3	1.50696			0.493038			1.38491	1.52848	1.38275	0.575657	0.527488	0.600723	1.088			0.856			0.787
U6JFJ4	307	S	Zinc finger C2H2 OS=Echinococcus granulosus OX=6210 GN=EGR_05685 PE=4 SV=1	EGR_05685	0.999873	2.79095e-26	161.58	2	VAS(1)PVSITVPS(0.998)PPPEGNT(0.002)K	-0.30986	7	1.09575	1.09208		0.897768	1.05319	0.861212	1.38491	1.52848	1.38275	0.575657	0.527488	0.600723	0.791	0.714		1.56	1.997	1.434	2.211	0.00990072
U6JFJ4	315	S	Zinc finger C2H2 OS=Echinococcus granulosus OX=6210 GN=EGR_05685 PE=4 SV=1	EGR_05685	0.999997	2.95755e-35	165.7	2	VAS(1)PVSITVPS(1)PPPEGNTK	0.068583	15	1.4303	1.40979	1.15723	0.64249	0.651274	0.708914	1.38491	1.52848	1.38275	0.575657	0.527488	0.600723	1.033	0.922	0.837	1.116	1.235	1.18	1.265	0.0244192
U6JFM5	265	S	Ras GTPase-activating protein gap-2 OS=Echinococcus granulosus OX=6210 GN=EGR_04664 PE=4 SV=1	EGR_04664	1	8.61902e-39	193.96	2	QAS(1)EDSQAPHSVHR	-2.2016	6	1.04947	0.922789	1.02774
U6JFM5	696	S	Ras GTPase-activating protein gap-2 OS=Echinococcus granulosus OX=6210 GN=EGR_04664 PE=4 SV=1	EGR_04664	0.999071	0.00781796	53.773	2	RPS(0.999)PDDMS(0.001)AANYR	0.072231	2	1.04398		0.956019
U6JFN0	543	S	Ribosomal protein s14 OS=Echinococcus granulosus OX=6210 GN=EGR_04674 PE=4 SV=1	EGR_04674	0.861979	2.11979e-06	97.084	2	IIT(0.002)S(0.136)S(0.862)AGGPCAYCR	-0.3135	4	1.05347	0.936122	1.01041
U6JFN0	150	S	Ribosomal protein s14 OS=Echinococcus granulosus OX=6210 GN=EGR_04674 PE=4 SV=1	EGR_04674	0.999987	2.3823e-61	187.63	3	KKPGDTEDNHS(1)IDATSK	0.8705	9	0.977613	1.05	0.972391
U6JFN0	493	S	Ribosomal protein s14 OS=Echinococcus granulosus OX=6210 GN=EGR_04674 PE=4 SV=1	EGR_04674	1	0.000744669	95.138	2	S(1)ADGNLAAALKR	-0.55659	7	1.0134	1.00721	0.979393
U6JFN0	92	S	Ribosomal protein s14 OS=Echinococcus granulosus OX=6210 GN=EGR_04674 PE=4 SV=1	EGR_04674	0.988361	0.0385172	51.43	1	S(0.988)PT(0.012)VDPPR	-3.7917	1						1
U6JFN0	161	S	Ribosomal protein s14 OS=Echinococcus granulosus OX=6210 GN=EGR_04674 PE=4 SV=1	EGR_04674	0.999771	0.00132278	105.94	2	VFSGS(1)GPLTR	-2.5229	3	0.993793	1.01374	0.992472
U6JFN4	2	S	Eukaryotic translation initiation factor 3 subunit D OS=Echinococcus granulosus OX=6210 GN=EGR_05165 PE=3 SV=1	EGR_05165	0.945595	2.21037e-07	52.59	3	S(0.946)VVEEVLPS(0.017)FGDLS(0.017)INS(0.017)NS(0.004)EGWGPSNVPTNFK	-4.1438	1	1						1.28173	1.21465	1.55655	0.505087		0.441983	0.78
U6JFN5	198	S	26S proteasome non-ATPase regulatory subunit 7 OS=Echinococcus granulosus OX=6210 GN=EGR_04682 PE=3 SV=1	EGR_04682	0.996467	0.00357799	81.799	2	DS(0.004)S(0.996)LGSLTQR	-0.65404	3	0.977599			1.03081	0.991587		1.15353	1.31754	1.40552	0.711293	0.685774	0.72634	0.847			1.449	1.446		1.709
U6JFS3	111	S	Glutathione transferase OS=Echinococcus granulosus OX=6210 GN=EGR_04661 PE=3 SV=1	EGR_04661	1	8.22162e-58	139.46	3	FHGS(1)DEKEHEEYKEELFK	-1.4298	6	0.914451	1.01383	1.07172				1.48178	1.39891	1.49956	0.532496	0.561478	0.525767	0.617	0.725	0.715				0.001	0.001
U6JFT3	111	S	CBM21 domain-containing protein OS=Echinococcus granulosus OX=6210 GN=EGR_08477 PE=4 SV=1	EGR_08477	1	1.11354e-72	204.94	2	CVLLHTIAEEGS(1)DDLR	-0.80911	3				1.01089	0.986427	1.00268	0.965444	0.990367	1.04419
U6JFT3	20	S	CBM21 domain-containing protein OS=Echinococcus granulosus OX=6210 GN=EGR_08477 PE=4 SV=1	EGR_08477	0.961059	0.00195386	78.864	2	IDT(0.035)S(0.961)DS(0.004)NLGR	-1.8818	4		1.79216	1.80638	0.202791		0.198667	0.965444	0.990367	1.04419					1.81	1.73				0.001	0.001
U6JFT3	22	S	CBM21 domain-containing protein OS=Echinococcus granulosus OX=6210 GN=EGR_08477 PE=4 SV=1	EGR_08477	0.994016	0.0020021	68.548	2	IDTS(0.006)DS(0.994)NLGR	-7.1221	2		1.01647	0.983534				0.965444	0.990367	1.04419					1.026	0.942				0.001	0.001
U6JFT3	398	S	CBM21 domain-containing protein OS=Echinococcus granulosus OX=6210 GN=EGR_08477 PE=4 SV=1	EGR_08477	0.999851	0.000291775	139.7	2	IRS(1)PTASSCNK	-1.606	3	1.00634	0.997061	0.996598				0.965444	0.990367	1.04419				1.042	1.007	0.954				0.001	0.001
U6JFT3	277	S	CBM21 domain-containing protein OS=Echinococcus granulosus OX=6210 GN=EGR_08477 PE=4 SV=1	EGR_08477	0.999163	0.000416508	94.791	2	NLS(0.999)DS(0.001)TETR	-1.2436	3	1.02728	0.991305	0.981416				0.965444	0.990367	1.04419				1.064	1.001	0.94				0.001	0.001
U6JFT3	421	S	CBM21 domain-containing protein OS=Echinococcus granulosus OX=6210 GN=EGR_08477 PE=4 SV=1	EGR_08477	0.999989	2.76715e-32	187.47	2	SERS(1)PDDTPCR	-1.8993	4	1.36566	1.31466	1.27505		0.0446306		0.965444	0.990367	1.04419				1.415	1.327	1.221				0.001	0.001
U6JFY6	89	S	Uncharacterized protein OS=Echinococcus granulosus OX=6210 GN=EGR_10506 PE=4 SV=1	EGR_10506	0.850392	0.00111419	50.116	2	EMVLET(0.006)PS(0.201)AS(0.227)NRS(0.715)S(0.85)VEK	-3.4754	3				1.06702	0.932983					0.964921	1.02755	1.00752				1.106	0.908		1000	0.001
U6JFY6	130	S	Uncharacterized protein OS=Echinococcus granulosus OX=6210 GN=EGR_10506 PE=4 SV=1	EGR_10506	0.932153	3.31762e-18	109.87	2	LQS(0.08)QRS(0.932)S(0.988)IS(1)QPPPPSPEGASNEMK	-0.54986	3				1.10526	0.857413	1.03733				0.964921	1.02755	1.00752				1.145	0.834	1.03	1000	0.001
U6JFY6	131	S	Uncharacterized protein OS=Echinococcus granulosus OX=6210 GN=EGR_10506 PE=4 SV=1	EGR_10506	0.988139	3.31762e-18	109.87	2	LQS(0.08)QRS(0.932)S(0.988)IS(1)QPPPPSPEGASNEMK	-0.54986	3				1.10526	0.857413	1.03733				0.964921	1.02755	1.00752				1.145	0.834	1.03	1000	0.001
U6JFY6	133	S	Uncharacterized protein OS=Echinococcus granulosus OX=6210 GN=EGR_10506 PE=4 SV=1	EGR_10506	0.999757	3.31762e-18	109.87	2	LQS(0.08)QRS(0.932)S(0.988)IS(1)QPPPPSPEGASNEMK	-0.54986	3				1.10526	0.857413	1.03733				0.964921	1.02755	1.00752				1.145	0.834	1.03	1000	0.001
U6JFY6	139	S	Uncharacterized protein OS=Echinococcus granulosus OX=6210 GN=EGR_10506 PE=4 SV=1	EGR_10506	0.998635	1.22758e-58	180.81	2	SSISQPPPPS(0.999)PEGAS(0.001)NEMK	-0.2813	6				1.00367	1.0202	0.976123				0.964921	1.02755	1.00752				1.04	0.993	0.969	1000	0.001
U6JFY6	149	S	Uncharacterized protein OS=Echinococcus granulosus OX=6210 GN=EGR_10506 PE=4 SV=1	EGR_10506	1	0.000467068	100.41	2	S(1)GGECQIKS(0.984)S(0.024)T(0.048)DS(0.945)LIER	1.9313	2					1.11978	0.880223				0.964921	1.02755	1.00752					1.09	0.874	1000	0.001
U6JFY6	157	S	Uncharacterized protein OS=Echinococcus granulosus OX=6210 GN=EGR_10506 PE=4 SV=1	EGR_10506	0.983841	0.000467068	100.41	2	S(1)GGECQIKS(0.984)S(0.024)T(0.048)DS(0.945)LIER	1.9313	1						1				0.964921	1.02755	1.00752						0.993
U6JFY6	158	S	Uncharacterized protein OS=Echinococcus granulosus OX=6210 GN=EGR_10506 PE=4 SV=1	EGR_10506	0.842563	0.000773518	87.895	2	S(0.116)S(0.843)T(0.041)DS(0.001)LIER	-2.6468	6				1.19099	0.779517	1.02949				0.964921	1.02755	1.00752				1.234	0.759	1.022	1000	0.001
U6JFY6	161	S	Uncharacterized protein OS=Echinococcus granulosus OX=6210 GN=EGR_10506 PE=4 SV=1	EGR_10506	0.99869	0.000467068	112.93	2	S(0.088)S(0.712)T(0.202)DS(0.999)LIER	0.0074599	7				1.52654	0.950778	0.522685				0.964921	1.02755	1.00752				1.582	0.925	0.519	1000	0.001
U6JFY6	102	S	Uncharacterized protein OS=Echinococcus granulosus OX=6210 GN=EGR_10506 PE=4 SV=1	EGR_10506	0.999519	9.9711e-102	223.38	2	S(0.403)S(0.597)MS(0.001)S(1)VCTDQCQVNQDK	-2.4353	11				1.03917	0.972787	0.988046				0.964921	1.02755	1.00752				1.077	0.947	0.981	1000	0.001
U6JG16	6	S	Mitochondrial import inner membrane translocase subunit OS=Echinococcus granulosus OX=6210 GN=EGR_07612 PE=3 SV=1	EGR_07612	0.913636	0.00877787	40.324	2	MDQEKS(0.914)PLS(0.049)S(0.024)LT(0.007)PS(0.007)QR	2.5263	1		1					0.084845	0.076966	0.087503	1.88608	2.03856	1.82604		12.993
U6JG16	9	S	Mitochondrial import inner membrane translocase subunit OS=Echinococcus granulosus OX=6210 GN=EGR_07612 PE=3 SV=1	EGR_07612	0.972196	0.00695629	62.454	2	S(0.002)PLS(0.972)S(0.023)LT(0.002)PSQR	0.06687	3		0.966118	0.933476		1.10041		0.084845	0.076966	0.087503	1.88608	2.03856	1.82604		12.553	10.668		0.54		0.047
U6JG16	14	S	Mitochondrial import inner membrane translocase subunit OS=Echinococcus granulosus OX=6210 GN=EGR_07612 PE=3 SV=1	EGR_07612	0.997551	3.26697e-43	197.79	2	SPLSSLT(0.002)PS(0.998)QR	0.13051	5	0.728786		0.683381	1.18739	1.17276	1.22768	0.084845	0.076966	0.087503	1.88608	2.03856	1.82604	8.59		7.81	0.63	0.575	0.672	0.076	4.11262e-05
U6JG24	333	S	Osteopetrosis associated transmembrane protein OS=Echinococcus granulosus OX=6210 GN=EGR_03628 PE=4 SV=1	EGR_03628	0.992016	0.0161071	57.003	2	KT(0.008)S(0.992)FAPVTR	-5.106	1					1
U6JG27	575	S	NOP5 family protein OS=Echinococcus granulosus OX=6210 GN=EGR_03574 PE=4 SV=1	EGR_03574	1	5.24074e-270	292.67	2	APVDATQGDQS(1)DEEK	-1.4968	23	1.5607	1.63601	1.55697	0.420888	0.418951	0.406477	1.23909	1.10158	1.52025	0.639222	0.559039	0.940815	1.26	1.485	1.024	0.658	0.749	0.432	0.488	0.0208163
U6JG27	584	S	NOP5 family protein OS=Echinococcus granulosus OX=6210 GN=EGR_03574 PE=4 SV=1	EGR_03574	0.982393	1.0702e-16	90.922	2	GGEIS(0.982)DDT(0.018)PKNEVTIMPLK	-0.84269	7	0.773808	1.17624	1.04995				1.23909	1.10158	1.52025	0.639222	0.559039	0.940815	0.624	1.068	0.691				0.001	0.001
U6JG94	33	S	Uncharacterized protein OS=Echinococcus granulosus OX=6210 GN=EGR_03530 PE=4 SV=1	EGR_03530	0.998347	0.0173254	54.309	2	VTES(0.002)GLS(0.998)QHR	-1.4434	2				1.00724	0.992758
U6JGA1	53	S	Mitochondrial import receptor subunit TOM20 OS=Echinococcus granulosus OX=6210 GN=EGR_08134 PE=3 SV=1	EGR_08134	1	0.000477562	79.235	2	AS(1)MPVLPSMNDPR	-2.1514	2	1.06435		0.935648				1.25003	1.21542	1.26844		0.665851	0.600257	0.851		0.738				0.001	0.001
U6JGE9	83	S	Activated CDC42 kinase OS=Echinococcus granulosus OX=6210 GN=EGR_05895 PE=4 SV=1	EGR_05895	0.999979	0.00779525	53.028	2	SLFFHS(1)CR	-0.28084	1					1
U6JGE9	62	S	Activated CDC42 kinase OS=Echinococcus granulosus OX=6210 GN=EGR_05895 PE=4 SV=1	EGR_05895	1	0.00897817	69.224	2	VPDARPES(1)PQVK	-2.3749	3				1.00393	1.02944	0.966635
U6JGH1	147	S	Tetratricopeptide repeat protein OS=Echinococcus granulosus OX=6210 GN=EGR_05961 PE=4 SV=1	EGR_05961	0.999999	2.38036e-32	158.02	2	ALCHSHLGS(1)PK	-1.5449	6	0.67183	0.663944	0.682257	1.25262	1.34144	1.38791	0.438085	0.426635	0.374102	1.66614	1.5643	1.53073	1.534	1.556	1.824	0.752	0.858	0.907	0.512	0.0010425
U6JGH1	28	S	Tetratricopeptide repeat protein OS=Echinococcus granulosus OX=6210 GN=EGR_05961 PE=4 SV=1	EGR_05961	0.999998	3.23322e-50	141.11	2	ANDIEDLS(1)EHFYDTCSLDSPNK	0.031483	8				1.01698	1.0415	0.941516	0.438085	0.426635	0.374102	1.66614	1.5643	1.53073				0.61	0.666	0.615	1000	0.001
U6JGH1	36	S	Tetratricopeptide repeat protein OS=Echinococcus granulosus OX=6210 GN=EGR_05961 PE=4 SV=1	EGR_05961	0.9996	5.36752e-145	222.5	2	ANDIEDLSEHFYDTCS(1)LDS(1)PNK	1.0577	19				0.997807	1.03349	0.968698	0.438085	0.426635	0.374102	1.66614	1.5643	1.53073				0.599	0.661	0.633	1000	0.001
U6JGH1	39	S	Tetratricopeptide repeat protein OS=Echinococcus granulosus OX=6210 GN=EGR_05961 PE=4 SV=1	EGR_05961	1	1.46772e-144	210.28	2	ANDIEDLSEHFY(0.001)DT(0.001)CS(0.999)LDS(1)PNK	0.32491	21				0.998605	1.04744	0.953959	0.438085	0.426635	0.374102	1.66614	1.5643	1.53073				0.599	0.67	0.623	1000	0.001
U6JGH1	49	S	Tetratricopeptide repeat protein OS=Echinococcus granulosus OX=6210 GN=EGR_05961 PE=4 SV=1	EGR_05961	0.99959	4.89425e-17	170.92	3	FS(1)DSHDDPMDFHDPK	1.5324	8	0.294399		0.321134	1.47214	1.50318	1.40914	0.438085	0.426635	0.374102	1.66614	1.5643	1.53073	0.672		0.858	0.884	0.961	0.921	1.205	0.137845
U6JGH1	51	S	Tetratricopeptide repeat protein OS=Echinococcus granulosus OX=6210 GN=EGR_05961 PE=4 SV=1	EGR_05961	0.867439	5.23818e-05	119.58	2	FS(0.133)DS(0.867)HDDPMDFHDPK	0.38403	8	0.324212		0.339212	1.45825	1.49182	1.38651	0.438085	0.426635	0.374102	1.66614	1.5643	1.53073	0.74		0.907	0.875	0.954	0.906	1.107	0.288033
U6JGH1	63	S	Tetratricopeptide repeat protein OS=Echinococcus granulosus OX=6210 GN=EGR_05961 PE=4 SV=1	EGR_05961	1	3.54477e-53	161.81	4	FSDSHDDPMDFHDPKS(1)EHDGEDILQAR	1.1015	6	1.58331	1.32383	1.37629	0.551764	0.516134	0.648672	0.438085	0.426635	0.374102	1.66614	1.5643	1.53073	3.614	3.103	3.679	0.331	0.33	0.424	0.104	2.17259e-05
U6JGI4	217	S	14-3-3 protein beta:alpha OS=Echinococcus granulosus OX=6210 GN=EGR_10354 PE=3 SV=1	EGR_10354	0.995003	4.87657e-59	180.81	2	AAFDAAITEVDS(0.995)IKDET(0.005)YK	1.8048	12	2.29666	0.0187387	2.19128	0.49419	0.491938	0.507197	0.645705	0.604472	0.596194	1.38918	1.36717	1.39728	3.557	0.031	3.675	0.356	0.36	0.363	0.149	0.672831
U6JGI4	6	S	14-3-3 protein beta:alpha OS=Echinococcus granulosus OX=6210 GN=EGR_10354 PE=3 SV=1	EGR_10354	0.998602	7.24356e-11	91.032	2	AAIT(0.001)S(0.999)WITDSGCK	-2.5468	3				1.01071	1.05981	0.929481	0.645705	0.604472	0.596194	1.38918	1.36717	1.39728				0.728	0.775	0.665	1000	0.001
U6JGI4	11	S	14-3-3 protein beta:alpha OS=Echinococcus granulosus OX=6210 GN=EGR_10354 PE=3 SV=1	EGR_10354	0.998825	3.54099e-07	90.376	2	AAITSWIT(0.001)DS(0.999)GCK	-1.1688	3				0.850544	1.17085	0.978606	0.645705	0.604472	0.596194	1.38918	1.36717	1.39728				0.612	0.856	0.7	1000	0.001
U6JGI4	166	S	14-3-3 protein beta:alpha OS=Echinococcus granulosus OX=6210 GN=EGR_10354 PE=3 SV=1	EGR_10354	0.945794	8.64175e-12	118.26	2	AT(0.054)S(0.946)LAEAELSVTHPIR	2.0755	6	1.36311	1.41812	1.42985	0.595928	0.601034	0.591955	0.645705	0.604472	0.596194	1.38918	1.36717	1.39728	2.111	2.346	2.398	0.429	0.44	0.424	0.189	2.15477e-06
U6JGI4	173	S	14-3-3 protein beta:alpha OS=Echinococcus granulosus OX=6210 GN=EGR_10354 PE=3 SV=1	EGR_10354	0.98576	3.62625e-60	191.49	2	ATS(0.01)LAEAELS(0.986)VT(0.004)HPIR	1.8291	6	1.345	1.54611	1.58765	0.515287	0.501846	0.504113	0.645705	0.604472	0.596194	1.38918	1.36717	1.39728	2.083	2.558	2.663	0.371	0.367	0.361	0.15	1.59678e-05
U6JGI4	18	S	14-3-3 protein beta:alpha OS=Echinococcus granulosus OX=6210 GN=EGR_10354 PE=3 SV=1	EGR_10354	0.999999	8.16837e-16	138	2	DHAS(1)LVSIAK	-2.4886	6	1.21763	0.983532	1.30094	0.859208	0.778192	0.860504	0.645705	0.604472	0.596194	1.38918	1.36717	1.39728	1.886	1.627	2.182	0.619	0.569	0.616	0.317	0.000211973
U6JGI4	21	S	14-3-3 protein beta:alpha OS=Echinococcus granulosus OX=6210 GN=EGR_10354 PE=3 SV=1	EGR_10354	0.999367	0.00495567	72.846	2	DHAS(0.001)LVS(0.999)IAK	0.24023	1			1				0.645705	0.604472	0.596194	1.38918	1.36717	1.39728			1.677
U6JGI4	242	S	14-3-3 protein beta:alpha OS=Echinococcus granulosus OX=6210 GN=EGR_10354 PE=3 SV=1	EGR_10354	0.99958	7.7189e-17	118.26	2	DNLTLWNS(1)ECETDS	-5.4973	4		0.454546			2.45368	0.0917705	0.645705	0.604472	0.596194	1.38918	1.36717	1.39728		0.752			1.795	0.066	1.237
U6JGI4	248	S	14-3-3 protein beta:alpha OS=Echinococcus granulosus OX=6210 GN=EGR_10354 PE=3 SV=1	EGR_10354	0.976825	1.45426e-265	330.15	2	DNLTLWNSECET(0.023)DS(0.977)	-0.010231	2		1.95085			0.0491546		0.645705	0.604472	0.596194	1.38918	1.36717	1.39728		3.227			0.036		0.011
U6JGI4	226	S	14-3-3 protein beta:alpha OS=Echinococcus granulosus OX=6210 GN=EGR_10354 PE=3 SV=1	EGR_10354	0.90099	0.00158824	104.39	2	DS(0.901)T(0.099)LIMQLLR	-3.53	2	0.521171			1.47883			0.645705	0.604472	0.596194	1.38918	1.36717	1.39728	0.807			1.065			1.32
U6JGI4	114	S	14-3-3 protein beta:alpha OS=Echinococcus granulosus OX=6210 GN=EGR_10354 PE=3 SV=1	EGR_10354	1	0.000864545	71.935	2	ICNDVLALLS(1)K	-2.4615	3	0.873463	1.04444	1.0821				0.645705	0.604472	0.596194	1.38918	1.36717	1.39728	1.353	1.728	1.815				0.001	0.001
U6JGK0	166	S	NSFL1 cofactor p47 OS=Echinococcus granulosus OX=6210 GN=EGR_05653 PE=4 SV=1	EGR_05653	1	0.000449123	100.07	2	VS(1)DLGFDSASHR	0.85572	3				1.00385	0.977619	1.01853	0.719421	0.855799	0.744825	1.20582	1.23552	1.23862				0.833	0.791	0.822	1000	0.001
U6JGK0	86	S	NSFL1 cofactor p47 OS=Echinococcus granulosus OX=6210 GN=EGR_05653 PE=4 SV=1	EGR_05653	0.9845	2.25935e-05	74.643	3	EQPRPTPASGS(0.001)FHQS(0.985)ES(0.009)NS(0.006)GPR	-1.6994	3				1.24551	0.868903	0.885583	0.719421	0.855799	0.744825	1.20582	1.23552	1.23862				1.033	0.703	0.715	1000	0.001
U6JGK0	88	S	NSFL1 cofactor p47 OS=Echinococcus granulosus OX=6210 GN=EGR_05653 PE=4 SV=1	EGR_05653	0.897462	0.00145045	49.718	2	PTPASGS(0.001)FHQS(0.041)ES(0.897)NS(0.06)GPR	-4.1928	3				1.05921	0.940793		0.719421	0.855799	0.744825	1.20582	1.23552	1.23862				0.878	0.761		1000	0.001
U6JGK0	292	S	NSFL1 cofactor p47 OS=Echinococcus granulosus OX=6210 GN=EGR_05653 PE=4 SV=1	EGR_05653	1	0	375.45	4	EVHVLLEDHHDEPYQQS(1)PAPK	3.2071	16	1.0532	1.20351	1.49025	0.754612	0.714042	0.784388	0.719421	0.855799	0.744825	1.20582	1.23552	1.23862	1.464	1.406	2.001	0.626	0.578	0.633	0.377	0.00111626
U6JGK0	99	S	NSFL1 cofactor p47 OS=Echinococcus granulosus OX=6210 GN=EGR_05653 PE=4 SV=1	EGR_05653	0.952974	0.00175674	103.76	2	IATLS(0.047)S(0.953)LDDR	-1.7276	6	0.246832	0.247487	0.257493	1.76361	1.72196	1.76262	0.719421	0.855799	0.744825	1.20582	1.23552	1.23862	0.343	0.289	0.346	1.463	1.394	1.423	4.376	1.63315e-05
U6JGK0	191	S	NSFL1 cofactor p47 OS=Echinococcus granulosus OX=6210 GN=EGR_05653 PE=4 SV=1	EGR_05653	0.995252	0.000395996	85.813	2	LGES(0.005)LS(0.995)DPLVK	-2.2694	3				1.0478	1.0786	0.873607	0.719421	0.855799	0.744825	1.20582	1.23552	1.23862				0.869	0.873	0.705	1000	0.001
U6JGN1	142	S	Elongation factor 1-gamma OS=Echinococcus granulosus OX=6210 GN=EGR_04125 PE=3 SV=1	EGR_04125	1	0.000132299	104	2	ALTFLNDFLAS(1)K	-7.2254	3	1.05661	0.939919	1.00347				1.06092	1.03191	1.02879	0.934261	0.957675	0.986443	0.996	0.911	0.975				0.001	0.001
U6JGN1	245	S	Elongation factor 1-gamma OS=Echinococcus granulosus OX=6210 GN=EGR_04125 PE=3 SV=1	EGR_04125	1	0	321.09	2	VS(1)ES(1)DLEEEEEKPAPESR	0.056726	75	0.869344	0.69342	0.716119	1.33961	1.20244	1.17907	1.06092	1.03191	1.02879	0.934261	0.957675	0.986443	0.819	0.672	0.696	1.434	1.256	1.195	1.776	0.00214247
U6JGN1	247	S	Elongation factor 1-gamma OS=Echinococcus granulosus OX=6210 GN=EGR_04125 PE=3 SV=1	EGR_04125	1	0	334.3	2	VS(1)ES(1)DLEEEEEKPAPESR	0.056726	70	0.933998	0.75422	0.761452	1.2831	1.14596	1.12127	1.06092	1.03191	1.02879	0.934261	0.957675	0.986443	0.88	0.731	0.74	1.373	1.197	1.137	1.577	0.00517217
U6JGN1	262	S	Elongation factor 1-gamma OS=Echinococcus granulosus OX=6210 GN=EGR_04125 PE=3 SV=1	EGR_04125	1	0.000101439	89.459	2	S(1)NPLVQLPAGTFNYNDFK	-0.81632	3	1.04318	0.924901	1.03192				1.06092	1.03191	1.02879	0.934261	0.957675	0.986443	0.983	0.896	1.003				0.001	0.001
U6JGP3	104	S	Peptidyl-prolyl cis-trans isomerase OS=Echinococcus granulosus OX=6210 GN=EGR_03893 PE=3 SV=1	EGR_03893	1	0.00390293	77.358	2	FS(1)DENFIMK	-0.77538	5	0.837322	0.899586	0.859818	1.15147		1.25181	0.280438	0.266624	0.264409	1.6661	1.84295	1.67948	2.986	3.374	3.252	0.691		0.745	0.224	0.000106195
U6JGQ0	245	S	Serine/threonine-protein phosphatase 4 regulatory subunit 2-A OS=Echinococcus granulosus OX=6210 GN=EGR_09688 PE=3 SV=1	EGR_09688	0.990723	4.58871e-17	166.65	2	DILIGS(0.009)YS(0.991)PGIPGK	-0.075844	5	0.0257689	0.0253687		1.69172	1.74593	1.51121				0.963442	1.09618	0.940381				1.756	1.593	1.607	1000	0.001
U6JGQ0	469	S	Serine/threonine-protein phosphatase 4 regulatory subunit 2-A OS=Echinococcus granulosus OX=6210 GN=EGR_09688 PE=3 SV=1	EGR_09688	0.872274	6.76697e-10	48.945	2	ES(0.034)FT(0.077)FDES(0.872)DEEAS(0.011)S(0.005)EES(0.001)PELMASPAK	1.3659	1					1					0.963442	1.09618	0.940381					0.912
U6JGQ0	484	S	Serine/threonine-protein phosphatase 4 regulatory subunit 2-A OS=Echinococcus granulosus OX=6210 GN=EGR_09688 PE=3 SV=1	EGR_09688	0.999977	1.49112e-35	140.55	2	ESFTFDESDEEASSEESPELMAS(1)PAK	-0.35283	3				1.09778	1.14846	0.753757				0.963442	1.09618	0.940381				1.139	1.048	0.802	1000	0.001
U6JGQ0	511	S	Serine/threonine-protein phosphatase 4 regulatory subunit 2-A OS=Echinococcus granulosus OX=6210 GN=EGR_09688 PE=3 SV=1	EGR_09688	0.999977	1.72897e-63	131.02	3	GESANVNVES(1)PPMEQQHNEEMEETPIK	0.52997	3				0.985886	1.00778	1.00633				0.963442	1.09618	0.940381				1.023	0.919	1.07	1000	0.001
U6JGQ0	458	S	Serine/threonine-protein phosphatase 4 regulatory subunit 2-A OS=Echinococcus granulosus OX=6210 GN=EGR_09688 PE=3 SV=1	EGR_09688	0.990644	0.00577516	103.69	2	LTVS(0.009)RPS(0.991)LK	-0.53602	3				0.977514	0.983868	1.03862				0.963442	1.09618	0.940381				1.015	0.898	1.104	1000	0.001
U6JGQ0	274	S	Serine/threonine-protein phosphatase 4 regulatory subunit 2-A OS=Echinococcus granulosus OX=6210 GN=EGR_09688 PE=3 SV=1	EGR_09688	0.999561	9.41249e-06	53.21	2	PILEES(1)EDLACGTDEVQDR	-2.3992	1						1				0.963442	1.09618	0.940381						1.063
U6JGQ0	572	S	Serine/threonine-protein phosphatase 4 regulatory subunit 2-A OS=Echinococcus granulosus OX=6210 GN=EGR_09688 PE=3 SV=1	EGR_09688	0.8993	0.000467127	65.724	2	QVSGESGAIIDS(0.899)ET(0.093)GEHES(0.004)T(0.004)	-1.9009	2					1.03256	0.967439				0.963442	1.09618	0.940381					0.942	1.029	1000	0.001
U6JGQ0	187	S	Serine/threonine-protein phosphatase 4 regulatory subunit 2-A OS=Echinococcus granulosus OX=6210 GN=EGR_09688 PE=3 SV=1	EGR_09688	0.999873	4.11131e-23	54.199	3	S(1)DEEEEDVDEDNT(0.009)AT(0.052)T(0.086)ES(0.24)VT(0.693)PPRS(0.783)PCINFY(0.137)R	3.2363	1					1					0.963442	1.09618	0.940381					0.912
U6JGQ0	210	S	Serine/threonine-protein phosphatase 4 regulatory subunit 2-A OS=Echinococcus granulosus OX=6210 GN=EGR_09688 PE=3 SV=1	EGR_09688	0.983158	1.65923e-128	177.04	3	SDEEEEDVDEDNTATT(0.001)ES(0.024)VT(0.976)PPRS(0.983)PCINFY(0.016)R	0.65786	5				1.0022	1.05022	0.947581				0.963442	1.09618	0.940381				1.04	0.958	1.008	1000	0.001
U6JGQ4	52	S	Tyrosine protein phosphatase non receptor type OS=Echinococcus granulosus OX=6210 GN=EGR_03758 PE=4 SV=1	EGR_03758	1	0.0177985	74.849	3	RKDS(1)FAHIR	-2.2899	5	1.05543				0.963268	0.9813
U6JGR6	20	S	Protein chibby OS=Echinococcus granulosus OX=6210 GN=EGR_04066 PE=4 SV=1	EGR_04066	0.972562	0.000412811	98.328	2	AS(0.027)S(0.973)MTNLSQLDASTR	0.049649	1	1
U6JGR6	33	S	Protein chibby OS=Echinococcus granulosus OX=6210 GN=EGR_04066 PE=4 SV=1	EGR_04066	1	0.00029224	69.201	2	S(1)NEFGLDYGVVK	-2.4518	2					1.01133	0.988666
U6JGS2	10	S	Rho GTPase-activating protein 22 OS=Echinococcus granulosus OX=6210 GN=EGR_03739 PE=3 SV=1	EGR_03739	1	0.00828295	74.424	2	LNS(1)PLLK	-2.0517	3				0.943854	1.05789	0.998252
U6JGS2	238	S	Rho GTPase-activating protein 22 OS=Echinococcus granulosus OX=6210 GN=EGR_03739 PE=3 SV=1	EGR_03739	0.999988	0.000179341	133.07	2	SAAS(1)LNSLLQR	-2.3419	8	0.156789	0.175869	0.143804	1.99322	1.92797	1.60235
U6JGS2	241	S	Rho GTPase-activating protein 22 OS=Echinococcus granulosus OX=6210 GN=EGR_03739 PE=3 SV=1	EGR_03739	0.999995	0.00238742	57.62	2	S(0.007)AAS(0.993)LNS(1)LLQR	-2.9848	2				1.00863	0.991372
U6JGX9	47	S	Vacuolar fusion protein MON1 homolog OS=Echinococcus granulosus OX=6210 GN=EGR_04159 PE=3 SV=1	EGR_04159	0.999572	0.00218478	65.724	2	QQS(1)LTDSYYSLGAAPR	2.2105	2				1.02739	0.972612		0.977383	1.02403	0.998589
U6JGX9	92	S	Vacuolar fusion protein MON1 homolog OS=Echinococcus granulosus OX=6210 GN=EGR_04159 PE=3 SV=1	EGR_04159	0.971435	0.00204869	47.915	2	S(0.013)MS(0.971)FS(0.011)T(0.005)PSSPIK	-1.0151	1	1						0.977383	1.02403	0.998589				1.023
U6JGZ9	37	S	RNA helicase OS=Echinococcus granulosus OX=6210 GN=EGR_04181 PE=3 SV=1	EGR_04181	0.831477	3.33049e-08	138.49	3	T(0.044)S(0.831)PT(0.124)NDHFPGTEPMLSHK	1.5469	8	1.4195	1.48712	1.4582	0.324995	0.310183		1.17728	1.18783	1.2994		0.766056	0.569434	1.206	1.252	1.122		0.405		0.339
U6JH03	188	S	Zinc finger protein 1 OS=Echinococcus granulosus OX=6210 GN=EGR_04187 PE=3 SV=1	EGR_04187	0.990819	0.000257979	73.262	2	DQEMVT(0.003)PPT(0.007)MPS(0.991)PK	1.2753	2					1.10218	0.897821	1.04841	0.929441	1.02215
U6JH31	105	S	Proteasome subunit alpha type OS=Echinococcus granulosus OX=6210 GN=EGR_04209 PE=3 SV=1	EGR_04209	1	0.0495043	42.446	2	ENFGS(1)PIPVK	0.35385	1					1		0.444115	0.449373	0.436012	1.53692	1.5226	1.61098					0.657
U6JH31	246	S	Proteasome subunit alpha type OS=Echinococcus granulosus OX=6210 GN=EGR_04209 PE=3 SV=1	EGR_04209	0.998335	1.75549e-94	248.59	2	S(0.002)LEES(0.998)GDLDEEIGML	0.62529	18	0.130791	0.136441	0.111377	1.72008	1.98732	1.91399	0.444115	0.449373	0.436012	1.53692	1.5226	1.61098	0.294	0.304	0.255	1.119	1.305	1.188	4.234	3.26957e-05
U6JH31	16	S	Proteasome subunit alpha type OS=Echinococcus granulosus OX=6210 GN=EGR_04209 PE=3 SV=1	EGR_04209	0.99983	9.15142e-14	115.78	2	SSIGTGYDLSASQFS(1)PEGK	2.7857	3				0.965535	1.0082	1.02627	0.444115	0.449373	0.436012	1.53692	1.5226	1.61098				0.628	0.662	0.637	1000	0.001
U6JH31	69	S	Proteasome subunit alpha type OS=Echinococcus granulosus OX=6210 GN=EGR_04209 PE=3 SV=1	EGR_04209	0.991164	5.18122e-14	106.98	3	T(0.009)FS(0.991)IDEHIGMVVAGLHSDTK	-0.29557	3	1.06458	1.07023	0.86519				0.444115	0.449373	0.436012	1.53692	1.5226	1.61098	2.397	2.382	1.984				0.001	0.001
U6JH37	432	S	Heterogeneous nuclear ribonucleoprotein C OS=Echinococcus granulosus OX=6210 GN=EGR_06870 PE=4 SV=1	EGR_06870	1	1.19133e-25	92.369	2	DEEEAEPPS(1)PQQPEIGEEEER	0.62618	6				0.941125	1.16323	0.895646	1.06637	0.937524	0.996111
U6JHB5	291	S	Aquaporin 9 AQP 9 Small solute channel 1 OS=Echinococcus granulosus OX=6210 GN=EGR_06907 PE=3 SV=1	EGR_06907	0.999955	0.00232579	73.502	2	IENGDES(1)DVYKK	15.594	3	1.26322	1.22657	0.510203
U6JHC0	127	S	Expressed conserved protein OS=Echinococcus granulosus OX=6210 GN=EGR_04245 PE=4 SV=1	EGR_04245	1	0.00367992	51.577	2	IEELDCVS(1)NADDKR	1.5999	1						1
U6JHF2	333	S	DnaJ domain containing protein OS=Echinococcus granulosus OX=6210 GN=EGR_08447 PE=3 SV=1	EGR_08447	0.999999	0.000672693	89.382	2	YGPPTVTNPDDS(1)	0.99846	1	1
U6JHI1	512	S	Gtpase activating protein OS=Echinococcus granulosus OX=6210 GN=EGR_08423 PE=4 SV=1	EGR_08423	0.991894	0.00204869	57.042	2	VTFLPS(0.008)VPS(0.992)PNR	-4.4979	6	1.30532	1.43442	1.45577		0.40849	0.396004
U6JHJ4	257	S	GTP-binding protein Rhes OS=Echinococcus granulosus OX=6210 GN=EGR_05448 PE=4 SV=1	EGR_05448	1	1.99918e-07	155.57	2	ANS(1)PGYDVQTK	-0.92452	5	1.57854	1.51054	1.51319		0.34222	0.0555131
U6JHJ4	19	S	GTP-binding protein Rhes OS=Echinococcus granulosus OX=6210 GN=EGR_05448 PE=4 SV=1	EGR_05448	0.999904	0.0462603	47.27	2	NDS(1)ALLSASEAK	1.7013	1			1
U6JHL8	34	S	Dynein light chain OS=Echinococcus granulosus OX=6210 GN=EGR_05426 PE=3 SV=1	EGR_05426	1	7.6191e-25	143.86	2	AIAEDDS(1)PIAVATAVR	-1.1328	3				0.995414	0.985383	1.0192			0.003472	1.33099	1.37295	1.2926				0.748	0.718	0.788	1000	0.001
U6JHL8	75	S	Dynein light chain OS=Echinococcus granulosus OX=6210 GN=EGR_05426 PE=3 SV=1	EGR_05426	0.999809	0.00390293	92.428	2	HIS(1)LSMGGK	-0.59023	2					0.907903	1.0921			0.003472	1.33099	1.37295	1.2926					0.661	0.845	1000	0.001
U6JHM5	90	S	Cytidine deaminase OS=Echinococcus granulosus OX=6210 GN=EGR_09582 PE=3 SV=1	EGR_09582	1	5.40393e-21	107.15	2	DFVAMAVAVDRDEFAS(1)PCGR	1.0028	6				0.965174	1.04804	0.986788	0.00821	0.007669	0.00676	1.96667	1.99223	2.01846				0.491	0.526	0.489	1000	0.001
U6JHM5	18	S	Cytidine deaminase OS=Echinococcus granulosus OX=6210 GN=EGR_09582 PE=3 SV=1	EGR_09582	0.999976	0.00543252	106.11	2	KTALS(1)LLER	-1.8747	3				0.906757		1.09324	0.00821	0.007669	0.00676	1.96667	1.99223	2.01846				0.461		0.542	1000	0.001
U6JHP0	29	S	N acetyltransferase mak3 OS=Echinococcus granulosus OX=6210 GN=EGR_11118 PE=3 SV=1	EGR_11118	1	0.000918733	77.696	2	S(1)LLLVDEEHGVVFR	-0.40747	3		1.17805	1.16136		0.660593
U6JHT1	1071	S	Uncharacterized protein OS=Echinococcus granulosus OX=6210 GN=EGR_05794 PE=4 SV=1	EGR_05794	0.999999	1.09553e-05	72.075	2	MS(1)PDGEIPASSVPSCLK	-0.42004	5				0.99232	1.00462	1.00306
U6JHT7	15	S	Importin-5 OS=Echinococcus granulosus OX=6210 GN=EGR_05797 PE=4 SV=1	EGR_05797	1	0.00975642	54.27	2	LQS(1)PDHDIR	-1.3011	1	1						1.13446	1.09391	1.15938	0.86701	0.861137	0.884102	0.881
U6JHU3	134	S	Sorting nexin OS=Echinococcus granulosus OX=6210 GN=EGR_09117 PE=4 SV=1	EGR_09117	1	0.000942675	92.747	2	VAGHPLVQS(1)EK	-0.41143	3	1.08753			0.951468	0.961003		0.767479	0.762683	0.713163	1.27898	1.27436	1.20334	1.417			0.744	0.754		0.529
U6JHU4	199	S	Splicing factor 3B subunit 4 OS=Echinococcus granulosus OX=6210 GN=EGR_06843 PE=3 SV=1	EGR_06843	0.997585	4.81226e-12	123.24	2	LLAAQS(0.998)PLS(0.002)QADR	-2.853	3	0.860355	1.02262	1.11703				0.960621	0.976621	1.06276				0.896	1.047	1.051				0.001	0.001
U6JHW4	337	S	Actin OS=Echinococcus granulosus OX=6210 GN=EGR_06859 PE=3 SV=1	EGR_06859	1	0.0171698	72.327	2	ERGS(1)AVAIDR	-1.4876	2		1.00672	0.993276				1.02994	1.04304	1.08425			0.842766		0.965	0.916				0.001	0.001
U6JHY6	117	S	Anoctamin OS=Echinococcus granulosus OX=6210 GN=EGR_10154 PE=3 SV=1	EGR_10154	0.996059	2.79809e-06	61.503	2	DEAGFLLDS(0.996)MGQPS(0.003)S(0.001)DADAVR	0.51455	2	0.947737	1.05226					1.74314	1.61956	1.68173	0.294043	0.359479	0.302046	0.544	0.65					0.001	0.001
U6JHY6	341	S	Anoctamin OS=Echinococcus granulosus OX=6210 GN=EGR_10154 PE=3 SV=1	EGR_10154	0.882861	0.056586	50.641	2	EGEVAGS(0.883)S(0.117)RPK	0.068201	1			1				1.74314	1.61956	1.68173	0.294043	0.359479	0.302046			0.595
U6JHY6	736	S	Anoctamin OS=Echinococcus granulosus OX=6210 GN=EGR_10154 PE=3 SV=1	EGR_10154	1	1.0234e-17	152.59	2	VS(1)GAQYGSMESGALEK	-2.8465	21	0.705573	0.665833	0.672005	1.30883	1.25515	1.39261	1.74314	1.61956	1.68173	0.294043	0.359479	0.302046	0.405	0.411	0.4	4.451	3.492	4.611	10.324	1.19988e-05
U6JHY6	742	S	Anoctamin OS=Echinococcus granulosus OX=6210 GN=EGR_10154 PE=3 SV=1	EGR_10154	0.999996	7.4756e-87	193.23	2	VSGAQYGS(1)MES(1)GALEK	-1.3101	14	1.28931	1.2339	1.22158	0.530897	0.537834	1.18648	1.74314	1.61956	1.68173	0.294043	0.359479	0.302046	0.74	0.762	0.726	1.806	1.496	3.928	3.245	0.0214185
U6JHY6	745	S	Anoctamin OS=Echinococcus granulosus OX=6210 GN=EGR_10154 PE=3 SV=1	EGR_10154	1	2.01505e-72	208.89	2	VSGAQYGS(1)MES(1)GALEK	-1.3101	17	1.63478	1.67768	1.60367	0.350251	0.363633	0.369994	1.74314	1.61956	1.68173	0.294043	0.359479	0.302046	0.938	1.036	0.954	1.191	1.012	1.225	1.171	0.0814989
U6JHY6	271	S	Anoctamin OS=Echinococcus granulosus OX=6210 GN=EGR_10154 PE=3 SV=1	EGR_10154	1	0	398.71	2	GGDDAS(1)PHYVTEEDVEYER	-1.3916	30	1.94075	1.83106	1.70131	0.167369	0.18204	0.17747	1.74314	1.61956	1.68173	0.294043	0.359479	0.302046	1.113	1.131	1.012	0.569	0.506	0.588	0.511	0.000300804
U6JHY6	9	S	Anoctamin OS=Echinococcus granulosus OX=6210 GN=EGR_10154 PE=3 SV=1	EGR_10154	1	2.64168e-22	164.28	2	SGPLNMGS(1)FANLLGK	-6.5631	9	0.285981	0.291725	0.203913	1.61505	1.8242	1.77914	1.74314	1.61956	1.68173	0.294043	0.359479	0.302046	0.164	0.18	0.121	5.493	5.075	5.89	35.394	9.5591e-06
U6JHY6	363	S	Anoctamin OS=Echinococcus granulosus OX=6210 GN=EGR_10154 PE=3 SV=1	EGR_10154	1	1.94069e-23	176.58	2	TLLNDQWGS(1)LK	-0.50422	6	1.77686	1.77826	1.71985	0.240326	0.244247	0.240457	1.74314	1.61956	1.68173	0.294043	0.359479	0.302046	1.019	1.098	1.023	0.817	0.679	0.796	0.73	0.00716563
U6JHZ1	151	S	Transcription factor BTF3 OS=Echinococcus granulosus OX=6210 GN=EGR_10149 PE=3 SV=1	EGR_10149	1	5.67118e-144	186.38	2	DTAEDDDDDVPELVGDFEEKS(1)R	0.11838	14	0.999482	0.973937	0.857027	1.06307	1.07902	1.02746	0.49172	0.433724	0.46745	1.84463	2.1159	0.646569	2.033	2.246	1.833	0.576	0.51	1.589	0.438	0.0578152
U6JHZ1	59	S	Transcription factor BTF3 OS=Echinococcus granulosus OX=6210 GN=EGR_10149 PE=3 SV=1	EGR_10149	0.999987	0.00180033	63.947	2	LGINVIPS(1)IEEVNMYR	-1.5802	2	0.997002	1.003					0.49172	0.433724	0.46745	1.84463	2.1159	0.646569	2.028	2.313					0.001	0.001
U6JHZ1	83	S	Transcription factor BTF3 OS=Echinococcus granulosus OX=6210 GN=EGR_10149 PE=3 SV=1	EGR_10149	1	3.06272e-26	131.02	2	VQAS(1)PQANMFAVSGLAENK	2.0962	5	0.955193		0.816776	1.07087	1.08036	1.0768	0.49172	0.433724	0.46745	1.84463	2.1159	0.646569	1.943		1.747	0.581	0.511	1.665	0.498	0.179275
U6JHZ3	413	S	116 kDa U5 small nuclear ribonucleoprotein component OS=Echinococcus granulosus OX=6210 GN=EGR_08471 PE=3 SV=1	EGR_08471	0.982131	8.8944e-05	95.263	2	LCSELGIHLS(0.018)KS(0.982)EFK	-1.5287	4	0.517287	1.01347	1.46925				1.04512	1.08364	1.09309	0.923263	0.913074	0.941813	0.495	0.935	1.344				0.001	0.001
U6JHZ3	29	S	116 kDa U5 small nuclear ribonucleoprotein component OS=Echinococcus granulosus OX=6210 GN=EGR_08471 PE=3 SV=1	EGR_08471	0.873806	1.85131e-10	42.536	3	MDADLYDEFGNY(0.019)IGPNILS(0.107)DEEVEGDADS(0.874)VAEEEPEEK	-1.6598	1						1	1.04512	1.08364	1.09309	0.923263	0.913074	0.941813						1.062
U6JHZ7	122	S	Glycine cleavage system H protein OS=Echinococcus granulosus OX=6210 GN=EGR_08475 PE=3 SV=1	EGR_08475	0.999999	0.00730698	84.266	2	DKPSLLNKS(1)PEK	-3.0366	1				1			0.173472	0.202863	0.128103	1.56521	2.04075	1.88959				0.639
U6JHZ7	136	S	Glycine cleavage system H protein OS=Echinococcus granulosus OX=6210 GN=EGR_08475 PE=3 SV=1	EGR_08475	0.7966	7.54937e-06	59.122	2	VKPDS(0.797)S(0.203)DELDDLMTEEEYR	1.2656	3				0.959108	1.02809	1.0128	0.173472	0.202863	0.128103	1.56521	2.04075	1.88959				0.613	0.504	0.536	1000	0.001
U6JI20	227	S	Coproporphyrinogen oxidase OS=Echinococcus granulosus OX=6210 GN=EGR_09498 PE=3 SV=1	EGR_09498	0.870139	0.000351091	72.075	3	AACDAHS(0.87)PS(0.105)Y(0.023)Y(0.001)HDFK	0.49108	2	0.962428	1.03757					0.713131	0.734546	0.761612	1.24384	1.27006	1.27681	1.35	1.413					0.001	0.001
U6JI20	162	S	Coproporphyrinogen oxidase OS=Echinococcus granulosus OX=6210 GN=EGR_09498 PE=3 SV=1	EGR_09498	0.937237	4.37785e-21	141.88	2	FSVVGIS(0.937)S(0.063)VNHPR	0.35019	6	0.950667	1.07303	1.04456	0.967744	1.02199	0.942014	0.713131	0.734546	0.761612	1.24384	1.27006	1.27681	1.333	1.461	1.372	0.778	0.805	0.738	0.557	9.3956e-05
U6JI42	88	S	Dynein light chain OS=Echinococcus granulosus OX=6210 GN=EGR_04883 PE=3 SV=1	EGR_04883	1	0.000429952	70.552	2	S(1)LDENVEADFLYYVR	-0.45441	6				1.11165	0.939677	0.948675	1.43207	1.43863	1.46033	0.537848	0.585361	0.545757				2.067	1.605	1.738	1000	0.001
U6JI42	7	S	Dynein light chain OS=Echinococcus granulosus OX=6210 GN=EGR_04883 PE=3 SV=1	EGR_04883	1	1.82985e-87	231.82	2	S(1)NPDPTSCANKPR	-2.0475	14	1.61519	1.72481	1.66488	0.329968	0.327889	0.337261	1.43207	1.43863	1.46033	0.537848	0.585361	0.545757	1.128	1.199	1.14	0.613	0.56	0.618	0.517	5.62537e-05
U6JI50	84	S	Proliferating cell nuclear antigen OS=Echinococcus granulosus OX=6210 GN=EGR_04874 PE=3 SV=1	EGR_04874	0.898731	0.0148511	66.619	2	CAGS(0.899)T(0.097)DS(0.004)ITLK	-1.4236	2	0.987729		1.01227				0.38575	0.382087	0.353651	1.64454	1.66355	1.57042	2.561		2.862				0.001	0.001
U6JI51	4	S	Cytochrome b5 OS=Echinococcus granulosus OX=6210 GN=EGR_03584 PE=4 SV=1	EGR_03584	0.999586	2.21716e-06	46.206	2	GES(1)AVFSLEEVKK	-1.6602	1					1		0.281578	0.295485	0.292914	1.7464	1.70707	1.67656					0.586
U6JI56	229	S	Sarcoplasmic calcium-binding protein OS=Echinococcus granulosus OX=6210 GN=EGR_04869 PE=4 SV=1	EGR_04869	1	0.00444039	98.167	2	RLDLHGS(1)GK	-0.58901	3	0.913566	0.925429	1.16101				1.08462	1.15043	1.04373	0.885511	0.949518	0.886191	0.842	0.804	1.112				0.001	0.001
U6JI56	390	S	Sarcoplasmic calcium-binding protein OS=Echinococcus granulosus OX=6210 GN=EGR_04869 PE=4 SV=1	EGR_04869	0.999927	7.68784e-45	214.14	2	TFFGPVISQHS(1)R	-0.68868	8	0.820346	0.809091	1.44111	1.32242	0.905142	0.701897	1.08462	1.15043	1.04373	0.885511	0.949518	0.886191	0.756	0.703	1.381	1.493	0.953	0.792	1.14	0.642369
U6JI56	393	S	Sarcoplasmic calcium-binding protein OS=Echinococcus granulosus OX=6210 GN=EGR_04869 PE=4 SV=1	EGR_04869	0.982769	0.00253678	67.661	2	TFFGPVIS(0.062)QHS(0.955)RNS(0.983)LAE	2.0346	2			1.03295	0.967048			1.08462	1.15043	1.04373	0.885511	0.949518	0.886191			0.99	1.092			1.103
U6JI75	159	S	Neuronal calcium sensor OS=Echinococcus granulosus OX=6210 GN=EGR_04848 PE=4 SV=1	EGR_04848	1	0.00404448	73.262	2	MDS(1)NHDGVLTR	-2.6885	3		1.28857	1.22393	0.487501			0.725524	0.712826	0.745855	1.25284	1.29636	1.26659		1.808	1.641	0.389			0.226
U6JI80	2	S	Sodium/potassium-transporting ATPase subunit beta-2 OS=Echinococcus granulosus OX=6210 GN=EGR_08763 PE=3 SV=1	EGR_08763	0.911904	1.60952e-07	90.828	2	S(0.912)MQDFS(0.088)DNLSTLSYIPPSR	0.35552	1	1						1.2393	1.29808	1.28182	0.8203	0.775961	0.584539	0.807
U6JI80	7	S	Sodium/potassium-transporting ATPase subunit beta-2 OS=Echinococcus granulosus OX=6210 GN=EGR_08763 PE=3 SV=1	EGR_08763	0.970993	7.65327e-14	110.09	2	S(0.029)MQDFS(0.971)DNLSTLSYIPPSR	1.3372	9	0.329677	1.38172	1.1878	1.01183	1.08792	1.00106	1.2393	1.29808	1.28182	0.8203	0.775961	0.584539	0.266	1.064	0.927	1.233	1.402	1.713	1.926	0.147853
U6JIB2	278	S	Putative rRNA-processing protein EBP2 OS=Echinococcus granulosus OX=6210 GN=EGR_08762 PE=3 SV=1	EGR_08762	0.999953	7.09473e-124	275.16	2	DEVSVLTHTAS(1)AER	0.48956	8	0.329349	0.36599	0.370387	1.63348	1.63374	1.66705	0.290939	0.333415	0.360353	1.72819	1.74693	1.54018	1.132	1.098	1.028	0.945	0.935	1.082	0.909	0.15321
U6JIB2	6	S	Putative rRNA-processing protein EBP2 OS=Echinococcus granulosus OX=6210 GN=EGR_08762 PE=3 SV=1	EGR_08762	0.984062	4.22342e-07	83.077	2	S(0.375)DT(0.64)ES(0.984)ESELQELLSVPGVYK	0.83612	2				1.28141		0.718592	0.290939	0.333415	0.360353	1.72819	1.74693	1.54018				0.741		0.467	1000	0.001
U6JIC8	564	S	Heat shock 70 kDa protein 4 OS=Echinococcus granulosus OX=6210 GN=EGR_08863 PE=3 SV=1	EGR_08863	0.997957	0.00681097	103.23	2	DKIS(0.998)ES(0.002)DR	0.57424	4	1.02934	0.970663					0.774361	0.755142	0.759598	1.23154	1.26043	1.21894	1.329	1.285					0.001	0.001
U6JIC8	363	S	Heat shock 70 kDa protein 4 OS=Echinococcus granulosus OX=6210 GN=EGR_08863 PE=3 SV=1	EGR_08863	1	3.31121e-14	103.1	3	ELNKS(1)INPDEAVAYGAAVQAAILTGDK	2.0592	4	0.917254	1.12368	0.959069				0.774361	0.755142	0.759598	1.23154	1.26043	1.21894	1.185	1.488	1.263				0.001	0.001
U6JIC8	308	S	Heat shock 70 kDa protein 4 OS=Echinococcus granulosus OX=6210 GN=EGR_08863 PE=3 SV=1	EGR_08863	1	0.00142526	88.734	2	FEELCS(1)DLFR	-1.2175	3	1.12602	0.951311	0.922666				0.774361	0.755142	0.759598	1.23154	1.26043	1.21894	1.454	1.26	1.215				0.001	0.001
U6JIC8	463	S	Heat shock 70 kDa protein 4 OS=Echinococcus granulosus OX=6210 GN=EGR_08863 PE=3 SV=1	EGR_08863	1	0.000843705	84.999	2	FELS(1)GIPPAPR	-3.7086	2	1.20392					0.796081	0.774361	0.755142	0.759598	1.23154	1.26043	1.21894	1.555					0.653	0.42
U6JIC8	512	S	Heat shock 70 kDa protein 4 OS=Echinococcus granulosus OX=6210 GN=EGR_08863 PE=3 SV=1	EGR_08863	1	4.90838e-05	148.69	2	GRLS(1)KEEIER	-1.7243	2		0.675054			1.32495		0.774361	0.755142	0.759598	1.23154	1.26043	1.21894		0.894			1.051		1.176
U6JIC8	140	S	Heat shock 70 kDa protein 4 OS=Echinococcus granulosus OX=6210 GN=EGR_08863 PE=3 SV=1	EGR_08863	1	9.54766e-26	180.81	2	KVS(1)DAVVTVPAYFNDSQR	3.1181	12	0.516394	0.537976	0.485555	1.45811	1.52214	1.47983	0.774361	0.755142	0.759598	1.23154	1.26043	1.21894	0.667	0.712	0.639	1.184	1.208	1.214	1.787	5.64459e-05
U6JIC8	153	S	Heat shock 70 kDa protein 4 OS=Echinococcus granulosus OX=6210 GN=EGR_08863 PE=3 SV=1	EGR_08863	0.843299	0.00151298	50.116	2	VSDAVVT(0.053)VPAY(0.103)FNDS(0.843)QR	-1.147	2				0.933125	1.06687		0.774361	0.755142	0.759598	1.23154	1.26043	1.21894				0.758	0.846		1000	0.001
U6JIC8	239	S	Heat shock 70 kDa protein 4 OS=Echinococcus granulosus OX=6210 GN=EGR_08863 PE=3 SV=1	EGR_08863	1	0.00189374	84.999	2	LVS(1)HFVEEFK	-3.5829	6	0.899292	1.01673	1.13669	0.994526	0.935229	1.01753	0.774361	0.755142	0.759598	1.23154	1.26043	1.21894	1.161	1.346	1.496	0.808	0.742	0.835	0.596	0.00323931
U6JIC8	639	S	Heat shock 70 kDa protein 4 OS=Echinococcus granulosus OX=6210 GN=EGR_08863 PE=3 SV=1	EGR_08863	0.777282	7.21409e-34	102.17	2	MYQEAGGAGGMPGGMPGGMPGGGGMGGAS(0.777)S(0.223)GGR	-0.036168	11	1.64069	1.74996	1.49254	0.49557	0.276873	0.344366	0.774361	0.755142	0.759598	1.23154	1.26043	1.21894	2.119	2.317	1.965	0.402	0.22	0.283	0.141	0.000394383
U6JIC8	640	S	Heat shock 70 kDa protein 4 OS=Echinococcus granulosus OX=6210 GN=EGR_08863 PE=3 SV=1	EGR_08863	0.870087	2.12577e-25	97.693	3	MYQEAGGAGGMPGGMPGGMPGGGGMGGAS(0.13)S(0.87)GGR	-0.036501	4		1.3491		0.650895			0.774361	0.755142	0.759598	1.23154	1.26043	1.21894		1.787		0.529			0.296
U6JIC8	64	S	Heat shock 70 kDa protein 4 OS=Echinococcus granulosus OX=6210 GN=EGR_08863 PE=3 SV=1	EGR_08863	0.872238	1.53182e-11	99.442	2	NQVAMNPS(0.872)NT(0.128)VFDAK	2.9186	6	1.1973	1.37797	1.38539	0.666662	0.642009	0.730665	0.774361	0.755142	0.759598	1.23154	1.26043	1.21894	1.546	1.825	1.824	0.541	0.509	0.599	0.317	9.5011e-05
U6JIC8	602	S	Heat shock 70 kDa protein 4 OS=Echinococcus granulosus OX=6210 GN=EGR_08863 PE=3 SV=1	EGR_08863	0.999951	0.000776385	82.725	2	QKELES(1)VCNPIITK	-2.8635	1					1		0.774361	0.755142	0.759598	1.23154	1.26043	1.21894					0.793
U6JIC8	2	S	Heat shock 70 kDa protein 4 OS=Echinococcus granulosus OX=6210 GN=EGR_08863 PE=3 SV=1	EGR_08863	1	4.14854e-68	151.68	2	S(1)KGPAVGIDLGTTFSCVGVFQHGK	-0.53025	8	1.46615	1.64807	1.42513	0.286741		0.173904	0.774361	0.755142	0.759598	1.23154	1.26043	1.21894	1.893	2.182	1.876	0.233		0.143	0.095	0.00113692
U6JIC8	235	S	Heat shock 70 kDa protein 4 OS=Echinococcus granulosus OX=6210 GN=EGR_08863 PE=3 SV=1	EGR_08863	0.999999	0.00106525	96.183	2	STAGDTHLGGEDFDS(1)R	-0.28997	3	0.923206	1.05354	1.02325				0.774361	0.755142	0.759598	1.23154	1.26043	1.21894	1.192	1.395	1.347				0.001	0.001
U6JID6	48	S	Expressed conserved protein OS=Echinococcus granulosus OX=6210 GN=EGR_08852 PE=4 SV=1	EGR_08852	0.999996	6.41593e-06	132.01	2	KNS(1)ELNTLIDK	-0.95834	3				0.956863	1.02248	1.02066
U6JIF2	162	S	Fatty acid binding protein FABP2 OS=Echinococcus granulosus OX=6210 GN=EGR_08627 PE=3 SV=1	EGR_08627	0.999491	3.24045e-164	273.74	2	SSEQPTS(0.999)PTSIEELDNTNSTK	-0.54898	4	0.340289	0.262507		1.7251		1.6721	0.431834	0.441559	0.438041	1.52729	1.68715	1.47412	0.788	0.594		1.13		1.134	1.638	0.0705317
U6JIF2	165	S	Fatty acid binding protein FABP2 OS=Echinococcus granulosus OX=6210 GN=EGR_08627 PE=3 SV=1	EGR_08627	0.91681	5.05547e-17	106.93	2	SSEQPTSPT(0.083)S(0.917)IEELDNTNSTK	1.6378	2					0.998397	1.0016	0.431834	0.441559	0.438041	1.52729	1.68715	1.47412					0.592	0.679	1000	0.001
U6JIF2	36	S	Fatty acid binding protein FABP2 OS=Echinococcus granulosus OX=6210 GN=EGR_08627 PE=3 SV=1	EGR_08627	0.997362	0.00685306	47.491	2	T(0.001)LNVS(0.997)KPVLT(0.002)FAR	-1.114	3	0.88261	1.01159	1.1058				0.431834	0.441559	0.438041	1.52729	1.68715	1.47412	2.044	2.291	2.524				0.001	0.001
U6JIG2	265	S	Succinate dehydrogenase [ubiquinone] iron-sulfur subunit, mitochondrial OS=Echinococcus granulosus OX=6210 GN=EGR_08639 PE=3 SV=1	EGR_08639	0.999999	0.00224541	101.45	2	MLIHYNS(1)YK	-0.19471	1						1	0.683577	0.615606	0.5889	1.33985	1.39607	1.376						0.727
U6JIH0	174	S	Mortality factor 4 protein 1 OS=Echinococcus granulosus OX=6210 GN=EGR_05907 PE=4 SV=1	EGR_05907	1	8.84899e-80	178.51	2	S(1)IAS(0.999)IT(0.001)GETEEGFLK	-0.30089	10	0.597312	0.544834	0.433119	1.47652	1.54504	1.40317	0.702438	1.04346	0.973316	1.00101	1.29548	0.984298	0.85	0.522	0.445	1.475	1.193	1.426	2.253	0.0145634
U6JIH0	177	S	Mortality factor 4 protein 1 OS=Echinococcus granulosus OX=6210 GN=EGR_05907 PE=4 SV=1	EGR_05907	0.998904	0.000229532	89.923	2	S(1)IAS(0.999)IT(0.001)GETEEGFLK	-0.30089	4	1.25996			0.861401	0.947999	0.930636	0.702438	1.04346	0.973316	1.00101	1.29548	0.984298	1.794			0.861	0.732	0.945	0.472
U6JIH2	218	S	Homeobox protein SIX6 OS=Echinococcus granulosus OX=6210 GN=EGR_08541 PE=4 SV=1	EGR_08541	0.959221	0.00170919	74.643	2	ILPT(0.004)EES(0.959)DEEIS(0.035)VDT(0.002)K	-4.3716	2				1.01386		0.986142
U6JII8	9	S	Elongin-C OS=Echinococcus granulosus OX=6210 GN=EGR_10345 PE=3 SV=1	EGR_10345	0.996381	1.28095e-124	188.68	2	T(0.004)ES(0.996)PQEAVFGGAEGPDAMYVK	-0.68171	26	1.1314	1.10722	1.09216	0.860444	0.878511	0.930263	0.670764	0.651475	0.61893	1.28515	1.31115	1.46254	1.687	1.7	1.765	0.67	0.67	0.636	0.384	1.74562e-06
U6JIM9	161	S	Annexin OS=Echinococcus granulosus OX=6210 GN=EGR_00674 PE=3 SV=1	EGR_00674	0.938572	0.00577488	43.904	3	FIS(0.008)T(0.022)HRPEY(0.031)S(0.939)AEQIK	-2.4991	1		1					1.36887	1.40848	1.39909	0.593588	0.631663	0.598313		0.71
U6JIM9	214	S	Annexin OS=Echinococcus granulosus OX=6210 GN=EGR_00674 PE=3 SV=1	EGR_00674	0.989558	0.000865262	98.167	2	ILCT(0.01)AS(0.99)VLDIR	-2.2714	3	0.95877	0.976732	1.0645				1.36887	1.40848	1.39909	0.593588	0.631663	0.598313	0.7	0.693	0.761				0.001	0.001
U6JIM9	167	S	Annexin OS=Echinococcus granulosus OX=6210 GN=EGR_00674 PE=3 SV=1	EGR_00674	0.900913	0.000585145	42.959	2	S(0.901)AAAT(0.099)GHWEDLIDMQQVER	4.8345	1	1						1.36887	1.40848	1.39909	0.593588	0.631663	0.598313	0.731
U6JIU8	299	S	Cysteine and glycine-rich protein OS=Echinococcus granulosus OX=6210 GN=EGR_09687 PE=4 SV=1	EGR_09687	1	1.01544e-41	162.41	2	AES(1)VEALGQVFHSSCFR	1.6698	3				0.947982	0.986974	1.06504
U6JIU8	89	S	Cysteine and glycine-rich protein OS=Echinococcus granulosus OX=6210 GN=EGR_09687 PE=4 SV=1	EGR_09687	0.968758	0.0125565	67.881	1	FYET(0.031)S(0.969)VER	-3.3795	3					0.845886	1.15411
U6JIU8	289	S	Cysteine and glycine-rich protein OS=Echinococcus granulosus OX=6210 GN=EGR_09687 PE=4 SV=1	EGR_09687	1	0.000842694	102.57	2	IGGSDCQS(1)CER	-2.182	3				0.91778	0.956996	1.12522
U6JIU8	192	S	Cysteine and glycine-rich protein OS=Echinococcus granulosus OX=6210 GN=EGR_09687 PE=4 SV=1	EGR_09687	1	1.11077e-08	117.03	2	KAS(1)QENPSTDPK	-1.9342	2				1.03549	0.964507
U6JIU8	51	S	Cysteine and glycine-rich protein OS=Echinococcus granulosus OX=6210 GN=EGR_09687 PE=4 SV=1	EGR_09687	0.973514	8.53085e-07	108.44	3	RHDS(0.974)PS(0.026)VIST(0.075)AS(0.529)Y(0.366)ET(0.029)FYTK	-0.96406	6				1.07585	0.957351	0.966797
U6JIU8	59	S	Cysteine and glycine-rich protein OS=Echinococcus granulosus OX=6210 GN=EGR_09687 PE=4 SV=1	EGR_09687	0.888545	1.62597e-06	108.44	3	RHDS(0.894)PS(0.106)VIS(0.001)T(0.105)AS(0.889)YET(0.005)FYTK	-0.94556	3				1.1642	0.930827	0.904969
U6JIU8	343	S	Cysteine and glycine-rich protein OS=Echinococcus granulosus OX=6210 GN=EGR_09687 PE=4 SV=1	EGR_09687	0.999773	0.0165093	75.474	2	RLS(1)LLTFR	-2.9525	3				1.01049	0.98923	1.00028
U6JIU8	4	S	Cysteine and glycine-rich protein OS=Echinococcus granulosus OX=6210 GN=EGR_09687 PE=4 SV=1	EGR_09687	0.778159	1.27026e-05	128.28	2	S(0.778)KS(0.213)AT(0.009)DPVGESK	-0.31751	2					1.00575	0.994246
U6JIU8	6	S	Cysteine and glycine-rich protein OS=Echinococcus granulosus OX=6210 GN=EGR_09687 PE=4 SV=1	EGR_09687	0.933001	0.000107779	82.725	2	S(0.058)KS(0.933)AT(0.009)DPVGESK	-2.7492	1				1
U6JIU8	23	S	Cysteine and glycine-rich protein OS=Echinococcus granulosus OX=6210 GN=EGR_09687 PE=4 SV=1	EGR_09687	0.997046	0.000110979	89.359	2	S(0.001)LS(0.997)VS(0.001)EPLDIELR	0.19239	3				1.01219	0.966586	1.02122
U6JIW0	122	S	Profilin OS=Echinococcus granulosus OX=6210 GN=EGR_04103 PE=3 SV=1	EGR_04103	0.802242	6.33977e-05	107.46	2	LLATAGNAMAEHLS(0.802)HS(0.198)GY	2.159	2	0.874251	1.12575					1.30414	0.915187	1.3817	0.854847	0.727637	0.816497	0.67	1.23					0.001	0.001
U6JIW0	124	S	Profilin OS=Echinococcus granulosus OX=6210 GN=EGR_04103 PE=3 SV=1	EGR_04103	0.918939	0.000144642	78.673	2	LLATAGNAMAEHLS(0.081)HS(0.919)GY	-2.6647	3	1.0092		0.990802				1.30414	0.915187	1.3817	0.854847	0.727637	0.816497	0.774		0.717				0.001	0.001
U6JIW0	98	S	Profilin OS=Echinococcus granulosus OX=6210 GN=EGR_04103 PE=3 SV=1	EGR_04103	0.999759	5.25591e-05	113.34	2	TMVIITGNS(1)KPK	-2.7866	3	0.917392	1.04668	1.03593				1.30414	0.915187	1.3817	0.854847	0.727637	0.816497	0.703	1.144	0.75				0.001	0.001
U6JIX2	68	S	ATP synthase-coupling factor 6, mitochondrial OS=Echinococcus granulosus OX=6210 GN=EGR_08199 PE=3 SV=1	EGR_08199	1	0.00351166	101.45	2	SLKDS(1)LEK	-1.5594	6	1.19517	1.18588	1.19994	0.78332	0.819158	0.816536	0.976034	0.990756	1.81124	0.619231	0.695307	0.907432	1.225	1.197	0.662	1.265	1.178	0.9	1.084	0.6591
U6JJ11	624	S	Pre-mRNA-processing factor 39 OS=Echinococcus granulosus OX=6210 GN=EGR_06781 PE=4 SV=1	EGR_06781	0.992286	1.64476e-16	150.11	2	NT(0.008)S(0.992)AAGAFKPIEGGK	-0.88427	6				0.987787	0.99287	1.01934	1.04081	0.878224	1.27171	0.941884	0.951675	0.915703				1.049	1.043	1.113	1000	0.001
U6JJ11	519	S	Pre-mRNA-processing factor 39 OS=Echinococcus granulosus OX=6210 GN=EGR_06781 PE=4 SV=1	EGR_06781	0.999991	7.36503e-120	224.63	2	SSYKPS(1)PDVTNDTSDSNCVK	-2.8379	8	1.22825	1.15973	0.910957	0.701063			1.04081	0.878224	1.27171	0.941884	0.951675	0.915703	1.18	1.321	0.716	0.744			0.694
U6JJ11	607	S	Pre-mRNA-processing factor 39 OS=Echinococcus granulosus OX=6210 GN=EGR_06781 PE=4 SV=1	EGR_06781	0.999579	2.70459e-26	159.44	2	TDIGDAS(1)VGS(1)DS(1)PPVVIGR	0.038904	10	1.41849	0.847997		0.952598	0.91317	0.867742	1.04081	0.878224	1.27171	0.941884	0.951675	0.915703	1.363	0.966		1.011	0.96	0.948	0.836	0.295563
U6JJ11	610	S	Pre-mRNA-processing factor 39 OS=Echinococcus granulosus OX=6210 GN=EGR_06781 PE=4 SV=1	EGR_06781	0.999998	0	351.48	2	TDIGDAS(1)VGS(1)DS(1)PPVVIGR	0.038904	19	1.42478	1.19966	1.33341	0.713831	0.671871	0.656447	1.04081	0.878224	1.27171	0.941884	0.951675	0.915703	1.369	1.366	1.049	0.758	0.706	0.717	0.576	0.0039347
U6JJ11	612	S	Pre-mRNA-processing factor 39 OS=Echinococcus granulosus OX=6210 GN=EGR_06781 PE=4 SV=1	EGR_06781	0.999999	3.03263e-46	160.07	2	TDIGDAS(1)VGS(1)DS(1)PPVVIGR	0.038904	20	1.1675	1.25549	1.31195	0.599774	0.619634	1.04565	1.04081	0.878224	1.27171	0.941884	0.951675	0.915703	1.122	1.43	1.032	0.637	0.651	1.142	0.678	0.123831
U6JJ11	195	S	Pre-mRNA-processing factor 39 OS=Echinococcus granulosus OX=6210 GN=EGR_06781 PE=4 SV=1	EGR_06781	0.999994	0.0212539	60	2	VS(1)PVAGTAMR	-4.1998	2	1.07487		0.925127				1.04081	0.878224	1.27171	0.941884	0.951675	0.915703	1.033		0.727				0.001	0.001
U6JJ13	571	S	Threonyl-tRNA synthetase OS=Echinococcus granulosus OX=6210 GN=EGR_06754 PE=3 SV=1	EGR_06754	0.988617	2.70901e-09	68.199	2	FDLTYQT(0.003)GDAPS(0.989)VDGECS(0.004)T(0.004)ILK	1.0444	3	1.06686	1.09134	0.841804				0.469623	0.449722	0.467429	1.53201	1.5537	1.52751	2.272	2.427	1.801				0.001	0.001
U6JJ13	197	S	Threonyl-tRNA synthetase OS=Echinococcus granulosus OX=6210 GN=EGR_06754 PE=3 SV=1	EGR_06754	1	0.00324468	88.24	2	LCNS(1)IINEK	-0.35088	5	1.04791	1.08186	1.07536	0.873104		0.921759	0.469623	0.449722	0.467429	1.53201	1.5537	1.52751	2.231	2.406	2.301	0.57		0.603	0.254	3.72366e-05
U6JJ13	375	S	Threonyl-tRNA synthetase OS=Echinococcus granulosus OX=6210 GN=EGR_06754 PE=3 SV=1	EGR_06754	1	0.00211901	92.445	2	LWEIS(1)GHWK	-0.38519	2	1.19386			0.806142			0.469623	0.449722	0.467429	1.53201	1.5537	1.52751	2.542			0.526			0.207
U6JJ13	435	S	Threonyl-tRNA synthetase OS=Echinococcus granulosus OX=6210 GN=EGR_06754 PE=3 SV=1	EGR_06754	0.999941	0.00343214	64.21	2	NEFS(1)GALTGLTR	-2.1742	5	0.761602	0.693185	0.731921	1.44081	1.37248		0.469623	0.449722	0.467429	1.53201	1.5537	1.52751	1.622	1.541	1.566	0.94	0.883		0.578	0.000372669
U6JJ25	273	S	Zinc finger protein 622 OS=Echinococcus granulosus OX=6210 GN=EGR_06767 PE=4 SV=1	EGR_06767	1	5.24207e-07	153.33	2	RGQS(1)LPPIAR	-2.5075	8	1.33071	1.40354	1.41551	0.633868	0.631648	0.584727	0.961879	1.00458	1.00305			1.03049	1.383	1.397	1.411			0.567	0.406
U6JJ25	59	S	Zinc finger protein 622 OS=Echinococcus granulosus OX=6210 GN=EGR_06767 PE=4 SV=1	EGR_06767	0.970086	9.61451e-20	130.17	3	KHELLDSVGAS(0.97)GS(0.03)DSIPQDK	-1.3308	4	0.999896	0.990692	1.00941				0.961879	1.00458	1.00305			1.03049	1.04	0.986	1.006				0.001	0.001
U6JJ25	61	S	Zinc finger protein 622 OS=Echinococcus granulosus OX=6210 GN=EGR_06767 PE=4 SV=1	EGR_06767	0.922369	6.12862e-19	133.18	2	KHELLDSVGAS(0.015)GS(0.922)DS(0.062)IPQDK	-1.6559	3	1.10101		0.898987				0.961879	1.00458	1.00305			1.03049	1.145		0.896				0.001	0.001
U6JJ25	63	S	Zinc finger protein 622 OS=Echinococcus granulosus OX=6210 GN=EGR_06767 PE=4 SV=1	EGR_06767	0.814202	1.97092e-07	102.89	2	KHELLDSVGAS(0.007)GS(0.179)DS(0.814)IPQDK	-1.9275	1		1					0.961879	1.00458	1.00305			1.03049		0.995
U6JJ25	364	S	Zinc finger protein 622 OS=Echinococcus granulosus OX=6210 GN=EGR_06767 PE=4 SV=1	EGR_06767	0.999999	0.000111898	147.02	2	RLS(1)AIETIR	-3.1224	6	1.19974	1.23746	1.17542	0.776767	0.807396	0.803219	0.961879	1.00458	1.00305			1.03049	1.247	1.232	1.172			0.779	0.64
U6JJ25	120	S	Zinc finger protein 622 OS=Echinococcus granulosus OX=6210 GN=EGR_06767 PE=4 SV=1	EGR_06767	0.993075	1.30449e-134	222.82	2	YDEQEEAGVTNMKDS(0.993)DT(0.007)ER	-3.4184	20	1.69851	1.37336	1.3108	0.526264	0.570531	0.520542	0.961879	1.00458	1.00305			1.03049	1.766	1.367	1.307			0.505	0.341
U6JJC0	436	S	Hypothetical protein OS=Spirometra erinaceieuropaei OX=99802 GN=SERJ2_LOCUS20681 PE=4 SV=1	SERJ2_LOCUS20681	0.999978	0.0110122	68.548	2	IS(1)PGPISSSR	-1.9588	2		1.05804	0.941957
U6JJC0	154	S	Hypothetical protein OS=Spirometra erinaceieuropaei OX=99802 GN=SERJ2_LOCUS20681 PE=4 SV=1	SERJ2_LOCUS20681	1	4.4808e-07	128.11	2	LDIPLDS(1)PQPT(1)PPKR	0.33893	10	1.40885	1.7985	1.22431		0.258986	0.309351
U6JJC0	333	S	Hypothetical protein OS=Spirometra erinaceieuropaei OX=99802 GN=SERJ2_LOCUS20681 PE=4 SV=1	SERJ2_LOCUS20681	0.996485	0.000566336	126.21	2	LDT(0.003)S(0.996)LSDSLFK	-1.6892	3	1.03757	0.990761	0.97167
U6JJC0	335	S	Hypothetical protein OS=Spirometra erinaceieuropaei OX=99802 GN=SERJ2_LOCUS20681 PE=4 SV=1	SERJ2_LOCUS20681	0.871475	0.00103069	87.573	2	LDTS(0.011)LS(0.871)DS(0.117)LFK	-3.939	2	0.99551	1.00449
U6JJC0	95	S	Hypothetical protein OS=Spirometra erinaceieuropaei OX=99802 GN=SERJ2_LOCUS20681 PE=4 SV=1	SERJ2_LOCUS20681	0.999979	0.000852112	104.04	2	QNLS(1)PTDAQVR	-3.2901	3	1.10658	0.967388	0.926035
U6JJC0	429	S	Hypothetical protein OS=Spirometra erinaceieuropaei OX=99802 GN=SERJ2_LOCUS20681 PE=4 SV=1	SERJ2_LOCUS20681	0.999999	0.00023582	119.79	2	QSIHCLS(1)PPLAR	-0.50685	4	0.900388	1.07311	1.0265
U6JJC0	216	S	Hypothetical protein OS=Spirometra erinaceieuropaei OX=99802 GN=SERJ2_LOCUS20681 PE=4 SV=1	SERJ2_LOCUS20681	0.980053	0.00174838	76.009	2	RPTYVS(0.001)S(0.019)S(0.98)PLR	-0.23657	3	1.07086	1.01088	0.918258
U6JJC0	184	S	Hypothetical protein OS=Spirometra erinaceieuropaei OX=99802 GN=SERJ2_LOCUS20681 PE=4 SV=1	SERJ2_LOCUS20681	0.999113	0.000681509	59.868	2	S(0.448)FS(0.552)PPPAYIY(0.001)GQNRPHS(0.999)AK	1.2091	1			1
U6JJC0	445	S	Hypothetical protein OS=Spirometra erinaceieuropaei OX=99802 GN=SERJ2_LOCUS20681 PE=4 SV=1	SERJ2_LOCUS20681	0.999998	0.00527821	67.548	2	S(1)LAEHTYDR	-1.2537	2		1.01361	0.986387
U6JJC0	356	S	Hypothetical protein OS=Spirometra erinaceieuropaei OX=99802 GN=SERJ2_LOCUS20681 PE=4 SV=1	SERJ2_LOCUS20681	0.878227	0.00109256	90.306	2	YSVS(0.01)S(0.878)PT(0.111)AR	-0.33639	3	1.0241	0.968336	1.00757
U6JJC7	145	S	PQ-loop repeat-containing protein 2 OS=Echinococcus granulosus OX=6210 GN=EGR_04241 PE=4 SV=1	EGR_04241	1	0.0214347	76.85	2	EKEIS(1)VR	-1.3574	3	0.530865			1.23231	1.23682		0.968257		1.15537	0.930085	1.00505	0.941231	0.548			1.325	1.231		2.332
U6JJC7	316	S	PQ-loop repeat-containing protein 2 OS=Echinococcus granulosus OX=6210 GN=EGR_04241 PE=4 SV=1	EGR_04241	1	2.83171e-135	195.55	2	MDAEEGFEFAS(1)EDDEGS(1)IRG	0.35061	19	1.63841	1.43909	1.26194	0.567538	0.544604	0.548417	0.968257		1.15537	0.930085	1.00505	0.941231	1.692		1.092	0.61	0.542	0.583	0.415	0.0149018
U6JJC7	322	S	PQ-loop repeat-containing protein 2 OS=Echinococcus granulosus OX=6210 GN=EGR_04241 PE=4 SV=1	EGR_04241	1	3.27397e-10	110.95	2	MDAEEGFEFAS(1)EDDEGS(1)IRG	0.35061	5	1.34675	0.886344	0.766908				0.968257		1.15537	0.930085	1.00505	0.941231	1.391		0.664				0.001	0.001
U6JJD2	502	S	Immunoglobulin E set OS=Echinococcus granulosus OX=6210 GN=EGR_09343 PE=4 SV=1	EGR_09343	0.997071	0.0106912	55.754	2	AT(0.002)S(0.997)PLT(0.001)TEK	-2.0868	2					1
U6JJD2	200	S	Immunoglobulin E set OS=Echinococcus granulosus OX=6210 GN=EGR_09343 PE=4 SV=1	EGR_09343	0.903109	4.1721e-17	76.307	2	DKDDGASVAESSLSMY(0.001)S(0.016)T(0.079)AS(0.903)GK	-1.4777	3				0.818152		1.18185
U6JJD2	173	S	Immunoglobulin E set OS=Echinococcus granulosus OX=6210 GN=EGR_09343 PE=4 SV=1	EGR_09343	0.929381	0.0113561	74.486	2	LS(0.929)S(0.071)HLHR	0.34316	3				1.04424	0.952797	1.00297
U6JJD2	377	S	Immunoglobulin E set OS=Echinococcus granulosus OX=6210 GN=EGR_09343 PE=4 SV=1	EGR_09343	0.999998	0.00130961	97.277	2	NLS(1)PSIMR	-1.1972	7	1.20181	1.24335	1.25119	0.780837	0.768639	0.754173
U6JJD2	309	S	Immunoglobulin E set OS=Echinococcus granulosus OX=6210 GN=EGR_09343 PE=4 SV=1	EGR_09343	0.999987	0.00152559	133.07	2	RRS(1)EYETPLK	-0.79645	6		0.37306	0.350759	1.34832	1.44426	1.4836
U6JJD2	158	S	Immunoglobulin E set OS=Echinococcus granulosus OX=6210 GN=EGR_09343 PE=4 SV=1	EGR_09343	0.963366	0.0222276	55.604	2	SSGT(0.036)S(0.963)IIGSNR	-5.0107	1						1
U6JJE1	298	S	Mitochondrial trans 2 enoyl coenzyme A reductase OS=Echinococcus granulosus OX=6210 GN=EGR_09361 PE=4 SV=1	EGR_09361	1	0.000853959	66.509	3	RNQS(1)HLAEEIQAR	-3.0142	3	0.984433		1.01557				1.42275	1.36147	1.34053	0.578786	0.678765	0.617694	0.692		0.758				0.001	0.001
U6JJH2	540	S	RNA-binding protein 25 OS=Echinococcus granulosus OX=6210 GN=EGR_03450 PE=4 SV=1	EGR_03450	0.939778	0.000325868	103.63	2	KDS(0.94)S(0.052)T(0.008)FLFSMSSK	1.9523	1						1	0.945999	0.788531	0.839763	1.23651	1.08148	1.10772						0.903
U6JJH2	295	S	RNA-binding protein 25 OS=Echinococcus granulosus OX=6210 GN=EGR_03450 PE=4 SV=1	EGR_03450	0.981861	0.0388162	121.86	2	SRS(0.982)PS(0.018)REPPK	2.7586	1	1						0.945999	0.788531	0.839763	1.23651	1.08148	1.10772	1.057
U6JJH2	210	S	RNA-binding protein 25 OS=Echinococcus granulosus OX=6210 GN=EGR_03450 PE=4 SV=1	EGR_03450	1	2.16077e-210	311.53	3	TALQNILQEAVDAYQLGHES(1)PNR	2.7509	15	1.98341	1.88153	2.02127	0.0438187	0.031801	0.0381703	0.945999	0.788531	0.839763	1.23651	1.08148	1.10772	2.097	2.386	2.407	0.035	0.029	0.034	0.014	5.33733e-07
U6JJI6	431	S	Rhodopsin orphan GPCR OS=Echinococcus granulosus OX=6210 GN=EGR_06357 PE=4 SV=1	EGR_06357	0.997966	0.00706067	55.804	3	ART(0.987)PEMS(0.015)HQAS(0.998)PIER	-3.4409	1		1
U6JJK6	95	S	Phospholipid transporting ATPase VA OS=Echinococcus granulosus OX=6210 GN=EGR_08796 PE=4 SV=1	EGR_08796	1	3.32409e-06	147.19	2	KHPQHS(1)LDD	3.803	4	1.34569	0.654314					1.20486	1.2687	1.23739	0.723261	0.779896	0.785888	1.117	0.516					0.001	0.001
U6JJK6	5	S	Phospholipid transporting ATPase VA OS=Echinococcus granulosus OX=6210 GN=EGR_08796 PE=4 SV=1	EGR_08796	0.999625	0.00184354	56.064	2	PERS(1)ELQNSSDAQSLSR	-0.87208	2	1.06227		0.937733				1.20486	1.2687	1.23739	0.723261	0.779896	0.785888	0.882		0.758				0.001	0.001
U6JJK6	10	S	Phospholipid transporting ATPase VA OS=Echinococcus granulosus OX=6210 GN=EGR_08796 PE=4 SV=1	EGR_08796	0.948416	2.02771e-09	135.89	2	SELQNS(0.948)S(0.052)DAQSLSR	-0.76325	3	1.26225	0.951537	0.786214				1.20486	1.2687	1.23739	0.723261	0.779896	0.785888	1.048	0.75	0.635				0.001	0.001
U6JJK6	11	S	Phospholipid transporting ATPase VA OS=Echinococcus granulosus OX=6210 GN=EGR_08796 PE=4 SV=1	EGR_08796	0.884468	2.83939e-08	118.87	2	SELQNS(0.052)S(0.884)DAQS(0.052)LS(0.011)R	-2.0431	2	1.25305					0.746949	1.20486	1.2687	1.23739	0.723261	0.779896	0.785888	1.04					0.95	0.913
U6JJM2	111	S	Prohibitin OS=Echinococcus granulosus OX=6210 GN=EGR_06319 PE=3 SV=1	EGR_06319	0.998745	0.0316267	44.16	2	IY(0.001)S(0.999)NLGFDYEER	3.7788	1		1					1.10931	0.897011	1.10337	0.948485	0.983318	0.958506		1.115
U6JJM2	233	S	Prohibitin OS=Echinococcus granulosus OX=6210 GN=EGR_06319 PE=3 SV=1	EGR_06319	0.98482	2.49617e-10	111.98	2	SFGS(0.985)S(0.015)GDGLIELR	-2.2089	6	0.912133	0.934013	0.933993	1.07681	1.1154	1.02765	1.10931	0.897011	1.10337	0.948485	0.983318	0.958506	0.822	1.041	0.846	1.135	1.134	1.072	1.233	0.0487725
U6JJY6	45	S	cGMP-dependent protein kinase OS=Echinococcus granulosus OX=6210 GN=EGR_06839 PE=3 SV=1	EGR_06839	0.887483	0.00911931	76.85	2	NLAS(0.113)S(0.887)FPR	-1.5633	3		0.800033	0.710166			1.4898
U6JK28	78	S	Expressed conserved protein OS=Echinococcus granulosus OX=6210 GN=EGR_09500 PE=4 SV=1	EGR_09500	0.981307	0.00121775	73.948	2	LILS(0.981)QNS(0.019)IAHVLDS(1)PR	-0.67875	4					0.945094	1.05491
U6JK28	88	S	Expressed conserved protein OS=Echinococcus granulosus OX=6210 GN=EGR_09500 PE=4 SV=1	EGR_09500	0.999945	3.28901e-05	104.76	2	LILSQNSIAHVLDS(1)PR	2.831	6				0.626737	1.02711	1.34615
U6JK28	261	S	Expressed conserved protein OS=Echinococcus granulosus OX=6210 GN=EGR_09500 PE=4 SV=1	EGR_09500	0.766833	0.000504694	66.106	2	NDYPDEEDVES(0.567)S(0.666)DS(0.767)R	-2.0073	1						1
U6JK28	94	S	Expressed conserved protein OS=Echinococcus granulosus OX=6210 GN=EGR_09500 PE=4 SV=1	EGR_09500	0.998577	0.0037476	90.689	2	TKIS(0.999)CT(0.001)IR	-3.0008	3				1.00803	0.992237	0.999738
U6JK90	269	S	CCT-theta OS=Echinococcus granulosus OX=6210 GN=EGR_04641 PE=3 SV=1	EGR_04641	0.999914	3.82709e-08	62.437	4	GTVLLHTADELKEFS(1)KGEEGQMEK	-0.77671	3		0.988714	1.01129				1.13292	1.08231	1.0523	0.910956	0.888079	0.933438		0.914	0.961				0.001	0.001
U6JK95	408	S	Golgin-84 OS=Echinococcus granulosus OX=6210 GN=EGR_08748 PE=4 SV=1	EGR_08748	0.999543	0.000142299	78.888	2	QCLSSEAS(1)PNMLR	-0.32802	3	0.561587			1.18089		1.25753	0.923154	1.00535	1.0715				0.608
U6JK95	503	S	Golgin-84 OS=Echinococcus granulosus OX=6210 GN=EGR_08748 PE=4 SV=1	EGR_08748	0.855819	1.87118e-11	69.613	3	SPAFPGGYAQLPQNS(0.856)PS(0.144)KPPHGFAR	-0.59671	3	1.00509	1.05278	0.942131				0.923154	1.00535	1.0715				1.089	1.047	0.879				0.001	0.001
U6JK95	420	S	Golgin-84 OS=Echinococcus granulosus OX=6210 GN=EGR_08748 PE=4 SV=1	EGR_08748	0.979392	1.08269e-16	132.01	2	SSISAQS(0.979)PS(0.021)EQPQPR	-3.6422	4		1.04316		0.969481	1.01913	0.968228	0.923154	1.00535	1.0715					1.038
U6JKG8	114	S	STI1 domain-containing protein OS=Echinococcus granulosus OX=6210 GN=EGR_08472 PE=4 SV=1	EGR_08472	1	0.00318879	115.79	2	KVS(1)FLNELQK	-1.1502	3				0.912175	1.05635	1.03148				1.00606	0.9624	1.03154				0.907	1.098	1	1000	0.001
U6JKG8	66	S	STI1 domain-containing protein OS=Echinococcus granulosus OX=6210 GN=EGR_08472 PE=4 SV=1	EGR_08472	0.999785	3.9457e-05	95.677	2	SCLS(1)PDSVGSSEVR	-3.6132	3				0.9366	1.08508	0.978322				1.00606	0.9624	1.03154				0.931	1.127	0.948	1000	0.001
U6JKL3	165	S	TMEM9 OS=Echinococcus granulosus OX=6210 GN=EGR_09270 PE=3 SV=1	EGR_09270	0.997985	1.51858e-63	186.81	2	NNDYDDLTATEAS(0.998)GEEAS(0.001)GS(0.001)R	0.15561	6	0.424379	0.31482	0.391222	1.6474	1.71523	1.50695
U6JKM3	570	S	Homeobox protein Meis3 OS=Echinococcus granulosus OX=6210 GN=EGR_04519 PE=3 SV=1	EGR_04519	1	0.00570943	84.309	2	KLS(1)LVEPK	-2.308	5	0.975017	1.02567	0.999316
U6JKM3	118	S	Homeobox protein Meis3 OS=Echinococcus granulosus OX=6210 GN=EGR_04519 PE=3 SV=1	EGR_04519	0.992941	1.92554e-06	46.528	3	QCET(0.004)GT(0.004)VRPCS(0.993)PPALDLFNEELR	1.308	3	1.08045	1.06025	0.859299
U6JKN1	67	S	Prefoldin subunit 6 OS=Echinococcus granulosus OX=6210 GN=EGR_09412 PE=3 SV=1	EGR_09412	1	1.03764e-16	113.48	2	LIGPVLVEQS(1)LEEAR	0.59273	4			0.456754	1.17825	1.1991	1.1659	1.11841	0.590968	1.21457	0.707033	0.797576	1.57144			0.376	1.666	1.503	0.742	3.467
U6JKN4	159	S	Cornifelin OS=Echinococcus granulosus OX=6210 GN=EGR_03608 PE=3 SV=1	EGR_03608	1	9.25877e-279	256.22	2	DFMATEGDS(1)DGNQEEQTAEAAK	0.060394	15	1.30086	1.16175	1.05445	0.882618	0.786362	0.813961				0.980615	1.01903	1.00036				0.9	0.772	0.814	1000	0.001
U6JKN4	19	S	Cornifelin OS=Echinococcus granulosus OX=6210 GN=EGR_03608 PE=3 SV=1	EGR_03608	0.974269	6.38203e-12	98.868	2	VS(0.974)NT(0.021)T(0.004)HEYASR	-2.3385	7				0.95597	1.0296	1.01443				0.980615	1.01903	1.00036				0.975	1.01	1.014	1000	0.001
U6JKN4	27	S	Cornifelin OS=Echinococcus granulosus OX=6210 GN=EGR_03608 PE=3 SV=1	EGR_03608	1	1.43361e-23	160.07	2	VSNTTHEYAS(1)R	1.4632	3				0.99326	0.975801	1.03094				0.980615	1.01903	1.00036				1.013	0.958	1.031	1000	0.001
U6JKN4	5	S	Cornifelin OS=Echinococcus granulosus OX=6210 GN=EGR_03608 PE=3 SV=1	EGR_03608	0.999996	0.00189933	101.64	2	PRQS(1)YNLPR	-1.7442	5				0.996881	1.00831	0.994811				0.980615	1.01903	1.00036				1.017	0.989	0.994	1000	0.001
U6JKN4	189	S	Cornifelin OS=Echinococcus granulosus OX=6210 GN=EGR_03608 PE=3 SV=1	EGR_03608	0.999847	5.62826e-66	211.9	2	TGVVDALTRDS(1)ANAD	-3.1597	3				0.95153	1.0023	1.04617				0.980615	1.01903	1.00036				0.97	0.984	1.046	1000	0.001
U6JKU1	118	S	10 kDa chaperonin OS=Echinococcus granulosus OX=6210 GN=EGR_09751 PE=3 SV=1	EGR_09751	1	4.0949e-21	164.22	2	EYYLFRES(1)DILAK	3.5286	6	0.652517	0.632849	0.665922	1.32258	1.31144	1.41469	0.443654	0.427825	0.418307	1.6387	1.49242	1.5791	1.471	1.479	1.592	0.807	0.879	0.896	0.568	0.000161085
U6JKU1	61	S	10 kDa chaperonin OS=Echinococcus granulosus OX=6210 GN=EGR_09751 PE=3 SV=1	EGR_09751	1	0.00434387	82.437	2	GGIMLPDKS(1)K	0.056115	5	0.654744		0.706846	1.2125	1.27238	1.15353	0.443654	0.427825	0.418307	1.6387	1.49242	1.5791	1.476		1.69	0.74	0.853	0.73	0.489	0.00314013
U6JKV5	306	S	Arp2/3 complex 34 kDa subunit OS=Echinococcus granulosus OX=6210 GN=EGR_08203 PE=3 SV=1	EGR_08203	0.98276	0.00017389	108.41	2	TYAIS(0.983)DS(0.017)DMSSIQMLR	-0.016646	3	0.970037	0.980334	1.04963				1.53104	1.64754	1.76808	0.316695	0.34932	0.387316	0.634	0.595	0.594				0.001	0.001
U6JKY2	2	S	protein Translation factor SUI1 OS=Echinococcus granulosus OX=6210 GN=EGR_08508 PE=3 SV=1	EGR_08508	1	2.67433e-137	214.56	4	S(1)LQNLQTHDPFADDGEPNKGDTAVHIR	0.077793	21	0.377181	0.386597	0.411001	1.6195	1.62743	1.57829	0.554231	0.51986	0.49053	1.46041	1.50246	1.47251	0.681	0.744	0.838	1.109	1.083	1.072	1.442	0.00372454
U6JL46	724	S	Translation initiation factor eIF 2B subunit OS=Echinococcus granulosus OX=6210 GN=EGR_05937 PE=4 SV=1	EGR_05937	0.999942	9.93269e-06	58.691	2	EWVVSSPLLLDDELAS(1)GCR	3.2139	2	1.07655		0.923447				1.01306	0.953666	1.03327				1.063		0.894				0.001	0.001
U6JL46	506	S	Translation initiation factor eIF 2B subunit OS=Echinococcus granulosus OX=6210 GN=EGR_05937 PE=4 SV=1	EGR_05937	0.960322	2.30428e-08	58.037	2	TEVSFMEEDGDEVVADS(0.036)DAGS(0.96)VGY(0.003)K	0.35716	3	0.875477	1.20991	0.914611				1.01306	0.953666	1.03327				0.864	1.269	0.885				0.001	0.001
U6JL50	86	S	Uncharacterized conserved protein OS=Echinococcus multilocularis OX=6211 GN=EmuJ_000323800 PE=3 SV=1	EmuJ_000323800	0.999941	0.00370582	64.266	2	VES(1)NLNTLLK	-4.3599	5	0.896883	0.862804	0.880499		1.21836	1.14145
U6JL54	45	S	Expressed conserved protein OS=Echinococcus granulosus OX=6210 GN=EGR_05949 PE=4 SV=1	EGR_05949	0.947726	2.00792e-51	155.75	2	AVVEDEEVAEEEEGS(0.948)S(0.052)GECPEDAEER	0.42635	14	1.09748	0.875009	0.904023	0.949698	1.25174	0.922042	0.712474	0.676335	0.689209	1.25313	1.32317	1.34569	1.54	1.294	1.312	0.758	0.946	0.685	0.576	0.0072589
U6JL86	53	S	Small ubiquitin-related modifier OS=Echinococcus granulosus OX=6210 GN=EGR_06119 PE=3 SV=1	EGR_06119	0.999692	0.00204156	99.174	2	LGLTLS(1)NVR	-2.398	6	0.863635	0.926518	0.91559	1.08503	1.07066	1.13857	0.686779	0.71555	0.688124	1.24805	1.30011	1.36138	1.258	1.295	1.331	0.869	0.824	0.836	0.651	4.64924e-05
U6JLB3	133	S	Protein-serine/threonine phosphatase OS=Echinococcus granulosus OX=6210 GN=EGR_03722 PE=3 SV=1	EGR_03722	1	1.13874e-43	219.16	2	AFAQAIS(1)HEER	0.7939	7	1.52894	1.56691	1.52547	0.459147	0.455929	0.46361	1.10813	0.893703	0.932292	1.00036	1.08248	0.983039	1.38	1.753	1.636	0.459	0.421	0.472	0.283	9.11881e-05
U6JLD2	350	S	Metal tolerance protein OS=Echinococcus granulosus OX=6210 GN=EGR_08700 PE=3 SV=1	EGR_08700	0.999995	8.79507e-06	67.927	3	ITFICVNHHPS(1)IER	-0.72356	2		1.03854	0.961455
U6JLD2	101	S	Metal tolerance protein OS=Echinococcus granulosus OX=6210 GN=EGR_08700 PE=3 SV=1	EGR_08700	0.947961	7.09854e-10	100.56	2	LIESLQS(0.003)T(0.049)MS(0.948)LLK	-1.3937	3	0.985584	0.908607	1.10581
U6JLD2	49	S	Metal tolerance protein OS=Echinococcus granulosus OX=6210 GN=EGR_08700 PE=3 SV=1	EGR_08700	0.996296	1.93575e-07	82.822	3	NSSNSLS(0.004)VDPRPS(0.996)VHEDER	-4.1476	2	1.06808		0.931924
U6JLF5	26	S	Actin cytoplasmic A3 OS=Echinococcus granulosus OX=6210 GN=EGR_09069 PE=3 SV=1	EGR_09069	1	0.00190933	81.48	2	AGFAGDDS(1)PR	-1.3508	6	1.07507	1.09193	1.09314	0.912806	0.899361	0.927692	0.778038	0.771323	0.740224	1.26014	1.21133	1.23895	1.382	1.416	1.477	0.724	0.742	0.749	0.518	7.34159e-06
U6JLF5	52	S	Actin cytoplasmic A3 OS=Echinococcus granulosus OX=6210 GN=EGR_09069 PE=3 SV=1	EGR_09069	0.999152	0.00169214	66.953	2	DS(0.999)Y(0.001)VGDEAQSK	2.4583	1		1					0.778038	0.771323	0.740224	1.26014	1.21133	1.23895		1.296
U6JLF5	60	S	Actin cytoplasmic A3 OS=Echinococcus granulosus OX=6210 GN=EGR_09069 PE=3 SV=1	EGR_09069	1	2.09119e-71	239.98	2	DSYVGDEAQS(1)KR	-2.9423	6	1.78504	1.84631	1.79829	0.172777	0.152584	0.244997	0.778038	0.771323	0.740224	1.26014	1.21133	1.23895	2.294	2.394	2.429	0.137	0.126	0.198	0.065	3.91216e-05
W6UFA4	367	S	Actin, cytoplasmic 2 OS=Echinococcus granulosus OX=6210 GN=EGR_08301 PE=3 SV=1	EGR_08301	0.999942	6.23768e-11	130.78	2	QEYDES(1)GPSIVHR	-2.0854	2		0.941089	1.05891				0.977146	0.992478	0.983685	1.06077	0.999637	0.986286		0.948	1.076				0.001	0.001
U6JLK3	513	S	MFS transporter ceroid lipofuscinosis neuronal OS=Echinococcus granulosus OX=6210 GN=EGR_07008 PE=4 SV=1	EGR_07008	0.999072	0.00130099	53.363	2	PSTTNRPSDS(0.001)HLS(0.999)V	0.26859	2		1.06052	0.939479
U6JLQ4	173	S	Calcipressin-2 OS=Echinococcus granulosus OX=6210 GN=EGR_06302 PE=3 SV=1	EGR_06302	1	1.56803e-07	77.679	3	PEHLFLLS(1)PPAS(1)PPVGWEPR	-0.0037415	3				0.934169	0.8689	1.19693
U6JLQ4	177	S	Calcipressin-2 OS=Echinococcus granulosus OX=6210 GN=EGR_06302 PE=3 SV=1	EGR_06302	1	1.56803e-07	77.679	3	PEHLFLLS(1)PPAS(1)PPVGWEPR	-0.0037415	3				0.934169	0.8689	1.19693
U6JLR2	59	S	Expressed protein OS=Echinococcus granulosus OX=6210 GN=EGR_03134 PE=4 SV=1	EGR_03134	1	5.51996e-07	135.5	2	SSHQPS(1)VEK	-1.0087	7				0.947727	1.0609	0.991376
U6JLR2	64	S	Expressed protein OS=Echinococcus granulosus OX=6210 GN=EGR_03134 PE=4 SV=1	EGR_03134	1	8.0426e-05	104.86	3	SSHQPSVEKQS(1)VK	1.8881	6				0.778326	1.47332	0.748351
U6JM26	187	S	Pre-rRNA-processing protein esf1 OS=Echinococcus granulosus OX=6210 GN=EGR_07087 PE=4 SV=1	EGR_07087	1	4.17899e-112	207.41	2	DIWADS(1)EGEEGEEER	-1.2752	6	1.49398	1.15845	1.15254	0.739639	0.747985	0.707398	0.773055	0.584129	0.716903	1.15431	1.65758	1.11402	1.933	1.983	1.608	0.641	0.451	0.635	0.313	0.000921854
U6JM26	515	S	Pre-rRNA-processing protein esf1 OS=Echinococcus granulosus OX=6210 GN=EGR_07087 PE=4 SV=1	EGR_07087	0.963016	0.0250367	40.83	2	VS(0.001)DVS(0.963)DEDMS(0.036)R	3.4181	1				1			0.773055	0.584129	0.716903	1.15431	1.65758	1.11402				0.866
U6JM50	217	S	Proteasome subunit alpha type OS=Echinococcus granulosus OX=6210 GN=EGR_04632 PE=3 SV=1	EGR_04632	0.983282	0.0226321	41.499	2	S(0.983)DY(0.017)KPGEPIAEWK	-2.3012	1			1				0.348937	0.349753	0.357219	1.62007	1.65819	1.66583			2.799
U6JM54	248	S	STAM binding protein OS=Echinococcus granulosus OX=6210 GN=EGR_04511 PE=3 SV=1	EGR_04511	1	1.00511e-37	173.26	2	ETCGTLCGHLS(1)PK	-2.6075	3	0.904883	1.022	1.07312				1.03963	0.992296	0.968072				0.87	1.03	1.109				0.001	0.001
U6JM87	411	S	Phosphotransferase OS=Echinococcus granulosus OX=6210 GN=EGR_05852 PE=3 SV=1	EGR_05852	0.99257	0.00108741	53.782	2	LNRPQVTVGIDGS(0.993)LY(0.007)K	0.023528	5	0.764781	0.966258	1.26896				1.32753	1.47538	1.41801	0.594658	0.603051	0.581377	0.576	0.655	0.895				0.001	0.001
U6JM88	289	S	COP9 signalosome complex subunit 6 OS=Echinococcus granulosus OX=6210 GN=EGR_05227 PE=4 SV=1	EGR_05227	0.96821	0.00248524	53.051	2	GGDDGT(0.032)NS(0.968)LLR	1.8608	3	1.11337	0.932114	0.954519				0.91169	1.01087	1.04162	1.009	0.913563	1.11326	1.221	0.922	0.916				0.001	0.001
U6JMB2	388	S	COP9 signalosome complex subunit 4 OS=Echinococcus granulosus OX=6210 GN=EGR_04703 PE=3 SV=1	EGR_04703	0.993285	0.00158969	97.175	2	MQNLWT(0.007)S(0.993)LNR	-2.0763	7		0.859865	0.897101	1.1235	1.02051	1.09902	0.777469	0.812546	0.767024	1.20562	1.16575	1.27158		1.058	1.17	0.932	0.875	0.864	0.799	0.0189002
U6JME4	9	S	Charged multivesicular body protein OS=Echinococcus granulosus OX=6210 GN=EGR_07940 PE=3 SV=1	EGR_07940	1	2.36152e-18	149.57	2	KPS(1)LEDQLFDLK	-0.40186	6	0.571527	0.561631	0.507166	1.27374	1.55028	1.53566	0.35986	0.381148	0.350325	1.60587	1.62239	1.6804	1.588	1.474	1.448	0.793	0.956	0.914	0.59	0.00110158
U6JME4	97	S	Charged multivesicular body protein OS=Echinococcus granulosus OX=6210 GN=EGR_07940 PE=3 SV=1	EGR_07940	0.940368	5.46039e-43	145.73	2	VQTAVTTQS(0.008)VT(0.052)AS(0.94)MR	-0.60335	3				0.971712	1.02015	1.00814	0.35986	0.381148	0.350325	1.60587	1.62239	1.6804				0.605	0.629	0.6	1000	0.001
U6JME9	960	S	Expressed protein OS=Echinococcus granulosus OX=6210 GN=EGR_07945 PE=4 SV=1	EGR_07945	1	0	373.67	3	SAFESSDSAANQGTECGIPEDEKELELS(1)PHQLVK	1.4495	17	0.161153	0.164637	0.165286	1.83024	1.8646	1.81408	0.333565	0.33853	0.337953	1.66241	1.65971	1.66783	0.483	0.486	0.489	1.101	1.123	1.088	2.272	1.27024e-07
U6JME9	991	S	Expressed protein OS=Echinococcus granulosus OX=6210 GN=EGR_07945 PE=4 SV=1	EGR_07945	0.896631	0.00190343	97.277	2	GS(0.897)T(0.103)FGPVIFR	-2.7501	5	0.247808		0.221921	1.48053	1.51101	1.53873	0.333565	0.33853	0.337953	1.66241	1.65971	1.66783	0.743		0.657	0.891	0.91	0.923	1.297	0.0118909
U6JME9	1001	S	Expressed protein OS=Echinococcus granulosus OX=6210 GN=EGR_07945 PE=4 SV=1	EGR_07945	0.968887	0.00772728	48.363	3	GSTFGPVIFRNS(0.969)T(0.969)ADDS(0.062)R	-0.84828	1					1		0.333565	0.33853	0.337953	1.66241	1.65971	1.66783					0.603
U6JMF4	284	S	DUF5733 domain-containing protein OS=Echinococcus granulosus OX=6210 GN=EGR_07951 PE=4 SV=1	EGR_07951	0.825403	0.000240136	54.418	3	LHWKPGS(0.825)Y(0.015)T(0.159)IIEPTLR	-1.6399	1						1
U6JMK8	53	S	Actin OS=Echinococcus granulosus OX=6210 GN=EGR_10650 PE=3 SV=1	EGR_10650	0.999152	8.0552e-77	164.6	2	DS(0.999)Y(0.001)VGDEAQSK	2.4583	3	1.048		0.951998				1.10607	1.05045	1.09493	0.903248	0.906014	0.939283	0.947		0.869				0.001	0.001
U6JMK8	61	S	Actin OS=Echinococcus granulosus OX=6210 GN=EGR_10650 PE=3 SV=1	EGR_10650	1	2.09119e-71	239.98	2	DSYVGDEAQS(1)KR	-2.9423	6	1.78504	1.84631	1.79829	0.172777	0.152584	0.244997	1.10607	1.05045	1.09493	0.903248	0.906014	0.939283	1.614	1.758	1.642	0.191	0.168	0.261	0.124	9.38616e-05
U6JMK8	236	S	Actin OS=Echinococcus granulosus OX=6210 GN=EGR_10650 PE=3 SV=1	EGR_10650	0.861261	2.46331e-24	127.52	3	LCYVALDFEQEMATAASS(0.005)S(0.134)S(0.861)LEK	-0.4653	2	1						1.10607	1.05045	1.09493	0.903248	0.906014	0.939283	0.904
U6JMK8	366	S	Actin OS=Echinococcus granulosus OX=6210 GN=EGR_10650 PE=3 SV=1	EGR_10650	1	5.82189e-89	188.19	2	QEYDES(1)GPGIVHR	0.20058	3	0.947927	1.01997	1.0321				1.10607	1.05045	1.09493	0.903248	0.906014	0.939283	0.857	0.971	0.943				0.001	0.001
U6JMK8	240	S	Actin OS=Echinococcus granulosus OX=6210 GN=EGR_10650 PE=3 SV=1	EGR_10650	1	5.18372e-25	141.36	2	S(1)YELPDGQVITIGNER	2.8642	6	1.19902	1.2221	1.25151	0.766642	0.783756	0.776978	1.10607	1.05045	1.09493	0.903248	0.906014	0.939283	1.084	1.163	1.143	0.849	0.865	0.827	0.75	0.000316641
U6JMR8	136	S	Expressed conserved protein OS=Echinococcus granulosus OX=6210 GN=EGR_08855 PE=4 SV=1	EGR_08855	0.999466	7.21289e-23	144.16	2	T(0.001)GGS(0.999)GETDVFTASR	-1.1649	2		1.02636	0.973641				1.46013	0.977771	1.06144			0.500664		1.05	0.917				0.001	0.001
U6JN02	104	S	Triosephosphate isomerase OS=Echinococcus granulosus OX=6210 GN=EGR_08633 PE=3 SV=1	EGR_08633	1	0.00238231	73.262	2	HIFGES(1)NELIGEK	2.9566	2				1.06695	0.933054		0.402729	0.392664	0.425663	1.58221	1.60729	1.58945				0.674	0.581		1000	0.001
U6JN02	217	S	Triosephosphate isomerase OS=Echinococcus granulosus OX=6210 GN=EGR_08633 PE=3 SV=1	EGR_08633	0.999691	4.32373e-21	164.3	2	ILYGGSVTAS(1)NAK	0.31799	5	1.13566	0.192014	0.206957		1.80138	1.66399	0.402729	0.392664	0.425663	1.58221	1.60729	1.58945	2.82	0.489	0.486		1.121	1.047	0.857	0.795952
U6JN02	16	S	Triosephosphate isomerase OS=Echinococcus granulosus OX=6210 GN=EGR_08633 PE=3 SV=1	EGR_08633	0.92681	0.00297556	45.422	2	MNGS(0.927)Y(0.027)S(0.046)HIDSFFETLK	-0.68569	1				1			0.402729	0.392664	0.425663	1.58221	1.60729	1.58945				0.632
U6JN02	69	S	Triosephosphate isomerase OS=Echinococcus granulosus OX=6210 GN=EGR_08633 PE=3 SV=1	EGR_08633	0.991521	4.64858e-33	184.98	2	VS(0.992)S(0.008)GAFTGEVSTEMIK	-2.345	5				0.980681	1.02025	0.999073	0.402729	0.392664	0.425663	1.58221	1.60729	1.58945				0.62	0.635	0.629	1000	0.001
U6JN02	70	S	Triosephosphate isomerase OS=Echinococcus granulosus OX=6210 GN=EGR_08633 PE=3 SV=1	EGR_08633	0.934785	1.38231e-05	127.62	2	VS(0.065)S(0.935)GAFT(0.001)GEVSTEMIK	-2.7068	4				0.62584	1.76489	0.609273	0.402729	0.392664	0.425663	1.58221	1.60729	1.58945				0.396	1.098	0.383	1000	0.001
U6JN29	152	S	Ubiquitin-conjugating enzyme E2 N OS=Echinococcus granulosus OX=6210 GN=EGR_05250 PE=3 SV=1	EGR_05250	0.999997	0.00206052	65.408	2	S(1)NLGDTSDFR	0.47845	1	1						0.711904	0.736345	0.782463	1.16441	1.40076	1.20412	1.405
U6JN68	663	S	Phospholipase DDHD1 OS=Echinococcus granulosus OX=6210 GN=EGR_09695 PE=4 SV=1	EGR_09695	0.921937	0.00235779	61.042	3	HKPS(0.922)S(0.078)PPSEPSR	-2.5794	2		0.888556	1.11144
U6JN68	664	S	Phospholipase DDHD1 OS=Echinococcus granulosus OX=6210 GN=EGR_09695 PE=4 SV=1	EGR_09695	0.986218	0.000936174	72.031	2	HKPS(0.012)S(0.986)PPS(0.001)EPSR	-3.9872	3	0.994117		1.00588
U6JNJ9	382	S	Splicing factor 3A subunit 3 OS=Echinococcus granulosus OX=6210 GN=EGR_06770 PE=3 SV=1	EGR_06770	1	0	396.14	2	EEEEDS(1)DAENEVGGGVGANGDR	-2.2571	11	0.0397489			1.27911	1.30487	1.37627	0.762518	0.725088	0.760815	1.24744	1.2407	1.26344	0.052			1.025	1.052	1.089	20.295
U6JNT7	273	S	CCT-epsilon OS=Echinococcus granulosus OX=6210 GN=EGR_04470 PE=3 SV=1	EGR_04470	1	8.67606e-06	102.26	3	HNLFVES(1)VEDYRK	-0.66005	10	1.01311	1.08899	0.988623	0.950991	0.971076	0.987204	1.11618	1.16643	1.16534	0.846754	0.865355	0.839936	0.908	0.934	0.848	1.123	1.122	1.175	1.271	0.0017682
U6JNT7	539	S	CCT-epsilon OS=Echinococcus granulosus OX=6210 GN=EGR_04470 PE=3 SV=1	EGR_04470	0.931008	0.000187659	148.69	2	IDDIRT(0.069)S(0.931)ADEM	-2.7553	3	0.994979	0.993306	1.01172				1.11618	1.16643	1.16534	0.846754	0.865355	0.839936	0.891	0.852	0.868				0.001	0.001
U6JNT7	444	S	CCT-epsilon OS=Echinococcus granulosus OX=6210 GN=EGR_04470 PE=3 SV=1	EGR_04470	0.983122	1.29733e-101	204.42	2	VAEEAEKIS(0.983)T(0.017)IEQYAMR	1.5692	6	1.02942	0.953477	1.01711				1.11618	1.16643	1.16534	0.846754	0.865355	0.839936	0.922	0.817	0.873				0.001	0.001
U6JNT7	66	S	CCT-epsilon OS=Echinococcus granulosus OX=6210 GN=EGR_04470 PE=3 SV=1	EGR_04470	1	0.00039317	112.67	2	LLVS(1)PDGDVTVTNDGR	-2.6823	6	0.92677	0.914659	0.800376	1.11498	1.14188	1.10133	1.11618	1.16643	1.16534	0.846754	0.865355	0.839936	0.83	0.784	0.687	1.317	1.32	1.311	1.716	0.000634985
U6JNT9	35	S	Expressed conserved protein OS=Echinococcus granulosus OX=6210 GN=EGR_07141 PE=4 SV=1	EGR_07141	0.999968	1.64322e-22	176	2	NGS(1)PSSPSTECLCR	-0.21171	5	1.41233	1.41645		0.608993	0.562228		1.87943	1.84371	1.88163	0.136383	0.140807	0.118037	0.751	0.768		4.465	3.993		5.568	0.00110106
U6JNT9	37	S	Expressed conserved protein OS=Echinococcus granulosus OX=6210 GN=EGR_07141 PE=4 SV=1	EGR_07141	0.9947	3.43097e-39	196.47	2	NGS(0.005)PS(0.995)S(0.001)PSTECLCR	-1.4794	1			1				1.87943	1.84371	1.88163	0.136383	0.140807	0.118037			0.531
U6JNT9	38	S	Expressed conserved protein OS=Echinococcus granulosus OX=6210 GN=EGR_07141 PE=4 SV=1	EGR_07141	0.997964	4.50032e-90	192.68	2	NGSPS(0.002)S(0.998)PSTECLCR	-0.90445	7	1.82405	1.89089		0.430339	0.41563	0.439085	1.87943	1.84371	1.88163	0.136383	0.140807	0.118037	0.971	1.026		3.155	2.952	3.72	3.281	0.00098376
U6JNT9	40	S	Expressed conserved protein OS=Echinococcus granulosus OX=6210 GN=EGR_07141 PE=4 SV=1	EGR_07141	0.980432	9.16517e-164	246.85	2	NGSPSS(0.011)PS(0.98)T(0.008)ECLCR	-1.9691	6	1.59362	0.058946	2.90486	0.221321	0.221249		1.87943	1.84371	1.88163	0.136383	0.140807	0.118037	0.848	0.032	1.544	1.623	1.571		1.976	0.399017
U6JNT9	65	S	Expressed conserved protein OS=Echinococcus granulosus OX=6210 GN=EGR_07141 PE=4 SV=1	EGR_07141	1	0.00556112	83.775	2	SCDERS(1)CR	-1.3483	3	1.03426	0.986233	0.979505				1.87943	1.84371	1.88163	0.136383	0.140807	0.118037	0.55	0.535	0.521				0.001	0.001
U6JNT9	2	S	Expressed conserved protein OS=Echinococcus granulosus OX=6210 GN=EGR_07141 PE=4 SV=1	EGR_07141	1	0.000881013	83.775	2	S(1)KDLGPYPK	-2.2281	7	1.38636	1.2802	1.26695	0.0664965			1.87943	1.84371	1.88163	0.136383	0.140807	0.118037	0.738	0.694	0.673	0.488			0.695
U6JNT9	20	S	Expressed conserved protein OS=Echinococcus granulosus OX=6210 GN=EGR_07141 PE=4 SV=1	EGR_07141	0.985401	8.57481e-51	111.75	3	SLTYYQYT(0.009)ES(0.985)PAS(0.005)EHYEYFHVK	1.8253	4	1.21779	0.944473	0.837742				1.87943	1.84371	1.88163	0.136383	0.140807	0.118037	0.648	0.512	0.445				0.001	0.001
U6JNT9	23	S	Expressed conserved protein OS=Echinococcus granulosus OX=6210 GN=EGR_07141 PE=4 SV=1	EGR_07141	0.974717	1.3033e-39	123.02	3	SLTYYQYTES(0.024)PAS(0.975)EHY(0.001)EYFHVK	2.6422	1	1						1.87943	1.84371	1.88163	0.136383	0.140807	0.118037	0.532
U6JNW2	12	S	Universal stress protein OS=Echinococcus granulosus OX=6210 GN=EGR_08699 PE=4 SV=1	EGR_08699	0.999918	0.0268453	46.447	2	YTGIPS(1)PGGR	-4.021	2	0.975611	1.02439
U6JP98	66	S	Beta catenin protein 1 OS=Echinococcus granulosus OX=6210 GN=EGR_06841 PE=4 SV=1	EGR_06841	0.999998	0.00851398	59.731	2	EIDS(1)DILVGTR	2.4887	1					1		0.914851	0.884038	1.03835	1.2054	0.797324	1.16003					1.254
U6JP98	34	S	Beta catenin protein 1 OS=Echinococcus granulosus OX=6210 GN=EGR_06841 PE=4 SV=1	EGR_06841	1	0.02029	55.754	2	S(1)IDPFAEPR	-3.1271	1						1	0.914851	0.884038	1.03835	1.2054	0.797324	1.16003						0.862
U6JP98	609	S	Beta catenin protein 1 OS=Echinococcus granulosus OX=6210 GN=EGR_06841 PE=4 SV=1	EGR_06841	1	0.000786125	55.416	2	S(1)PFPVPADHNNPPPPPLPQ	-0.64704	1						1	0.914851	0.884038	1.03835	1.2054	0.797324	1.16003						0.862
U6JPQ6	279	S	Expressed protein OS=Echinococcus granulosus OX=6210 GN=EGR_07941 PE=4 SV=1	EGR_07941	0.98903	5.12623e-168	274.17	2	EDDEENT(0.011)S(0.989)PR	0.9821	13	1.23477	1.22312	1.22323	0.527551	0.914143	0.877193	0.911332	0.909328	0.922642	1.22819	0.968643	1.05986	1.355	1.345	1.326	0.43	0.944	0.828	0.547	0.0539476
U6JPQ6	216	S	Expressed protein OS=Echinococcus granulosus OX=6210 GN=EGR_07941 PE=4 SV=1	EGR_07941	0.884046	0.000583049	90.806	2	ES(0.884)T(0.116)HAAKPDVS(1)PR	0.20413	5				0.36236	1.29834	1.3393	0.911332	0.909328	0.922642	1.22819	0.968643	1.05986				0.295	1.34	1.264	1000	0.001
U6JPQ6	225	S	Expressed protein OS=Echinococcus granulosus OX=6210 GN=EGR_07941 PE=4 SV=1	EGR_07941	1	6.94348e-122	243.95	2	ESTHAAKPDVS(1)PR	0.32954	15	0.850968	0.840922	0.938744	1.09808	1.12757	1.14372	0.911332	0.909328	0.922642	1.22819	0.968643	1.05986	0.934	0.925	1.017	0.894	1.164	1.079	1.091	0.385757
U6JPQ6	171	S	Expressed protein OS=Echinococcus granulosus OX=6210 GN=EGR_07941 PE=4 SV=1	EGR_07941	1	0.000164886	98.328	2	GAIS(1)EEPEVEMQENGK	-0.34468	3				0.953941	1.02101	1.02505	0.911332	0.909328	0.922642	1.22819	0.968643	1.05986				0.777	1.054	0.967	1000	0.001
U6JPQ6	146	S	Expressed protein OS=Echinococcus granulosus OX=6210 GN=EGR_07941 PE=4 SV=1	EGR_07941	0.971989	2.03105e-13	105.37	2	KLS(0.972)S(0.028)QAPLPS(0.001)QS(0.005)EVT(0.028)S(0.962)PGQS(0.004)R	-1.9102	11	1.05868		1.07984	0.943154	0.97942	0.938908	0.911332	0.909328	0.922642	1.22819	0.968643	1.05986	1.162		1.17	0.768	1.011	0.886	0.762	0.0728885
U6JPQ6	159	S	Expressed protein OS=Echinococcus granulosus OX=6210 GN=EGR_07941 PE=4 SV=1	EGR_07941	0.997489	3.18582e-172	267.21	3	KLSSQAPLPSQSEVTS(0.997)PGQS(0.002)R	-0.52468	28	1.57636	1.56873	1.62637	0.581925	0.593874	0.0527392	0.911332	0.909328	0.922642	1.22819	0.968643	1.05986	1.73	1.725	1.763	0.474	0.613	0.05	0.218	0.0691629
U6JPQ6	163	S	Expressed protein OS=Echinococcus granulosus OX=6210 GN=EGR_07941 PE=4 SV=1	EGR_07941	0.953597	1.1207e-216	257.99	2	LSSQAPLPS(0.002)QS(0.003)EVT(0.106)S(0.935)PGQS(0.954)R	-2.4556	7	0.207547	0.183312		0.116134	0.113693	4.37931	0.911332	0.909328	0.922642	1.22819	0.968643	1.05986	0.228	0.202		0.095	0.117	4.132	6.735	0.767328
U6JPQ6	432	S	Expressed protein OS=Echinococcus granulosus OX=6210 GN=EGR_07941 PE=4 SV=1	EGR_07941	0.999763	0.00144779	121.71	2	RNS(1)YASMSR	-2.699	2					1.02035	0.979647	0.911332	0.909328	0.922642	1.22819	0.968643	1.05986					1.053	0.924	1000	0.001
U6JPQ6	435	S	Expressed protein OS=Echinococcus granulosus OX=6210 GN=EGR_07941 PE=4 SV=1	EGR_07941	0.887504	0.0088727	81.335	2	NSYAS(0.888)MS(0.112)R	-3.6011	3				0.975811	0.923077	1.10111	0.911332	0.909328	0.922642	1.22819	0.968643	1.05986				0.795	0.953	1.039	1000	0.001
U6JPQ6	290	S	Expressed protein OS=Echinococcus granulosus OX=6210 GN=EGR_07941 PE=4 SV=1	EGR_07941	0.999566	0.000318117	139.61	2	TPLHS(1)AS(0.893)PS(0.105)T(0.001)K	1.0335	17	1.28938	1.3414	1.35424	0.654595	0.689563	0.67082	0.911332	0.909328	0.922642	1.22819	0.968643	1.05986	1.415	1.475	1.468	0.533	0.712	0.633	0.431	0.000567975
U6JPQ6	292	S	Expressed protein OS=Echinococcus granulosus OX=6210 GN=EGR_07941 PE=4 SV=1	EGR_07941	0.999137	2.4141e-55	199.51	2	TPLHS(0.001)AS(0.999)PSTK	-1.8473	28	1.60919	1.60066	1.3067	0.365639	0.117771	1.00004	0.911332	0.909328	0.922642	1.22819	0.968643	1.05986	1.766	1.76	1.416	0.298	0.122	0.944	0.276	0.0534624
U6JPQ6	294	S	Expressed protein OS=Echinococcus granulosus OX=6210 GN=EGR_07941 PE=4 SV=1	EGR_07941	0.947557	2.0907e-32	207.12	2	T(0.003)LPRT(0.997)PLHSAS(0.047)PS(0.948)T(0.006)K	-0.38831	5			0.468787	1.06583	1.46539		0.911332	0.909328	0.922642	1.22819	0.968643	1.05986			0.508	0.868	1.513		2.344
U6JPQ6	298	S	Expressed protein OS=Echinococcus granulosus OX=6210 GN=EGR_07941 PE=4 SV=1	EGR_07941	0.990633	5.39672e-06	128.28	2	TPLHS(0.007)AS(0.942)PS(0.029)T(0.032)KVS(0.991)K	-0.3151	5	1.25977	1.26143	1.27783		0.587403	0.613564	0.911332	0.909328	0.922642	1.22819	0.968643	1.05986	1.382	1.387	1.385		0.606	0.579	0.428	1.77957e-05
U6JPQ6	140	S	Expressed protein OS=Echinococcus granulosus OX=6210 GN=EGR_07941 PE=4 SV=1	EGR_07941	1	0.0140649	54.199	2	VCNVIQS(1)GRK	-7.9459	1		1					0.911332	0.909328	0.922642	1.22819	0.968643	1.05986		1.1
U6JQ01	58	S	Eukaryotic translation initiation factor 4E OS=Echinococcus granulosus OX=6210 GN=EGR_08339 PE=3 SV=1	EGR_08339	0.999998	0.000281017	86.952	2	DTMLMCKNS(1)PIAR	-2.1769	6				1.00784	0.992142	1.00002	0.315549	0.317622	0.308849	1.65131	1.74195	1.66473				0.61	0.57	0.601	1000	0.001
U6JQ01	108	S	Eukaryotic translation initiation factor 4E OS=Echinococcus granulosus OX=6210 GN=EGR_08339 PE=3 SV=1	EGR_08339	0.999948	1.34191e-39	143.1	3	NTHQEHASVQKS(1)DEGPFDIDL	-2.2144	5			0.172308	1.20262	1.31816	1.30691	0.315549	0.317622	0.308849	1.65131	1.74195	1.66473			0.558	0.728	0.757	0.785	1.356
U6JQ01	63	S	Eukaryotic translation initiation factor 4E OS=Echinococcus granulosus OX=6210 GN=EGR_08339 PE=3 SV=1	EGR_08339	0.999999	6.58652e-272	263.97	2	S(1)PPTDMVCR	-3.5651	28	1.52671	1.50255	1.41529	0.517903	0.494078	0.543474	0.315549	0.317622	0.308849	1.65131	1.74195	1.66473	4.838	4.731	4.582	0.314	0.284	0.326	0.065	4.07384e-07
U6JQ27	306	S	Hypothetical protein OS=Spirometra erinaceieuropaei OX=99802 GN=SERJ2_LOCUS891 PE=4 SV=1	SERJ2_LOCUS891	0.999963	0.000634555	57.279	2	KCCS(1)EVELNETISEAGK	-0.33194	1				1
U6JQA4	337	S	Acetyltransferase component of pyruvate dehydrogenase complex OS=Echinococcus granulosus OX=6210 GN=EGR_09744 PE=3 SV=1	EGR_09744	1	0.00530519	60	2	IS(1)VNDIFIK	0.71298	3				0.91745	1.0366	1.04595	0.48259	0.448009	0.467062	1.56168	1.50779	1.53286				0.587	0.687	0.682	1000	0.001
U6JQA4	229	S	Acetyltransferase component of pyruvate dehydrogenase complex OS=Echinococcus granulosus OX=6210 GN=EGR_09744 PE=3 SV=1	EGR_09744	1	0.00999853	47.561	2	LFIS(1)PLAR	-2.1396	3				0.949911	0.978143	1.07195	0.48259	0.448009	0.467062	1.56168	1.50779	1.53286				0.608	0.649	0.699	1000	0.001
U6JQG2	325	S	Transcription factor FAR1 OS=Echinococcus granulosus OX=6210 GN=EGR_09054 PE=4 SV=1	EGR_09054	1	0.00716301	70.195	2	LAMLDS(1)QLAAVR	-0.80289	3				0.972434	1.02334	1.00423
U6JQG3	96	S	Expressed conserved protein OS=Echinococcus granulosus OX=6210 GN=EGR_07472 PE=4 SV=1	EGR_07472	0.999929	0.000667629	121.71	2	VPS(1)PTNHNLK	-0.12851	5	1.32969	1.29112	1.41824	0.490999		0.469954
U6JQS2	295	S	26S proteasome non-ATPase regulatory subunit OS=Echinococcus granulosus OX=6210 GN=EGR_06333 PE=3 SV=1	EGR_06333	1	8.03521e-07	137.39	2	S(1)LGAFLNLR	1.1396	7	1.2437	1.22617	1.37694			0.15319	1.0357	0.973159	0.98772	1.01852	0.981681	1.00322	1.201	1.26	1.394			0.153	0.119
U6JQW5	648	S	GAS2-like protein OS=Echinococcus granulosus OX=6210 GN=EGR_06955 PE=4 SV=1	EGR_06955	0.924373	0.00573316	47.267	2	IS(0.924)QT(0.14)S(0.891)LT(0.045)DQIDNFIQIK	0.11205	1					1
U6JQW5	651	S	GAS2-like protein OS=Echinococcus granulosus OX=6210 GN=EGR_06955 PE=4 SV=1	EGR_06955	0.891067	0.000765338	48.201	2	IS(0.924)QT(0.14)S(0.891)LT(0.045)DQIDNFIQIK	0.11205	3	0.922082				1.37578	0.70214
U6JQW5	864	S	GAS2-like protein OS=Echinococcus granulosus OX=6210 GN=EGR_06955 PE=4 SV=1	EGR_06955	0.999974	0.00194563	84.309	2	IVS(1)PPATSLK	-1.5135	3	1.00242	1.00541	0.992173
U6JQW5	510	S	GAS2-like protein OS=Echinococcus granulosus OX=6210 GN=EGR_06955 PE=4 SV=1	EGR_06955	0.999131	5.09061e-06	110.14	2	VQQPNS(0.999)PS(0.001)TTDKR	-2.7935	10	0.950781		1.04922
U6JR38	750	S	Calpain-B OS=Echinococcus granulosus OX=6210 GN=EGR_08035 PE=3 SV=1	EGR_08035	1	0.0021264	58.476	2	AS(1)FFVDEFLR	-4.8319	3	1.03134	1.07108	0.897585				1.68296	1.6325	1.34203	0.61855	0.610177	0.113787	0.613	0.656	0.669				0.001	0.001
U6JR67	302	S	Microfibrillar associated protein 1 OS=Echinococcus granulosus OX=6210 GN=EGR_06986 PE=3 SV=1	EGR_06986	1	5.26665e-112	177.48	2	LMQDELEALDS(1)DDAAGDPQK	-0.1913	21	1.09856	0.12667	1.01587	1.41596	1.15944	1.1835	0.163696	0.146058	0.151185	1.49232	2.21687	1.82987	6.711	0.867	6.719	0.949	0.523	0.647	0.148	0.0854671
U6JRE4	369	S	DUF5738 domain-containing protein OS=Echinococcus granulosus OX=6210 GN=EGR_07700 PE=4 SV=1	EGR_07700	0.995143	1.23957e-08	53.967	2	Y(0.001)DLY(0.004)DVS(0.995)EEEKEEEDDLVGIR	2.7301	1					1
U6JRP2	145	S	Peptidyl-prolyl cis-trans isomerase OS=Echinococcus granulosus OX=6210 GN=EGR_03303 PE=3 SV=1	EGR_03303	0.874505	0.00140941	105.94	1	DMEAVGS(0.875)S(0.116)S(0.009)GK	-3.7711	8	1.28619	1.19114	1.06475	0.698252		0.759658	0.554681	0.568327	0.544949	1.42234	1.39505	1.51466	2.319	2.096	1.954	0.491		0.502	0.234	0.000194288
U6JRP2	147	S	Peptidyl-prolyl cis-trans isomerase OS=Echinococcus granulosus OX=6210 GN=EGR_03303 PE=3 SV=1	EGR_03303	0.961557	0.000889782	94.791	1	DMEAVGS(0.019)S(0.019)S(0.962)GK	-5.1665	5		1.43075		0.993576	0.818832	0.756841	0.554681	0.568327	0.544949	1.42234	1.39505	1.51466		2.517		0.699	0.587	0.5	0.237
U6JRP2	91	S	Peptidyl-prolyl cis-trans isomerase OS=Echinococcus granulosus OX=6210 GN=EGR_03303 PE=3 SV=1	EGR_03303	1	0.000180358	79.235	3	FEDENFNHKHS(1)K	-0.78003	4	1.01723					0.982771	0.554681	0.568327	0.544949	1.42234	1.39505	1.51466	1.834					0.649	0.354
U6JRP2	132	S	Peptidyl-prolyl cis-trans isomerase OS=Echinococcus granulosus OX=6210 GN=EGR_03303 PE=3 SV=1	EGR_03303	1	7.09568e-54	177.64	2	HVVFGEVES(1)GEDVVK	0.66405	6	0.951118	1.02091	1.03822	1.0087	1.0129	0.968165	0.554681	0.568327	0.544949	1.42234	1.39505	1.51466	1.715	1.796	1.905	0.709	0.726	0.639	0.383	4.19584e-05
U6JRP2	79	S	Peptidyl-prolyl cis-trans isomerase OS=Echinococcus granulosus OX=6210 GN=EGR_03303 PE=3 SV=1	EGR_03303	1	1.34508e-79	213.56	3	SIYGS(1)KFEDENFNHK	1.648	11	0.918623	0.954854	0.89246	1.11792	1.08382	1.03232	0.554681	0.568327	0.544949	1.42234	1.39505	1.51466	1.656	1.68	1.638	0.786	0.777	0.682	0.451	6.55137e-05
U6JRT3	8	S	Rab3 OS=Echinococcus granulosus OX=6210 GN=EGR_03275 PE=4 SV=1	EGR_03275	1	1.54778e-06	120.75	2	DAS(1)DQNFDYMFK	-6.3306	3	1.01708	1.07731	0.905616				1.6379	1.69386	1.46909	0.38284	0.369614	0.446686	0.621	0.636	0.616				0.001	0.001
U6JRT3	184	S	Rab3 OS=Echinococcus granulosus OX=6210 GN=EGR_03275 PE=4 SV=1	EGR_03275	0.978668	1.46783e-10	122.21	2	VAET(0.021)S(0.979)DQDGAMAGSNAPGAK	-5.8719	10	1.5084	1.98496	1.66228	0.286027	0.266027	0.292309	1.6379	1.69386	1.46909	0.38284	0.369614	0.446686	0.921	1.172	1.131	0.747	0.72	0.654	0.658	0.00813583
U6JRT3	193	S	Rab3 OS=Echinococcus granulosus OX=6210 GN=EGR_03275 PE=4 SV=1	EGR_03275	1	2.10887e-07	88.714	2	VAETSDQDGAMAGS(1)NAPGAK	-7.3716	2	0.9877	1.0123					1.6379	1.69386	1.46909	0.38284	0.369614	0.446686	0.603	0.598					0.001	0.001
U6JS25	200	S	Phosducin protein 3 OS=Echinococcus granulosus OX=6210 GN=EGR_08943 PE=3 SV=1	EGR_08943	0.979639	0.00275213	60.734	2	ALGGYPCS(0.02)IS(0.98)DLEER	6.4609	2				1.02624		0.973756	1.27566	1.29431	1.27113	0.716376	0.670637	0.77189				1.433		1.262	1000	0.001
U6JS25	39	S	Phosducin protein 3 OS=Echinococcus granulosus OX=6210 GN=EGR_08943 PE=3 SV=1	EGR_08943	1	4.72286e-25	165.88	2	GILPPLPKPTEAT(1)PPPS(1)PDK	2.6369	35	0.43291	0.437903	0.38659	1.63095	1.67446	1.43719	1.27566	1.29431	1.27113	0.716376	0.670637	0.77189	0.339	0.338	0.304	2.277	2.497	1.862	6.765	3.45966e-05
W6TYX3	20	S	Ubiquitin OS=Echinococcus granulosus OX=6210 GN=EGR_11215 PE=4 SV=1	EGR_11215	0.879073	7.53278e-17	120.37	2	TITLEVEPS(0.879)DS(0.121)IENVK	3.6844	7		1.95494	1.92572	0.886826	0.100081	0.132428
W6TYX3	22	S	Ubiquitin OS=Echinococcus granulosus OX=6210 GN=EGR_11215 PE=4 SV=1	EGR_11215	0.879955	2.38392e-07	122.13	2	TITLEVEPS(0.12)DS(0.88)IENVK	-1.3927	4	1.23175		1.41287		0.682115	0.673262
W6TYX3	57	S	Ubiquitin OS=Echinococcus granulosus OX=6210 GN=EGR_11215 PE=4 SV=1	EGR_11215	0.999785	5.60399e-05	154.66	2	TLS(1)DYNIQK	-2.1324	6	1.01443	1.00894	0.986746	1.00615	0.982146	1.00159
W6U0S3	42	S	Poly [ADP-ribose] polymerase OS=Echinococcus granulosus OX=6210 GN=EGR_11096 PE=4 SV=1	EGR_11096	0.987619	8.43963e-36	136.7	2	GNDDASTDCAQVS(0.988)DS(0.009)T(0.003)NDKPSATK	-5.0106	5	1.03342	1.01164	0.954941				0.968015	0.997764	1.03422				1.068	1.014	0.923				0.001	0.001
W6TZB8	1352	S	Expressed conserved protein OS=Echinococcus multilocularis OX=6211 GN=EmuJ_000573000 PE=4 SV=1	EmuJ_000573000	1	9.90256e-12	135.89	2	AGRPDQDQS(1)DLYR	-2.8273	3	0.94558	1.01381	1.04061				1.51902	1.4085	1.40705	0.586402	0.551739	0.527295	0.622	0.72	0.74				0.001	0.001
W6TZB8	120	S	Expressed conserved protein OS=Echinococcus multilocularis OX=6211 GN=EmuJ_000573000 PE=4 SV=1	EmuJ_000573000	0.981058	1.24384e-44	176.01	2	AVELQATTTSESLLS(0.019)S(0.981)PK	0.066154	6	1.69285	1.88653	1.9023	0.180194	0.166104	0.172022	1.51902	1.4085	1.40705	0.586402	0.551739	0.527295	1.114	1.339	1.352	0.307	0.301	0.326	0.245	3.1639e-05
W6TZB8	299	S	Expressed conserved protein OS=Echinococcus multilocularis OX=6211 GN=EmuJ_000573000 PE=4 SV=1	EmuJ_000573000	0.852184	1.36458e-05	69.224	2	EET(0.005)VT(0.006)VS(0.135)S(0.852)APPIEATSEPTSVR	-0.41512	2				1.01853		0.981466	1.51902	1.4085	1.40705	0.586402	0.551739	0.527295				1.737		1.861	1000	0.001
W6TZB8	250	S	Expressed conserved protein OS=Echinococcus multilocularis OX=6211 GN=EmuJ_000573000 PE=4 SV=1	EmuJ_000573000	0.915786	0.00138242	59.625	2	EMSGIVS(0.013)S(0.07)AS(0.916)EAPLPK	-1.8343	2	1.24897		0.751025				1.51902	1.4085	1.40705	0.586402	0.551739	0.527295	0.822		0.534				0.001	0.001
W6TZB8	1490	S	Expressed conserved protein OS=Echinococcus multilocularis OX=6211 GN=EmuJ_000573000 PE=4 SV=1	EmuJ_000573000	0.999907	4.61375e-11	129.04	2	GHYS(1)GEQSSTWSR	-5.9818	4	0.331226			1.27744	1.1928	1.19853	1.51902	1.4085	1.40705	0.586402	0.551739	0.527295	0.218			2.178	2.162	2.273	10.112
W6TZB8	1217	S	Expressed conserved protein OS=Echinococcus multilocularis OX=6211 GN=EmuJ_000573000 PE=4 SV=1	EmuJ_000573000	1	9.77843e-105	266.35	2	IYDQES(1)DEEVMWR	-0.037276	11	1.7795	1.6421	1.63506	0.316228	0.309767	0.317349	1.51902	1.4085	1.40705	0.586402	0.551739	0.527295	1.171	1.166	1.162	0.539	0.561	0.602	0.486	2.40194e-05
W6TZB8	1334	S	Expressed conserved protein OS=Echinococcus multilocularis OX=6211 GN=EmuJ_000573000 PE=4 SV=1	EmuJ_000573000	0.993819	0.000201819	88.42	2	LLS(0.994)T(0.006)S(0.001)ISLLSSR	1.938	2	1.15423		0.845769				1.51902	1.4085	1.40705	0.586402	0.551739	0.527295	0.76		0.601				0.001	0.001
W6TZB8	1336	S	Expressed conserved protein OS=Echinococcus multilocularis OX=6211 GN=EmuJ_000573000 PE=4 SV=1	EmuJ_000573000	0.999159	5.1656e-35	203.93	2	LLST(0.001)S(0.999)ISLLSSR	-3.0253	5	2.26109	2.16565	0.262526	0.174945	0.135799		1.51902	1.4085	1.40705	0.586402	0.551739	0.527295	1.489	1.538	0.187	0.298	0.246		0.254	0.339143
W6TZB8	851	S	Expressed conserved protein OS=Echinococcus multilocularis OX=6211 GN=EmuJ_000573000 PE=4 SV=1	EmuJ_000573000	0.999581	0.00047331	75.012	2	SEQS(1)VEESYTMR	3.7494	1		1					1.51902	1.4085	1.40705	0.586402	0.551739	0.527295		0.71
W6TZB8	694	S	Expressed conserved protein OS=Echinococcus multilocularis OX=6211 GN=EmuJ_000573000 PE=4 SV=1	EmuJ_000573000	0.994838	2.7897e-17	109.71	2	S(0.005)IQCS(0.995)LIDS(1)PAES(0.977)IELT(0.023)R	3.7621	3				1.82185	0.666514	0.511633	1.51902	1.4085	1.40705	0.586402	0.551739	0.527295				3.107	1.208	0.97	1000	0.001
W6TZB8	698	S	Expressed conserved protein OS=Echinococcus multilocularis OX=6211 GN=EmuJ_000573000 PE=4 SV=1	EmuJ_000573000	1	4.58106e-143	209.03	2	S(0.022)IQCS(0.978)LIDS(1)PAES(0.998)IELT(0.002)R	3.6445	27	1.27022	1.23236	1.16455	0.681784	0.83812	0.812973	1.51902	1.4085	1.40705	0.586402	0.551739	0.527295	0.836	0.875	0.828	1.163	1.519	1.542	1.664	0.00577688
W6TZB8	702	S	Expressed conserved protein OS=Echinococcus multilocularis OX=6211 GN=EmuJ_000573000 PE=4 SV=1	EmuJ_000573000	0.998793	3.25775e-109	196.87	2	SIQCS(0.267)LIDS(0.733)PAES(0.999)IELT(0.001)R	2.9821	22	1.09923	1.09068	1.04389	0.904479	0.906631	0.955082	1.51902	1.4085	1.40705	0.586402	0.551739	0.527295	0.724	0.774	0.742	1.542	1.643	1.811	2.23	9.38335e-05
W6TZB8	708	S	Expressed conserved protein OS=Echinococcus multilocularis OX=6211 GN=EmuJ_000573000 PE=4 SV=1	EmuJ_000573000	1	4.24162e-57	164.22	2	S(1)PEEFAYEEVEVNETYYK	1.0051	9		0.301916		1.10777	1.41348	1.17684	1.51902	1.4085	1.40705	0.586402	0.551739	0.527295		0.214		1.889	2.562	2.232	10.41
W6TZH3	436	S	Mitogen-activated protein kinase OS=Echinococcus granulosus OX=6210 GN=EGR_10922 PE=4 SV=1	EGR_10922	0.999984	0.000542597	89.636	2	LTSLRPTDAYS(1)PINA	-2.783	5	1.53718	1.48703	1.54583	0.225908	0.204045		0.524467	0.581284	0.611718	1.31808	1.49643	1.46802	2.931	2.558	2.527	0.171	0.136		0.057	0.000108842
W6TZK4	34	S	Calmodulin OS=Echinococcus granulosus OX=6210 GN=EGR_10888 PE=4 SV=1	EGR_10888	0.983801	8.02306e-07	74.778	2	TMHFLGET(0.016)VS(0.984)DDDVR	0.082779	3	0.778577		0.880448	1.34097						1.05179	0.97521	0.972996				1.275
W6TZL1	198	S	Heat shock cognate protein OS=Echinococcus granulosus OX=6210 GN=EGR_10965 PE=3 SV=1	EGR_10965	1	0.00191636	88.734	2	GGLS(1)EEEIER	-0.19023	4	0.727999	0.722846		1.23964		1.30951
W6TZP4	137	S	Mitogen-activated protein kinase OS=Echinococcus granulosus OX=6210 GN=EGR_10920 PE=4 SV=1	EGR_10920	0.991898	0.0342035	61.48	2	KIS(0.992)S(0.004)DS(0.004)AR	7.6564	1						1				1.00043	0.982457	1.01711						0.983
W6TZS4	142	S	Ankyrin repeat domain-containing protein OS=Echinococcus granulosus OX=6210 GN=EGR_10896 PE=4 SV=1	EGR_10896	0.990641	1.37087e-50	188.68	2	DNS(0.991)PS(0.009)AHHATSGASTSK	-3.024	2	1.22287		0.777134
W6TZS4	445	S	Ankyrin repeat domain-containing protein OS=Echinococcus granulosus OX=6210 GN=EGR_10896 PE=4 SV=1	EGR_10896	1	4.68868e-06	81.799	2	S(1)PPPPPSEGHHQVR	-3.8602	8	0.959995	0.962022	0.953094	1.12489
W6TZS4	236	S	Ankyrin repeat domain-containing protein OS=Echinococcus granulosus OX=6210 GN=EGR_10896 PE=4 SV=1	EGR_10896	0.998419	9.36083e-39	166.48	2	YS(0.002)S(0.998)PYQESGHQVDR	-3.5565	3				1.0097	0.963684	1.02662
W6TZW8	468	S	Hypothetical protein OS=Spirometra erinaceieuropaei OX=99802 GN=SERJ2_LOCUS2243 PE=4 SV=1	SERJ2_LOCUS2243	1	0.00121159	55.354	2	RDS(1)CS(1)LQLAPVVR	-2.0404	4				1.01244	0.594781	1.39278
W6TZW8	470	S	Hypothetical protein OS=Spirometra erinaceieuropaei OX=99802 GN=SERJ2_LOCUS2243 PE=4 SV=1	SERJ2_LOCUS2243	1	0.00257333	48.201	2	RDS(1)CS(1)LQLAPVVR	-2.0404	2				1.09346		0.906538
W6TZW8	383	S	Hypothetical protein OS=Spirometra erinaceieuropaei OX=99802 GN=SERJ2_LOCUS2243 PE=4 SV=1	SERJ2_LOCUS2243	1	2.25847e-38	218.39	2	RPHS(1)LPAFENAGCK	-0.81913	9	1.57624	1.71175	1.81644	0.298237	0.300425	0.296912
W6U017	420	S	Puromycin-sensitive aminopeptidase OS=Echinococcus granulosus OX=6210 GN=EGR_10706 PE=3 SV=1	EGR_10706	1	0.0160236	67.881	2	GDS(1)PVHWR	-1.2689	1	1						1.25358	1.28693	1.24569	0.741007	0.771169	0.70162	0.798
W6U0A1	179	S	Puromycin-sensitive aminopeptidase OS=Echinococcus granulosus OX=6210 GN=EGR_10709 PE=4 SV=1	EGR_10709	0.998728	4.89348e-39	158.15	2	IPTDDTSNGCSSSAFGT(0.001)KES(0.999)PK	-2.0817	6	0.731656	0.780146	0.566786	1.46937	1.33642	1.11563	1.7589	1.0402	1.65821	0.509427	0.519826	0.513441	0.416	0.75	0.342	2.884	2.571	2.173	5.058	0.00259253
W6U0E5	80	S	Heat shock cognate protein OS=Echinococcus granulosus OX=6210 GN=EGR_10561 PE=3 SV=1	EGR_10561	1	5.28777e-12	134.24	2	KVS(1)DAVITVPAYFNDSQR	-1.2651	6				0.985722	1.02634	0.987935	0.380726	0.35634	0.370045	1.6419	1.64059	1.6104				0.6	0.626	0.613	1000	0.001
W6U0K8	509	S	Cyclin_C domain-containing protein OS=Echinococcus granulosus OX=6210 GN=EGR_10576 PE=3 SV=1	EGR_10576	0.999368	1.53401e-10	71.471	2	ALNADMEDGAY(0.001)DADAS(0.999)ANEEGEVR	-4.2943	5				0.798351	0.839149	1.3625	0.974796	1.00277	1.02243
W6U0K8	483	S	Cyclin_C domain-containing protein OS=Echinococcus granulosus OX=6210 GN=EGR_10576 PE=3 SV=1	EGR_10576	0.999736	2.56255e-12	169.21	2	RS(1)S(0.962)GT(0.038)EELEEEK	-2.5431	9		0.382242	0.39452	1.43227	1.37365	1.41732	0.974796	1.00277	1.02243					0.381	0.386				0.001	0.001
W6U0K8	484	S	Cyclin_C domain-containing protein OS=Echinococcus granulosus OX=6210 GN=EGR_10576 PE=3 SV=1	EGR_10576	0.96957	2.56255e-12	169.21	2	RS(0.996)S(0.97)GT(0.034)EELEEEK	-1.9698	14	0.713582	0.734012	0.725633		1.7334	1.09337	0.974796	1.00277	1.02243				0.732	0.732	0.71				0.001	0.001
W6U0K8	545	S	Cyclin_C domain-containing protein OS=Echinococcus granulosus OX=6210 GN=EGR_10576 PE=3 SV=1	EGR_10576	0.873854	5.24039e-25	134.13	2	SGEGGGETYFSVQS(0.126)S(0.874)LER	0.60587	2					1.04439	0.955609	0.974796	1.00277	1.02243
W6U0L9	804	S	Voltage-dependent L-type calcium channel subunit beta-2 OS=Echinococcus granulosus OX=6210 GN=EGR_10568 PE=4 SV=1	EGR_10568	1	0.000414999	88.42	2	AIPLIIHPPS(1)EN	-1.1206	5	0.923184	0.80527	0.793622		1.23669	1.24124
W6U0L9	564	S	Voltage-dependent L-type calcium channel subunit beta-2 OS=Echinococcus granulosus OX=6210 GN=EGR_10568 PE=4 SV=1	EGR_10568	0.991309	3.0134e-05	64.582	2	MDT(0.001)DNT(0.007)DRDS(0.991)GGFAS(0.001)TEAK	4.3892	4		1.74158		0.684497	0.793991	0.779934
W6U0L9	767	S	Voltage-dependent L-type calcium channel subunit beta-2 OS=Echinococcus granulosus OX=6210 GN=EGR_10568 PE=4 SV=1	EGR_10568	0.946535	1.80421e-07	116.95	2	MPPDEESQS(0.05)S(0.947)PGS(0.003)NLR	-3.2147	6	1.50834			0.886771	0.768763	0.836122
W6U0L9	790	S	Voltage-dependent L-type calcium channel subunit beta-2 OS=Echinococcus granulosus OX=6210 GN=EGR_10568 PE=4 SV=1	EGR_10568	0.990579	1.38694e-06	89.913	2	NTSSATEASGPLGPKS(0.991)PY(0.009)NK	-1.6503	2				0.967943		1.03206
W6U0L9	456	S	Voltage-dependent L-type calcium channel subunit beta-2 OS=Echinococcus granulosus OX=6210 GN=EGR_10568 PE=4 SV=1	EGR_10568	0.999998	0.000157051	85.813	2	QFS(1)PPPSHMSLK	0.47956	3	0.98145	1.02488	0.993668
W6U0R5	19	S	Mitogen-activated protein kinase kinase kinase OS=Echinococcus granulosus OX=6210 GN=EGR_10429 PE=4 SV=1	EGR_10429	0.999996	0.00113989	76.23	2	VSQYNHLKLS(1)DDELR	2.5353	3		1.72962		0.270384
W6U0S4	112	S	TORC_N domain-containing protein OS=Hydatigena taeniaeformis OX=6205 GN=TTAC_LOCUS8749 PE=4 SV=1	TTAC_LOCUS8749	0.994282	0.0117734	65.421	2	RDS(0.994)FS(0.006)MAVDLLSR	2.6829	2		1.02627	0.973727
W6U0S7	8	S	Aminopeptidase N OS=Echinococcus granulosus OX=6210 GN=EGR_10419 PE=3 SV=1	EGR_10419	0.988281	0.00110528	55.866	3	SVENKY(0.011)S(0.988)PGVAVAKPK	-0.82236	5		0.560576		1.12527	1.13941	1.17474	1.37577	1.2862	1.42491	0.576849	0.730489	0.605778		0.436		1.951	1.56	1.939	4.167
W6U0U8	493	S	CCDC66 domain-containing protein OS=Mesocestoides corti OX=53468 PE=4 SV=1	--	0.999502	0.0152402	57.003	2	FGS(1)ALTISNR	0.89425	1				1
W6U0U8	298	S	CCDC66 domain-containing protein OS=Mesocestoides corti OX=53468 PE=4 SV=1	--	0.999906	0.000475426	87.727	2	LS(1)VETANHIK	-1.6765	9	0.627882	0.639902		1.43119		1.30103
W6U0Z2	64	S	Integrator complex subunit OS=Echinococcus granulosus OX=6210 GN=EGR_10427 PE=3 SV=1	EGR_10427	0.756001	0.00611501	41.499	2	LNS(0.001)ENPS(0.756)PS(0.243)LNAIPINYDK	-6.8579	1		1					1.02943	0.988269	0.982302					1.012
W6U103	108	S	60S ribosomal protein L24 OS=Echinococcus granulosus OX=6210 GN=EGR_10348 PE=3 SV=1	EGR_10348	0.991709	7.4405e-08	111.38	2	AFAGAS(0.992)LT(0.008)EIMAK	-1.5544	5	1.48236	1.44385	1.34934		0.335081	0.38936	1.5471	1.52882	1.4907		0.216421	0.21696	0.958	0.944	0.905		1.548	1.795	1.786	0.00230859
W6U103	72	S	60S ribosomal protein L24 OS=Echinococcus granulosus OX=6210 GN=EGR_10348 PE=3 SV=1	EGR_10348	1	1.98268e-05	147.78	2	EVS(1)WTVLYR	-2.4045	3	1.00601	0.999709	0.994281				1.5471	1.52882	1.4907		0.216421	0.21696	0.65	0.654	0.667				0.001	0.001
W6U109	16	S	Nkap_C domain-containing protein OS=Echinococcus granulosus OX=6210 GN=EGR_10422 PE=3 SV=1	EGR_10422	1	0.00499416	133.47	2	DRS(1)RS(1)PFGESR	-0.23988	5		0.538961		1.15577	1.12005	1.18522
W6U109	18	S	Nkap_C domain-containing protein OS=Echinococcus granulosus OX=6210 GN=EGR_10422 PE=3 SV=1	EGR_10422	0.999999	0.00465505	133.47	2	S(1)RS(1)PFGESR	-1.8959	7		0.78264	0.158842	1.35529	1.31341	1.38982
W6U109	98	S	Nkap_C domain-containing protein OS=Echinococcus granulosus OX=6210 GN=EGR_10422 PE=3 SV=1	EGR_10422	0.794495	0.000551946	41.499	2	IWGS(0.001)PPEEPY(0.523)T(0.614)DS(0.794)GEDEY(0.052)FELT(0.016)R	0.71833	1						1
W6U109	32	S	Nkap_C domain-containing protein OS=Echinococcus granulosus OX=6210 GN=EGR_10422 PE=3 SV=1	EGR_10422	1	0.000387061	101.43	2	S(1)LS(1)PFGNEFK	-3.375	6		1.0015		1.00522	1.04033	0.952943
W6U109	34	S	Nkap_C domain-containing protein OS=Echinococcus granulosus OX=6210 GN=EGR_10422 PE=3 SV=1	EGR_10422	1	0.000387061	101.43	2	S(1)LS(1)PFGNEFK	-3.375	7		3.32352		0.226784	0.234705	0.214989
W6U164	570	S	Ankyrin repeat and death domain-containing protein OS=Echinococcus granulosus OX=6210 GN=EGR_10355 PE=4 SV=1	EGR_10355	0.912587	0.00588521	60.14	2	KAESVFS(0.008)S(0.033)S(0.074)S(0.748)AT(0.224)GS(0.913)AR	-1.1582	2				0.790277	1.20972		0.997951	1.00925	0.992802
W6U164	657	S	Ankyrin repeat and death domain-containing protein OS=Echinococcus granulosus OX=6210 GN=EGR_10355 PE=4 SV=1	EGR_10355	1	4.37891e-17	146.75	2	S(1)PVALTAYFTVYQPEYR	-2.5064	8	1.04127	1.07786	0.880864				0.997951	1.00925	0.992802				1.043	1.068	0.887				0.001	0.001
W6U1A9	265	S	Expressed conserved protein OS=Echinococcus granulosus OX=6210 GN=EgrG_000814100 PE=4 SV=1	EgrG_000814100	0.946358	2.71185e-05	92.593	2	TLGDMICLPT(0.054)QMS(0.946)R	1.285	3	0.919181	1.23462	0.846198
W6U1D3	284	S	Tyrosine-protein phosphatase non-receptor type 4 OS=Echinococcus granulosus OX=6210 GN=EGR_10296 PE=4 SV=1	EGR_10296	0.999846	0.00403949	63.908	2	DIS(1)PYDHTR	-2.9546	2				1			1.0284	0.950219	1.02138
W6U1D3	176	S	Tyrosine-protein phosphatase non-receptor type 4 OS=Echinococcus granulosus OX=6210 GN=EGR_10296 PE=4 SV=1	EGR_10296	0.985382	0.00692562	73.891	2	LDVS(0.985)PS(0.015)NHHYR	-4.5739	2	1.56508			0.434915			1.0284	0.950219	1.02138				1.522
W6U1D6	634	S	Zinc finger protein OS=Echinococcus granulosus OX=6210 GN=EGR_10207 PE=4 SV=1	EGR_10207	0.978247	0.011908	60.892	2	YQHS(0.022)LS(0.978)R	0.67798	3	0.951304	1.06581	0.982882
W6U1F9	879	S	BAH domain-containing protein OS=Echinococcus granulosus OX=6210 GN=EGR_10271 PE=4 SV=1	EGR_10271	1	2.3651e-12	155.61	2	ANS(1)PESINLGLTK	-2.161	3	1.09875	0.970812	0.930442				0.97921	1.01858	1.00221				1.122	0.953	0.928				0.001	0.001
W6U1F9	1705	S	BAH domain-containing protein OS=Echinococcus granulosus OX=6210 GN=EGR_10271 PE=4 SV=1	EGR_10271	0.981826	7.90261e-05	104.49	2	EGCLLEPS(0.018)IS(0.982)PK	-0.32898	3				1.00705	0.987059	1.0059	0.97921	1.01858	1.00221
W6U1F9	58	S	BAH domain-containing protein OS=Echinococcus granulosus OX=6210 GN=EGR_10271 PE=4 SV=1	EGR_10271	0.924384	4.8026e-16	155.38	2	ENHNHS(0.924)LS(0.076)PDHSR	-3.355	2	1						0.97921	1.01858	1.00221				1.021
W6U1F9	60	S	BAH domain-containing protein OS=Echinococcus granulosus OX=6210 GN=EGR_10271 PE=4 SV=1	EGR_10271	0.994787	2.26466e-12	142.32	3	ENHNHS(0.004)LS(0.995)PDHS(0.002)R	1.8501	2	1.27435		0.725651				0.97921	1.01858	1.00221				1.301		0.724				0.001	0.001
W6U1F9	1758	S	BAH domain-containing protein OS=Echinococcus granulosus OX=6210 GN=EGR_10271 PE=4 SV=1	EGR_10271	0.990345	3.96406e-17	112.68	2	ES(0.01)VS(0.99)PLPPDTAFPPK	-0.65587	8		1.45716	1.19495	0.66463		0.683253	0.97921	1.01858	1.00221					1.431	1.192				0.001	0.001
W6U1F9	36	S	BAH domain-containing protein OS=Echinococcus granulosus OX=6210 GN=EGR_10271 PE=4 SV=1	EGR_10271	0.985581	0.00102913	50.521	3	GRPPS(0.986)KS(0.965)PT(0.048)AAPLPTPSLPSR	-0.29298	2	0.98662	1.01338					0.97921	1.01858	1.00221				1.008	0.995					0.001	0.001
W6U1F9	38	S	BAH domain-containing protein OS=Echinococcus granulosus OX=6210 GN=EGR_10271 PE=4 SV=1	EGR_10271	0.965431	2.01632e-07	122.66	3	GRPPS(0.986)KS(0.965)PT(0.048)AAPLPTPSLPSR	-0.29298	8	2.25055	1.8364	0.338227	0.566863	0.511159	0.4968	0.97921	1.01858	1.00221				2.298	1.803	0.337				0.001	0.001
W6U1F9	2134	S	BAH domain-containing protein OS=Echinococcus granulosus OX=6210 GN=EGR_10271 PE=4 SV=1	EGR_10271	0.804524	1.15453e-14	146.8	3	HHS(0.805)NT(0.185)S(0.01)T(0.001)TAAAASAVVSVPTITR	1.2403	5		0.343752			1.34003	1.31622	0.97921	1.01858	1.00221					0.337
W6U1F9	766	S	BAH domain-containing protein OS=Echinococcus granulosus OX=6210 GN=EGR_10271 PE=4 SV=1	EGR_10271	1	0.000184675	45.17	3	HPRPS(1)VEEPILVDLEDK	-0.92485	2	0.945532	1.05447					0.97921	1.01858	1.00221				0.966	1.035					0.001	0.001
W6U1F9	506	S	BAH domain-containing protein OS=Echinococcus granulosus OX=6210 GN=EGR_10271 PE=4 SV=1	EGR_10271	0.995513	4.0474e-16	135.89	3	NEPHHPFS(0.004)LS(0.996)PNR	-2.1753	10	1.62789	1.69548	1.70654	0.320675	0.329206	0.320208	0.97921	1.01858	1.00221				1.662	1.665	1.703				0.001	0.001
W6U1F9	1531	S	BAH domain-containing protein OS=Echinococcus granulosus OX=6210 GN=EGR_10271 PE=4 SV=1	EGR_10271	0.799632	4.14594e-08	100.69	2	QDT(0.003)S(0.11)S(0.8)VAT(0.088)PPPPR	-1.5264	2	0.914273		1.08573				0.97921	1.01858	1.00221				0.934		1.083				0.001	0.001
W6U1F9	1604	S	BAH domain-containing protein OS=Echinococcus granulosus OX=6210 GN=EGR_10271 PE=4 SV=1	EGR_10271	0.991011	0.00193682	80.049	2	SSLPRPPTPGLS(0.009)S(0.991)PK	-1.1008	2					1.09874	0.901259	0.97921	1.01858	1.00221
W6U1H2	260	S	Gamma-secretase subunit APH-1A OS=Echinococcus granulosus OX=6210 GN=EGR_10236 PE=3 SV=1	EGR_10236	0.999489	0.0184545	43.613	2	LLY(0.001)GANS(0.999)PPR	-1.8331	1	1
W6U1J8	203	S	RNA-binding motif protein, X-linked OS=Echinococcus granulosus OX=6210 GN=EGR_10729 PE=4 SV=1	EGR_10729	1	1.41377e-16	181.44	2	LASQNCS(1)PYHR	-2.0477	6	0.938168	0.995684	0.972839	1.037	1.01937	1.03694
W6U1J8	271	S	RNA-binding motif protein, X-linked OS=Echinococcus granulosus OX=6210 GN=EGR_10729 PE=4 SV=1	EGR_10729	0.838304	4.11434e-07	158.59	2	LTSSYVS(0.021)S(0.838)HHS(0.141)R	-2.4359	3	0.453371	1.54663
W6U1J8	274	S	RNA-binding motif protein, X-linked OS=Echinococcus granulosus OX=6210 GN=EGR_10729 PE=4 SV=1	EGR_10729	0.999976	2.45853e-13	164.56	2	LTSSYVSSHHS(1)R	-1.2357	7	2.39178	0.69765	1.79321	0.402797	0.339821	0.374739
W6U1J8	211	S	RNA-binding motif protein, X-linked OS=Echinococcus granulosus OX=6210 GN=EGR_10729 PE=4 SV=1	EGR_10729	0.976831	0.0489422	62.705	2	RS(0.003)PS(0.977)VS(0.021)PPR	-3.0581	1			1
W6U1J8	176	S	RNA-binding motif protein, X-linked OS=Echinococcus granulosus OX=6210 GN=EGR_10729 PE=4 SV=1	EGR_10729	0.854003	0.00530289	45.826	2	T(0.061)S(0.061)QES(0.854)PWS(0.016)T(0.008)GY(0.001)HMNR	-4.8703	1		1
W6U1J8	189	S	RNA-binding motif protein, X-linked OS=Echinococcus granulosus OX=6210 GN=EGR_10729 PE=4 SV=1	EGR_10729	0.900748	1.89172e-07	58.794	3	TSQES(0.004)PWS(0.154)T(0.154)GY(0.124)HMNRS(0.663)PS(0.901)PPR	0.58125	1		1
W6U1P0	115	S	Protein TFG OS=Echinococcus granulosus OX=6210 GN=EGR_10188 PE=4 SV=1	EGR_10188	1	2.74439e-48	164.3	2	HS(1)LDIEGLFTEIK	0.96707	6	1.00343	1.09195	1.09118	0.993318	0.982002	0.838122	0.720863	0.736678	0.749739	1.29703	1.24804	1.24765	1.392	1.482	1.455	0.766	0.787	0.672	0.514	0.00021546
W6U1P0	156	S	Protein TFG OS=Echinococcus granulosus OX=6210 GN=EGR_10188 PE=4 SV=1	EGR_10188	1	0.00207461	102.03	2	S(1)AAAS(0.994)PS(0.006)PER	-1.1051	10	1.55541	1.79633	1.93584	0.240411	0.260034	0.211984	0.720863	0.736678	0.749739	1.29703	1.24804	1.24765	2.158	2.438	2.582	0.185	0.208	0.17	0.078	5.48552e-06
W6U1P0	160	S	Protein TFG OS=Echinococcus granulosus OX=6210 GN=EGR_10188 PE=4 SV=1	EGR_10188	0.999984	2.85892e-60	156.14	2	SAAAS(1)PSPER	-2.1845	20	0.402495	0.425058	0.431348	1.62904	1.55025	1.56181	0.720863	0.736678	0.749739	1.29703	1.24804	1.24765	0.558	0.577	0.575	1.256	1.242	1.252	2.193	2.42604e-07
W6U1P0	162	S	Protein TFG OS=Echinococcus granulosus OX=6210 GN=EGR_10188 PE=4 SV=1	EGR_10188	0.997494	2.85892e-60	121.21	3	S(0.017)AAAS(0.983)PS(0.997)PERS(0.356)S(0.647)EPLCDDGALPASSDEPPK	-0.27448	8				1.08923	1.01928	0.891488	0.720863	0.736678	0.749739	1.29703	1.24804	1.24765				0.84	0.817	0.715	1000	0.001
W6U1P0	167	S	Protein TFG OS=Echinococcus granulosus OX=6210 GN=EGR_10188 PE=4 SV=1	EGR_10188	0.853305	8.32269e-73	176.01	3	S(0.051)AAAS(0.228)PS(0.639)PERS(0.225)S(0.853)EPLCDDGALPAS(0.002)S(0.001)DEPPK	2.804	11	0.31638	0.298315	0.286034	1.76167	1.6877	1.6499	0.720863	0.736678	0.749739	1.29703	1.24804	1.24765	0.439	0.405	0.382	1.358	1.352	1.322	3.289	8.46618e-06
W6U1R6	1375	S	Nuclear pore complex protein Nup155 OS=Echinococcus granulosus OX=6210 GN=EGR_10112 PE=3 SV=1	EGR_10112	0.99998	1.51143e-109	220.14	2	LLLCGDSDSHLNS(1)PVQTR	-1.4788	7	1.32947	1.21754	1.26501	0.187987			1.61399	1.67337	0.947933		0.40605	0.358656	0.824	0.728	1.334				0.001	0.001
W6U1R6	825	S	Nuclear pore complex protein Nup155 OS=Echinococcus granulosus OX=6210 GN=EGR_10112 PE=3 SV=1	EGR_10112	0.996835	8.27781e-10	90.156	2	S(0.997)GPT(0.003)ESTLSPLAR	-0.29802	2		0.981955	1.01805				1.61399	1.67337	0.947933		0.40605	0.358656		0.587	1.074				0.001	0.001
W6U1T5	714	S	SCY1-like protein OS=Echinococcus granulosus OX=6210 GN=EGR_10140 PE=4 SV=1	EGR_10140	1	3.30058e-07	122.16	2	AAS(1)WNNS(0.975)AT(0.025)ALAALK	-1.4916	3	0.969653	1.00713	1.02322
W6U1T5	718	S	SCY1-like protein OS=Echinococcus granulosus OX=6210 GN=EGR_10140 PE=4 SV=1	EGR_10140	0.974781	3.30058e-07	122.16	2	AAS(1)WNNS(0.975)AT(0.025)ALAALK	-1.4916	3	0.969653	1.00713	1.02322
W6U1T5	702	S	SCY1-like protein OS=Echinococcus granulosus OX=6210 GN=EGR_10140 PE=4 SV=1	EGR_10140	0.999875	0.00414439	98.009	2	LS(1)LSLLPR	-0.28042	4	1.27687	1.3237	1.29556		0.103876
W6U1T5	693	S	SCY1-like protein OS=Echinococcus granulosus OX=6210 GN=EGR_10140 PE=4 SV=1	EGR_10140	0.996487	0.0186593	59.67	2	T(0.002)RS(0.996)NPS(0.001)FGQR	-1.7734	2		0.998778	1.00122
W6U1T8	233	S	Zinc finger RNA-binding protein OS=Echinococcus granulosus OX=6210 GN=EGR_10067 PE=4 SV=1	EGR_10067	1	0.00591338	52.863	2	ALLCLS(1)PGVCR	-1.4664	2	1.09914		0.900856
W6U1V0	62	S	Expressed conserved protein OS=Echinococcus granulosus OX=6210 GN=EgrG_000170100 PE=4 SV=1	EgrG_000170100	0.806135	7.98207e-05	69.94	3	HEENT(0.035)CPPS(0.806)T(0.159)GVGGRPR	-1.7594	2	0.801013	1.19899					1.5762	1.32783	1.38899	0.470502	0.583689	0.652793	0.508	0.903					0.001	0.001
W6U1W0	827	S	Puromycin-sensitive aminopeptidase OS=Echinococcus granulosus OX=6210 GN=EGR_10634 PE=3 SV=1	EGR_10634	0.902974	1.17637e-06	69.818	2	KVIGIASS(0.001)T(0.002)PS(0.903)PS(0.051)S(0.023)S(0.011)Y(0.001)S(0.005)PS(0.002)S(0.002)K	-2.6827	2	1						0.933665	1.01773	1.0486				1.071
W6U1X0	255	S	NEDD8-conjugating enzyme Ubc12 OS=Echinococcus granulosus OX=6210 GN=EGR_10037 PE=4 SV=1	EGR_10037	0.998981	0.00021487	70.638	2	GS(0.999)Y(0.001)LGCWTPFEVESQR	-0.49196	3	0.902487	1.07791	1.0196
W6U1X0	628	S	NEDD8-conjugating enzyme Ubc12 OS=Echinococcus granulosus OX=6210 GN=EGR_10037 PE=4 SV=1	EGR_10037	0.999461	0.000144869	48.836	2	VPS(0.001)PVEEELQES(0.999)ELDGCEGR	5.5366	1	1
W6U1X8	468	S	Transmembrane protein OS=Echinococcus granulosus OX=6210 GN=EGR_10019 PE=4 SV=1	EGR_10019	0.852836	0.00730186	71.896	3	ES(0.853)KT(0.147)PVETPR	-1.7668	1		1					0.977923	1.02801	0.994064					0.973
W6U1X8	422	S	Transmembrane protein OS=Echinococcus granulosus OX=6210 GN=EGR_10019 PE=4 SV=1	EGR_10019	0.864132	2.65009e-62	188.68	2	NFIQTDATGEGDVT(0.117)S(0.864)LT(0.019)QVPR	-0.58514	4	1.26322	0.0967463	1.64003				0.977923	1.02801	0.994064				1.292	0.094	1.65				0.001	0.001
W6U1X8	445	S	Transmembrane protein OS=Echinococcus granulosus OX=6210 GN=EGR_10019 PE=4 SV=1	EGR_10019	0.775631	1.64977e-05	68.789	2	TSVTPVT(0.001)VPPLT(0.031)T(0.057)ET(0.135)KS(0.776)PR	-0.74323	1			1				0.977923	1.02801	0.994064						1.006
W6U1Z3	420	S	Expressed protein OS=Echinococcus granulosus OX=6210 GN=EGR_08893 PE=4 SV=1	EGR_08893	1	1.23023e-16	116.4	2	S(1)AKS(1)S(1)EVAEVPAVEEHK	-2.7422	6				0.993013	1.02033	0.986655
W6U1Z3	423	S	Expressed protein OS=Echinococcus granulosus OX=6210 GN=EGR_08893 PE=4 SV=1	EGR_08893	1	1.93156e-22	160.07	2	S(1)AKS(1)S(1)EVAEVPAVEEHK	-2.7422	14				1.01492	1.00627	0.978812
W6U1Z3	424	S	Expressed protein OS=Echinococcus granulosus OX=6210 GN=EGR_08893 PE=4 SV=1	EGR_08893	1	1.23023e-16	144.09	2	S(1)AKS(1)S(1)EVAEVPAVEEHK	-2.7422	11				1.02586	1.01712	0.95702
W6U1Z7	153	S	Coatomer subunit delta OS=Echinococcus granulosus OX=6210 GN=EGR_10065 PE=3 SV=1	EGR_10065	0.99183	0.00242617	86.243	2	ESVT(0.008)LS(0.992)QIR	-1.7685	5	1.74552		1.75082	0.506448	0.493075	0.504145	1.24835	1.12971	1.23798	0.80529	0.798358	0.780322	1.398		1.414	0.629	0.618	0.646	0.449	2.16189e-05
W6U1Z7	226	S	Coatomer subunit delta OS=Echinococcus granulosus OX=6210 GN=EGR_10065 PE=3 SV=1	EGR_10065	0.868539	3.75947e-14	63.025	3	GADTFAS(0.007)EPS(0.869)VES(0.062)S(0.062)ADDHPAAPLLPR	-0.64194	3				0.915537	1.0363	1.04816	1.24835	1.12971	1.23798	0.80529	0.798358	0.780322				1.137	1.298	1.343	1000	0.001
W6U1Z7	78	S	Coatomer subunit delta OS=Echinococcus granulosus OX=6210 GN=EGR_10065 PE=3 SV=1	EGR_10065	0.94153	0.000871378	94.507	2	QHTFVET(0.058)DS(0.942)VR	-0.50238	1	1						1.24835	1.12971	1.23798	0.80529	0.798358	0.780322	0.801
W6U1Z7	157	S	Coatomer subunit delta OS=Echinococcus granulosus OX=6210 GN=EGR_10065 PE=3 SV=1	EGR_10065	0.999791	9.3936e-33	192.95	2	S(1)FTEMDSHEEK	-3.2505	4	1.21236	1.22077	1.23145		0.335425		1.24835	1.12971	1.23798	0.80529	0.798358	0.780322	0.971	1.081	0.995		0.42		0.414
W6U1Z7	163	S	Coatomer subunit delta OS=Echinococcus granulosus OX=6210 GN=EGR_10065 PE=3 SV=1	EGR_10065	0.999999	0.00106398	93.162	2	SFTEMDS(1)HEEK	-0.64449	3	0.926358	1.05569	1.01795				1.24835	1.12971	1.23798	0.80529	0.798358	0.780322	0.742	0.934	0.822				0.001	0.001
W6U1Z7	289	S	Coatomer subunit delta OS=Echinococcus granulosus OX=6210 GN=EGR_10065 PE=3 SV=1	EGR_10065	0.76249	7.70272e-14	141.36	2	S(0.762)VS(0.238)FDAPMGAAVTTSNLHIR	2.2545	8	1.89573			0.70248	0.696145	0.705648	1.24835	1.12971	1.23798	0.80529	0.798358	0.780322	1.519			0.872	0.872	0.904	0.581
W6U1Z7	291	S	Coatomer subunit delta OS=Echinococcus granulosus OX=6210 GN=EGR_10065 PE=3 SV=1	EGR_10065	0.848364	7.70272e-14	141.36	3	S(0.152)VS(0.848)FDAPMGAAVTTSNLHIR	-0.96288	16	1.30058	1.4018	1.38027	0.605339	0.588219	0.723785	1.24835	1.12971	1.23798	0.80529	0.798358	0.780322	1.042	1.241	1.115	0.752	0.737	0.928	0.711	0.0185025
W6U1Z9	332	S	Expressed conserved protein OS=Echinococcus granulosus OX=6210 GN=EgrG_000343400 PE=4 SV=1	EgrG_000343400	0.973009	0.000484552	96.26	2	EPVDVYLQKPLT(0.004)S(0.023)NLS(0.973)K	-0.12344	4	1.08208		0.917922				0.989978	1.22513	1.27433		0.51056		1.093		0.72				0.001	0.001
W6U1Z9	262	S	Expressed conserved protein OS=Echinococcus granulosus OX=6210 GN=EgrG_000343400 PE=4 SV=1	EgrG_000343400	1	3.14753e-33	160.81	2	GHVS(1)AEIDGLLDDLNR	2.5463	8	1.00094	1.02112	0.977936				0.989978	1.22513	1.27433		0.51056		1.011	0.833	0.767				0.001	0.001
W6U1Z9	60	S	Expressed conserved protein OS=Echinococcus granulosus OX=6210 GN=EgrG_000343400 PE=4 SV=1	EgrG_000343400	0.997328	0.00315994	50.641	2	LCAS(0.997)LQS(0.003)VLER	-2.8756	1		1					0.989978	1.22513	1.27433		0.51056			0.816
W6U1Z9	338	S	Expressed conserved protein OS=Echinococcus granulosus OX=6210 GN=EgrG_000343400 PE=4 SV=1	EgrG_000343400	1	0.00765275	67.548	2	VDLLS(1)VDNR	-0.085908	2	0.981365	1.01863					0.989978	1.22513	1.27433		0.51056		0.991	0.831					0.001	0.001
W6U1Z9	384	S	Expressed conserved protein OS=Echinococcus granulosus OX=6210 GN=EgrG_000343400 PE=4 SV=1	EgrG_000343400	1	8.90685e-17	183.57	2	SMMS(1)EDGKR	-0.24049	11	1.44593	1.63705	1.58324		0.16224	0.171536	0.989978	1.22513	1.27433		0.51056		1.461	1.336	1.242		0.318		0.236
W6U1Z9	348	S	Expressed conserved protein OS=Echinococcus granulosus OX=6210 GN=EgrG_000343400 PE=4 SV=1	EgrG_000343400	1	7.16729e-12	154.94	2	VS(1)PVTLQEENR	0.13918	5	1.37654	1.2266	1.28243	0.114425			0.989978	1.22513	1.27433		0.51056		1.39	1.001	1.006				0.001	0.001
W6U1Z9	292	S	Expressed conserved protein OS=Echinococcus granulosus OX=6210 GN=EgrG_000343400 PE=4 SV=1	EgrG_000343400	0.999914	0.00234688	109.88	2	WSS(1)LGTVR	-1.0515	5	1.40452	1.45785	1.42367		0.392006	0.321957	0.989978	1.22513	1.27433		0.51056		1.419	1.19	1.117		0.768		0.618
W6U202	98	S	Palmitoyltransferase OS=Echinococcus granulosus OX=6210 GN=EGR_10070 PE=3 SV=1	EGR_10070	1	0.00484178	51.531	3	AHHCS(1)QCDVCVLR	-2.8299	1	1						0.974245	0.974765	1.05099				1.026
W6U216	238	S	Uncharacterized protein OS=Echinococcus granulosus OX=6210 GN=EGR_10579 PE=4 SV=1	EGR_10579	0.999946	2.03325e-11	126.46	2	SYLS(1)EVS(1)GELEQSK	0.71396	3				0.872834	1.09615	1.03101
W6U216	241	S	Uncharacterized protein OS=Echinococcus granulosus OX=6210 GN=EGR_10579 PE=4 SV=1	EGR_10579	1	6.77586e-90	199.04	2	SYLSEVS(1)GELEQSK	-3.9426	6				0.907378	1.11324	0.979385
W6U216	261	S	Uncharacterized protein OS=Echinococcus granulosus OX=6210 GN=EGR_10579 PE=4 SV=1	EGR_10579	0.885376	2.32691e-19	141	3	TPDLMPEMPT(0.001)AS(0.114)S(0.885)DHKPVK	0.32993	3				1.00149	0.974765	1.02374
W6U223	822	S	Endoribonuclease dcr-1 OS=Echinococcus granulosus OX=6210 GN=EGR_09985 PE=4 SV=1	EGR_09985	1	0.00812309	73.502	2	RLS(1)GEGFNLR	-1.0133	2		1.0937				0.906302
W6U228	22	S	Protein archease OS=Echinococcus granulosus OX=6210 GN=EGR_09990 PE=3 SV=1	EGR_09990	1	5.22462e-10	149.02	2	S(1)VEGDVPPIPEQK	-0.43015	7	0.555654	0.474272	0.467684		1.92432	1.57807	0.489171	0.527554	0.544298	1.48499	1.60515	1.34884	1.136	0.899	0.859		1.199	1.17	1.228	0.153891
W6U240	146	S	Sorting and assembly machinery component 50 B OS=Echinococcus granulosus OX=6210 GN=EGR_10027 PE=3 SV=1	EGR_10027	0.943335	5.30524e-11	148.69	2	EIEASS(0.943)PT(0.042)T(0.015)PFNLR	-1.3324	4	1.31121	1.3968	1.13981		0.152185		1.20365	1.21399	1.21909	0.769919	0.788875	0.804483	1.089	1.151	0.935		0.193		0.182
W6U240	758	S	Sorting and assembly machinery component 50 B OS=Echinococcus granulosus OX=6210 GN=EGR_10027 PE=3 SV=1	EGR_10027	0.999588	0.000243848	88.115	2	SYNPLAS(1)QDEEDSGR	3.0847	2		0.974724	1.02528				1.20365	1.21399	1.21909	0.769919	0.788875	0.804483		0.803	0.841				0.001	0.001
W6U255	53	S	Sushi domain-containing protein OS=Echinococcus granulosus OX=6210 GN=EGR_10532 PE=4 SV=1	EGR_10532	0.964331	0.0246092	61.48	2	LFS(0.964)DT(0.018)T(0.018)RYK	10.32	2					0.990869	1.00913
W6U266	616	S	Fascin-2 OS=Echinococcus granulosus OX=6210 GN=EGR_09978 PE=3 SV=1	EGR_09978	0.999961	0.00106215	88.734	2	PLLSVGS(1)GQR	-1.2345	4	1.04767	1.04822	0.904102				1.16784	1.06296	1.11059	0.906198	0.880008	0.872395	0.897	0.986	0.814				0.001	0.001
W6U266	522	S	Fascin-2 OS=Echinococcus granulosus OX=6210 GN=EGR_09978 PE=3 SV=1	EGR_09978	0.913169	2.10191e-108	232.38	2	RS(0.084)S(0.913)LGAAS(0.003)TVDCTSCVPQQWFLR	0.49983	21	1.20469	1.09709	1.12625	0.760255		0.811706	1.16784	1.06296	1.11059	0.906198	0.880008	0.872395	1.032	1.032	1.014	0.839		0.93	0.862	0.0314273
W6U277	392	S	Glycerol kinase OS=Echinococcus granulosus OX=6210 GN=EGR_09993 PE=3 SV=1	EGR_09993	1	0.00253431	108.5	3	RKQS(1)GQLADLK	-1.9711	8	0.98888	0.965364	0.967968	0.980743	1.01337	1.08367	0.901549	0.842642	0.921621	1.03581	1.14942	1.14896	1.097	1.146	1.05	0.947	0.882	0.943	0.842	0.00730345
W6U283	223	S	Heat shock cognate protein OS=Echinococcus granulosus OX=6210 GN=EGR_10487 PE=3 SV=1	EGR_10487	0.999965	0.000130218	117.9	3	SAVSDHSDMKS(1)DIDR	-0.044844	3				1.01017	1.0265	0.96333
W6U288	304	S	NEDD8-conjugating enzyme Ubc12 OS=Echinococcus granulosus OX=6210 GN=EGR_10492 PE=4 SV=1	EGR_10492	0.993091	0.00109356	127.93	2	IT(0.007)S(0.993)WGPYDR	-0.3831	3	0.967233	1.04227	0.9905
W6U2C7	45	S	Eukaryotic translation initiation factor 3 subunit G OS=Echinococcus granulosus OX=6210 GN=EGR_09911 PE=4 SV=1	EGR_09911	1	1.0164e-146	270.72	2	VITYES(1)DDDGETYK	-1.4293	28	1.27488	1.2542	1.27962	0.744809	0.720408	0.726081	0.99292	1.07017	0.936915				1.284	1.172	1.366				0.001	0.001
W6U2D3	163	S	Expressed conserved protein OS=Echinococcus multilocularis OX=6211 GN=EmuJ_000068600 PE=4 SV=1	EmuJ_000068600	1	0.00413081	69.641	2	DFVIHACS(1)GK	-0.95116	3				0.979485	0.980085	1.04043				0.905434	1.04381	1.05076				1.082	0.939	0.99	1000	0.001
W6U2D3	66	S	Expressed conserved protein OS=Echinococcus multilocularis OX=6211 GN=EmuJ_000068600 PE=4 SV=1	EmuJ_000068600	0.999759	0.004222	65.933	2	GLIS(1)PVSR	1.1572	3				1.00225	0.948216	1.04954				0.905434	1.04381	1.05076				1.107	0.908	0.999	1000	0.001
W6U2E5	554	S	Ran-binding protein OS=Echinococcus granulosus OX=6210 GN=EGR_09901 PE=3 SV=1	EGR_09901	0.996554	2.80515e-61	193.32	2	GMVSQSSS(0.003)S(0.997)LEGNAEEK	0.85906	6	0.955379	1.18216	0.86246				1.11518	0.884818					0.857	1.336					0.001	0.001
W6U2E5	769	S	Ran-binding protein OS=Echinococcus granulosus OX=6210 GN=EGR_09901 PE=3 SV=1	EGR_09901	0.924769	0.0307054	43.518	3	HTPAGNS(0.925)GS(0.075)RPVMR	-0.46853	1				1			1.11518	0.884818
W6U2E5	958	S	Ran-binding protein OS=Echinococcus granulosus OX=6210 GN=EGR_09901 PE=3 SV=1	EGR_09901	0.998876	0.0293195	63.212	1	LVS(0.999)GGGS(0.001)VGR	-2.4413	1				1			1.11518	0.884818
W6U2E5	962	S	Ran-binding protein OS=Echinococcus granulosus OX=6210 GN=EGR_09901 PE=3 SV=1	EGR_09901	0.999987	0.00502113	87.942	1	LVSGGGS(1)VGR	-3.1762	5				0.956224	1.00908	1.03469	1.11518	0.884818
W6U2E5	371	S	Ran-binding protein OS=Echinococcus granulosus OX=6210 GN=EGR_09901 PE=3 SV=1	EGR_09901	0.868451	0.000134039	106.47	2	SSHPLS(0.011)S(0.106)S(0.868)DS(0.014)K	-1.9437	4	1.64962	1.86483		0.258681		0.226877	1.11518	0.884818					1.479	2.108					0.001	0.001
W6U2E6	17	S	Charged multivesicular body protein OS=Echinococcus granulosus OX=6210 GN=EGR_10420 PE=3 SV=1	EGR_10420	0.930916	0.00273793	46.528	2	APPS(0.931)LT(0.069)DAAANIDSR	-3.5589	1					1					1.00244	0.939781	1.05778					1.064
W6U2E6	87	S	Charged multivesicular body protein OS=Echinococcus granulosus OX=6210 GN=EGR_10420 PE=3 SV=1	EGR_10420	0.843322	2.25732e-06	60.708	2	ET(0.041)LS(0.114)NQS(0.843)FNMGQAS(0.002)FALQNVK	-0.5992	1						1				1.00244	0.939781	1.05778						0.945
W6U2G0	159	S	Hypothetical protein OS=Spirometra erinaceieuropaei OX=99802 GN=SERJ2_LOCUS4050 PE=4 SV=1	SERJ2_LOCUS4050	0.994547	0.00282556	52.149	2	GSLHYPS(0.005)EDIS(0.995)DDR	0.95994	3	0.966742	1.01855	1.0147				1.07401	1.11718	0.808812				0.9	0.912	1.255				0.001	0.001
W6U2G0	70	S	Hypothetical protein OS=Spirometra erinaceieuropaei OX=99802 GN=SERJ2_LOCUS4050 PE=4 SV=1	SERJ2_LOCUS4050	0.994983	4.72603e-25	166.46	3	IGMGTGS(0.004)EYS(0.995)PVRPT(0.001)HR	-1.0905	11	1.40476	1.4021	1.371	0.595892	0.608189	0.618058	1.07401	1.11718	0.808812				1.308	1.255	1.695				0.001	0.001
W6U2G0	232	S	Hypothetical protein OS=Spirometra erinaceieuropaei OX=99802 GN=SERJ2_LOCUS4050 PE=4 SV=1	SERJ2_LOCUS4050	1	2.81555e-23	155.34	2	RLS(1)QEFSLPAR	0.12276	9	1.61878	1.50815	1.52736	0.441949	0.446382	0.45738	1.07401	1.11718	0.808812				1.507	1.35	1.888				0.001	0.001
W6U2G0	137	S	Hypothetical protein OS=Spirometra erinaceieuropaei OX=99802 GN=SERJ2_LOCUS4050 PE=4 SV=1	SERJ2_LOCUS4050	0.998791	0.00226318	62.494	2	RY(0.001)S(0.999)LAPSFQNLR	0.32143	2	0.915707		1.08429				1.07401	1.11718	0.808812				0.853		1.341				0.001	0.001
W6U2G0	141	S	Hypothetical protein OS=Spirometra erinaceieuropaei OX=99802 GN=SERJ2_LOCUS4050 PE=4 SV=1	SERJ2_LOCUS4050	0.999658	0.0186095	46.358	2	YSLAPS(1)FQNLR	-0.96856	3				0.90282	0.953926	1.14325	1.07401	1.11718	0.808812
W6U2H4	189	S	YTH domain-containing protein OS=Echinococcus granulosus OX=6210 GN=EGR_09864 PE=4 SV=1	EGR_09864	1	1.65542e-06	150.85	2	RLS(1)S(1)PLVQEK	-4.2832	8	2.01449	0.463323	2.08208	0.47381	0.450825	0.515476
W6U2H4	190	S	YTH domain-containing protein OS=Echinococcus granulosus OX=6210 GN=EGR_09864 PE=4 SV=1	EGR_09864	1	0.00178436	110.14	2	RLS(1)S(1)PLVQEK	-4.2832	7	1.37957	0.113244	1.50718
W6U2H8	246	S	Radial spoke head 1 OS=Echinococcus granulosus OX=6210 GN=EGR_09869 PE=4 SV=1	EGR_09869	1	8.19683e-33	187.63	2	ILGSSQKPS(1)CEDFQVK	-1.5508	8	0.646566	0.655265	0.668292	1.23184	1.35091	1.44713	0.059683	0.099159	0.160222	2.0237	1.76036	1.89688	10.833	6.608	4.171	0.609	0.767	0.763	0.099	0.001424
W6U2H8	2	S	Radial spoke head 1 OS=Echinococcus granulosus OX=6210 GN=EGR_09869 PE=4 SV=1	EGR_09869	1	5.07019e-77	142.76	2	S(1)EGDIEEEEDEVYLGVYEGGR	0.93651	5				0.889949	1.10134	1.00871	0.059683	0.099159	0.160222	2.0237	1.76036	1.89688				0.44	0.626	0.532	1000	0.001
W6U2I0	540	S	PHD finger protein 10 OS=Echinococcus granulosus OX=6210 GN=EGR_09815 PE=3 SV=1	EGR_09815	0.998985	0.00106622	58.902	3	RAS(0.999)PVVVVVPIDS(0.001)AVAGSNAAATPK	3.1455	3				0.951408	0.997767	1.05083
W6U2I8	135	S	Estradiol 17 beta-dehydrogenase OS=Echinococcus granulosus OX=6210 GN=EGR_09848 PE=4 SV=1	EGR_09848	0.999997	9.16916e-100	241.15	2	DPNSFS(1)FEYHK	-0.25041	6	0.614001	0.567816	0.538576	1.36315	1.51357	1.40289	0.427677	0.423118	0.427418	1.57062	1.58298	1.56819	1.436	1.342	1.26	0.868	0.956	0.895	0.673	0.00112507
W6U2I8	203	S	Estradiol 17 beta-dehydrogenase OS=Echinococcus granulosus OX=6210 GN=EGR_09848 PE=4 SV=1	EGR_09848	1	0.00371273	58.476	2	LIEFCHS(1)K	-1.5333	4	0.713892	0.785316	0.685361	1.81543			0.427677	0.423118	0.427418	1.57062	1.58298	1.56819	1.669	1.856	1.603	1.156			0.676
W6U2I8	216	S	Estradiol 17 beta-dehydrogenase OS=Echinococcus granulosus OX=6210 GN=EGR_09848 PE=4 SV=1	EGR_09848	0.999624	3.93492e-61	118.96	4	NIMIEGYSPLGS(1)PGFVGDQVKPVLEEENVVEIAHK	1.4753	3	1.04072	0.947109	1.01217				0.427677	0.423118	0.427418	1.57062	1.58298	1.56819	2.433	2.238	2.368				0.001	0.001
W6U2I8	6	S	Estradiol 17 beta-dehydrogenase OS=Echinococcus granulosus OX=6210 GN=EGR_09848 PE=4 SV=1	EGR_09848	0.999992	1.27888e-12	150.81	2	SQNQS(1)MLLNSGHR	2.5353	3				1.05533	0.94312	1.00155	0.427677	0.423118	0.427418	1.57062	1.58298	1.56819				0.672	0.596	0.639	1000	0.001
W6U2I8	304	S	Estradiol 17 beta-dehydrogenase OS=Echinococcus granulosus OX=6210 GN=EGR_09848 PE=4 SV=1	EGR_09848	1	0.0046784	66.664	2	VIWWPGFS(1)K	0.66403	4	0.47209			1.14063	1.2298	1.15748	0.427677	0.423118	0.427418	1.57062	1.58298	1.56819	1.104			0.726	0.777	0.738	0.677
W6U2J9	944	S	Transient receptor potential cation channel subfamily M member OS=Echinococcus granulosus OX=6210 GN=EGR_09808 PE=4 SV=1	EGR_09808	1	0.00334456	58.476	2	S(1)MDDLGVIAMR	-1.9837	1					1
W6U2K4	187	S	BEN domain-containing protein OS=Echinococcus granulosus OX=6210 GN=EGR_10363 PE=4 SV=1	EGR_10363	0.944258	0.000510187	89.636	2	S(0.944)DT(0.056)IPTYPPTSEIGYTIK	1.8428	2					0.988329	1.01167
W6U2K8	170	S	BTB/POZ domain-containing protein KCTD20 OS=Echinococcus granulosus OX=6210 GN=EGR_10344 PE=4 SV=1	EGR_10344	0.999962	0.00205685	101.48	2	AAS(1)FTFLTR	-3.3433	3	0.600423	0.545737		1.85384
W6U2K8	635	S	BTB/POZ domain-containing protein KCTD20 OS=Echinococcus granulosus OX=6210 GN=EGR_10344 PE=4 SV=1	EGR_10344	0.995521	9.24723e-08	130.7	2	GVGGGAISGAT(0.001)HS(0.996)APAS(0.004)YR	-1.4596	4	1.41338		1.60274	0.493082	0.490797
W6U2K8	20	S	BTB/POZ domain-containing protein KCTD20 OS=Echinococcus granulosus OX=6210 GN=EGR_10344 PE=4 SV=1	EGR_10344	0.976293	4.82901e-39	143.7	3	KT(0.024)S(0.976)VDEISNAVASSDNVNHFFR	-1.2892	9			1.2048	1.34759	1.19502	0.25258
W6U2K8	25	S	BTB/POZ domain-containing protein KCTD20 OS=Echinococcus granulosus OX=6210 GN=EGR_10344 PE=4 SV=1	EGR_10344	0.884335	0.00726958	54.261	2	KT(0.057)S(0.057)VDEIS(0.884)NAVAS(0.002)SDNVNHFFR	-1.0519	1						1
W6U2K8	74	S	BTB/POZ domain-containing protein KCTD20 OS=Echinococcus granulosus OX=6210 GN=EGR_10344 PE=4 SV=1	EGR_10344	0.881958	5.35299e-07	50.744	4	LLNLQHQEENLLILS(0.882)DNDHHQS(0.095)LLS(0.023)R	-3.5753	2	0.92538	1.07462
W6U2L0	962	S	Ubiquitin conjugation factor E4 A OS=Echinococcus granulosus OX=6210 GN=EGR_09835 PE=3 SV=1	EGR_09835	0.999219	2.06031e-08	115.24	2	SGDGNS(0.999)PT(0.001)VAAFLR	-5.109	4	1.55679	1.73134	0.552234			0.159632	0.947254	1.00785	1.0449				1.643	1.718	0.529				0.001	0.001
W6U2L4	38	S	Coiled-coil domain-containing protein OS=Echinococcus granulosus OX=6210 GN=EGR_09792 PE=3 SV=1	EGR_09792	1	1.43437e-13	139.46	2	INPAENAFAAES(1)DEEEDAK	1.4293	4				0.993499	0.999996	1.0065
W6U2L4	207	S	Coiled-coil domain-containing protein OS=Echinococcus granulosus OX=6210 GN=EGR_09792 PE=3 SV=1	EGR_09792	0.9398	1.15419e-16	133.64	2	T(0.956)PS(0.94)PT(0.066)S(0.016)T(0.009)S(0.008)FGT(0.004)LKPQTGSSEK	0.24213	10	0.519056	1.57211	1.83995			0.0688867
W6U2P3	112	S	Protein lin 7 B OS=Echinococcus granulosus OX=6210 GN=EGR_09757 PE=3 SV=1	EGR_09757	1	0.000195069	149.58	2	EQNS(1)PIYISR	0.84411	6	1.32034	1.17742	1.17766	0.804827	0.730173	0.789583	0.933943	0.959511	0.898478	0.981405	1.15168	1.07498	1.414	1.227	1.311	0.82	0.634	0.735	0.554	0.00220336
W6U2Q8	1235	S	E3 SUMO-protein ligase pli1 OS=Echinococcus granulosus OX=6210 GN=EGR_09741 PE=4 SV=1	EGR_09741	0.997605	1.0149e-67	258.79	3	GPHLHS(0.998)PS(0.002)SSSPSQR	-1.158	11	1.92493	0.591371	2.20401		0.147459	0.132226	0.936698		1.0633				2.055		2.073				0.001	0.001
W6U2Q8	1240	S	E3 SUMO-protein ligase pli1 OS=Echinococcus granulosus OX=6210 GN=EGR_09741 PE=4 SV=1	EGR_09741	0.969473	1.3949e-11	129.53	3	GPHLHSPSSS(0.028)S(0.969)PS(0.002)QR	-1.5765	10	1.02323	1.26512	1.06563	0.909861	0.864179	0.871975	0.936698		1.0633				1.092		1.002				0.001	0.001
W6U2Q9	587	S	Adenylate kinase domain containing protein 1 OS=Echinococcus multilocularis OX=6211 GN=EmuJ_000054000 PE=4 SV=1	EmuJ_000054000	0.905257	0.00139106	50.131	2	GRY(0.104)S(0.905)DES(0.991)DEEAEWR	-0.47689	2		0.997404	1.0026
W6U2Q9	590	S	Adenylate kinase domain containing protein 1 OS=Echinococcus multilocularis OX=6211 GN=EmuJ_000054000 PE=4 SV=1	EmuJ_000054000	0.996186	0.00139106	50.131	2	GRY(0.273)S(0.731)DES(0.996)DEEAEWR	-1.8131	2		0.997404	1.0026
W6UPR1	67	S	ATP-dependent DNA helicase Q5 OS=Echinococcus granulosus OX=6210 GN=EGR_09766 PE=4 SV=1	EGR_09766	1	0.000103456	106.79	2	QCLFGEDPVKS(1)PVK	-0.49694	3	0.906249	1.02477	1.06898
W6U2T1	436	S	Dipeptidyl peptidase OS=Echinococcus granulosus OX=6210 GN=EGR_10264 PE=4 SV=1	EGR_10264	0.995303	5.21513e-45	199.3	2	NLTLFPQS(0.995)PS(0.003)S(0.001)K	-1.8968	5	1.30569	1.36538	1.25139			0.077541	1.76165	1.76422	1.95029	0.254131	0.169434	0.100273	0.741	0.774	0.642			0.773	1.075
W6U2T5	257	S	Histone deacetylase complex subunit OS=Echinococcus granulosus OX=6210 GN=EGR_09726 PE=3 SV=1	EGR_09726	1	0.0153938	65.933	1	GS(1)LGEEGNR	-5.4728	1	1						1.33731	1.13558	1.55919	0.667384	0.664923	0.635615	0.748
W6U2T5	56	S	Histone deacetylase complex subunit OS=Echinococcus granulosus OX=6210 GN=EGR_09726 PE=3 SV=1	EGR_09726	0.977899	3.74143e-49	202.51	2	KPS(0.978)T(0.022)SLDQPGSNFVAR	-2.9536	6	1.00344	1.00074	0.995827				1.33731	1.13558	1.55919	0.667384	0.664923	0.635615	0.75	0.881	0.639				0.001	0.001
W6U2T5	58	S	Histone deacetylase complex subunit OS=Echinococcus granulosus OX=6210 GN=EGR_09726 PE=3 SV=1	EGR_09726	0.915602	5.5619e-05	93.576	2	KPS(0.003)T(0.081)S(0.916)LDQPGSNFVAR	-0.81762	3	1.17864	0.923435	0.897929				1.33731	1.13558	1.55919	0.667384	0.664923	0.635615	0.881	0.813	0.576				0.001	0.001
W6U2T5	33	S	Histone deacetylase complex subunit OS=Echinococcus granulosus OX=6210 GN=EGR_09726 PE=3 SV=1	EGR_09726	1	6.55229e-57	181.29	2	QNVS(1)PLPPATTGPVPETR	0.36676	7	0.767292	0.770266	0.754275	1.26391	1.19697	1.24729	1.33731	1.13558	1.55919	0.667384	0.664923	0.635615	0.574	0.678	0.484	1.894	1.8	1.962	3.258	0.000290923
W6U2T5	102	S	Histone deacetylase complex subunit OS=Echinococcus granulosus OX=6210 GN=EGR_09726 PE=3 SV=1	EGR_09726	0.988508	1.02409e-56	178.05	2	SSIVVVPS(0.003)AT(0.008)S(0.989)PKPS(0.001)IDR	1.4619	14	2.62901	0.0113658	0.0347515	1.14507	1.1798		1.33731	1.13558	1.55919	0.667384	0.664923	0.635615	1.966	0.01	0.022	1.716	1.774		2.62	0.235921
W6U2T5	106	S	Histone deacetylase complex subunit OS=Echinococcus granulosus OX=6210 GN=EGR_09726 PE=3 SV=1	EGR_09726	0.988867	0.000300922	45.422	2	SSIVVVPS(0.239)AT(0.349)S(0.423)PKPS(0.989)IDR	3.0686	4	1.52924		1.50228	0.494043	0.474433		1.33731	1.13558	1.55919	0.667384	0.664923	0.635615	1.144		0.964	0.74	0.714		0.69	0.0521128
W6U2T5	19	S	Histone deacetylase complex subunit OS=Echinococcus granulosus OX=6210 GN=EGR_09726 PE=3 SV=1	EGR_09726	1	0.000582224	126.29	2	WDVS(1)PDSR	-3.9321	10	1.18164	1.24578	1.17137	0.790304	0.815656	0.795252	1.33731	1.13558	1.55919	0.667384	0.664923	0.635615	0.884	1.097	0.751	1.184	1.227	1.251	1.34	0.0514693
W6U2T8	1027	S	Protein vprbp OS=Echinococcus granulosus OX=6210 GN=EgrG_000739300 PE=3 SV=1	EgrG_000739300	0.850099	4.28961e-05	44.654	2	IIYHAPDPS(0.04)AGDS(0.85)PS(0.08)AS(0.02)CS(0.01)AR	-1.2781	1		1					1.02609	0.981317	0.992588					1.019
W6U2U7	276	S	Growth factor receptor-bound protein OS=Echinococcus granulosus OX=6210 GN=EGR_09709 PE=4 SV=1	EGR_09709	0.999999	1.08269e-16	99.909	2	FDFNAS(1)EPEELSFHR	1.6952	7			0.9503	1.15934	1.10268	0.787683	1.09844	1.19748	0.999057	0.80519	0.815023	1.08481			0.951	1.44	1.353	0.726	1.233
W6U2U7	222	S	Growth factor receptor-bound protein OS=Echinococcus granulosus OX=6210 GN=EGR_09709 PE=4 SV=1	EGR_09709	0.999983	0.00458664	52.201	3	KFDS(1)INQLIDYHR	-2.6191	1						1	1.09844	1.19748	0.999057	0.80519	0.815023	1.08481						0.922
W6U2V0	29	S	ELAV-like protein OS=Echinococcus granulosus OX=6210 GN=EGR_09719 PE=3 SV=1	EGR_09719	0.833328	0.000192105	85.742	2	SSSLDVET(0.025)S(0.833)PS(0.123)AQT(0.018)K	-0.037496	3	0.865584	1.09894	1.03547
W6U2V1	471	S	SET and MYND domain-containing protein OS=Echinococcus granulosus OX=6210 GN=EGR_10239 PE=4 SV=1	EGR_10239	1	0.015391	58.889	2	GIVNPAS(1)VRR	-1.961	5	1.04927	1.19997		0.750762
W6U2V1	442	S	SET and MYND domain-containing protein OS=Echinococcus granulosus OX=6210 GN=EGR_10239 PE=4 SV=1	EGR_10239	1	0.0406289	57.888	2	HQPS(1)VEER	0.59807	1				1
W6U2V1	488	S	SET and MYND domain-containing protein OS=Echinococcus granulosus OX=6210 GN=EGR_10239 PE=4 SV=1	EGR_10239	1	1.44984e-06	124.24	2	LS(1)DDVQHDAGLR	0.12927	3				0.999722	1.00162	0.998661
W6U2V5	316	S	Tmem57 protein OS=Echinococcus granulosus OX=6210 GN=EGR_09729 PE=4 SV=1	EGR_09729	0.984222	0.000131263	93.777	2	APPPQQPPPIS(0.984)PPS(0.016)R	1.7966	14	0.608257	0.693794	0.869158	1.23548	1.25035	1.34296
W6U2V5	227	S	Tmem57 protein OS=Echinococcus granulosus OX=6210 GN=EGR_09729 PE=4 SV=1	EGR_09729	0.904992	6.78313e-22	125.75	2	S(0.013)ES(0.905)T(0.08)S(0.001)AVLNVLMSTR	-3.0211	1					1
W6U2W2	462	S	Hypothetical protein OS=Spirometra erinaceieuropaei OX=99802 GN=SERJ2_LOCUS9728 PE=4 SV=1	SERJ2_LOCUS9728	1	6.02358e-06	105.78	3	HHQQPT(1)PS(1)PNVPR	-2.266	9	0.0684206			0.331985	1.77909	1.82051	0.936489	0.978701	1.08481				0.073
W6U2W6	221	S	Uncharacterized protein OS=Echinococcus granulosus OX=6210 GN=EGR_09714 PE=4 SV=1	EGR_09714	0.999978	7.43525e-36	120.73	2	VSASEPQLS(1)PPPPTVLPSMR	-0.31921	9	0.541431	0.529249	0.546701	1.44819	1.45468	1.47975
W6U2Y0	601	S	Tetratricopeptide repeat protein OS=Echinococcus granulosus OX=6210 GN=EGR_09673 PE=4 SV=1	EGR_09673	1	2.67549e-198	240.17	2	AEGAES(1)AEEEDDEFGGR	-4.5659	3	1.05532	0.982276	0.962403
W6U2Y8	2507	S	Myosin light chain kinase, smooth muscle OS=Echinococcus granulosus OX=6210 GN=EGR_09712 PE=3 SV=1	EGR_09712	0.992993	3.89231e-05	106.97	2	FGFT(0.005)GS(0.993)GT(0.037)S(0.169)S(0.796)LR	-0.88133	6	1.15659	1.2751	1.35119			0.217108	1.18407	1.22401	1.25941	0.953481	0.865521	0.513505	0.977	1.042	1.073			0.423	0.41
W6U2Y8	2511	S	Myosin light chain kinase, smooth muscle OS=Echinococcus granulosus OX=6210 GN=EGR_09712 PE=3 SV=1	EGR_09712	0.796247	1.05974e-45	196.42	2	FGFT(0.005)GS(0.993)GT(0.037)S(0.169)S(0.796)LR	-0.88133	5		1.14613	1.18556			0.668301	1.18407	1.22401	1.25941	0.953481	0.865521	0.513505		0.936	0.941			1.301	1.386
W6U2Y8	737	S	Myosin light chain kinase, smooth muscle OS=Echinococcus granulosus OX=6210 GN=EGR_09712 PE=3 SV=1	EGR_09712	1	0.00150197	80.175	3	GKS(1)DFGAMPHATPNR	-3.8575	2	0.96938	1.03062					1.18407	1.22401	1.25941	0.953481	0.865521	0.513505	0.819	0.842					0.001	0.001
W6U2Y8	1511	S	Myosin light chain kinase, smooth muscle OS=Echinococcus granulosus OX=6210 GN=EGR_09712 PE=3 SV=1	EGR_09712	1	6.55857e-35	129.82	2	GMGDS(1)GYEENADLHGLVR	2.4529	2	1.01397		0.986027				1.18407	1.22401	1.25941	0.953481	0.865521	0.513505	0.856		0.783				0.001	0.001
W6U2Y8	2060	S	Myosin light chain kinase, smooth muscle OS=Echinococcus granulosus OX=6210 GN=EGR_09712 PE=3 SV=1	EGR_09712	1	1.47348e-06	139.78	2	IEEKLS(1)PR	-4.5541	3	1.04802	0.994359	0.957617				1.18407	1.22401	1.25941	0.953481	0.865521	0.513505	0.885	0.812	0.76				0.001	0.001
W6U2Y8	337	S	Myosin light chain kinase, smooth muscle OS=Echinococcus granulosus OX=6210 GN=EGR_09712 PE=3 SV=1	EGR_09712	1	5.87001e-06	131.63	2	KKAS(1)DEDVEK	-0.20967	7	0.975609	1.05445	0.969936				1.18407	1.22401	1.25941	0.953481	0.865521	0.513505	0.824	0.861	0.77				0.001	0.001
W6U2Y8	122	S	Myosin light chain kinase, smooth muscle OS=Echinococcus granulosus OX=6210 GN=EGR_09712 PE=3 SV=1	EGR_09712	0.999969	2.56731e-07	66.504	3	KGS(1)LPAEPAILTGNVVSLITGAK	-0.82942	2	0.833435	1.16657					1.18407	1.22401	1.25941	0.953481	0.865521	0.513505	0.704	0.953					0.001	0.001
W6U2Y8	94	S	Myosin light chain kinase, smooth muscle OS=Echinococcus granulosus OX=6210 GN=EGR_09712 PE=3 SV=1	EGR_09712	1	9.06532e-05	140.05	1	S(1)IDGGAEPR	-4.1365	15	1.13028	1.18531	1.20097	0.825899	0.810135	0.84741	1.18407	1.22401	1.25941	0.953481	0.865521	0.513505	0.955	0.968	0.954	0.866	0.936	1.65	1.2	0.532097
W6U2Y8	1457	S	Myosin light chain kinase, smooth muscle OS=Echinococcus granulosus OX=6210 GN=EGR_09712 PE=3 SV=1	EGR_09712	1	0.00116408	69.369	2	RLS(1)ELQGCVEDLK	3.8928	2		0.770528	1.22947				1.18407	1.22401	1.25941	0.953481	0.865521	0.513505		0.63	0.976				0.001	0.001
W6U2Y8	2444	S	Myosin light chain kinase, smooth muscle OS=Echinococcus granulosus OX=6210 GN=EGR_09712 PE=3 SV=1	EGR_09712	0.84483	8.66502e-07	70.249	2	RS(0.845)T(0.717)T(0.437)PPPSSESPMLMETQK	-2.3182	1		1					1.18407	1.22401	1.25941	0.953481	0.865521	0.513505		0.817
W6U2Y8	2453	S	Myosin light chain kinase, smooth muscle OS=Echinococcus granulosus OX=6210 GN=EGR_09712 PE=3 SV=1	EGR_09712	0.998484	1.50922e-07	101.55	2	S(0.144)T(0.194)T(0.663)PPPSS(0.001)ES(0.998)PMLMETQK	1.3225	3	0.97527	1.05505	0.96968				1.18407	1.22401	1.25941	0.953481	0.865521	0.513505	0.824	0.862	0.77				0.001	0.001
W6U2Y8	3195	S	Myosin light chain kinase, smooth muscle OS=Echinococcus granulosus OX=6210 GN=EGR_09712 PE=3 SV=1	EGR_09712	0.999875	6.14644e-45	215.61	2	RVS(1)TVSLPGGYR	1.7825	6	1.49972	1.23959	1.2081			0.052589	1.18407	1.22401	1.25941	0.953481	0.865521	0.513505	1.267	1.013	0.959			0.102	0.094
W6U2Y8	3198	S	Myosin light chain kinase, smooth muscle OS=Echinococcus granulosus OX=6210 GN=EGR_09712 PE=3 SV=1	EGR_09712	0.986213	0.000873059	55.578	2	VST(0.014)VS(0.986)LPGGYR	-0.67248	2	1.02668	0.973319					1.18407	1.22401	1.25941	0.953481	0.865521	0.513505	0.867	0.795					0.001	0.001
W6U2Y8	2533	S	Myosin light chain kinase, smooth muscle OS=Echinococcus granulosus OX=6210 GN=EGR_09712 PE=3 SV=1	EGR_09712	0.99999	7.65531e-07	160.98	2	SPLES(1)PSPR	-2.6349	5	0.855697	1.22643	0.917876				1.18407	1.22401	1.25941	0.953481	0.865521	0.513505	0.723	1.002	0.729				0.001	0.001
W6U2Y8	2535	S	Myosin light chain kinase, smooth muscle OS=Echinococcus granulosus OX=6210 GN=EGR_09712 PE=3 SV=1	EGR_09712	1	0.00349779	88.734	2	SPLES(1)PS(1)PR	-1.4991	3	0.985639	0.957101	1.05726				1.18407	1.22401	1.25941	0.953481	0.865521	0.513505	0.832	0.782	0.839				0.001	0.001
W6U2Y8	1760	S	Myosin light chain kinase, smooth muscle OS=Echinococcus granulosus OX=6210 GN=EGR_09712 PE=3 SV=1	EGR_09712	0.999771	6.85581e-90	215.61	2	VAS(1)GSALDEWEVFR	-2.7623	4	1.38825	1.09685	1.3606	0.154298			1.18407	1.22401	1.25941	0.953481	0.865521	0.513505	1.172	0.896	1.08	0.162			0.154
W6U2Y8	1501	S	Myosin light chain kinase, smooth muscle OS=Echinococcus granulosus OX=6210 GN=EGR_09712 PE=3 SV=1	EGR_09712	0.99758	7.36111e-07	150.21	2	VVSS(0.002)S(0.998)PTAAR	-0.17668	3	0.985431	1.01747	0.997102				1.18407	1.22401	1.25941	0.953481	0.865521	0.513505	0.832	0.831	0.792				0.001	0.001
W6U2Y8	895	S	Myosin light chain kinase, smooth muscle OS=Echinococcus granulosus OX=6210 GN=EGR_09712 PE=3 SV=1	EGR_09712	0.99511	6.48607e-07	86.036	2	WS(0.995)PVS(0.005)QEEPSDMVYTVEMSK	-1.0562	3	1.01144		0.988555				1.18407	1.22401	1.25941	0.953481	0.865521	0.513505	0.854		0.785				0.001	0.001
W6U2Y9	102	S	Heat shock cognate protein OS=Echinococcus granulosus OX=6210 GN=EGR_09649 PE=3 SV=1	EGR_09649	1	1.96569e-06	157.77	2	GHLS(1)EEEAK	0.98822	5				1.17251	0.89942	0.928071				1.00468	0.957113	1.03821				1.167	0.94	0.894	1000	0.001
W6U2Z1	1878	S	HECT-type E3 ubiquitin transferase OS=Echinococcus granulosus OX=6210 GN=EGR_09683 PE=3 SV=1	EGR_09683	0.998356	0.000752859	122.51	2	PSSS(0.002)S(0.998)FHLR	-2.4443	2		1.08561	0.914388
W6U303	335	S	Mitochondrial import receptor subunit TOM70 OS=Echinococcus granulosus OX=6210 GN=EGR_09664 PE=4 SV=1	EGR_09664	1	3.17455e-112	203.53	2	S(1)EKAEEVFNLPR	2.469	12	1.56769	1.82398	1.95851	0.19829	0.227823	0.223706	1.04309	1.13041	1.13524	0.887613	0.880866	0.922785	1.503	1.614	1.725	0.223	0.259	0.242	0.15	5.45106e-06
W6U318	1446	S	Protein TRS85 OS=Echinococcus granulosus OX=6210 GN=EGR_09646 PE=4 SV=1	EGR_09646	0.948671	1.22047e-16	124.69	2	ASVSPS(0.001)S(0.018)T(0.033)S(0.949)PLPPPSR	0.99462	4	1.20758	0.808986	0.983431				1.00649	0.989417	1.00409				1.2	0.818	0.979				0.001	0.001
W6U318	662	S	Protein TRS85 OS=Echinococcus granulosus OX=6210 GN=EGR_09646 PE=4 SV=1	EGR_09646	0.999993	1.37137e-24	147.08	2	GTAFS(1)DNEHEDAEDAR	1.5014	13	2.13388	1.78908	1.88213	0.0778199	0.0666151	0.0504692	1.00649	0.989417	1.00409				2.12	1.808	1.874				0.001	0.001
W6U318	1385	S	Protein TRS85 OS=Echinococcus granulosus OX=6210 GN=EGR_09646 PE=4 SV=1	EGR_09646	0.958256	0.00245613	52.149	2	S(0.958)PT(0.042)IPQQPSPPR	1.0625	3		0.960684	1.03932				1.00649	0.989417	1.00409					0.971	1.035				0.001	0.001
W6U323	311	S	Fork-head domain-containing protein OS=Echinococcus granulosus OX=6210 GN=EGR_09621 PE=4 SV=1	EGR_09621	0.969693	2.37459e-10	83.701	2	AAQIAAAAT(0.03)AAGGGGGGS(0.97)GGR	-2.8072	1			1
W6U331	687	S	Arf-GAP with SH3 domain, ANK repeat and PH domain-containing protein OS=Echinococcus granulosus OX=6210 GN=EGR_09662 PE=4 SV=1	EGR_09662	0.961966	0.000348037	122.94	2	QGS(0.962)Y(0.038)GDDDDDRQDDR	-0.18982	1		1					0.93954	0.971863	1.0886					1.029
W6U337	164	S	UBX domain-containing Tether OS=Echinococcus granulosus OX=6210 GN=EGR_09639 PE=4 SV=1	EGR_09639	0.999788	0.00270518	42.072	2	GS(1)ALFQLHSGPPQPVK	-5.3879	1	1						1.13515	1.06658	1.229	0.737337	1.03305	0.798888	0.881
W6U337	209	S	UBX domain-containing Tether OS=Echinococcus granulosus OX=6210 GN=EGR_09639 PE=4 SV=1	EGR_09639	0.924605	1.26348e-289	297.55	3	GSPHVPSLPAGASSPTTGTEQPSGS(0.02)PS(0.925)S(0.055)PGK	-0.64704	6	0.804652	1.12474	1.37942		0.824803	0.866382	1.13515	1.06658	1.229	0.737337	1.03305	0.798888	0.709	1.055	1.122		0.798	1.084	0.978	0.952565
W6U337	210	S	UBX domain-containing Tether OS=Echinococcus granulosus OX=6210 GN=EGR_09639 PE=4 SV=1	EGR_09639	0.903803	2.74986e-113	206.93	3	GSPHVPSLPAGASSPTTGTEQPS(0.069)GS(0.67)PS(0.356)S(0.904)PGK	2.0674	7	0.963627	1.56631	1.84257	0.380666	0.976833	0.269991	1.13515	1.06658	1.229	0.737337	1.03305	0.798888	0.849	1.469	1.499	0.516	0.946	0.338	0.472	0.0830259
W6U337	218	S	UBX domain-containing Tether OS=Echinococcus granulosus OX=6210 GN=EGR_09639 PE=4 SV=1	EGR_09639	1	7.21537e-185	275.65	3	KPPHS(1)PAS(1)QHS(0.083)S(0.911)PS(0.006)AS(0.001)VAGTR	-1.8504	37	1.07217	1.09102	1.14041	0.995867	0.924813	0.775715	1.13515	1.06658	1.229	0.737337	1.03305	0.798888	0.945	1.023	0.928	1.351	0.895	0.971	1.111	0.526422
W6U337	221	S	UBX domain-containing Tether OS=Echinococcus granulosus OX=6210 GN=EGR_09639 PE=4 SV=1	EGR_09639	0.999913	4.83581e-91	242.53	3	KPPHS(1)PAS(1)QHS(0.083)S(0.911)PS(0.006)AS(0.001)VAGTR	-1.8504	17	0.806909	0.978999	0.865396	0.246957	2.84831	0.253433	1.13515	1.06658	1.229	0.737337	1.03305	0.798888	0.711	0.918	0.704	0.335	2.757	0.317	1.461	0.844321
W6U337	224	S	UBX domain-containing Tether OS=Echinococcus granulosus OX=6210 GN=EGR_09639 PE=4 SV=1	EGR_09639	0.867833	8.87527e-24	133.81	3	KPPHS(0.999)PAS(0.001)QHS(0.868)S(0.132)PSASVAGTR	0.48399	11		0.910461	0.949529	1.57396	0.876727	0.689319	1.13515	1.06658	1.229	0.737337	1.03305	0.798888		0.854	0.773	2.135	0.849	0.863	1.576	0.433078
W6U337	225	S	UBX domain-containing Tether OS=Echinococcus granulosus OX=6210 GN=EGR_09639 PE=4 SV=1	EGR_09639	0.974071	1.87105e-39	141.99	3	KPPHS(0.023)PAS(0.977)QHS(0.017)S(0.974)PS(0.009)ASVAGTR	0.40775	19	1.32062	1.60227	1.41634	0.404181	0.841805	0.414779	1.13515	1.06658	1.229	0.737337	1.03305	0.798888	1.163	1.502	1.152	0.548	0.815	0.519	0.493	0.0124263
W6U337	283	S	UBX domain-containing Tether OS=Echinococcus granulosus OX=6210 GN=EGR_09639 PE=4 SV=1	EGR_09639	0.986429	1.61748e-06	55.094	2	KPPPPPAS(0.009)QHQS(0.986)PPAPVAGT(0.003)S(0.002)QPPYK	-1.5707	4				0.921192	1.0657	1.01311	1.13515	1.06658	1.229	0.737337	1.03305	0.798888				1.249	1.032	1.268	1000	0.001
W6U337	593	S	UBX domain-containing Tether OS=Echinococcus granulosus OX=6210 GN=EGR_09639 PE=4 SV=1	EGR_09639	1	0.0131388	67.881	2	WVPKS(1)PNA	-2.9179	4	1.01236	1.10831	1.06802		0.811315		1.13515	1.06658	1.229	0.737337	1.03305	0.798888	0.892	1.039	0.869		0.785		0.841
W6U340	364	S	DNA polymerase eta OS=Echinococcus granulosus OX=6210 GN=EGR_09644 PE=4 SV=1	EGR_09644	1	0.000193818	89.923	2	ALS(1)PNILASILPR	-5.761	2	1.0703	0.929699
W6U347	430	S	Rhotekin OS=Echinococcus granulosus OX=6210 GN=EGR_09600 PE=4 SV=1	EGR_09600	0.947486	3.92245e-11	107.84	2	SDRES(0.947)T(0.052)DESMDEVR	-1.4967	6	1.19934	1.16712	1.19529	0.438253			0.896428	1.10745	0.996121				1.338	1.054	1.2				0.001	0.001
W6U347	434	S	Rhotekin OS=Echinococcus granulosus OX=6210 GN=EGR_09600 PE=4 SV=1	EGR_09600	1	0.000901384	121.71	2	ESTDES(1)MDEVR	-1.5629	2	1.03694		0.963056				0.896428	1.10745	0.996121				1.157		0.967				0.001	0.001
W6U347	505	S	Rhotekin OS=Echinococcus granulosus OX=6210 GN=EGR_09600 PE=4 SV=1	EGR_09600	0.999524	7.05671e-23	43.692	3	FLS(1)ADPLLGFTASGEETGSGINDDNSDHTK	2.313	2	1.0186		0.981395				0.896428	1.10745	0.996121				1.136		0.985				0.001	0.001
W6U347	451	S	Rhotekin OS=Echinococcus granulosus OX=6210 GN=EGR_09600 PE=4 SV=1	EGR_09600	1	1.39946e-08	129.01	2	S(1)PNKWDIVIK	1.5908	14	1.57321	1.55025	1.49939	0.471199	0.458437	0.447519	0.896428	1.10745	0.996121				1.755	1.4	1.505				0.001	0.001
W6U347	538	S	Rhotekin OS=Echinococcus granulosus OX=6210 GN=EGR_09600 PE=4 SV=1	EGR_09600	1	0.000659465	96.313	2	IDLHNS(1)IAR	-0.01637	6	1.60383	1.04506	0.90093	0.770696	0.799041	0.880442	0.896428	1.10745	0.996121				1.789	0.944	0.904				0.001	0.001
W6U347	544	S	Rhotekin OS=Echinococcus granulosus OX=6210 GN=EGR_09600 PE=4 SV=1	EGR_09600	1	3.77153e-117	224.45	2	IRS(1)LEEIQVTNSMFLER	1.0227	10	1.89361	1.75016	1.85206	0.170537	0.157678	0.175944	0.896428	1.10745	0.996121				2.112	1.58	1.859				0.001	0.001
W6U347	287	S	Rhotekin OS=Echinococcus granulosus OX=6210 GN=EGR_09600 PE=4 SV=1	EGR_09600	0.984166	2.13737e-36	153.08	2	RIS(0.984)IS(0.014)S(0.001)NSPAIDCCFALVAR	-1.2879	4	1.32748		1.59725		0.075272		0.896428	1.10745	0.996121				1.481		1.603				0.001	0.001
W6U347	426	S	Rhotekin OS=Echinococcus granulosus OX=6210 GN=EGR_09600 PE=4 SV=1	EGR_09600	0.999996	0.00588043	92.707	2	TMSPVKS(1)DR	-0.45382	3	0.943615	1.04917	1.00722				0.896428	1.10745	0.996121				1.053	0.947	1.011				0.001	0.001
W6U351	260	S	Rhophilin-2 OS=Echinococcus granulosus OX=6210 GN=EGR_09629 PE=4 SV=1	EGR_09629	0.999569	5.55123e-71	207.12	2	TLS(1)SLSLSGLGR	-3.1163	10	1.53965	1.72404	1.62463	0.369785	0.352388	0.389499
W6U351	261	S	Rhophilin-2 OS=Echinococcus granulosus OX=6210 GN=EGR_09629 PE=4 SV=1	EGR_09629	0.887158	7.7147e-07	126.21	2	TLS(0.008)S(0.887)LS(0.105)LSGLGR	-4.3759	2	0.9927	1.0073
W6U351	263	S	Rhophilin-2 OS=Echinococcus granulosus OX=6210 GN=EGR_09629 PE=4 SV=1	EGR_09629	0.999635	4.46958e-18	155.57	2	T(0.004)LS(0.995)S(0.001)LS(1)LSGLGR	-2.0585	7	0.562844	0.567746	2.38884	0.831502	0.794785	0.854284
W6U351	265	S	Rhophilin-2 OS=Echinococcus granulosus OX=6210 GN=EGR_09629 PE=4 SV=1	EGR_09629	0.99455	3.78204e-06	85.081	2	TLSSLS(0.005)LS(0.995)GLGR	-3.7706	3	1.1177	0.908628	0.97367
W6U355	369	S	Protocadherin 11 OS=Echinococcus granulosus OX=6210 GN=EgrG_001039000 PE=4 SV=1	EgrG_001039000	1	8.54115e-11	135.89	2	RNS(1)WEAGELIPGLGIR	1.2115	8	0.972783	1.00604	1.02118
W6U355	72	S	Protocadherin 11 OS=Echinococcus granulosus OX=6210 GN=EgrG_001039000 PE=4 SV=1	EgrG_001039000	0.993427	2.0608e-08	98.895	3	SFTVHT(0.006)AHS(0.993)APEQK	0.035546	2	1
W6U359	333	S	Expressed conserved protein OS=Echinococcus granulosus OX=6210 GN=EgrG_001038600 PE=4 SV=1	EgrG_001038600	0.975755	1.09549e-09	106.98	2	QAAAAAAIASTTAT(0.024)GS(0.976)PLK	-1.5773	5		0.262534	0.267095	1.44441	1.5155	1.51046
W6U359	73	S	Expressed conserved protein OS=Echinococcus granulosus OX=6210 GN=EgrG_001038600 PE=4 SV=1	EgrG_001038600	1	0.00203372	120.65	2	RPPS(1)PFQK	-3.2391	5	0.591735		0.546324	1.30296	1.55898
W6U359	365	S	Expressed conserved protein OS=Echinococcus granulosus OX=6210 GN=EgrG_001038600 PE=4 SV=1	EgrG_001038600	1	0.00165495	87.895	2	SFIS(1)PPPK	-0.21114	3				1.04766	0.997718	0.954623
W6U370	48	S	Phospholipid-transporting ATPase OS=Echinococcus granulosus OX=6210 GN=EGR_10165 PE=3 SV=1	EGR_10165	0.970106	2.80834e-06	58.971	2	LPT(0.019)LS(0.97)PQPPPY(0.001)T(0.005)T(0.005)HPSSENLSSK	-1.2812	2	0.891425	1.10858					0.997886	0.996748	1.00537				0.893	1.112					0.001	0.001
W6U383	121	S	Dedicator of cytokinesis protein OS=Echinococcus granulosus OX=6210 GN=EGR_09578 PE=3 SV=1	EGR_09578	1	0.000814777	55.578	3	KWS(1)FDARPLDR	0.12382	2						1
W6U383	2360	S	Dedicator of cytokinesis protein OS=Echinococcus granulosus OX=6210 GN=EGR_09578 PE=3 SV=1	EGR_09578	0.943286	5.37968e-06	97.933	2	LTENHIDPS(0.057)RLS(0.943)PGK	0.21132	6	0.936135	1.02591	1.03796
W6U383	613	S	Dedicator of cytokinesis protein OS=Echinococcus granulosus OX=6210 GN=EGR_09578 PE=3 SV=1	EGR_09578	0.903125	0.043056	50.297	2	RNS(0.903)MS(0.048)S(0.048)LR	-0.93789	1			1
W6U384	177	S	Clathrin light chain OS=Echinococcus granulosus OX=6210 GN=EGR_10143 PE=3 SV=1	EGR_10143	0.999996	0.000958121	102.03	2	FRS(1)LLLSLK	-3.8156	3	0.898806	1.0043	1.0969				0.888262	0.886354	0.89476	1.12171	1.16863	1.04028	1.012	1.133	1.226				0.001	0.001
W6U384	49	S	Clathrin light chain OS=Echinococcus granulosus OX=6210 GN=EGR_10143 PE=3 SV=1	EGR_10143	0.986898	1.55074e-25	195.36	2	HQS(0.013)S(0.987)YSEPETVK	1.5494	5	1.17346	1.19332	1.20884	0.71564	0.708739		0.888262	0.886354	0.89476	1.12171	1.16863	1.04028	1.321	1.346	1.351	0.638	0.606		0.464	4.62131e-05
W6U384	51	S	Clathrin light chain OS=Echinococcus granulosus OX=6210 GN=EGR_10143 PE=3 SV=1	EGR_10143	0.999993	1.62421e-57	233.43	2	HQSSYS(1)EPETVK	1.5558	6	1.48826	1.57296	1.52578	0.464272	0.477273	0.471463	0.888262	0.886354	0.89476	1.12171	1.16863	1.04028	1.675	1.775	1.705	0.414	0.408	0.453	0.247	2.91261e-06
W6U384	154	S	Clathrin light chain OS=Echinococcus granulosus OX=6210 GN=EGR_10143 PE=3 SV=1	EGR_10143	0.751043	1.72703e-07	116.6	2	ICQLCDLTVS(0.004)T(0.009)S(0.113)S(0.751)GDS(0.113)VYS(0.009)K	3.1365	3	1.03732	0.615528	1.34715				0.888262	0.886354	0.89476	1.12171	1.16863	1.04028	1.168	0.694	1.506				0.001	0.001
W6U384	10	S	Clathrin light chain OS=Echinococcus granulosus OX=6210 GN=EGR_10143 PE=3 SV=1	EGR_10143	0.942185	0.000296794	77.696	2	MDDFT(0.043)S(0.015)AFLS(0.942)R	-2.8314	3				1.06321	0.904664	1.03213	0.888262	0.886354	0.89476	1.12171	1.16863	1.04028				0.948	0.774	0.992	1000	0.001
W6U384	35	S	Clathrin light chain OS=Echinococcus granulosus OX=6210 GN=EGR_10143 PE=3 SV=1	EGR_10143	0.999999	0.000683083	123.92	2	S(1)GETNDDESLR	-2.377	3	1.08623	0.938295	0.975475				0.888262	0.886354	0.89476	1.12171	1.16863	1.04028	1.223	1.059	1.09				0.001	0.001
W6U384	43	S	Clathrin light chain OS=Echinococcus granulosus OX=6210 GN=EGR_10143 PE=3 SV=1	EGR_10143	1	0.000855851	91.939	2	SGETNDDES(1)LR	-1.4649	3	0.984727	0.992079	1.02319				0.888262	0.886354	0.89476	1.12171	1.16863	1.04028	1.109	1.119	1.144				0.001	0.001
W6U387	1756	S	Niemann-Pick C1 protein OS=Echinococcus granulosus OX=6210 GN=EGR_09562 PE=3 SV=1	EGR_09562	0.975463	1.24386e-07	84.102	1	GS(0.025)GGS(0.975)EEEASEAR	-5.4682	3	1.2968	0.735843	0.967356				0.753111	0.696533	0.714211	1.21497	1.30768	1.31349	1.722	1.056	1.354				0.001	0.001
W6U387	1761	S	Niemann-Pick C1 protein OS=Echinococcus granulosus OX=6210 GN=EGR_09562 PE=3 SV=1	EGR_09562	1	1.22731e-15	146.48	2	GSGGSEEEAS(1)EAR	-1.0036	10	1.69475		1.91864	0.457344	0.463793	0.465475	0.753111	0.696533	0.714211	1.21497	1.30768	1.31349	2.25		2.686	0.376	0.355	0.354	0.147	0.000110168
W6U387	731	S	Niemann-Pick C1 protein OS=Echinococcus granulosus OX=6210 GN=EGR_09562 PE=3 SV=1	EGR_09562	0.999136	1.50153e-137	232.78	4	HQHAGS(0.999)EGDT(0.001)ELLISTPSSDDHHAIWR	2.1134	9	1.22634	0.967122	1.08363	0.773241	0.925761	1.0239	0.753111	0.696533	0.714211	1.21497	1.30768	1.31349	1.628	1.388	1.517	0.636	0.708	0.78	0.469	0.000531451
W6U387	740	S	Niemann-Pick C1 protein OS=Echinococcus granulosus OX=6210 GN=EGR_09562 PE=3 SV=1	EGR_09562	0.859469	3.69154e-19	71.808	4	HQHAGSEGDTELLIS(0.859)T(0.114)PS(0.017)S(0.008)DDHHAIWR	1.3858	1		1					0.753111	0.696533	0.714211	1.21497	1.30768	1.31349		1.436
W6U387	743	S	Niemann-Pick C1 protein OS=Echinococcus granulosus OX=6210 GN=EGR_09562 PE=3 SV=1	EGR_09562	0.99534	1.48188e-52	150.2	4	HQHAGSEGDTELLIS(0.078)T(0.932)PS(0.995)S(0.994)DDHHAIWR	1.111	3		1.7968	0.203205				0.753111	0.696533	0.714211	1.21497	1.30768	1.31349		2.58	0.285				0.001	0.001
W6U387	744	S	Niemann-Pick C1 protein OS=Echinococcus granulosus OX=6210 GN=EGR_09562 PE=3 SV=1	EGR_09562	0.99441	3.09703e-76	203.53	4	HQHAGSEGDTELLIS(0.078)T(0.932)PS(0.995)S(0.994)DDHHAIWR	1.111	8	2.27969	0.200585	2.18627	0.196869		0.136583	0.753111	0.696533	0.714211	1.21497	1.30768	1.31349	3.027	0.288	3.061	0.162		0.104	0.063	0.104579
W6U387	49	S	Niemann-Pick C1 protein OS=Echinococcus granulosus OX=6210 GN=EGR_09562 PE=3 SV=1	EGR_09562	0.988836	1.02513e-14	76.831	3	KPIKPQMSGNEPT(0.001)IT(0.014)DGS(0.989)MDGS(0.996)DDIEEK	0.20351	2	0.752448		1.24755				0.753111	0.696533	0.714211	1.21497	1.30768	1.31349	0.999		1.747				0.001	0.001
W6U387	53	S	Niemann-Pick C1 protein OS=Echinococcus granulosus OX=6210 GN=EGR_09562 PE=3 SV=1	EGR_09562	0.997081	6.16858e-27	97.733	3	KPIKPQMSGNEPTITDGS(0.003)MDGS(0.997)DDIEEK	-2.2237	2	0.78194	1.21806					0.753111	0.696533	0.714211	1.21497	1.30768	1.31349	1.038	1.749					0.001	0.001
W6U387	1154	S	Niemann-Pick C1 protein OS=Echinococcus granulosus OX=6210 GN=EGR_09562 PE=3 SV=1	EGR_09562	1	6.26628e-12	139.7	2	LFEVVHGS(1)EFDLR	0.52074	5	0.606546		0.735131	1.24545	1.24676	1.16611	0.753111	0.696533	0.714211	1.21497	1.30768	1.31349	0.805		1.029	1.025	0.953	0.888	1.042	0.688947
W6U387	1136	S	Niemann-Pick C1 protein OS=Echinococcus granulosus OX=6210 GN=EGR_09562 PE=3 SV=1	EGR_09562	1	4.78322e-91	178.82	2	NLSYPQHNNQS(1)DADAAEPNDR	-2.448	12	1.49668	1.50894	1.41228	0.533918	0.560792	0.48739	0.753111	0.696533	0.714211	1.21497	1.30768	1.31349	1.987	2.166	1.977	0.439	0.429	0.371	0.202	1.20803e-05
W6U389	118	S	Phosphatidylinositol-binding clathrin assembly protein LAP OS=Echinococcus granulosus OX=6210 GN=EGR_09567 PE=4 SV=1	EGR_09567	0.885704	9.65462e-42	184.37	2	FSQYLASNNCQLS(0.114)S(0.886)PR	0.48235	4	1.3256	1.31407	1.30236			0.0579722	0.965179	1.0008	0.992871	1.04114			1.373	1.313	1.312				0.001	0.001
W6U3A7	13	S	Guanylate kinase OS=Echinococcus granulosus OX=6210 GN=EGR_10122 PE=3 SV=1	EGR_10122	0.999416	8.0884e-05	71.892	2	TSLRPVVLS(0.001)GPS(0.999)GAGK	0.17684	2	1.00503		0.994974				1.04172	0.988511	1.07769	0.950817	1.00631	0.934951	0.965		0.923				0.001	0.001
[truncated: 9,584 more rows]

## Sheet: Peptide_quant
ID	Sequence	Length	Modifications	Modified sequence	Protein accession	Protein description	Charge	m/z	Mass error [ppm]	PEP	Score	Experiment	Intensity
[truncated: 105,187 more rows]
