# Supplementary material for: Global profiling of the proteome, phosphoproteome, and N-glycoproteome of protoscoleces and adult worms of Echinococcus granulosus
Source: Front Vet Sci. 2023 Nov 2;10:1275486. doi: 10.3389/fvets.2023.1275486 (PMC10654641; doi:10.3389/fvets.2023.1275486)
Supplement: Supplementary file 3 [file Table_3.XLSX]

## Sheet: Summary
Header line description of table 1			Table 1. MS/MS spectrum database search analysis summary (Localization probability > 0.75)
Total spectrum	Number of spectrum produced by mass spectrometer
Matched spectrum	Number of spectrum matched with alignment protein		Total spectrums	Matched spectrums	Peptides	Modified peptides	Identified proteins	Quantifiable proteins	Identified sites	Quantifiable sites
Peptides	Number of peptides which spectrum hit		832732	25611	5320	576	392	212	612	355
Modified peptides	Total number of modified peptides identified
Identified proteins	Number of proteins detected by spectrum search analysis
Quantifiable proteins	Number of proteins quantifiable		Table 2. Differentially modified sites (modified proteins) summary
Identified sites	Number of modification sites detected by spectrum search analysis
Quantifiable sites	Number of modification sites quantifiable		Compare group	Regulated type	fold change >1.2	fold change >1.3	fold change >1.5	fold change >2
			Adult/PSC	Up-regulated	97 (69)	94 (68)	90 (64)	82 (61)
Header line description of worksheet "Site_quant Normalized"				Down-regulated	175 (127)	174 (126)	171 (126)	160 (120)
Protein accession	Protein accession number of database used for search
Position	Modification site localization in protein
Amino acid	The amino acid that modification site modified
Protein description	Protein functional description
Gene name	Name of the gene associated to the protein sequence
Localization probability	Probability of a certain amino acid containing this modification in this peptide
PEP	The maximal posterior error probability for peptides
Score	Andromeda score for the best associated MS/MS spectrum
Modified sequence	Identified peptide sequence marked with modification sites localization probabilities
Charge	The charge-state of the peptide
Mass error [ppm]	Parts per million ratio of peptide mass error between the theory and practice
MS/MS Counts	Number of spectrum matched with peptide
Header line description of worksheet "Peptide_quant"
ID	Identified peptide index number
Sequence	Identified peptide amino acid sequence
Length	Identified peptide amino acid length
Modifications	identified peptide with modification markers
Modified sequence	Identified peptide sequence marked with modification sites localization probabilities
Protein accession	Protein accession number of database used for search
Protein description	Protein functional description
Charge	The charge-state of the peptide
m/z	The recalibrated mass-over-charge value of the peptide
Mass error [ppm]	Parts per million ratio of peptide mass error between the theory and practice
PEP	The maximal posterior error probability for peptides
Score	Andromeda score for the best associated MS/MS spectrum
Experiment	Sample name of identified peptide produced by
Intensity	Ionic signal intensity of identified peptide

## Sheet: Site_quant Normalized
Modification sites information																		Protein quantitation						Normalized modification sites quantitation
Protein accession	Position	Amino acid	Protein description	Gene name	Localization probability	PEP	Score	Charge	Modified sequence	Mass error [ppm]	MS/MS Counts	PSC_1	PSC_2	PSC_3	Adult_1	Adult_2	Adult_3	PSC_1	PSC_2	PSC_3	Adult_1	Adult_2	Adult_3	PSC_1	PSC_2	PSC_3	Adult_1	Adult_2	Adult_3	Adult/PSC Ratio	Adult/PSC P value
A5YTY7	187	N	Calreticulin OS=Echinococcus granulosus OX=6210 GN=EGR_08108 PE=2 SV=1	EGR_08108	1	0	303.13	2	PDN(1)TFEVLIDN(1)K	-1.2447	30	0.861098	0.696119	0.696594	1.29277	1.20794	1.24548	0.359132	0.342739	0.339577	1.66725	1.63369	1.65761	2.398	2.031	2.051	0.775	0.739	0.751	0.35	4.65629e-05
I1WXU1	55	N	Ag5 OS=Echinococcus granulosus OX=6210 GN=EGR_04862 PE=2 SV=1	EGR_04862	1	9.75707e-05	91.032	3	ESHGGFYFYDSN(1)GATLMFN(1)R	-3.5906	2					1		1.06255	1.11495	1.10846	0.87079	0.905293	0.937966					1.105
U6IUA6	170	N	Cysteine-rich secretory protein LCCL domain-containing OS=Echinococcus granulosus OX=6210 GN=EGR_07496 PE=4 SV=1	EGR_07496	0.967895	0.000844907	139.02	2	AN(0.032)N(0.968)ETDAPFK	-1.9835	6	1.83901	1.41508	1.25295	0.452621	0.539302	0.501035	0.916875	0.944601	0.990315	1.08112	1.07683	0.990255	2.006	1.498	1.265	0.419	0.501	0.506	0.299	0.00128701
U6IUN6	85	N	TPx OS=Echinococcus granulosus OX=6210 GN=TPx PE=2 SV=1	TPx	0.883537	5.7047e-52	120.37	2	GCQLLACSTDSGYCHLAWN(0.116)N(0.884)VSR	3.4817	12	1.46575	0.521948	1.0123				1.18556	1.1962	1.17951	0.779262	0.828939	0.830527	1.236	0.436	0.858				0.001	0.001
U6IUQ9	229	N	DUF5730 domain-containing protein OS=Echinococcus granulosus OX=6210 GN=EGR_00189 PE=4 SV=1	EGR_00189	1	1.36182e-20	108.24	2	GPPTAAGSVVGMSIN(1)R	-4.3636	4	1.28519	1.25553	1.20121	0.258075
U6IV22	184	N	Expressed conserved protein OS=Echinococcus granulosus OX=6210 GN=EGR_00080 PE=4 SV=1	EGR_00080	1	4.81116e-08	48.363	3	EHESVVISCN(1)SSGLTVYKPGSLR	5.0175	3	1.02117	0.962418	1.01641				1.00899	0.992104	0.998909				1.012	0.97	1.018				0.001	0.001
U6IVX4	711	N	Hypothetical protein OS=Spirometra erinaceieuropaei OX=99802 GN=SERJ2_LOCUS25554 PE=4 SV=1	SERJ2_LOCUS25554	1	0.000826223	59.731	2	ADELASIVFN(1)LSSEIK	-0.042817	1		1
U6IVX4	663	N	Hypothetical protein OS=Spirometra erinaceieuropaei OX=99802 GN=SERJ2_LOCUS25554 PE=4 SV=1	SERJ2_LOCUS25554	1	0.0145027	139.02	2	DFLN(1)VTSQN(1)K	0.074167	1						1
U6IVX4	668	N	Hypothetical protein OS=Spirometra erinaceieuropaei OX=99802 GN=SERJ2_LOCUS25554 PE=4 SV=1	SERJ2_LOCUS25554	1	0.0145027	139.02	2	DFLN(1)VTSQN(1)K	0.074167	1						1
U6IVX4	690	N	Hypothetical protein OS=Spirometra erinaceieuropaei OX=99802 GN=SERJ2_LOCUS25554 PE=4 SV=1	SERJ2_LOCUS25554	1	0.0323379	60.709	2	EYYSFLN(1)R	-0.21619	1		1
U6IVX4	230	N	Hypothetical protein OS=Spirometra erinaceieuropaei OX=99802 GN=SERJ2_LOCUS25554 PE=4 SV=1	SERJ2_LOCUS25554	1	3.48296e-06	114.5	3	IATKPAVENLIQATVEMQN(1)R	-3.2753	8	0.4996	0.859257	0.92273		1.28772	1.43069
U6IX25	260	N	Insulin growth factor binding OS=Echinococcus granulosus OX=6210 GN=EGR_00141 PE=4 SV=1	EGR_00141	1	6.28259e-98	208.63	2	HN(1)ITAIYAPPEPR	-0.78293	15	0.891008	0.898524	0.845512	1.15607	1.20457	1.00431	0.293223	0.319147	0.268927	1.63247	1.78136	1.70488	3.039	2.815	3.144	0.708	0.676	0.589	0.219	1.89128e-05
U6IYY3	258	N	Expressed conserved protein OS=Echinococcus granulosus OX=6210 GN=EGR_02559 PE=4 SV=1	EGR_02559	1	0.0168009	54.584	2	IFSFPGCSN(1)ITCSK	-7.409	2					0.977235	1.02276				0.986251	1.01695	0.996801					0.961	1.026	1000	0.001
U6IZ23	135	N	Tetraspanin OS=Echinococcus granulosus OX=6210 GN=EGR_02601 PE=3 SV=1	EGR_02601	1	1.19668e-10	127.03	2	DLVSNYATSN(1)ETK	-0.75936	3	1.0364	1.13311	0.830493				1.50634	1.54256	1.60674	0.454779	0.381591	0.507994	0.688	0.735	0.517				0.001	0.001
U6IZ23	161	N	Tetraspanin OS=Echinococcus granulosus OX=6210 GN=EGR_02601 PE=3 SV=1	EGR_02601	1	2.81246e-12	49.487	3	N(1)MSLPIPSSCCFRPN(1)CVDK	-2.1712	4		1.57785	0.422147				1.50634	1.54256	1.60674	0.454779	0.381591	0.507994		1.023	0.263				0.001	0.001
U6J026	609	N	Peptidyl glycine alpha amidating monooxygenase OS=Echinococcus granulosus OX=6210 GN=EGR_00446 PE=3 SV=1	EGR_00446	1	0.0020445	41.824	2	EEDVESTN(1)N(1)SAFVFR	9.6912	1					1		1.12764	1.33791	1.35434	0.677312	0.654795	0.848011					1.527
U6J026	37	N	Peptidyl glycine alpha amidating monooxygenase OS=Echinococcus granulosus OX=6210 GN=EGR_00446 PE=3 SV=1	EGR_00446	1	2.6148e-70	101.55	3	PIVN(1)ASVHHIILSSCGTWLGGEEASR	0.11761	6	1.06991	0.696372	1.23372				1.12764	1.33791	1.35434	0.677312	0.654795	0.848011	0.949	0.52	0.911				0.001	0.001
U6J1L7	597	N	Roundabout OS=Echinococcus granulosus OX=6210 GN=EGR_00976 PE=4 SV=1	EGR_00976	1	6.96021e-83	155.75	3	VEYTGVGENHGWIVAAEARPN(1)ETVK	-1.2777	6	0.930517	0.929022	1.14046				1.05594	1.01096	0.933103				0.881	0.919	1.222				0.001	0.001
U6J226	109	N	Histone H3 OS=Echinococcus granulosus OX=6210 GN=EGR_10538 PE=3 SV=1	EGR_10538	1	9.6191e-29	91.131	4	FQSAAVGALQEASEAYLVGLFEDTN(1)LCAIHAK	4.7575	4	0.810622	1.08585	1.10353				2.62489	0.970926	1.01348	0.444014	0.29178	0.654909	0.309	1.118	1.089				0.001	0.001
U6J239	91	N	60S ribosomal protein L30 OS=Echinococcus granulosus OX=6210 GN=EGR_07360 PE=3 SV=1	EGR_07360	1	0.00212595	52.201	2	TGVHHYN(1)GTN(1)HDLGTACGK	-4.7958	3	1.31088	0.689118					1.64542	1.73048	1.76155	0.272221	0.309137	0.281192	0.797	0.398					0.001	0.001
U6J2Y9	49	N	Endoplasmin OS=Echinococcus granulosus OX=6210 GN=EGR_05758 PE=3 SV=1	EGR_05758	1	0.00316945	57.888	2	ASTVTVSDLTN(1)ESLR	13.955	2				1.08116		0.918841	0.785079	0.703224	0.808655	1.2409	1.22068	1.24146				0.871		0.74	1000	0.001
U6J3W8	146	N	Tetraspanin OS=Echinococcus granulosus OX=6210 GN=EGR_04249 PE=3 SV=1	EGR_04249	1	4.47244e-65	177.64	2	LN(1)CCGGTGPGDWSAIPPSCCGR	0.26881	14	1.75671	1.57613	1.62188	0.023475		0.0218024	1.42772	1.80291	2.53369	0.068416	0.052548	0.114712	1.23	0.874	0.64	0.343		0.19	0.291	0.0324608
U6J4F8	134	N	Retinol dehydrogenase OS=Echinococcus granulosus OX=6210 GN=EGR_02372 PE=4 SV=1	EGR_02372	1	4.27869e-14	128.57	2	SLEGFANEVMN(1)VTGR	-5.0299	2			1				1.7176	1.55955	1.62248	0.323538	0.414679	0.362157			0.616
U6J4X8	53	N	Potassium channel subfamily K member 9 OS=Echinococcus granulosus OX=6210 GN=EGR_02404 PE=3 SV=1	EGR_02404	1	0.0169519	67.548	2	RYN(1)ITAEDFEK	-2.1722	2	0.929988		1.07001
U6J6S9	291	N	Heparan sulfate 2 O sulfotransferase HS2ST1 OS=Echinococcus granulosus OX=6210 GN=EGR_06582 PE=3 SV=1	EGR_06582	1	0.0113922	84.368	2	EFFQN(1)DTIWR	-0.97286	3	1.03819	1.02242	0.939383				0.975959		1.02404				1.064		0.917				0.001	0.001
U6J6Y3	347	N	Four and a half LIM domains protein 2 OS=Echinococcus granulosus OX=6210 GN=EGR_09187 PE=4 SV=1	EGR_09187	1	0.00264705	88.42	2	CSACN(1)TSLADRPFATK	-2.5074	3	1.48128	0.689245	0.829474				0.889565	0.859408	0.907297	1.1116	1.07368	1.15845	1.665	0.802	0.914				0.001	0.001
U6J7M1	518	N	V-type proton ATPase subunit a OS=Echinococcus granulosus OX=6210 GN=EGR_01798 PE=3 SV=1	EGR_01798	1	1.31654e-37	167.59	2	TANIFGSSWFPLFDN(1)R	-4.5907	1			1				1.60333	1.47023	1.40738	0.197384	0.321674				0.711
U6JA54	82	N	Calmodulin OS=Echinococcus granulosus OX=6210 GN=EGR_09570 PE=4 SV=1	EGR_09570	0.988779	2.34853e-08	136.94	2	MMN(0.989)N(0.011)CKPTSDTER	-0.27248	17	0.436572	0.395422	0.414864		1.90595	1.84719	0.326059	0.29242	0.29435	1.6591	1.6932	1.73487	1.339	1.352	1.409		1.126	1.065	0.802	0.0046462
U6JA97	246	N	Malic enzyme OS=Echinococcus granulosus OX=6210 GN=EGR_02017 PE=3 SV=1	EGR_02017	0.764916	0.022428	47.57	3	RYGN(0.765)N(0.235)CLVQFEDFGNR	-1.2236	1		1					1.4461	1.57346	1.46941	0.447431	0.65295	0.410654		0.636
U6JAC9	93	N	Innexin OS=Echinococcus granulosus OX=6210 GN=EGR_06659 PE=3 SV=1	EGR_06659	1	0.000901638	46.358	2	MPTN(1)ETEWLQLEER	1.6296	1			1
U6JB10	120	N	Carbonic anhydrase OS=Echinococcus granulosus OX=6210 GN=EGR_05704 PE=3 SV=1	EGR_05704	1	1.26211e-08	112.93	2	FCITQFHFHWGN(1)K	-1.3054	12	1.68252	1.50962	1.44833	0.45012	0.449443	0.459961	0.916234	0.654762	0.901803	1.67901	0.969385	0.878805	1.836	2.306	1.606	0.268	0.464	0.523	0.218	0.0025828
U6JB10	151	N	Carbonic anhydrase OS=Echinococcus granulosus OX=6210 GN=EGR_05704 PE=3 SV=1	EGR_05704	1	0.0289028	50.09	2	TLYAN(1)FSEASK	-1.6613	2	0.980525	1.01947					0.916234	0.654762	0.901803	1.67901	0.969385	0.878805	1.07	1.557					0.001	0.001
U6JB92	80	N	Expressed conserved protein OS=Echinococcus granulosus OX=6210 GN=EGR_10167 PE=4 SV=1	EGR_10167	1	4.55402e-114	177.79	3	KEGEEVGKEELPDPISAVAVESAN(1)K	-0.17798	16				0.994152	1.03287	0.972975					0.84771	1.15229					1.218	0.844	1000	0.001
U6JB92	250	N	Expressed conserved protein OS=Echinococcus granulosus OX=6210 GN=EGR_10167 PE=4 SV=1	EGR_10167	0.999991	1.74496e-06	104	2	SGNENDEAEN(1)ASVDKEK	-1.1675	5				0.982283	1.00159	1.01613					0.84771	1.15229					1.182	0.882	1000	0.001
U6JBL7	42	N	Four and a half LIM domains protein 3 OS=Echinococcus granulosus OX=6210 GN=EGR_04026 PE=4 SV=1	EGR_04026	1	0.041492	53.517	2	HQLAN(1)QSFHCK	-2.2971	1	1						1.46288	1.68392	1.66247	0.386428	0.401117	0.403187	0.684
U6JBW1	28	N	Hypothetical protein OS=Spirometra erinaceieuropaei OX=99802 GN=SERJ2_LOCUS4438 PE=4 SV=1	SERJ2_LOCUS4438	1	4.8719e-137	250.94	3	SPIDAN(1)LSAHQAEELFAATER	0.44703	12	1.54131	1.53343	1.39305	0.522485	0.514316	0.495402
U6JBW8	273	N	Major egg antigen p40 OS=Echinococcus granulosus OX=6210 GN=EGR_03078 PE=3 SV=1	EGR_03078	1	1.62168e-06	81.799	3	EEKTEN(1)ASHSEHR	5.9065	5	1.04755		0.95245				1.29069	1.23537	1.29509	0.716032	0.767105	0.695712	0.812		0.735				0.001	0.001
U6JC01	459	N	Para-nitrobenzyl esterase OS=Echinococcus granulosus OX=6210 GN=EGR_08546 PE=4 SV=1	EGR_08546	0.986428	3.69892e-09	75.969	2	N(0.001)TAIGIASQN(0.986)HSSN(0.013)WPSIVDK	-1.4506	3	1.07816	1.04938	0.872467
U6JC01	545	N	Para-nitrobenzyl esterase OS=Echinococcus granulosus OX=6210 GN=EGR_08546 PE=4 SV=1	EGR_08546	1	0.00212564	69.915	2	YHPDYIYAVN(1)K	0.088801	3	1.08619	1.04074	0.873063
U6JC35	47	N	Expressed conserved protein OS=Echinococcus granulosus OX=6210 GN=EgrG_000100800 PE=4 SV=1	EgrG_000100800	1	0.0114728	78.816	2	CASN(1)ITELPR	-3.5662	2		1.26422	0.735783				0.940257	1.04396	1.01578					1.211	0.724				0.001	0.001
U6JCG7	752	N	Expressed conserved protein OS=Echinococcus granulosus OX=6210 GN=EGR_01035 PE=4 SV=1	EGR_01035	1	0.0747651	43.306	3	ADAFSHVSGCDN(1)MSGR	11.604	1	1						1.50467	1.48272	1.53012	0.476545	0.492155	0.513791	0.665
U6JCK9	400	N	Procollagen galactosyltransferase OS=Echinococcus granulosus OX=6210 GN=EGR_01083 PE=3 SV=1	EGR_01083	1	1.15678e-08	121.71	2	QWN(1)ITQLSGYADPYHK	1.4509	6	0.989518	1.00793	1.00255
U6JD99	38	N	Rhodopsin orphan GPCR OS=Echinococcus granulosus OX=6210 GN=EGR_07190 PE=4 SV=1	EGR_07190	1	0.00895341	47.561	2	LFVYSN(1)SCDPR	-0.70037	3	1.19797	1.00573	0.796301
U6JDM7	110	N	Signal peptidase complex catalytic subunit SEC11 OS=Echinococcus granulosus OX=6210 GN=EGR_08012 PE=3 SV=1	EGR_08012	0.982548	0.0101368	92.732	2	IHQSN(0.017)N(0.983)GTVK	-1.4552	3	1.51733	1.36697				0.115693	0.988297	0.899588	1.08628	0.986175	0.970713	1.06894	1.535	1.52				0.108	0.071
U6JEQ7	66	N	Zinc finger protein ZPR1 OS=Echinococcus granulosus OX=6210 GN=EGR_09516 PE=3 SV=1	EGR_09516	1	0.00350961	52.837	2	EVVISSFECEHCGFTN(1)R	8.4525	2				0.972127	1.02787		0.641568	0.682403	0.619437	1.3636	1.40504	1.28795				0.713	0.732		1000	0.001
U6JFF3	161	N	Expressed conserved protein OS=Echinococcus granulosus OX=6210 GN=EGR_08907 PE=3 SV=1	EGR_08907	1	0.00780745	72.846	2	CN(1)DSSPSVLFANK	-2.4416	3	0.88021	1.02274			1.09705			0.367534		1.57132	1.03493	1.02621		2.783			1.06		0.381
U6JFF3	48	N	Expressed conserved protein OS=Echinococcus granulosus OX=6210 GN=EGR_08907 PE=3 SV=1	EGR_08907	1	5.6425e-16	137.58	2	N(1)SSIHFIVSITNER	-0.88138	15		0.598728	0.601934	1.22551	1.26484	1.30898		0.367534		1.57132	1.03493	1.02621		1.629		0.78	1.222	1.276	0.671
U6JFF3	229	N	Expressed conserved protein OS=Echinococcus granulosus OX=6210 GN=EGR_08907 PE=3 SV=1	EGR_08907	0.999976	0.0105685	67.464	2	WALNLAVVAN(1)R	-3.6913	1						1		0.367534		1.57132	1.03493	1.02621						0.974
U6JFG3	400	N	Seryl-tRNA synthetase OS=Echinococcus granulosus OX=6210 GN=EGR_08439 PE=3 SV=1	EGR_08439	1	2.27991e-15	106.11	2	ELVSCSN(1)CTDYQSR	-1.4935	4	0.990279	0.857629	1.15209				0.974724	0.963366	1.02517	0.970422	1.06378	1.00253	1.016	0.89	1.124				0.001	0.001
U6JG24	243	N	Osteopetrosis associated transmembrane protein OS=Echinococcus granulosus OX=6210 GN=EGR_03628 PE=4 SV=1	EGR_03628	1	0.0270767	56.202	2	LCIDVVDALN(1)R	2.2275	1				1
U6JH05	301	N	Enteropeptidase OS=Echinococcus granulosus OX=6210 GN=EGR_06280 PE=4 SV=1	EGR_06280	1	0.0176454	82.716	2	VSSICIPN(1)R	-1.5688	3	1.00259	0.999456	0.997954				1.2925	1.32481	0.96832		0.414373		0.776	0.754	1.031				0.001	0.001
U6JH30	242	N	Hypothetical protein OS=Spirometra erinaceieuropaei OX=99802 GN=SERJ2_LOCUS23061 PE=4 SV=1	SERJ2_LOCUS23061	1	0.00124839	70.598	2	YAAAEMPIN(1)DSFVSKEEVEK	1.981	4	0.969429	1.0777	0.952868				1.04156	1.0235	0.934942				0.931	1.053	1.019				0.001	0.001
U6JHT7	464	N	Importin-5 OS=Echinococcus granulosus OX=6210 GN=EGR_05797 PE=4 SV=1	EGR_05797	0.999604	0.0241294	44.045	2	VQANAGAALVN(1)CCETSHK	-0.95536	1			1				1.13446	1.09391	1.15938	0.86701	0.861137	0.884102			0.863
U6JHY6	893	N	Anoctamin OS=Echinococcus granulosus OX=6210 GN=EGR_10154 PE=3 SV=1	EGR_10154	1	3.10918e-72	185.9	2	TLEGYLDFTLSYMN(1)ASR	3.5906	8	0.874053	1.46287	0.663079				1.74314	1.61956	1.68173	0.294043	0.359479	0.302046	0.501	0.903	0.394				0.001	0.001
U6JI44	65	N	Cadmium metallothionein (MT-Cd) (Cd-MT) OS=Echinococcus granulosus OX=6210 GN=EGR_09832 PE=4 SV=1	EGR_09832	0.985823	0.0166079	47.361	2	TFILEPCQN(0.096)N(0.918)GQN(0.986)YTR	-3.4782	1					1
U6JI44	51	N	Cadmium metallothionein (MT-Cd) (Cd-MT) OS=Echinococcus granulosus OX=6210 GN=EGR_09832 PE=4 SV=1	EGR_09832	1	0.0276539	45.939	2	TQPHCGDPFDN(1)R	-1.8987	1					1
U6JI51	19	N	Cytochrome b5 OS=Echinococcus granulosus OX=6210 GN=EGR_03584 PE=4 SV=1	EGR_03584	0.976138	0.000980595	59.731	3	HN(0.024)SEN(0.976)DCWIVIHDK	0.037324	5	0.510467			1.25078		1.23875	0.281578	0.295485	0.292914	1.7464	1.70707	1.67656	1.813			0.716		0.739	0.401
U6JI80	167	N	Sodium/potassium-transporting ATPase subunit beta-2 OS=Echinococcus granulosus OX=6210 GN=EGR_08763 PE=3 SV=1	EGR_08763	1	5.31378e-05	150.53	1	FDLESLGPCN(1)K	-2.3195	16	1.06898	0.955255	0.920024	1.00846	1.02354	1.02374	1.2393	1.29808	1.28182	0.8203	0.775961	0.584539	0.863	0.736	0.718	1.229	1.319	1.751	1.855	0.00763501
U6JI80	141	N	Sodium/potassium-transporting ATPase subunit beta-2 OS=Echinococcus granulosus OX=6210 GN=EGR_08763 PE=3 SV=1	EGR_08763	0.999999	2.98682e-13	157.77	2	PAIGFAN(1)CTNDQK	1.4928	6	1.57474	1.61137	1.50303	0.450888	0.411724	0.448245	1.2393	1.29808	1.28182	0.8203	0.775961	0.584539	1.271	1.241	1.173	0.55	0.531	0.767	0.501	0.00416173
U6JIG9	207	N	Beta 13 galactosyl O glycosyl glycoprotein OS=Echinococcus granulosus OX=6210 GN=EGR_09263 PE=4 SV=1	EGR_09263	0.999974	4.10452e-14	119.79	2	ALN(1)GSNLVEAFSIDR	-3.0754	1			1				1.01296	0.989526	0.997512						1.002
U6JIJ4	410	N	Expressed conserved protein OS=Echinococcus granulosus OX=6210 GN=EGR_08625 PE=4 SV=1	EGR_08625	0.883773	0.00395805	56.08	3	LFHEILQQYEPLLN(0.884)GSGN(0.116)K	-2.8558	1				1
U6JIJ4	79	N	Expressed conserved protein OS=Echinococcus granulosus OX=6210 GN=EGR_08625 PE=4 SV=1	EGR_08625	1	7.61552e-10	106.58	2	YLIESPSVGIISTN(1)QN(1)ATDGVR	-1.2787	5				1.072		0.928001
U6JIX1	114	N	Rhodopsin GPCR transmembrane domain OS=Echinococcus multilocularis OX=6211 GN=EmuJ_000140500 PE=4 SV=1	EmuJ_000140500	1	0.00283788	62.271	2	PVQFFGDVSN(1)K	-0.29439	4		0.961432	1.00582		0.993514	1.03923
U6JJ11	524	N	Pre-mRNA-processing factor 39 OS=Echinococcus granulosus OX=6210 GN=EGR_06781 PE=4 SV=1	EGR_06781	0.999824	2.09299e-11	82.725	2	SSYKPSPDVTN(1)DTSDSNCVK	-2.1068	6	0.44176		0.340534	1.35044	1.32575	1.54151	1.04081	0.878224	1.27171	0.941884	0.951675	0.915703	0.424		0.268	1.434	1.393	1.683	4.345	0.00411567
U6JJL2	54	N	Immunoglobulin OS=Echinococcus granulosus OX=6210 GN=EGR_06328 PE=4 SV=1	EGR_06328	1	0.0649912	49.487	3	FAHQTN(1)LSIIFLQN(1)GTMK	-3.3413	2					0.913453	1.08655		0.2867		1.33554	1.43107	0.94669					0.638	1.148	1000	0.001
U6JJL2	62	N	Immunoglobulin OS=Echinococcus granulosus OX=6210 GN=EGR_06328 PE=4 SV=1	EGR_06328	1	0.0156731	49.487	3	FAHQTN(1)LSIIFLQN(1)GTMK	-3.3413	3					0.882015	1.11799		0.2867		1.33554	1.43107	0.94669					0.616	1.181	1000	0.001
U6JK24	333	N	Erlin-1 OS=Echinococcus granulosus OX=6210 GN=EGR_09495 PE=3 SV=1	EGR_09495	1	0.000642827	65.12	2	SNSDPLAALFDN(1)VSSLK	-3.361	1		1					0.934864	0.910273	0.91478	0.945653	1.12737	1.16706		1.099
U6JKL3	69	N	TMEM9 OS=Echinococcus granulosus OX=6210 GN=EGR_09270 PE=3 SV=1	EGR_09270	1	0.00286972	109.88	2	CTCPIMLEN(1)K	0.44004	6	0.752069	0.722211	0.585321	1.32372	1.29421	1.32247
U6JL08	331	N	Dolichyl-diphosphooligosaccharide--protein glycosyltransferase subunit 2 OS=Echinococcus granulosus OX=6210 GN=EGR_08783 PE=3 SV=1	EGR_08783	0.999998	1.29086e-70	140.15	3	VEAGALYSN(0.5)N(0.5)ETASN(1)ASIGPSNLGEIK	0.72237	10	0.504451	0.502794	0.230061	1.82731	1.32006	1.61532	1.40563	1.23774	1.29297	0.682083	0.679474	0.702097	0.359	0.406	0.178	2.679	1.943	2.301	7.341	0.0017003
U6JLF5	12	N	Actin cytoplasmic A3 OS=Echinococcus granulosus OX=6210 GN=EGR_09069 PE=3 SV=1	EGR_09069	1	0.0134119	50.314	2	MAEEITPLVVDN(1)GSGMCK	-19.112	1						1	0.778038	0.771323	0.740224	1.26014	1.21133	1.23895						0.807
U6JLL3	363	N	FMRFamide activated amiloride sensitive sodium OS=Echinococcus granulosus OX=6210 GN=EGR_06322 PE=3 SV=1	EGR_06322	1	2.90928e-08	129.28	2	LN(1)CTTNLLHNLK	1.8488	10	1.63679	1.51754	1.76984	0.397889	0.333109	0.344833
U6JME9	155	N	Expressed protein OS=Echinococcus granulosus OX=6210 GN=EGR_07945 PE=4 SV=1	EGR_07945	1	0.0441812	76.605	2	AGN(1)VTFLFK	-0.9204	4	0.634648	0.70747	0.690268			1.96761	0.333565	0.33853	0.337953	1.66241	1.65971	1.66783	1.903	2.09	2.042			1.18	0.587
U6JME9	255	N	Expressed protein OS=Echinococcus granulosus OX=6210 GN=EGR_07945 PE=4 SV=1	EGR_07945	1	0	269.15	2	PATISCIECEPGYYTN(1)K	-1.6076	21	0.0756217	0.0782119	0.0786097	1.88355	2.00667	1.87734	0.333565	0.33853	0.337953	1.66241	1.65971	1.66783	0.227	0.231	0.233	1.133	1.209	1.126	5.019	2.94064e-07
U6JME9	702	N	Expressed protein OS=Echinococcus granulosus OX=6210 GN=EGR_07945 PE=4 SV=1	EGR_07945	1	0.00266674	85.821	2	VDAN(1)VTSWICR	-1.917	3				1.00221	0.974898	1.02289	0.333565	0.33853	0.337953	1.66241	1.65971	1.66783				0.603	0.587	0.613	1000	0.001
U6JME9	357	N	Expressed protein OS=Echinococcus granulosus OX=6210 GN=EGR_07945 PE=4 SV=1	EGR_07945	1	6.58183e-63	155.38	2	VLN(1)TTHCGTCPSGFLTSVDGR	-1.5641	8		0.81449	2.95016	0.102781		0.132574	0.333565	0.33853	0.337953	1.66241	1.65971	1.66783		2.406	8.729	0.062		0.079	0.013	0.0237104
U6JME9	551	N	Expressed protein OS=Echinococcus granulosus OX=6210 GN=EGR_07945 PE=4 SV=1	EGR_07945	1	0.000457421	116.13	2	VVIYSIEIN(1)N(1)TR	-0.58138	2				1.41989		0.580113	0.333565	0.33853	0.337953	1.66241	1.65971	1.66783				0.854		0.348	1000	0.001
U6JMK8	13	N	Actin OS=Echinococcus granulosus OX=6210 GN=EGR_10650 PE=3 SV=1	EGR_10650	1	1.43545e-31	130.71	2	GDEEVQALVVDN(1)GSGMCK	-0.42601	22	0.353852	0.0869891	0.0747225	2.2441	2.43107	0.80926	1.10607	1.05045	1.09493	0.903248	0.906014	0.939283	0.32	0.083	0.068	2.484	2.683	0.862	12.8	0.0115594
U6JN02	14	N	Triosephosphate isomerase OS=Echinococcus granulosus OX=6210 GN=EGR_08633 PE=3 SV=1	EGR_08633	1	0.00512894	47.915	2	MN(1)GSYSHIDSFFETLK	4.623	1				1			0.402729	0.392664	0.425663	1.58221	1.60729	1.58945				0.632
U6JQ59	430	N	Lysosomal alpha-glucosidase OS=Echinococcus granulosus OX=6210 GN=EGR_08499 PE=3 SV=1	EGR_08499	1	3.56099e-05	117.3	2	GLVAGVFVN(1)DSR	-1.4784	21	0.213424	0.198909	0.190569	2.02445	1.18944	2.18321	0.646459	0.629013	0.625536	1.35193	1.40281	1.34425	0.33	0.316	0.305	1.497	0.848	1.624	4.174	0.00249484
U6JQ59	455	N	Lysosomal alpha-glucosidase OS=Echinococcus granulosus OX=6210 GN=EGR_08499 PE=3 SV=1	EGR_08499	1	2.03013e-64	240.82	2	N(1)ETLQWWYECAR	-3.7671	9	1.01234	1.04389	1.04421	0.944342	0.958797	0.996428	0.646459	0.629013	0.625536	1.35193	1.40281	1.34425	1.566	1.66	1.669	0.699	0.683	0.741	0.434	1.22861e-05
U6JQ59	867	N	Lysosomal alpha-glucosidase OS=Echinococcus granulosus OX=6210 GN=EGR_08499 PE=3 SV=1	EGR_08499	1	0.00014377	207.88	1	PSIVNLN(1)GTK	-3.6448	14	1.09153	0.943221	0.980094	1.00222	1.00959	0.973345	0.646459	0.629013	0.625536	1.35193	1.40281	1.34425	1.688	1.5	1.567	0.741	0.72	0.724	0.46	2.60735e-05
U6JQ59	61	N	Lysosomal alpha-glucosidase OS=Echinococcus granulosus OX=6210 GN=EGR_08499 PE=3 SV=1	EGR_08499	1	0.00116261	104.39	2	N(1)CCWSLVDHDR	-3.5287	11	1.73449	1.67769	1.5682		0.00830266	0.0113119	0.646459	0.629013	0.625536	1.35193	1.40281	1.34425	2.683	2.667	2.507		0.006	0.008	0.003	1.43383e-05
U6JQA4	320	N	Acetyltransferase component of pyruvate dehydrogenase complex OS=Echinococcus granulosus OX=6210 GN=EGR_09744 PE=3 SV=1	EGR_09744	1	8.79597e-35	117.8	2	ESVN(1)ASLVTHAAPGEKPVK	-2.9068	5				0.420628	1.46966	1.10971	0.48259	0.448009	0.467062	1.56168	1.50779	1.53286				0.269	0.975	0.724	1000	0.001
W6TZG0	20	N	Tetraspanin (Fragment) OS=Echinococcus granulosus OX=6210 GN=EGR_11037 PE=4 SV=1	EGR_11037	1	5.83076e-51	122.94	2	LGKPPAIQCCN(1)ITTGPCDSK	-1.218	8	1.62803	1.65874	1.36777	0.171905		0.173554
W6U043	113	N	DUF5727 domain-containing protein OS=Echinococcus granulosus OX=6210 GN=EGR_11318 PE=4 SV=1	EGR_11318	1	0.000803195	133.68	2	GGFLLFN(1)ESR	-6.4522	3	1.03164	1.008	0.960359				0.985886	1.00672	1.0074				1.046	1.001	0.953				0.001	0.001
W6U0A9	169	N	Collagen alpha 1(XV) chain OS=Echinococcus granulosus OX=6210 GN=EgrG_000729300 PE=4 SV=1	EgrG_000729300	1	1.50775e-54	172.09	2	GTTTLLN(1)LTTSIPIMSR	-2.9824	8	0.292166	0.377034	0.396521		2.00418	1.9301	0.570987	0.495997	0.912001	1.38928	1.19924	1.43249	0.512	0.76	0.435		1.671	1.347	2.652	0.0221973
W6U0K8	92	N	Cyclin_C domain-containing protein OS=Echinococcus granulosus OX=6210 GN=EGR_10576 PE=3 SV=1	EGR_10576	1	7.51625e-35	89.684	4	QVLSSTPDFVVFSGDSVSHGN(1)ITQHDFER	1.1004	4		1.07322		0.935067	1.02344	0.968281	0.974796	1.00277	1.02243					1.07
W6U0S7	161	N	Aminopeptidase N OS=Echinococcus granulosus OX=6210 GN=EGR_10419 PE=3 SV=1	EGR_10419	1	4.10562e-29	178.65	2	EDSEVNLLAN(1)VSYDR	-0.50088	10	0.772619	0.679656	0.619413	1.24729	1.32407	1.35696	1.37577	1.2862	1.42491	0.576849	0.730489	0.605778	0.562	0.528	0.435	2.162	1.813	2.24	4.075	0.000154837
W6U0S7	577	N	Aminopeptidase N OS=Echinococcus granulosus OX=6210 GN=EGR_10419 PE=3 SV=1	EGR_10419	1	2.84801e-50	171.14	2	FLLGMHPAN(1)ASVN(0.002)IN(0.971)VTN(0.026)K	-1.2957	18	1.46571	1.47971	1.52221	0.525467	0.521692	0.485215	1.37577	1.2862	1.42491	0.576849	0.730489	0.605778	1.065	1.15	1.068	0.911	0.714	0.801	0.739	0.0147823
W6U0S7	583	N	Aminopeptidase N OS=Echinococcus granulosus OX=6210 GN=EGR_10419 PE=3 SV=1	EGR_10419	0.99754	2.84801e-50	171.14	2	FLLGMHPAN(1)ASVN(0.002)IN(0.998)VTNK	-1.3958	17	1.46571	1.47971	1.52221	0.525467	0.521692	0.485215	1.37577	1.2862	1.42491	0.576849	0.730489	0.605778	1.065	1.15	1.068	0.911	0.714	0.801	0.739	0.0147823
W6U0S7	212	N	Aminopeptidase N OS=Echinococcus granulosus OX=6210 GN=EGR_10419 PE=3 SV=1	EGR_10419	1	5.11548e-19	119.55	2	GWYLSSYVEN(1)N(1)VTK	-0.21097	7	1.10998	1.08478	1.03179	0.860573		0.912872	1.37577	1.2862	1.42491	0.576849	0.730489	0.605778	0.807	0.843	0.724	1.492		1.507	1.895	0.00162807
W6U0S7	927	N	Aminopeptidase N OS=Echinococcus granulosus OX=6210 GN=EGR_10419 PE=3 SV=1	EGR_10419	1	0.0714998	46.358	2	MN(1)ATLHAEADPQTGR	-2.5625	1		1					1.37577	1.2862	1.42491	0.576849	0.730489	0.605778		0.777
W6U0S7	306	N	Aminopeptidase N OS=Echinococcus granulosus OX=6210 GN=EGR_10419 PE=3 SV=1	EGR_10419	1	1.14131e-08	92.677	2	N(1)FTIWAR	-1.2954	6	1.57508	1.50001	1.5729	0.398107	0.467247	0.48666	1.37577	1.2862	1.42491	0.576849	0.730489	0.605778	1.145	1.166	1.104	0.69	0.64	0.803	0.625	0.00228915
W6U0S7	601	N	Aminopeptidase N OS=Echinococcus granulosus OX=6210 GN=EGR_10419 PE=3 SV=1	EGR_10419	1	3.59024e-09	175.07	1	SEN(1)ITEAENR	-4.2354	1		1					1.37577	1.2862	1.42491	0.576849	0.730489	0.605778		0.777
W6U118	62	N	DUF5727 domain-containing protein OS=Echinococcus granulosus OX=6210 GN=EGR_10334 PE=4 SV=1	EGR_10334	1	0.000136167	136.94	2	IEN(1)GTCYLGDK	1.0772	6	1.28143	1.27367	1.26462	0.721197	0.617038	0.842049	0.784912	0.776151	0.753934	1.16969	1.23396	1.28134	1.633	1.641	1.677	0.617	0.5	0.657	0.358	0.000239429
W6U1N0	214	N	TSP1 OS=Echinococcus granulosus OX=6210 GN=EgrG_000355800 PE=4 SV=1	EgrG_000355800	1	3.527e-13	105.94	2	TDAAN(1)ATVVGCEGK	-1.5332	4	1.09627	0.97256	1.36073		0.570449		1.02726	0.954759	0.892866	1.07323	1.01329	1.0386	1.067	1.019	1.524		0.563		0.468
W6U1N0	146	N	TSP1 OS=Echinococcus granulosus OX=6210 GN=EgrG_000355800 PE=4 SV=1	EgrG_000355800	1	5.95786e-07	66.913	2	TN(1)DSLTEVTFTLWTILGVDDNK	-1.5843	1				1			1.02726	0.954759	0.892866	1.07323	1.01329	1.0386				0.932
W6U1Q3	460	N	Carboxypeptidase OS=Echinococcus granulosus OX=6210 GN=EGR_10121 PE=3 SV=1	EGR_10121	1	0.0196308	62.271	2	HPWFFN(1)ATDGTR	-0.06476	1			1				0.969875	1.00833	1.0218						0.979
W6U1R8	166	N	Expressed conserved protein OS=Echinococcus granulosus OX=6210 GN=EgrG_000588600 PE=4 SV=1	EgrG_000588600	1	1.12368e-12	95.263	2	N(1)ATDVDPVITQEAN(1)VTDPAILK	-0.4908	5	0.75029	0.671426	0.324599	1.40538	1.84831		0.954164	1.10898	1.10341	0.964106	0.893519	0.975825	0.786	0.605	0.294	1.458	2.069		3.14	0.0572451
W6U1R8	179	N	Expressed conserved protein OS=Echinococcus granulosus OX=6210 GN=EgrG_000588600 PE=4 SV=1	EgrG_000588600	1	1.12368e-12	95.263	2	N(1)ATDVDPVITQEAN(1)VTDPAILK	-0.4908	5	0.75029	0.671426	0.324599	1.40538	1.84831		0.954164	1.10898	1.10341	0.964106	0.893519	0.975825	0.786	0.605	0.294	1.458	2.069		3.14	0.0572451
W6U1V0	81	N	Expressed conserved protein OS=Echinococcus granulosus OX=6210 GN=EgrG_000170100 PE=4 SV=1	EgrG_000170100	1	7.14183e-06	45.17	3	TCIIFSSTFDN(1)STSSEQTHSLR	6.172	2	1.03951		0.960491				1.5762	1.32783	1.38899	0.470502	0.583689	0.652793	0.66		0.692				0.001	0.001
W6U1Y0	97	N	Hexosyltransferase OS=Echinococcus granulosus OX=6210 GN=EGR_10093 PE=3 SV=1	EGR_10093	1	3.5156e-57	117.9	3	DGHVMN(1)LTGPDGDQLEAFEGK	-0.4891	3				0.998818	1.0801	0.92108
W6U255	323	N	Sushi domain-containing protein OS=Echinococcus granulosus OX=6210 GN=EGR_10532 PE=4 SV=1	EGR_10532	1	2.84991e-12	66.66	3	LDPTSLCHVAN(1)GTIKPPDR	0.41843	3		0.931738	0.864822		1.20344
W6U269	581	N	Dolichyl-diphosphooligosaccharide--protein glycotransferase OS=Echinococcus granulosus OX=6210 GN=EGR_09983 PE=3 SV=1	EGR_09983	1	2.32195e-28	129.69	2	VMSWWDYGYQIAGMAN(1)R	-1.3151	2	1.0504	0.949598					1.05147	0.955028	0.993504				0.999	0.994					0.001	0.001
W6U2E5	1061	N	Ran-binding protein OS=Echinococcus granulosus OX=6210 GN=EGR_09901 PE=3 SV=1	EGR_09901	1	4.84973e-31	135.5	3	ESNEQHNHDEQPGAYN(1)R	12.479	13	0.594827	0.622221	0.553129	1.3866	1.49858	1.34464	1.11518	0.884818					0.533	0.703					0.001	0.001
W6U2H1	62	N	Antigen protein OS=Echinococcus granulosus OX=6210 GN=EGR_10391 PE=4 SV=1	EGR_10391	1	5.13848e-09	91.1	3	LSWEVQHLPSLQGTN(1)ISLK	-2.6639	2	1.23444		0.765557
W6U2K9	224	N	Collagen alpha 1(XV) chain OS=Echinococcus granulosus OX=6210 GN=EgrG_000729300 PE=4 SV=1	EgrG_000729300	1	1.49509e-114	253.88	2	LQYNLLN(1)SSEGER	-1.0702	8	0.632098	0.655772	0.545005	1.31383	1.43135	1.42194	0.313445	0.523641	0.24999		0.738436	3.17449	2.017	1.252	2.18		1.938	0.448	0.657	0.357885
W6U2L3	215	N	Hexosyltransferase OS=Echinococcus granulosus OX=6210 GN=EGR_10349 PE=3 SV=1	EGR_10349	0.999999	8.54194e-07	69.641	2	DNLSHGYN(1)VTVN(1)PVFR	7.0668	2				1
W6U387	872	N	Niemann-Pick C1 protein OS=Echinococcus granulosus OX=6210 GN=EGR_09562 PE=3 SV=1	EGR_09562	1	6.7939e-05	105.94	2	ISN(1)ITAYGEAVK	-0.0385	5	1.25641	1.17271	0.947785	0.782195		0.8409	0.753111	0.696533	0.714211	1.21497	1.30768	1.31349	1.668	1.684	1.327	0.644		0.64	0.412	0.0031245
W6U387	1408	N	Niemann-Pick C1 protein OS=Echinococcus granulosus OX=6210 GN=EGR_09562 PE=3 SV=1	EGR_09562	0.999947	1.0465e-40	48.151	4	SAN(1)LSHIASPPMVWIDQYANWLQATDPSVHCCR	-4.4963	2		0.90941	1.09059				0.753111	0.696533	0.714211	1.21497	1.30768	1.31349		1.306	1.527				0.001	0.001
W6U387	1449	N	Niemann-Pick C1 protein OS=Echinococcus granulosus OX=6210 GN=EGR_09562 PE=3 SV=1	EGR_09562	0.999979	1.06388e-44	97.681	2	TDPNVYCN(1)ATDSTSDCVPCLAPDSR	-0.32216	3	1.40533	1.04997	0.544701				0.753111	0.696533	0.714211	1.21497	1.30768	1.31349	1.866	1.507	0.763				0.001	0.001
W6U3C3	782	N	Sodium/myo-inositol cotransporter OS=Echinococcus granulosus OX=6210 GN=EGR_09523 PE=3 SV=1	EGR_09523	1	4.92514e-12	83.474	2	ITGN(1)TSSPETLNAIEELR	1.3675	6	1.6049	1.52652	1.20388	0.529906	0.560671	0.574131
W6U3E3	287	N	Spondin-1 OS=Echinococcus granulosus OX=6210 GN=EGR_09490 PE=4 SV=1	EGR_09490	1	0.00444169	106.93	2	LTFQGLWN(1)R	-1.1148	3	1.02579	0.950738	1.02347				0.950481	0.755488	1.00214		1.1172	1.17469	1.079	1.258	1.021				0.001	0.001
W6U3E3	862	N	Spondin-1 OS=Echinococcus granulosus OX=6210 GN=EGR_09490 PE=4 SV=1	EGR_09490	1	4.99737e-18	66.66	2	WAN(1)HTACMAACMPNELR	2.3158	1	1						0.950481	0.755488	1.00214		1.1172	1.17469	1.052
W6U3G8	1216	N	Squamous cell carcinoma antigen recognized by T-cells OS=Echinococcus granulosus OX=6210 GN=EGR_09502 PE=4 SV=1	EGR_09502	0.999991	3.52242e-05	50.641	2	AQNHTSAAFPN(1)QSEQDCPIYR	6.0601	2	1.01255	0.987452					1.00378	0.822416	0.830191	1.07006	1.05257	1.22099	1.009	1.201					0.001	0.001
W6U3U8	414	N	Collagen alpha-1(XV) chain OS=Echinococcus granulosus OX=6210 GN=EGR_09341 PE=4 SV=1	EGR_09341	1	0.0147046	62.398	2	DMSN(1)GAIIMN(1)N(1)ESVLAK	1.8062	5	0.300494				1.69951		0.690772	0.702233	0.676067	1.24192	1.38821	1.3008	0.435				1.224		2.814
W6U417	366	N	Inhibin beta A chain OS=Echinococcus granulosus OX=6210 GN=EGR_09314 PE=3 SV=1	EGR_09314	1	0.0116487	57.042	2	SLDTN(1)SSQHVPIGN(1)PCSPK	7.3144	2	1.0039		0.996103				0.822834	1.17717					1.22
W6U4J7	690	N	RNA polymerase-associated protein CTR9 OS=Echinococcus granulosus OX=6210 GN=EGR_09701 PE=4 SV=1	EGR_09701	0.99972	0.0143728	47.361	2	YNTNPN(1)QTQQQQQQGR	2.7036	1						1	0.958299	1.01144	1.03026
W6U4X0	47	N	Expressed protein OS=Echinococcus multilocularis OX=6211 GN=EmuJ_000172000 PE=4 SV=2	EmuJ_000172000	1	5.19956e-51	132.63	2	N(1)LTQKEEDKVDGGSVQIEEK	0.84457	12		0.114484		1.27135	1.3025	1.31166	0.059809	0.052637	0.062889	2.19975	1.39982	2.22509		2.175		0.578	0.93	0.589	0.321
W6U4X9	360	N	Glycosylphosphatidylinositol anchor attachment 1 protein OS=Echinococcus granulosus OX=6210 GN=EGR_08920 PE=4 SV=1	EGR_08920	1	9.05172e-20	145.08	2	SVGN(1)VSSSNLYAIMR	-2.4412	3	1.01078	1.14221	0.847015				0.543099	1.25707	1.19983				1.861	0.909	0.706				0.001	0.001
W6U5C2	99	N	Fibronectin type III domain-containing protein OS=Echinococcus granulosus OX=6210 GN=EgrG_000940300 PE=4 SV=1	EgrG_000940300	1	9.93584e-08	75.474	2	TLYN(1)VSVETYGAR	0.61211	3				1.04656	0.91966	1.03378
W6U5G8	112	N	Zonadhesin OS=Echinococcus granulosus OX=6210 GN=EGR_09327 PE=4 SV=1	EGR_09327	1	7.79405e-20	139.7	3	THN(1)ISIQVPTSTESK	-3.0712	8			0.438366	1.3645	1.18358	1.01356
W6U5Y1	530	N	SUN domain-containing protein OS=Echinococcus granulosus OX=6210 GN=EGR_08637 PE=4 SV=1	EGR_08637	1	3.65855e-08	80.623	2	LAAAYQN(1)LTSAFGR	-0.5841	3	1.0698	0.865307	1.06489
W6U696	1968	N	Serine/threonine-protein kinase ULK4 OS=Echinococcus granulosus OX=6210 GN=EGR_08418 PE=4 SV=1	EGR_08418	0.999306	4.10916e-48	207.12	2	AFSYETGVYSPDN(0.001)EALN(0.999)R	-2.0375	6	1.64187	1.61972	1.42759	0.461872	0.422116	0.426829	1.7013	1.43163	1.60786	0.314288	0.591556	0.353372	0.965	1.131	0.888	1.47	0.714	1.208	1.137	0.713276
W6U696	2891	N	Serine/threonine-protein kinase ULK4 OS=Echinococcus granulosus OX=6210 GN=EGR_08418 PE=4 SV=1	EGR_08418	0.985647	1.48188e-07	60.14	3	TTLLRPLPTSN(0.001)EGSN(0.041)DN(0.972)YN(0.986)LTQSLR	5.4604	4	0.910742	0.996826	1.09243				1.7013	1.43163	1.60786	0.314288	0.591556	0.353372	0.535	0.696	0.679				0.001	0.001
W6U6B2	37	N	DUF5727 domain-containing protein OS=Echinococcus granulosus OX=6210 GN=EGR_11266 PE=4 SV=1	EGR_11266	1	0.061905	44.82	2	VLWTSLTFN(1)R	-7.5144	1	1
W6U6D4	453	N	Phosphorylated adapter RNA export protein OS=Echinococcus granulosus OX=6210 GN=EGR_08366 PE=3 SV=1	EGR_08366	1	6.82494e-21	145.95	2	ATN(1)VTCSVIWYYPR	1.2013	6	0.967488	0.946975	0.945331	1.07515		1.06505	0.603155	0.613641	0.655531	1.45377	1.35278	1.32112	1.604	1.543	1.442	0.74		0.806	0.505	0.000915425
W6U6D4	470	N	Phosphorylated adapter RNA export protein OS=Echinococcus granulosus OX=6210 GN=EGR_08366 PE=3 SV=1	EGR_08366	1	9.32848e-11	81.578	2	SHLN(1)GSVQIIFASAYN(1)GK	-2.6153	2				0.845	1.155		0.603155	0.613641	0.655531	1.45377	1.35278	1.32112				0.581	0.854		1000	0.001
W6U6H3	59	N	Actin cytoplasmic type 5 OS=Schistosoma japonicum OX=6182 GN=EWB00_001069 PE=4 SV=1	EWB00_001069	1	1.69764e-24	81.578	2	LN(1)GTCHQILLTTTVEAN(1)K	-1.0575	8	1.66393	1.41664	1.10887		0.373908	0.436651
W6U6H3	74	N	Actin cytoplasmic type 5 OS=Schistosoma japonicum OX=6182 GN=EWB00_001069 PE=4 SV=1	EWB00_001069	1	1.69764e-24	81.578	2	LN(1)GTCHQILLTTTVEAN(1)K	-1.0575	8	1.66393	1.41664	1.10887		0.373908	0.436651
W6U6M0	364	N	Alkaline phosphatase OS=Echinococcus granulosus OX=6210 GN=EGR_08266 PE=3 SV=1	EGR_08266	1	0.000705342	158.37	2	SFAEMHAFN(1)K	-0.61968	16	0.124931	0.122432	0.119753	1.88317	1.82685	1.92287				0.960982	0.976843	1.06218				1.96	1.87	1.81	1000	0.001
W6U6M0	444	N	Alkaline phosphatase OS=Echinococcus granulosus OX=6210 GN=EGR_08266 PE=3 SV=1	EGR_08266	0.999998	0.0297874	63.397	2	MN(1)DTYINDK	-0.84897	2				0.968441	1.03156					0.960982	0.976843	1.06218				1.008	1.056		1000	0.001
W6U6P0	273	N	DUF5727 domain-containing protein OS=Echinococcus granulosus OX=6210 GN=EGR_08255 PE=4 SV=1	EGR_08255	1	1.54199e-32	185.9	2	N(1)DTVN(1)YTTIEWSAGNK	1.2114	5	1.07578	1.21837	0.705848				0.99824	0.999902	1.00186				1.078	1.218	0.705				0.001	0.001
W6U6P0	277	N	DUF5727 domain-containing protein OS=Echinococcus granulosus OX=6210 GN=EGR_08255 PE=4 SV=1	EGR_08255	1	1.54199e-32	185.9	2	N(1)DTVN(1)YTTIEWSAGNK	1.2114	5	1.07578	1.21837	0.705848				0.99824	0.999902	1.00186				1.078	1.218	0.705				0.001	0.001
W6U6P0	269	N	DUF5727 domain-containing protein OS=Echinococcus granulosus OX=6210 GN=EGR_08255 PE=4 SV=1	EGR_08255	1	0.0441049	82.716	2	TFVLN(1)ITR	-2.0076	1					1		0.99824	0.999902	1.00186
W6U6V4	588	N	Rho GTPase-activating protein OS=Echinococcus granulosus OX=6210 GN=EGR_11044 PE=4 SV=1	EGR_11044	1	0.000138415	59.625	2	TTSSEN(1)STSTETSTTDSSTEVVSK	-2.8902	2				0.917149	1.08285		0.731443	0.815817	0.795934	1.27091	1.16099	1.22491				0.722	0.933		1000	0.001
W6U6W7	542	N	Uncharacterized protein OS=Echinococcus granulosus OX=6210 GN=EGR_08172 PE=4 SV=1	EGR_08172	0.948588	2.80813e-13	85.513	3	GN(0.949)GCGGSN(0.051)QQHGAFQCGNDQR	-0.3257	2				1						1.00125	1.0097	0.989052				0.999
W6U707	270	N	Endoplasmic reticulum resident protein 44 OS=Echinococcus granulosus OX=6210 GN=EGR_08202 PE=4 SV=1	EGR_08202	0.916663	9.85703e-05	50.116	2	LPLLILFYPPN(0.083)N(0.917)FTAAMR	1.3923	1		1					1.02354	1.01287	1.02981	1.129	0.921629	0.883152		0.987
W6U780	545	N	Expressed protein OS=Echinococcus granulosus OX=6210 GN=EGR_08893 PE=4 SV=1	EGR_08893	0.913022	9.54506e-13	78.75	2	EMNAMPSQLASN(0.913)ITSN(0.226)LN(0.861)FTSQIN(0.001)DLK	-2.0822	2				1.01492		0.985078	0.793378	0.790998	0.805212	1.19746	1.21737	1.19558				0.848		0.824	1000	0.001
W6U780	551	N	Expressed protein OS=Echinococcus granulosus OX=6210 GN=EGR_08893 PE=4 SV=1	EGR_08893	0.976049	9.54506e-13	78.75	2	EMNAMPSQLASN(0.65)ITSN(0.374)LN(0.976)FTSQINDLK	-0.73532	2				1.01492		0.985078	0.793378	0.790998	0.805212	1.19746	1.21737	1.19558				0.848		0.824	1000	0.001
W6U780	697	N	Expressed protein OS=Echinococcus granulosus OX=6210 GN=EGR_08893 PE=4 SV=1	EGR_08893	1	0.00361892	72.327	2	GMN(1)QSDYVLN(1)SILAGK	1.8486	4	0.892134	1.10787					0.793378	0.790998	0.805212	1.19746	1.21737	1.19558	1.124	1.401					0.001	0.001
W6U780	408	N	Expressed protein OS=Echinococcus granulosus OX=6210 GN=EGR_08893 PE=4 SV=1	EGR_08893	1	1.93963e-12	117.41	2	GQMN(1)TTVLQGATVIFNK	0.76122	3					1		0.793378	0.790998	0.805212	1.19746	1.21737	1.19558					0.821
W6U780	878	N	Expressed protein OS=Echinococcus granulosus OX=6210 GN=EGR_08893 PE=4 SV=1	EGR_08893	1	4.99692e-80	124.18	3	TKIEVLQNAYQGIAN(1)QSTIPDDLK	-4.6972	9				1.0397	1.22014	0.740152	0.793378	0.790998	0.805212	1.19746	1.21737	1.19558				0.868	1.002	0.619	1000	0.001
W6U780	450	N	Expressed protein OS=Echinococcus granulosus OX=6210 GN=EGR_08893 PE=4 SV=1	EGR_08893	1	1.30145e-50	157.67	2	LTDLMSSVN(1)ATAAN(0.265)YN(0.735)STIK	2.3776	24	0.878276	1.04058	0.712873	0.213726	1.55964	1.59491	0.793378	0.790998	0.805212	1.19746	1.21737	1.19558	1.107	1.316	0.885	0.178	1.281	1.334	0.844	0.514875
W6U780	457	N	Expressed protein OS=Echinococcus granulosus OX=6210 GN=EGR_08893 PE=4 SV=1	EGR_08893	0.980609	1.30145e-50	157.67	2	LTDLMSSVN(0.998)ATAAN(0.022)YN(0.981)STIK	0.71239	24	0.878276	1.04058	0.712873	0.213726	1.55964	1.59491	0.793378	0.790998	0.805212	1.19746	1.21737	1.19558	1.107	1.316	0.885	0.178	1.281	1.334	0.844	0.514875
W6U780	741	N	Expressed protein OS=Echinococcus granulosus OX=6210 GN=EGR_08893 PE=4 SV=1	EGR_08893	1	8.59044e-20	161.23	2	NILYGLSVVCVPTN(1)K	-0.49532	8	0.712598	0.734168	0.635032	1.33529	1.3554	1.22752	0.793378	0.790998	0.805212	1.19746	1.21737	1.19558	0.898	0.928	0.789	1.115	1.113	1.027	1.245	0.0174331
W6U780	363	N	Expressed protein OS=Echinococcus granulosus OX=6210 GN=EGR_08893 PE=4 SV=1	EGR_08893	1	0.0482447	65.313	2	NQVVAWLGN(1)K	-1.0487	2	1.03647	0.963535					0.793378	0.790998	0.805212	1.19746	1.21737	1.19558	1.306	1.218					0.001	0.001
W6U780	467	N	Expressed protein OS=Echinococcus granulosus OX=6210 GN=EGR_08893 PE=4 SV=1	EGR_08893	1	9.78977e-30	97.949	2	NVVSLN(1)ATFAQCYSEIK	0.85683	10	1.32946	1.1067	1.32672	0.211429		1.02569	0.793378	0.790998	0.805212	1.19746	1.21737	1.19558	1.676	1.399	1.648	0.177		0.858	0.329	0.100375
W6U780	433	N	Expressed protein OS=Echinococcus granulosus OX=6210 GN=EGR_08893 PE=4 SV=1	EGR_08893	1	0.0309872	75.915	2	VFN(1)ETFR	-0.66721	1		1					0.793378	0.790998	0.805212	1.19746	1.21737	1.19558		1.264
W6U7B6	475	N	Laminin subunit beta-1 OS=Echinococcus granulosus OX=6210 GN=EGR_08084 PE=4 SV=1	EGR_08084	1	4.58037e-64	107.46	2	ETSALAIPCECN(1)VTGSVGPICDK	-2.9264	11	0.994192	0.978943	0.84917	1.15477	1.12015	0.902772	1.38237	1.37324	1.31861	0.657682	0.636428	0.631664	0.719	0.713	0.644	1.756	1.76	1.429	2.382	0.000369736
W6U7B6	1316	N	Laminin subunit beta-1 OS=Echinococcus granulosus OX=6210 GN=EGR_08084 PE=4 SV=1	EGR_08084	1	2.70591e-13	172.51	2	LAN(1)VSEIYDELEK	-1.0194	6	1.23757	1.10973	0.862165	0.992944	0.911445	0.886138	1.38237	1.37324	1.31861	0.657682	0.636428	0.631664	0.895	0.808	0.654	1.51	1.432	1.403	1.843	0.00284771
W6U7B6	891	N	Laminin subunit beta-1 OS=Echinococcus granulosus OX=6210 GN=EGR_08084 PE=4 SV=1	EGR_08084	1	3.90758e-20	136.06	2	LQN(1)QTSSQLPSDLK	1.7963	3	0.93004	1.04697	1.02299				1.38237	1.37324	1.31861	0.657682	0.636428	0.631664	0.673	0.762	0.776				0.001	0.001
W6U7B6	1215	N	Laminin subunit beta-1 OS=Echinococcus granulosus OX=6210 GN=EGR_08084 PE=4 SV=1	EGR_08084	1	7.79074e-39	155.57	2	MQN(1)ITNTLIEEGQEALR	0.19557	6	1.08857	1.02744	0.883994				1.38237	1.37324	1.31861	0.657682	0.636428	0.631664	0.787	0.748	0.67				0.001	0.001
W6U7B6	1186	N	Laminin subunit beta-1 OS=Echinococcus granulosus OX=6210 GN=EGR_08084 PE=4 SV=1	EGR_08084	1	2.53045e-05	131.54	2	VENLIAAVN(1)ASR	-3.7024	6	1.27796	1.05337	0.913956		0.75471		1.38237	1.37324	1.31861	0.657682	0.636428	0.631664	0.924	0.767	0.693		1.186		1.492
W6U7B9	108	N	Alpha-mannosidase 2 OS=Echinococcus granulosus OX=6210 GN=EGR_08871 PE=3 SV=1	EGR_08871	0.999998	0.00473212	66.953	2	QGFN(1)ISYSPSDWNNK	1.2906	1	1						0.862765	0.935757	1.1315	0.870993	1.10257	1.09641	1.159
W6U7C8	1251	N	Plasminogen OS=Echinococcus granulosus OX=6210 GN=EGR_08881 PE=4 SV=1	EGR_08881	1	2.96742e-08	43.177	2	ADSPSALIPITGFPN(1)DTGPFYLYR	0.96788	1		1					1.82954	1.64605	1.79966	0.243255	0.234273	0.247223		0.608
W6U7C8	570	N	Plasminogen OS=Echinococcus granulosus OX=6210 GN=EGR_08881 PE=4 SV=1	EGR_08881	1	0.00387393	49.097	2	GATLASN(1)GSPISSATDR	4.1553	1	1						1.82954	1.64605	1.79966	0.243255	0.234273	0.247223	0.547
W6U7C8	1571	N	Plasminogen OS=Echinococcus granulosus OX=6210 GN=EGR_08881 PE=4 SV=1	EGR_08881	0.999626	5.93749e-61	171.26	2	GQSIHALNAN(1)DSELSSTPFK	-0.72899	19	1.69251	1.75289	1.60361	0.306312	0.339743	0.304939	1.82954	1.64605	1.79966	0.243255	0.234273	0.247223	0.925	1.065	0.891	1.259	1.45	1.233	1.368	0.0135129
W6U7C8	1415	N	Plasminogen OS=Echinococcus granulosus OX=6210 GN=EGR_08881 PE=4 SV=1	EGR_08881	1	9.06933e-186	150.72	3	PSATDEVFGLGN(1)ETSMPTLHTCER	-4.1794	3	0.990174	1.07494	0.934884				1.82954	1.64605	1.79966	0.243255	0.234273	0.247223	0.541	0.653	0.519				0.001	0.001
W6U7C8	1028	N	Plasminogen OS=Echinococcus granulosus OX=6210 GN=EGR_08881 PE=4 SV=1	EGR_08881	1	0	283.03	2	PSIHHLLN(1)VTAGMN(1)DSK	-4.7202	20	1.87842	1.60675	1.68236	0.281717	0.275866	0.27489	1.82954	1.64605	1.79966	0.243255	0.234273	0.247223	1.027	0.976	0.935	1.158	1.178	1.112	1.174	0.00745824
W6U7C8	1034	N	Plasminogen OS=Echinococcus granulosus OX=6210 GN=EGR_08881 PE=4 SV=1	EGR_08881	1	0	283.03	2	PSIHHLLN(1)VTAGMN(1)DSK	-4.7202	21	2.07149	1.53148	1.60355	0.26852	0.262942	0.262013	1.82954	1.64605	1.79966	0.243255	0.234273	0.247223	1.132	0.93	0.891	1.104	1.122	1.06	1.113	0.212343
W6U7C8	40	N	Plasminogen OS=Echinococcus granulosus OX=6210 GN=EGR_08881 PE=4 SV=1	EGR_08881	1	7.25963e-29	154.09	2	SSWN(1)ASVLQEQSN(1)YCR	-1.3484	6	1.06342	1.03537	0.901208				1.82954	1.64605	1.79966	0.243255	0.234273	0.247223	0.581	0.629	0.501				0.001	0.001
W6U7C8	49	N	Plasminogen OS=Echinococcus granulosus OX=6210 GN=EGR_08881 PE=4 SV=1	EGR_08881	1	0.000219076	73.891	2	SSWN(1)ASVLQEQSN(1)YCR	-1.3484	1	1						1.82954	1.64605	1.79966	0.243255	0.234273	0.247223	0.547
W6U7C8	128	N	Plasminogen OS=Echinococcus granulosus OX=6210 GN=EGR_08881 PE=4 SV=1	EGR_08881	1	8.52121e-10	88.203	3	VSVLKPGTPYLVIVN(1)YTSPTN(1)R	-4.2571	6	1.26189	0.52056	1.47076		0.746788		1.82954	1.64605	1.79966	0.243255	0.234273	0.247223	0.69	0.316	0.817		3.188		5.246
W6U7C8	134	N	Plasminogen OS=Echinococcus granulosus OX=6210 GN=EGR_08881 PE=4 SV=1	EGR_08881	1	8.52121e-10	88.203	3	VSVLKPGTPYLVIVN(1)YTSPTN(1)R	-4.2571	6	1.26189	0.52056	1.47076		0.746788		1.82954	1.64605	1.79966	0.243255	0.234273	0.247223	0.69	0.316	0.817		3.188		5.246
W6U7D3	277	N	Basigin OS=Echinococcus granulosus OX=6210 GN=EGR_08038 PE=4 SV=1	EGR_08038	1	1.43514e-08	75.312	3	AAEAQN(1)HSLSTPVSPSGDTKPQQR	-2.8018	4				0.989937	1.024	0.986065	0.863965	0.678956	0.908549	1.60311	0.697137	1.24828				0.618	1.469	0.79	1000	0.001
W6U7J3	157	N	L-serine-phosphatidylethanolamine phosphatidyltransferase OS=Echinococcus granulosus OX=6210 GN=EGR_08024 PE=3 SV=1	EGR_08024	1	2.77861e-18	117.45	3	YSDILDKEYAVN(1)CSQVTLER	-2.1612	3	1.42924		0.57076				1.14943	0.837449	1.01312				1.243		0.563				0.001	0.001
W6U7N2	258	N	Lysosomal acid lipase/cholesteryl ester hydrolase OS=Echinococcus granulosus OX=6210 GN=EGR_10760 PE=4 SV=1	EGR_10760	1	6.11194e-19	178.95	2	ASIDFIIN(1)ETKVDK	0.28208	13	0.954014	0.909803	0.862456	1.14967	1.05189	1.07217	1.61738	1.45177	1.48626	0.503656	0.552392	0.388534	0.59	0.627	0.58	2.283	1.904	2.76	3.866	0.000257485
W6U7N2	230	N	Lysosomal acid lipase/cholesteryl ester hydrolase OS=Echinococcus granulosus OX=6210 GN=EGR_10760 PE=4 SV=1	EGR_10760	1	1.1363e-16	187.23	2	HAYLN(1)TSDDK	0.76214	7	1.67412	1.29627	1.5498	0.581737	0.570839	0.327233	1.61738	1.45177	1.48626	0.503656	0.552392	0.388534	1.035	0.893	1.043	1.155	1.033	0.842	1.02	0.902519
W6U7P0	313	N	Serine-type protease inhibitor OS=Echinococcus granulosus OX=6210 GN=EGR_07944 PE=4 SV=1	EGR_07944	1	3.142e-83	124.77	2	VPSSPPLPLSPTSN(1)ESSASTEVEAEK	-0.65707	7	1.12808	1.03105	0.960588	0.891064	0.888112	1.10111	1.57888	1.478	1.75467	0.398346	0.358886	0.431224	0.714	0.698	0.547	2.237	2.475	2.553	3.709	0.000151931
W6U7P3	345	N	Neuroendocrine convertase 2 OS=Echinococcus granulosus OX=6210 GN=EGR_08746 PE=3 SV=1	EGR_08746	1	1.50836e-45	219.93	2	N(1)QTMQAIVDGVNK	-1.7228	9	1.90675	1.80266	1.38441	0.282372	0.327444	0.296362	1.44592	2.03287	1.99511	0.104624	0.255126	0.166356	1.319	0.887	0.694	2.699	1.283	1.781	1.987	0.0767958
W6U7P3	596	N	Neuroendocrine convertase 2 OS=Echinococcus granulosus OX=6210 GN=EGR_08746 PE=3 SV=1	EGR_08746	1	5.87422e-54	127.25	3	RGDLVMFLTSPMN(1)TTSMILGAR	-5.7623	2	0.975805		1.02419				1.44592	2.03287	1.99511	0.104624	0.255126	0.166356	0.675		0.513				0.001	0.001
W6U7R5	509	N	Protocadherin-16 OS=Echinococcus granulosus OX=6210 GN=EGR_07897 PE=4 SV=1	EGR_07897	1	5.21684e-12	70.806	3	DQGDAGVPQCHLLN(1)WTEK	0.86585	3	1.0315	1.11517	0.853329
W6U7S6	250	N	Ectonucleotide pyrophosphatase/phosphodiesterase family member OS=Echinococcus granulosus OX=6210 GN=EGR_08725 PE=4 SV=1	EGR_08725	1	9.43228e-24	192.95	2	IVN(1)VSSVLSPSQYR	-0.19276	3				1.00586	0.98	1.01414				0.996537	0.992688	1.01077				1.009	0.987	1.003	1000	0.001
W6U812	522	N	Piezo-type mechanosensitive ion channel component OS=Echinococcus granulosus OX=6210 GN=EgrG_000511100 PE=3 SV=1	EgrG_000511100	0.999381	0.00278677	108.93	2	N(0.001)LN(0.999)LTEIGLHR	0.43775	2	0.926124		1.07388				1.10147	0.90782	0.990712				0.841		1.084				0.001	0.001
W6U831	275	N	Malate dehydrogenase, cytoplasmic OS=Echinococcus granulosus OX=6210 GN=EGR_08628 PE=3 SV=1	EGR_08628	1	0.00310197	83.438	2	N(1)VCIWGNHSNK	-2.4183	3				1.04408	1.07187	0.884042	0.868919	0.832213	0.839798	1.13747	1.16272	1.15888				0.918	0.922	0.763	1000	0.001
W6U8E6	596	N	Collagen alpha-1(IV) chain OS=Echinococcus granulosus OX=6210 GN=EGR_08512 PE=4 SV=1	EGR_08512	1	1.03559e-07	76.255	2	IEFIN(1)QTITEAPR	7.8561	6		1.66269	1.47148		0.368404	0.497427	0.887398	0.900674	0.901836	1.10342	1.10839	1.09828		1.846	1.632		0.332	0.453	0.226	0.0122118
W6U8E6	1611	N	Collagen alpha-1(IV) chain OS=Echinococcus granulosus OX=6210 GN=EGR_08512 PE=4 SV=1	EGR_08512	0.999876	2.65712e-16	88.203	2	SYWLSTEDEPMMWNPVPVN(1)ESQR	0.070993	7	1.03333	1.04852	0.918153				0.887398	0.900674	0.901836	1.10342	1.10839	1.09828	1.164	1.164	1.018				0.001	0.001
W6U8N7	1286	N	Beta-galactosidase OS=Echinococcus granulosus OX=6210 GN=EGR_08364 PE=3 SV=1	EGR_08364	1	0.0593006	56.091	2	DSPVWLN(1)R	-0.98807	1		1					0.462153	0.446231	0.463897	1.45338	1.57858	1.59576		2.241
W6U8N7	904	N	Beta-galactosidase OS=Echinococcus granulosus OX=6210 GN=EGR_08364 PE=3 SV=1	EGR_08364	1	1.53882e-67	198.1	4	RLFATVDFGVDEAKHPN(1)DSFK	0.6969	21	0.516321	0.489772	0.472571	1.53856	1.49295	1.48982	0.462153	0.446231	0.463897	1.45338	1.57858	1.59576	1.117	1.098	1.019	1.059	0.946	0.934	0.909	0.119555
W6U8N7	1270	N	Beta-galactosidase OS=Echinococcus granulosus OX=6210 GN=EGR_08364 PE=3 SV=1	EGR_08364	1	0.0282192	72.365	2	N(1)ASFCSVTFR	-0.65946	1						1	0.462153	0.446231	0.463897	1.45338	1.57858	1.59576						0.627
W6U8N8	267	N	Hypothetical transcript OS=Echinococcus multilocularis OX=6211 GN=EmuJ_000296900 PE=4 SV=1	EmuJ_000296900	1	0.00721884	72.031	2	SQDN(1)LTLSASLPIN(1)SK	-4.7923	3	1.04912	1.10677	0.844113				1.47152	1.43206	1.43372	0.645553	0.36501	0.652137	0.713	0.773	0.589				0.001	0.001
W6U8P3	747	N	Dipeptidyl aminopeptidase-like protein 6 OS=Echinococcus granulosus OX=6210 GN=EGR_07480 PE=4 SV=1	EGR_07480	1	0.011393	96.311	2	FEN(1)VTIHK	-2.3721	2		1.24982				0.750185	0.972824	1.01723	1.00994					1.229
W6U8P3	472	N	Dipeptidyl aminopeptidase-like protein 6 OS=Echinococcus granulosus OX=6210 GN=EGR_07480 PE=4 SV=1	EGR_07480	1	2.62154e-08	103.69	2	LAFTAIDETN(1)VTK	-2.1069	6	0.946879	0.830342	0.811276	1.12929	1.14954	1.13267	0.972824	1.01723	1.00994				0.973	0.816	0.803				0.001	0.001
W6U8P3	712	N	Dipeptidyl aminopeptidase-like protein 6 OS=Echinococcus granulosus OX=6210 GN=EGR_07480 PE=4 SV=1	EGR_07480	0.998398	2.10353e-95	239.48	2	N(0.998)ATN(0.002)IGSLEHVAVVVN(0.996)N(0.004)TK	0.38498	9	0.819223	0.869967	0.964597	1.10968	1.11687	1.11966	0.972824	1.01723	1.00994				0.842	0.855	0.955				0.001	0.001
W6U8P3	727	N	Dipeptidyl aminopeptidase-like protein 6 OS=Echinococcus granulosus OX=6210 GN=EGR_07480 PE=4 SV=1	EGR_07480	0.99636	2.10353e-95	239.48	2	N(0.998)ATN(0.002)IGSLEHVAVVVN(0.996)N(0.004)TK	0.38498	9	0.819223	0.869967	0.964597	1.10968	1.11687	1.11966	0.972824	1.01723	1.00994				0.842	0.855	0.955				0.001	0.001
W6U8P3	974	N	Dipeptidyl aminopeptidase-like protein 6 OS=Echinococcus granulosus OX=6210 GN=EGR_07480 PE=4 SV=1	EGR_07480	1	0.00119583	112.8	2	VITFIVDSVN(1)R	-3.4333	6	1.27709	1.09226	1.03481	0.941183	0.869498	0.785152	0.972824	1.01723	1.00994				1.313	1.074	1.025				0.001	0.001
W6U8Q2	2698	N	Hypothetical protein OS=Spirometra erinaceieuropaei OX=99802 GN=SERJ2_LOCUS15737 PE=4 SV=1	SERJ2_LOCUS15737	1	2.29227e-12	77.431	2	SQHPEDSYLQN(1)GTGAQK	-0.71863	2					0.904438	1.09556	0.823824	0.698549	0.700521	1.25542	1.31219	1.20949					0.689	0.906	1000	0.001
W6U8T0	227	N	Alkaline phosphatase OS=Echinococcus granulosus OX=6210 GN=EGR_08267 PE=3 SV=1	EGR_08267	1	4.46296e-20	136.06	2	FFVAQEIGLN(1)GSIK	-2.9476	3				1.0118	1.05594	0.932257				0.993706	1.01422	0.992072				1.018	1.041	0.94	1000	0.001
W6U8U0	180	N	DUF5727 domain-containing protein OS=Echinococcus granulosus OX=6210 GN=EGR_08238 PE=4 SV=1	EGR_08238	1	3.07404e-18	106.58	2	N(1)DSFCVDLVKDEK	-0.79514	3				1						1.04847	0.988028	0.963501				0.954
W6U8U9	289	N	Metabotropic glutamate receptor 5 OS=Echinococcus granulosus OX=6210 GN=EGR_07341 PE=4 SV=1	EGR_07341	1	1.099e-34	93.026	3	TGN(1)ETCQPCDLGFKPSK	0.39515	3	1.07465	0.902718	1.02263
W6U953	192	N	Calreticulin OS=Echinococcus granulosus OX=6210 GN=EGR_08107 PE=3 SV=1	EGR_08107	1	0.0190362	53.028	3	N(1)GSLVDDFDILKPR	-1.2473	1						1	0.172933	0.187334	0.1839	1.87161	1.82903	1.75519						0.57
W6U953	245	N	Calreticulin OS=Echinococcus granulosus OX=6210 GN=EGR_08107 PE=3 SV=1	EGR_08107	0.999986	1.40296e-84	104.22	3	TIVDKN(1)ATKPADWNDEMDGDWSPPIIDNPDYK	3.5123	4				0.715384	1.28462		0.172933	0.187334	0.1839	1.87161	1.82903	1.75519				0.382	0.702		1000	0.001
W6U953	65	N	Calreticulin OS=Echinococcus granulosus OX=6210 GN=EGR_08107 PE=3 SV=1	EGR_08107	1	1.13381e-50	159.75	2	YDPAYDEKEDGGMN(1)TTESAR	-2.1736	16	0.439701	0.455664	0.324233	1.59906	1.62359	1.55776	0.172933	0.187334	0.1839	1.87161	1.82903	1.75519	2.543	2.432	1.763	0.854	0.888	0.888	0.39	0.00132843
W6U990	226	N	Laminin subunit beta-2 OS=Echinococcus granulosus OX=6210 GN=EGR_08085 PE=4 SV=1	EGR_08085	1	0.0255551	69.716	2	QN(1)LTAITNLR	-1.2608	2	1.01058	0.989423					1.00666	0.983531	1.00981				1.004	1.006					0.001	0.001
W6U996	263	N	Hypothetical protein OS=Spirometra erinaceieuropaei OX=99802 GN=SERJ2_LOCUS6674 PE=4 SV=1	SERJ2_LOCUS6674	1	0.000170556	81.799	2	VN(1)STFMTLLEGR	-2.0014	1		1
W6U9E9	219	N	Alpha-galactosidase OS=Echinococcus granulosus OX=6210 GN=EGR_08025 PE=3 SV=1	EGR_08025	1	1.22926e-64	212.93	2	LN(1)WSQLAENCNLWR	-2.5719	6	1.47178	1.79553	2.03744	0.2289	0.250908	0.21545	1.54892	1.40635	1.55394	0.480781	0.495804	0.514206	0.95	1.277	1.311	0.476	0.506	0.419	0.396	0.00143085
W6U9G2	1919	N	Ras-specific guanine nucleotide-releasing factor OS=Echinococcus granulosus OX=6210 GN=EGR_07109 PE=3 SV=1	EGR_07109	1	1.20398e-05	99.668	3	KHCCPSSYECDTTYN(1)ACVR	6.6933	6	1.02628	1.03119	1.10859	1.00859	0.953308	0.87204	0.939147	0.9159	0.921596	0.839816	1.32743	1.05611	1.093	1.126	1.203	1.201	0.718	0.826	0.802	0.193307
W6U9N9	43	N	Protein canopy OS=Echinococcus granulosus OX=6210 GN=EGR_09931 PE=4 SV=1	EGR_09931	1	1.65891e-161	284.86	2	YN(1)ATDSSAMLDFHGASNK	0.42205	26	0.364957	0.367389	0.337685	1.61292	1.6948	1.62225	0.687815	0.632953	0.922859	1.93581	0.896538	0.92402	0.531	0.58	0.366	0.833	1.89	1.756	3.032	0.0230139
W6U9T1	65	N	Expressed protein OS=Echinococcus multilocularis OX=6211 PE=4 SV=1	--	1	0.0258616	51.569	2	IEIN(1)GTLSQVPSN(1)VTVTR	8.3977	2					1.04283	0.957173				0.969233	1.0247	1.00607					1.018	0.951	1000	0.001
W6U9T1	74	N	Expressed protein OS=Echinococcus multilocularis OX=6211 PE=4 SV=1	--	1	0.0258616	51.569	2	IEIN(1)GTLSQVPSN(1)VTVTR	8.3977	2					1.04283	0.957173				0.969233	1.0247	1.00607					1.018	0.951	1000	0.001
W6U9X5	462	N	Heat shock protein OS=Echinococcus granulosus OX=6210 GN=EGR_06932 PE=3 SV=1	EGR_06932	1	3.46534e-11	61.003	3	TEGGVEQPPTGGAASGTTETAVAN(1)QSPSQPTR	-2.7875	1						1	0.644852	0.634753	0.672191	1.33809	1.35178	1.35833						0.736
W6U9Z6	374	N	Glutamate receptor, ionotropic kainate OS=Echinococcus granulosus OX=6210 GN=EGR_07800 PE=4 SV=1	EGR_07800	0.911049	0.000918742	58.889	2	GVMIN(0.089)N(0.911)ATEAIAR	0.20997	2	1.07834	0.921661
W6U9Z6	353	N	Glutamate receptor, ionotropic kainate OS=Echinococcus granulosus OX=6210 GN=EGR_07800 PE=4 SV=1	EGR_07800	1	0.0294664	53.878	2	SN(1)QSVYQR	-5.3186	1		1
W6UA34	271	N	RNA-binding protein OS=Echinococcus granulosus OX=6210 GN=EGR_07262 PE=4 SV=1	EGR_07262	1	0.000362391	47.27	2	GGN(1)YSSSSYDYGYYGSR	0.72344	1			1				1.27313	1.2823	1.29601	0.732576	0.717429	0.698553			0.772
W6UA75	219	N	Expressed protein OS=Echinococcus granulosus OX=6210 GN=EgrG_000316400 PE=4 SV=1	EgrG_000316400	1	3.23092e-53	201.65	2	TN(1)ESSYYLFGSIEDK	0.82605	7				1.02396	1.01628	0.959765
W6UA88	107	N	ADAMTS-like protein 3 OS=Echinococcus granulosus OX=6210 GN=EGR_07157 PE=4 SV=1	EGR_07157	1	0.0331418	49.967	2	ASN(1)WSDCSQPCGN(1)LGYTTR	4.0184	1		1					1.30221	1.32723	1.358	0.012561				0.753
W6UA88	393	N	ADAMTS-like protein 3 OS=Echinococcus granulosus OX=6210 GN=EGR_07157 PE=4 SV=1	EGR_07157	1	4.54217e-126	224.52	2	GPWSN(1)CSVSCGGQGIQTR	0.48073	6	0.977991	0.96072	1.06129				1.30221	1.32723	1.358	0.012561			0.751	0.724	0.782				0.001	0.001
W6UA88	295	N	ADAMTS-like protein 3 OS=Echinococcus granulosus OX=6210 GN=EGR_07157 PE=4 SV=1	EGR_07157	1	4.11867e-17	103.23	3	LGN(1)FSYHTGGVSN(0.732)ETN(0.268)R	0.025066	8	1.57263	1.58355	1.66557	0.0863552	0.09189		1.30221	1.32723	1.358	0.012561			1.208	1.193	1.226	6.875			5.687
W6UA88	305	N	ADAMTS-like protein 3 OS=Echinococcus granulosus OX=6210 GN=EGR_07157 PE=4 SV=1	EGR_07157	0.991349	4.11867e-17	103.23	3	LGN(1)FSYHTGGVSN(0.991)ETN(0.009)R	-1.1591	8	1.57263	1.58355	1.66557	0.0863552	0.09189		1.30221	1.32723	1.358	0.012561			1.208	1.193	1.226	6.875			5.687
W6UA95	259	N	Alpha-1,3-mannosyl-glycoprotein 2-beta-N-acetylglucosaminyltransferase OS=Echinococcus granulosus OX=6210 GN=EGR_07167 PE=3 SV=1	EGR_07167	1	8.05439e-05	59.171	3	ITLKPDIYDPQFLTEVYN(1)K	-2.9764	4			0.496581	1.11451	1.3002	1.08871
W6UA98	190	N	Collagen, type XV, alpha OS=Echinococcus granulosus OX=6210 GN=EGR_09743 PE=4 SV=1	EGR_09743	1	8.27409e-08	92.445	2	LAN(1)ATLISMDGIK	-3.7138	3	1.51122	1.39871				0.0900719	1.00963	0.983683	1.00669				1.497	1.422					0.001	0.001
W6UAE0	176	N	Protein-tyrosine-phosphatase OS=Echinococcus granulosus OX=6210 GN=EGR_07646 PE=4 SV=1	EGR_07646	1	6.22289e-30	162.52	2	IN(1)VTTPESHPSSFPLK	-5.0277	8	1.24473	1.24672	1.21623	0.292321			1.02825	0.984883	0.986865				1.211	1.266	1.232				0.001	0.001
W6UAI6	118	N	Malate dehydrogenase OS=Echinococcus granulosus OX=6210 GN=EGR_07010 PE=3 SV=1	EGR_07010	1	0.00183202	45.654	2	DDLFSMN(1)ASVVADLSR	-3.9464	2	1.0896		0.9104				0.564724	0.520509	0.523716	1.41017	1.422	1.55889	1.929		1.738				0.001	0.001
W6UAI7	126	N	N(4)-(Beta-N-acetylglucosaminyl)-L-asparaginase OS=Echinococcus granulosus OX=6210 GN=EGR_09692 PE=3 SV=1	EGR_09692	1	2.19848e-08	89.382	2	EAAQVALGVLN(1)STR	-0.34373	2				1		1
W6UAL3	155	N	Netrin receptor UNC5 OS=Echinococcus granulosus OX=6210 GN=EGR_07587 PE=3 SV=1	EGR_07587	1	0.00305275	64.266	2	N(1)ATIIEAYLDR	-4.1931	1			1				1.05694	0.891122	1.05194						0.951
W6UAM2	1375	N	Ankyrin-3 OS=Echinococcus granulosus OX=6210 GN=EGR_09648 PE=4 SV=1	EGR_09648	1	2.59585e-27	117.21	2	QHHGGAGADSAAN(1)SSLR	14.009	19	1.64025	0.52158	1.61174	0.853607	0.695121	0.677695	1.4134	1.38374	1.36781	0.606631	0.586437	0.641983	1.161	0.377	1.178	1.407	1.185	1.056	1.343	0.34922
W6UAP3	232	N	Cytoskeletal protein OS=Echinococcus granulosus OX=6210 GN=EGR_09607 PE=4 SV=1	EGR_09607	1	0.000269361	54.556	2	STDSEASDFSVN(1)SSQTCQIK	2.2808	1		1
W6UAX9	385	N	Disintegrin and metalloproteinase domain-containing protein OS=Echinococcus granulosus OX=6210 GN=EGR_06617 PE=4 SV=1	EGR_06617	1	6.79791e-13	68.789	3	GEECEPYQQGLPIGLPHSTDSGFN(1)K	-0.66056	2	1.27109	0.728908					1.03996	0.91507	1.04497				1.222	0.797					0.001	0.001
W6UAY2	1603	N	Vesicle-fusing ATPase OS=Echinococcus granulosus OX=6210 GN=EGR_06622 PE=4 SV=1	EGR_06622	1	4.69882e-08	74.62	2	IYQESN(1)GTLVISQVEESDPR	-2.7528	3				0.909617	1.16947	0.920918	1.79724	1.60369	1.87474	0.233482	0.236683	0.254177				3.896	4.941	3.623	1000	0.001
W6UAY2	1958	N	Vesicle-fusing ATPase OS=Echinococcus granulosus OX=6210 GN=EGR_06622 PE=4 SV=1	EGR_06622	1	6.13584e-14	79.795	2	VN(1)ESLVGSSQSDLAR	-3.3435	3	1.00029	1.1964	0.803312				1.79724	1.60369	1.87474	0.233482	0.236683	0.254177	0.557	0.746	0.428				0.001	0.001
W6UB30	153	N	Leucine-rich repeat-containing protein 67 OS=Echinococcus granulosus OX=6210 GN=EGR_06827 PE=4 SV=1	EGR_06827	1	0.0327985	42.061	2	MSRLSELN(1)ISEN(1)PIMK	9.1833	1				1
W6UB43	111	N	Reticulocalbin-1 OS=Echinococcus granulosus OX=6210 GN=EGR_06842 PE=4 SV=1	EGR_06842	1	3.18225e-52	151.55	3	RDESN(1)ESQQILEAVDDEIER	-2.0683	3				0.870512	0.982834	1.14665				1.0227	1.04147	0.935826				0.851	0.944	1.225	1000	0.001
W6UB54	348	N	Canalicular multispecific organic anion transporter OS=Echinococcus granulosus OX=6210 GN=EGR_07334 PE=3 SV=1	EGR_07334	0.998919	4.3417e-47	183.7	2	FIN(0.999)N(0.001)TGASSN(1)QTTVEPMK	-0.22846	8	1.67463	1.68895	1.41937	0.102214	0.11484		1.44175	1.24758	0.998935	0.675091	0.63664		1.162	1.354	1.421	0.151	0.18		0.126	0.000261726
W6UB54	355	N	Canalicular multispecific organic anion transporter OS=Echinococcus granulosus OX=6210 GN=EGR_07334 PE=3 SV=1	EGR_07334	1	4.3417e-47	183.7	2	FIN(0.996)N(0.004)TGASSN(1)QTTVEPMK	0.55203	8	1.67463	1.68895	1.41937	0.102214	0.11484		1.44175	1.24758	0.998935	0.675091	0.63664		1.162	1.354	1.421	0.151	0.18		0.126	0.000261726
W6UB56	102	N	Hypothetical protein OS=Spirometra erinaceieuropaei OX=99802 GN=SERJ2_LOCUS12207 PE=4 SV=1	SERJ2_LOCUS12207	1	7.76163e-21	139.7	2	LN(1)GSTIFDCTTELPR	0.34678	6	0.976156	0.89312	0.938516	0.939574	1.0829	1.16973
W6UB58	641	N	Neuronal acetylcholine receptor subunit alpha-3 OS=Echinococcus granulosus OX=6210 GN=EGR_07339 PE=3 SV=1	EGR_07339	1	0.0398247	50.834	2	LN(1)LTFLDGIK	-5.1242	1	1
W6UBC2	448	N	EGF-like domain-containing protein OS=Echinococcus granulosus OX=6210 GN=EGR_06469 PE=4 SV=1	EGR_06469	1	0.00951433	142.04	2	LN(1)GTLMGAAR	-1.7092	3	1.05102	0.918836	1.03014				0.981993	1.00526	1.01275				1.07	0.914	1.017				0.001	0.001
W6UBC2	538	N	EGF-like domain-containing protein OS=Echinococcus granulosus OX=6210 GN=EGR_06469 PE=4 SV=1	EGR_06469	1	0.00400616	126.29	2	N(1)DTSLGEFCR	-0.16709	3	1.03779	1.13383	0.82838				0.981993	1.00526	1.01275				1.057	1.128	0.818				0.001	0.001
W6UBD4	165	N	Calnexin OS=Echinococcus granulosus OX=6210 GN=EGR_06707 PE=3 SV=1	EGR_06707	1	1.96697e-52	233.7	2	LLSASPN(1)LN(1)LSAFHDK	1.3957	64	1.10143	1.17777	1.06148	0.923383	0.877411	0.858528	0.54548	0.556532	0.550793	1.42494	1.482	1.44026	2.019	2.116	1.927	0.648	0.592	0.596	0.303	7.25204e-06
W6UBH3	61	N	Expressed conserved protein OS=Echinococcus multilocularis OX=6211 GN=EmuJ_000538400 PE=4 SV=1	EmuJ_000538400	1	1.895e-125	208.35	2	GTTACMVEMFFTPN(1)STK	-2.0655	3				1.03392	0.978275	0.987803					0.957089	1.04291					1.022	0.947	1000	0.001
W6UBK6	275	N	Hypothetical transcript OS=Echinococcus multilocularis OX=6211 GN=EmuJ_000737600 PE=4 SV=1	EmuJ_000737600	1	5.40458e-05	94.66	2	MSSYISGVN(1)ETR	1.1811	4		0.496436		0.963767	1.08367	1.45613	0.831719	0.875104	0.920935	1.4073	0.968781	0.996157		0.567		0.685	1.119	1.462	1.92
W6UC81	313	N	Peroxidasin OS=Echinococcus granulosus OX=6210 GN=EGR_06374 PE=4 SV=1	EGR_06374	0.923656	3.22381e-29	115.35	3	ISWILPTN(0.924)N(0.076)SQHVHLWDK	-1.5271	8	1.28143	1.28426	1.00148	0.432834
W6UBQ8	127	N	Lysosomal aspartic protease OS=Echinococcus granulosus OX=6210 GN=EGR_07173 PE=3 SV=1	EGR_07173	1	5.70055e-35	113.66	3	AN(1)GTDFSIQYGTGSLTGFLSTDTIK	-0.29376	10	1.44577	1.68543	1.51436		0.0657864	0.288656	1.1047	1.12408	1.12867	0.907174	0.951163	0.78421	1.309	1.499	1.342		0.069	0.368	0.158	0.0409784
W6UC43	1244	N	Putative kinase-interacting protein OS=Echinococcus granulosus OX=6210 GN=EGR_06416 PE=4 SV=1	EGR_06416	0.942075	1.14996e-22	77.325	2	HLLGGSSAASAASTN(0.942)ETN(0.058)DSSVER	-5.6319	1						1	0.801574	0.729698	0.855947	1.17053	1.16721	1.27504						0.784
W6UC70	99	N	Expressed conserved protein OS=Echinococcus granulosus OX=6210 GN=EgrG_000088000 PE=4 SV=1	EgrG_000088000	1	0.00326561	78.816	2	TVLIGAAGEN(1)R	-3.847	2				0.9224		1.0776	1.21694	0.907382	0.875678
W6UC93	9	N	Minor histocompatibility antigen H13 OS=Echinococcus granulosus OX=6210 GN=EGR_06269 PE=3 SV=1	EGR_06269	1	2.28627e-12	83.474	2	SQADGALN(1)GTLASN(1)VTR	-3.8323	3		1.79647	0.203529				0.834585	1.06472	1.1007					1.687	0.185				0.001	0.001
W6UC93	15	N	Minor histocompatibility antigen H13 OS=Echinococcus granulosus OX=6210 GN=EGR_06269 PE=3 SV=1	EGR_06269	1	2.28627e-12	83.474	2	SQADGALN(1)GTLASN(1)VTR	-3.8323	3		1.79647	0.203529				0.834585	1.06472	1.1007					1.687	0.185				0.001	0.001
W6UCC4	384	N	Expressed conserved protein OS=Echinococcus granulosus OX=6210 GN=EgrG_000596300 PE=4 SV=1	EgrG_000596300	1	0.00218735	121.67	2	FQEILTSN(1)R	-3.4941	4	2.82946			0.384132	0.352986	0.433418	1.77296	1.71058	1.78149	0.258886	0.226632	0.249456	1.596			1.484	1.558	1.737	0.998
W6UCF0	468	N	LIM/homeobox protein Lhx3 OS=Echinococcus granulosus OX=6210 GN=EGR_06793 PE=3 SV=1	EGR_06793	0.775724	5.05324e-09	77.325	3	HGICVIQN(0.776)N(0.224)SVITDQHDYFAASLK	2.8315	1			1
W6UCF0	490	N	LIM/homeobox protein Lhx3 OS=Echinococcus granulosus OX=6210 GN=EGR_06793 PE=3 SV=1	EGR_06793	1	0.00288561	87.895	2	MYN(1)FTAIFER	-5.0101	5	0.876005		0.650061		1.47393
W6UCI3	93	N	Expressed conserved protein OS=Echinococcus multilocularis OX=6211 GN=EmuJ_000950500 PE=4 SV=1	EmuJ_000950500	1	1.0933e-25	84.102	2	QMSYLHMSPGN(1)ESEGWK	3.8297	6	0.640992	0.542572		1.23753	1.08294	1.49597
W6UCJ3	812	N	Integrin alpha-5 OS=Echinococcus granulosus OX=6210 GN=EGR_09156 PE=3 SV=1	EGR_09156	1	3.4402e-13	128.97	2	LDFSQGN(1)VSSPVQR	0.06717	1			1				1.60118	1.54835	1.59987	0.423116	0.43183	0.395661			0.625
W6UCJ3	795	N	Integrin alpha-5 OS=Echinococcus granulosus OX=6210 GN=EGR_09156 PE=3 SV=1	EGR_09156	1	2.12034e-46	122.66	3	PAICSHPLYN(1)DTWVACNLGR	-2.1446	8		1.53864	1.39964			0.0617158	1.60118	1.54835	1.59987	0.423116	0.43183	0.395661		0.994	0.875			0.156	0.167
W6UCJ3	888	N	Integrin alpha-5 OS=Echinococcus granulosus OX=6210 GN=EGR_09156 PE=3 SV=1	EGR_09156	1	5.21616e-84	225.1	2	YLITPAGHAPSSVLDN(1)R	-0.20223	22	1.5389	1.51356	1.42701	0.510387	0.526935	0.483218	1.60118	1.54835	1.59987	0.423116	0.43183	0.395661	0.961	0.978	0.892	1.206	1.22	1.221	1.288	0.000875216
W6UCM8	59	N	V-type proton ATPase subunit S1 OS=Echinococcus granulosus OX=6210 GN=EGR_06141 PE=3 SV=1	EGR_06141	1	1.25013e-18	102.57	3	IHLFIN(1)EDTPTN(1)YTMQPK	-2.0776	11	0.111911	0.157957	3.43381	1.14136	0.154966
W6UCM8	74	N	V-type proton ATPase subunit S1 OS=Echinococcus granulosus OX=6210 GN=EGR_06141 PE=3 SV=1	EGR_06141	1	0.0164005	76.572	2	NPVGFCGDN(1)K	-5.3742	5	1.82501	1.47084		0.524665	0.617178	0.562306
W6UCT4	183	N	Sulfhydryl oxidase OS=Echinococcus granulosus OX=6210 GN=EGR_06092 PE=3 SV=1	EGR_06092	1	5.13762e-20	159.12	2	TPVTLQSN(1)FTEGSR	-1.7139	1		1					0.883118	0.848555	0.91022	1.16261	1.07363	1.12187		1.178
W6UD70	188	N	Uncharacterized protein OS=Echinococcus granulosus OX=6210 GN=EGR_06427 PE=4 SV=1	EGR_06427	1	4.07417e-19	94.507	2	VIN(1)DTDLCDEDDDGR	-1.3321	8	1.26766	1.27161	1.27116	0.756873	0.753238	0.679459
W6UDN8	605	N	Expressed conserved protein OS=Echinococcus granulosus OX=6210 GN=EgrG_000164900 PE=4 SV=1	EgrG_000164900	1	1.35554e-12	106.97	2	AVESHTATTTAEGHTN(1)ETQR	5.7007	12	0.158787	0.1657	0.148182	1.94538	1.76735	1.81459	0.72084	0.712724	0.744977	1.40063	1.19794	1.2229	0.22	0.232	0.199	1.389	1.475	1.484	6.679	2.79169e-06
W6UDN8	635	N	Expressed conserved protein OS=Echinococcus granulosus OX=6210 GN=EgrG_000164900 PE=4 SV=1	EgrG_000164900	1	1.64207e-18	122.16	3	TGHSTIPAAATGN(1)ASVTTTSTTVESHTK	-3.3742	3				1.05848	0.949408	0.992107	0.72084	0.712724	0.744977	1.40063	1.19794	1.2229				0.756	0.793	0.811	1000	0.001
W6UDX7	751	N	Neuroglian OS=Echinococcus granulosus OX=6210 GN=EGR_06043 PE=4 SV=1	EGR_06043	1	4.36923e-16	115.05	2	IEWCN(1)ATLNQVECER	0.72352	4		0.627448		1.10908	1.00703	1.25644
W6UDX7	641	N	Neuroglian OS=Echinococcus granulosus OX=6210 GN=EGR_06043 PE=4 SV=1	EGR_06043	1	4.24232e-13	117.21	2	PGDIN(1)TTIISDWR	-0.44323	3	1.13708	1.05438	0.808547
W6UDZ0	897	N	Protocadherin-11 X-linked OS=Echinococcus granulosus OX=6210 GN=EGR_05859 PE=4 SV=1	EGR_05859	1	7.94029e-84	214.14	2	FNEATN(1)TSSADEAATAR	-2.0403	4	1.16532	1.10431	1.11518			0.615189
W6UE26	42	N	WH2 domain-containing protein OS=Echinococcus granulosus OX=6210 GN=EGR_06098 PE=3 SV=1	EGR_06098	1	3.55895e-20	111.98	3	N(1)ETQLMHDIEQGTHLK	-0.39192	21				0.967328	1.01848	1.0142	0.027431	0.026901	0.027719	1.87269	1.96543	2.07983				0.517	0.518	0.488	1000	0.001
W6UEB1	78	N	Hypothetical protein (Fragment) OS=Spirometra erinaceieuropaei OX=99802 GN=SERJ2_LOCUS27889 PE=4 SV=1	SERJ2_LOCUS27889	1	0.0127632	54.309	2	APLVLEVTHN(1)LTLAN(1)GPR	-0.86279	1		1
W6UEB6	174	N	Protocadherin-18 OS=Echinococcus granulosus OX=6210 GN=EGR_05772 PE=4 SV=1	EGR_05772	1	1.35721e-06	62.271	2	LLIEASDMGKPN(1)K	-4.8304	2	1.04156	0.958444
W6UEE7	679	N	Sterol regulatory element-binding protein cleavage-activating protein OS=Echinococcus granulosus OX=6210 GN=EGR_08707 PE=3 SV=1	EGR_08707	1	0.0400695	85.813	2	YN(1)FSLEGR	-1.589	2		0.942581	1.05742
W6UEF0	146	N	UPF0506 domain-containing protein OS=Echinococcus granulosus OX=6210 GN=EGR_08712 PE=4 SV=1	EGR_08712	1	3.79544e-80	141.36	3	CLPQGHFCFSDGECCSN(1)DCAWYR	-0.96131	2	0.955167	1.04483					1.2933	1.27727	1.24046	0.727241	0.718205	0.743525	0.739	0.818					0.001	0.001
W6UEH2	262	N	Lysyl oxidase OS=Echinococcus granulosus OX=6210 GN=EGR_08654 PE=4 SV=1	EGR_08654	1	2.37392e-51	153.18	3	HVAIIGHCFGN(1)ETSLDQCK	4.3788	7	1.01927	0.982669	1.09723			0.900828	0.974644	1.1151	1.11828	0.842798	0.949172		1.046	0.881	0.981				0.001	0.001
W6UEJ4	163	N	Collagen IV NC1 domain-containing protein OS=Taenia asiatica OX=60517 GN=TASK_LOCUS363 PE=4 SV=2	TASK_LOCUS363	1	2.36486e-12	79.235	2	VN(1)LTTQLPELDAGSGSK	0.56413	3				0.941604	1.05832	1.00007				0.893627	1.06971	1.03666				1.054	0.989	0.965	1000	0.001
W6UEL6	346	N	Prominin-1 OS=Echinococcus granulosus OX=6210 GN=EGR_08600 PE=3 SV=1	EGR_08600	0.994931	0.00918694	48.785	2	DLDN(0.005)FN(0.995)ATLLR	15.859	1	1						0.950631	1.00712	1.00795	1.03509	1.05263	0.946581	1.052
W6UEL6	543	N	Prominin-1 OS=Echinococcus granulosus OX=6210 GN=EGR_08600 PE=3 SV=1	EGR_08600	1	0.00295779	54.199	3	FPSHSLSSAPN(1)VSQHLK	-1.0684	1	1						0.950631	1.00712	1.00795	1.03509	1.05263	0.946581	1.052
W6UEL8	233	N	Phospholipase D3 OS=Echinococcus granulosus OX=6210 GN=EGR_05221 PE=3 SV=1	EGR_05221	0.999985	0.000280826	62.494	2	SDIDFPINWSPEYTTIYN(1)R	-0.18042	3				0.944455	1.08969	0.965858				1.0086	0.993288	0.998115				0.936	1.097	0.968	1000	0.001
W6UEM3	688	N	Protocadherin OS=Echinococcus granulosus OX=6210 GN=EGR_08610 PE=4 SV=1	EGR_08610	1	0.000236456	76.563	2	DN(1)GSQPLATSTSLLVR	-9.9897	3		1.13144	0.868562
W6UEM3	724	N	Protocadherin OS=Echinococcus granulosus OX=6210 GN=EGR_08610 PE=4 SV=1	EGR_08610	1	1.5407e-12	65.408	2	QIN(1)ITTASPPGSLVAR	-1.1045	2	1.05983	0.940175
W6UEM5	43	N	Expressed protein OS=Echinococcus granulosus OX=6210 GN=EgrG_000056200 PE=3 SV=1	EgrG_000056200	1	0.0152235	102.46	2	N(1)FSDVSPIR	-2.422	1		1
W6UEQ1	169	N	Cadherin OS=Echinococcus granulosus OX=6210 GN=EgrG_001041800 PE=4 SV=1	EgrG_001041800	1	6.05376e-08	75.5	2	LN(1)DSAWITVAEDK	3.2121	3	1.31844	0.892436	0.789128
W6UEW8	164	N	Contactin OS=Echinococcus granulosus OX=6210 GN=EGR_08473 PE=4 SV=1	EGR_08473	1	0.0115422	66.664	2	TLVDPMN(1)STDGR	0.48149	1			1
W6UF05	282	N	Galectin-3-binding protein A OS=Echinococcus granulosus OX=6210 GN=EGR_05136 PE=4 SV=1	EGR_05136	1	4.2162e-09	84.999	2	EQLGEVGPMTVHLN(1)R	-3.2723	3	0.9873		1.0127							1.00162		0.998381
W6UF63	651	N	Transmembrane protein 62 OS=Echinococcus granulosus OX=6210 GN=EGR_08365 PE=4 SV=1	EGR_08365	1	0.00859138	66.953	3	QHSVDGLN(1)FTQSYMITHR	14.658	1				1			1.48044	0.928041	1.32292	0.268596						3.723
W6UF63	515	N	Transmembrane protein 62 OS=Echinococcus granulosus OX=6210 GN=EGR_08365 PE=4 SV=1	EGR_08365	1	0.000646113	57.042	3	SPPRN(1)ESDAIFPDN(1)STDR	0.015605	2	0.91176					1.08824	1.48044	0.928041	1.32292	0.268596			0.616
W6UF63	524	N	Transmembrane protein 62 OS=Echinococcus granulosus OX=6210 GN=EGR_08365 PE=4 SV=1	EGR_08365	1	0.000646113	57.042	3	SPPRN(1)ESDAIFPDN(1)STDR	0.015605	2	0.91176					1.08824	1.48044	0.928041	1.32292	0.268596			0.616
W6UF88	13	N	Actin OS=Echinococcus granulosus OX=6210 GN=EGR_08341 PE=3 SV=1	EGR_08341	1	1.96006e-05	61.067	2	MHADEAVPVVIDN(1)GSGISK	-6.4303	1						1	0.269432	0.282451	0.272817	1.67646	1.76249	1.73635						0.576
W6UFA4	14	N	Actin, cytoplasmic 2 OS=Echinococcus granulosus OX=6210 GN=EGR_08301 PE=3 SV=1	EGR_08301	1	6.8546e-26	102.57	2	SDGEEIAALVVDN(1)GSGMCK	2.4803	6	0.494719				1.23411	1.27117	0.977146	0.992478	0.983685	1.06077	0.999637	0.986286	0.506				1.235	1.289	2.494
W6UFB0	1515	N	Protein tweety homolog OS=Echinococcus multilocularis OX=6211 GN=EmuJ_001115500 PE=3 SV=1	EmuJ_001115500	1	4.07761e-10	52.773	4	KMEQFAALSN(1)ITN(1)ATFEKPN(1)AALSR	3.9653	2				0.977282		1.02272	1.74335	1.42703	2.33418	0.153279	0.124644	0.217523				6.376		4.702	1000	0.001
W6UFB0	1518	N	Protein tweety homolog OS=Echinococcus multilocularis OX=6211 GN=EmuJ_001115500 PE=3 SV=1	EmuJ_001115500	1	4.07761e-10	52.773	4	KMEQFAALSN(1)ITN(1)ATFEKPN(1)AALSR	3.9653	2				0.977282		1.02272	1.74335	1.42703	2.33418	0.153279	0.124644	0.217523				6.376		4.702	1000	0.001
W6UFB0	1165	N	Protein tweety homolog OS=Echinococcus multilocularis OX=6211 GN=EmuJ_001115500 PE=3 SV=1	EmuJ_001115500	1	6.29732e-13	112.73	2	SPVSLN(1)AVN(1)TTVIK	-2.2677	4	0.939437			1.01209	1.02984	1.01863	1.74335	1.42703	2.33418	0.153279	0.124644	0.217523	0.539			6.603	8.262	4.683	12.089
W6UFB0	1182	N	Protein tweety homolog OS=Echinococcus multilocularis OX=6211 GN=EmuJ_001115500 PE=3 SV=1	EmuJ_001115500	1	8.52627e-12	126.48	3	TIGN(1)LSRPLEEVR	-2.6135	6	1.0638		1.20036		0.735837		1.74335	1.42703	2.33418	0.153279	0.124644	0.217523	0.61		0.514		5.904		10.505
W6UFF3	286	N	WD repeat-containing protein 44 OS=Echinococcus granulosus OX=6210 GN=EGR_05505 PE=4 SV=1	EGR_05505	0.985865	0.00291137	40.83	3	HN(0.986)VSWQMESN(0.014)LGAYQVQR	-1.0856	1	1						1.06372	1.03621	0.900075				0.94
W6UFF3	245	N	WD repeat-containing protein 44 OS=Echinococcus granulosus OX=6210 GN=EGR_05505 PE=4 SV=1	EGR_05505	1	0.0202674	46.206	2	SVQN(1)GSYGPQPVLEATLR	-1.1944	1						1	1.06372	1.03621	0.900075
W6UFG7	52	N	FMRFamide activated amiloride sensitive sodium OS=Echinococcus granulosus OX=6210 GN=EgrG_000763100 PE=3 SV=1	EgrG_000763100	1	2.03191e-75	178.03	2	N(1)ATGPSEEFLTCEAQLNMAR	0.85878	6	0.695368	0.977646	0.447546	1.25859	1.29222	1.32863
W6UFH7	109	N	Glutaminyl-peptide cyclotransferase OS=Echinococcus granulosus OX=6210 GN=EGR_05339 PE=3 SV=1	EGR_05339	1	3.4245e-13	129.69	2	LDTFSESTVIGN(1)R	-4.4937	1						1
W6UFN2	990	N	Receptor protein-tyrosine kinase OS=Echinococcus granulosus OX=6210 GN=EGR_05468 PE=4 SV=1	EGR_05468	1	9.46523e-19	124.06	2	HFGN(1)ATSLTYLN(1)LK	-1.7154	6	0.3094	0.298239	0.300037	1.70501	1.69889	1.68842	1.02833	1.0195	1.36839	0.583788			0.301	0.293	0.219	2.921			10.779
W6UFN2	1064	N	Receptor protein-tyrosine kinase OS=Echinococcus granulosus OX=6210 GN=EGR_05468 PE=4 SV=1	EGR_05468	1	3.06575e-14	94.865	3	SECVNACPPDDTYVPN(1)ATATEHLSER	-0.79389	3	1.29771	0.876554	0.825737				1.02833	1.0195	1.36839	0.583788			1.262	0.86	0.603				0.001	0.001
W6UFP8	528	N	Transforming growth factor-beta-induced protein ig-h3 OS=Echinococcus granulosus OX=6210 GN=EGR_05356 PE=4 SV=1	EGR_05356	1	1.25291e-86	318.9	3	INVMPEKN(1)ITNILEER	-0.18291	42	0.675334	0.706379	0.712516	1.27664	1.31689	1.31224	0.822811	0.827736	0.817481	1.17026	1.19469	1.16702	0.821	0.853	0.872	1.091	1.102	1.124	1.303	0.000175952
W6UFV4	1012	N	Papilin OS=Echinococcus granulosus OX=6210 GN=EGR_05317 PE=4 SV=1	EGR_05317	1	2.7608e-30	93.649	2	CACDPDYLGDGAIACIPGVVAN(1)R	4.1359	4	0.885446	1.15517		1.19064	0.768742		1.48294	1.45725	1.5052	0.511811	0.521762	0.521041	0.597	0.793		2.326	1.473		2.733	0.0665654
W6UFV4	1251	N	Papilin OS=Echinococcus granulosus OX=6210 GN=EGR_05317 PE=4 SV=1	EGR_05317	1	0.00181879	113.1	2	FGN(1)ASAAR	2.0153	1			1				1.48294	1.45725	1.5052	0.511811	0.521762	0.521041			0.664
W6UG30	118	N	Putative beta-D-xylosidase 2 OS=Echinococcus granulosus OX=6210 GN=EGR_08086 PE=4 SV=1	EGR_08086	1	1.76149e-53	217.2	2	DLIHAVAN(1)ATAYEAR	0.6052	17	1.6638	1.76427	1.76025	0.271015	0.273973	0.266679	1.37393	1.42432	1.69386	0.523438	0.522066	0.462385	1.211	1.239	1.039	0.518	0.525	0.577	0.464	0.000295139
W6UG37	659	N	Receptor-type tyrosine-protein phosphatase F OS=Echinococcus granulosus OX=6210 GN=EGR_08040 PE=4 SV=1	EGR_08040	1	0.00978852	83.623	2	DVDVN(1)VTWAR	-2.3275	4	1.284	0.979688	0.676281			1.06003	1.06003	1.20383	1.03821	0.816131		0.881796	1.211	0.814	0.651			1.202	1.348
W6UG45	611	N	Ankyrin repeat domain-containing protein OS=Echinococcus granulosus OX=6210 GN=EGR_05262 PE=4 SV=1	EGR_05262	0.990479	3.77403e-27	70.793	4	HIQITNEAASYN(0.01)PSN(0.99)ITMEDYFSHDPSVKPK	7.8914	2					0.902385	1.09762	1.56293	1.59593	1.57537	0.424509	0.423251	0.418004					2.132	2.626	1000	0.001
W6UG53	1853	N	Neurogenic locus notch protein OS=Echinococcus granulosus OX=6210 GN=EGR_08001 PE=4 SV=1	EGR_08001	1	3.62937e-05	132.39	2	CN(1)CTGNFGGDR	-4.6702	3	0.767464	0.775726	1.45681				1.64693	1.68702	1.66697	0.344698	0.330485	0.323901	0.466	0.46	0.874				0.001	0.001
W6UG53	394	N	Neurogenic locus notch protein OS=Echinococcus granulosus OX=6210 GN=EGR_08001 PE=4 SV=1	EGR_08001	0.999864	0.00344292	62.454	2	GAN(1)VSVLN(0.001)FEGTN(0.999)GFVR	-0.9812	2	0.842336		1.15766				1.64693	1.68702	1.66697	0.344698	0.330485	0.323901	0.511		0.694				0.001	0.001
W6UG53	2158	N	Neurogenic locus notch protein OS=Echinococcus granulosus OX=6210 GN=EGR_08001 PE=4 SV=1	EGR_08001	1	0.0748155	43.272	2	VDN(1)VTVGFK	-0.48433	1	1						1.64693	1.68702	1.66697	0.344698	0.330485	0.323901	0.607
W6UGF9	240	N	Leucine-rich repeat transmembrane protein FLRT1 OS=Echinococcus granulosus OX=6210 GN=EGR_05054 PE=4 SV=1	EGR_05054	1	0.000130409	79.889	2	HN(1)TTQYYIDPR	-0.75012	2	1.17483		0.82517
W6UGK5	80	N	Protein quiver OS=Echinococcus granulosus OX=6210 GN=EGR_07872 PE=4 SV=1	EGR_07872	1	0.00650292	58.476	3	SDREPYCQDPFN(1)R	0.17371	2	0.972706		1.02729
W6UGL0	616	N	Acetylcholinesterase OS=Echinococcus granulosus OX=6210 GN=EGR_07877 PE=3 SV=1	EGR_07877	1	5.47406e-18	89.382	2	VTDESYLEIGLN(1)TSTVK	-2.5748	5	2.30134	0.266084	0.49581	1.10843		0.828333	1.34698	1.27982	1.33795	0.679227	0.628416	0.727598	1.709	0.208	0.371	1.632		1.138	1.816	0.316942
W6UGL0	562	N	Acetylcholinesterase OS=Echinococcus granulosus OX=6210 GN=EGR_07877 PE=3 SV=1	EGR_07877	0.996472	0.0227833	52.837	2	YYN(0.996)FTN(0.004)QEAELSLR	1.947	1	1						1.34698	1.27982	1.33795	0.679227	0.628416	0.727598	0.742
W6UGN1	228	N	Delta-like protein OS=Echinococcus granulosus OX=6210 GN=EGR_04994 PE=4 SV=1	EGR_04994	0.999218	3.09344e-08	71.896	2	LQLN(0.999)CSEN(0.001)FYGSR	2.2204	2		1.40806				0.591939
W6UGN1	467	N	Delta-like protein OS=Echinococcus granulosus OX=6210 GN=EGR_04994 PE=4 SV=1	EGR_04994	1	0.000392565	44.045	2	STHLSVGHASN(1)ESCGTTAK	6.8562	1				1
W6UGQ9	1805	N	Putative G-protein coupled receptor OS=Echinococcus granulosus OX=6210 GN=EGR_07838 PE=4 SV=1	EGR_07838	1	1.11937e-10	73.891	2	VIISSLGGQTISKPSN(1)R	0.059453	2		0.962352	1.03765
W6UGW6	1739	N	Piezo-type mechanosensitive ion channel component OS=Echinococcus granulosus OX=6210 GN=EGR_07765 PE=3 SV=1	EGR_07765	1	0.00217092	50.116	2	TEDVSN(1)MTFDTTSGR	-0.066194	1			1				0.938831	1.03577	1.0254						0.975
W6UGX3	70	N	Collagen alpha-3(VI) chain OS=Echinococcus granulosus OX=6210 GN=EGR_04958 PE=4 SV=1	EGR_04958	0.999984	1.43219e-70	113.66	3	N(1)YSINYYYDPYN(1)N(1)TCHPFYYGGCGGTR	6.0557	2	0.961865	1.03814					0.952226	1.01931	1.02847				1.01	1.018					0.001	0.001
W6UGX3	81	N	Collagen alpha-3(VI) chain OS=Echinococcus granulosus OX=6210 GN=EGR_04958 PE=4 SV=1	EGR_04958	1	1.43219e-70	113.66	3	N(1)YSINYYYDPYN(1)N(1)TCHPFYYGGCGGTR	6.0557	4	0.969241	1.03076					0.952226	1.01931	1.02847				1.018	1.011					0.001	0.001
W6UGX3	82	N	Collagen alpha-3(VI) chain OS=Echinococcus granulosus OX=6210 GN=EGR_04958 PE=4 SV=1	EGR_04958	1	1.43219e-70	113.66	3	N(1)YSINYYYDPYN(1)N(1)TCHPFYYGGCGGTR	6.0557	4	0.969241	1.03076					0.952226	1.01931	1.02847				1.018	1.011					0.001	0.001
W6UGY2	255	N	Glycine receptor subunit alphaZ1 OS=Echinococcus granulosus OX=6210 GN=EGR_04431 PE=3 SV=1	EGR_04431	1	5.36124e-21	117.77	3	THERPTELLN(1)ESTVVK	-0.94795	4	1.04606	1.02836	0.925582
W6UH21	339	N	Laminin subunit alpha-1 OS=Echinococcus granulosus OX=6210 GN=EGR_07741 PE=4 SV=1	EGR_07741	0.999992	0.00865058	69.641	2	ADSCVYN(1)QTVAN(0.274)LQLSLN(0.726)R	7.7166	1	1						1.37593	1.38648	1.36892	0.606548	0.646624	0.615503	0.727
W6UH21	752	N	Laminin subunit alpha-1 OS=Echinococcus granulosus OX=6210 GN=EGR_07741 PE=4 SV=1	EGR_07741	1	1.35623e-22	110.91	2	PATIVDVMAVLSN(1)VTK	-3.6719	11	0.610908			1.17631	1.08734	1.12545	1.37593	1.38648	1.36892	0.606548	0.646624	0.615503	0.444			1.939	1.682	1.828	4.091
W6UH21	300	N	Laminin subunit alpha-1 OS=Echinococcus granulosus OX=6210 GN=EGR_07741 PE=4 SV=1	EGR_07741	1	1.08175e-12	76.196	2	AVCDCQHN(1)TCGYTCER	-3.8249	4				0.888024	0.949338	1.16264	1.37593	1.38648	1.36892	0.606548	0.646624	0.615503				1.464	1.468	1.889	1000	0.001
W6UH21	783	N	Laminin subunit alpha-1 OS=Echinococcus granulosus OX=6210 GN=EGR_07741 PE=4 SV=1	EGR_07741	0.782852	0.00132895	116.13	3	RN(0.783)N(0.217)THILLEGIR	0.024234	3		1.35877		0.641231			1.37593	1.38648	1.36892	0.606548	0.646624	0.615503		0.98		1.057			1.079
W6UH21	1662	N	Laminin subunit alpha-1 OS=Echinococcus granulosus OX=6210 GN=EGR_07741 PE=4 SV=1	EGR_07741	1	5.95378e-19	61.745	3	PGPDGTFFDEMTDISKPSDN(1)DSIPAGGK	-1.0797	2	1.0141	0.985901					1.37593	1.38648	1.36892	0.606548	0.646624	0.615503	0.737	0.711					0.001	0.001
W6UH21	2319	N	Laminin subunit alpha-1 OS=Echinococcus granulosus OX=6210 GN=EGR_07741 PE=4 SV=1	EGR_07741	0.991494	2.84982e-27	119.58	2	QFNEIEGTANMAVN(0.008)QAN(0.991)STQR	2.4732	1		1					1.37593	1.38648	1.36892	0.606548	0.646624	0.615503		0.721
W6UH21	628	N	Laminin subunit alpha-1 OS=Echinococcus granulosus OX=6210 GN=EGR_07741 PE=4 SV=1	EGR_07741	1	4.20024e-43	166.71	2	STAAVATSVYDN(1)YTLSR	-0.94009	10	1.06153	1.04915	0.897946	1.01791		0.973466	1.37593	1.38648	1.36892	0.606548	0.646624	0.615503	0.772	0.757	0.656	1.678		1.582	2.238	0.00138541
W6UH21	3116	N	Laminin subunit alpha-1 OS=Echinococcus granulosus OX=6210 GN=EGR_07741 PE=4 SV=1	EGR_07741	1	5.92881e-80	155.61	2	SVFEDCGDINPQLCDAISDN(1)VTK	0.058349	7	1.25233	1.80646	0.69271	0.739347	0.754502	0.754651	1.37593	1.38648	1.36892	0.606548	0.646624	0.615503	0.91	1.303	0.506	1.219	1.167	1.226	1.328	0.267152
W6UH21	1880	N	Laminin subunit alpha-1 OS=Echinococcus granulosus OX=6210 GN=EGR_07741 PE=4 SV=1	EGR_07741	1	6.63671e-06	179.31	2	YN(1)LTGTLYTER	-0.42618	6	1.14581	1.16387	1.06822	0.898632	0.860256	0.863208	1.37593	1.38648	1.36892	0.606548	0.646624	0.615503	0.833	0.839	0.78	1.482	1.33	1.402	1.719	0.000155167
W6UH60	235	N	Neuronal acetylcholine receptor subunit beta-3 OS=Echinococcus granulosus OX=6210 GN=EGR_04748 PE=3 SV=1	EGR_04748	1	5.78693e-20	198.33	2	TDGEEEKDIVHTN(1)R	3.0411	6	1.02392	0.916094	1.05999
W6UH82	733	N	Laminin subunit gamma-3 OS=Echinococcus granulosus OX=6210 GN=EGR_04793 PE=4 SV=1	EGR_04793	1	2.39698e-38	219.16	2	CADGYYGN(1)ASAPSGTK	-1.645	5	1.50849	1.19512	1.3138	0.451017	0.531573		1.23727	1.27805	1.31485	0.73168	0.717775	0.720376	1.219	0.935	0.999	0.616	0.741		0.646	0.0390083
W6UH82	1178	N	Laminin subunit gamma-3 OS=Echinococcus granulosus OX=6210 GN=EGR_04793 PE=4 SV=1	EGR_04793	1	0	283.1	3	DSTLTEQVHN(1)ATETVKPLKEEASK	1.8182	50	1.52054	1.48289	1.65225	0.466189	0.452788	0.425352	1.23727	1.27805	1.31485	0.73168	0.717775	0.720376	1.229	1.16	1.257	0.637	0.631	0.59	0.51	3.80458e-05
W6UH82	640	N	Laminin subunit gamma-3 OS=Echinococcus granulosus OX=6210 GN=EGR_04793 PE=4 SV=1	EGR_04793	1	1.02697e-17	96.78	3	ERPN(1)DCPFCPSGVWLDPQK	-1.9816	3	1.35955		0.969575			0.670878	1.23727	1.27805	1.31485	0.73168	0.717775	0.720376	1.099		0.737			0.931	1.014
W6UH82	775	N	Laminin subunit gamma-3 OS=Echinococcus granulosus OX=6210 GN=EGR_04793 PE=4 SV=1	EGR_04793	1	4.45779e-29	156.73	2	HVVVCVDCPN(1)N(1)MTGDR	-2.6876	21	1.22197	1.15174	1.32259	0.68589	0.804309	0.813499	1.23727	1.27805	1.31485	0.73168	0.717775	0.720376	0.988	0.901	1.006	0.937	1.121	1.129	1.101	0.25148
W6UH82	1293	N	Laminin subunit gamma-3 OS=Echinococcus granulosus OX=6210 GN=EGR_04793 PE=4 SV=1	EGR_04793	1	2.00886e-52	169.81	2	LEEILEDWTASLN(1)K	-2.3621	7	1.27113	1.35598	1.37885	0.739556	0.566545	0.687945	1.23727	1.27805	1.31485	0.73168	0.717775	0.720376	1.027	1.061	1.049	1.011	0.789	0.955	0.878	0.148002
W6UH82	431	N	Laminin subunit gamma-3 OS=Echinococcus granulosus OX=6210 GN=EGR_04793 PE=4 SV=1	EGR_04793	0.888097	4.00001e-49	169.52	2	TTGSGGICIGCGN(0.888)N(0.112)TVGK	0.068344	12	1.32991	1.36913	1.10417	0.716208	0.739454	0.741125	1.23727	1.27805	1.31485	0.73168	0.717775	0.720376	1.075	1.071	0.84	0.979	1.03	1.029	1.017	0.792281
W6UHB7	1443	N	Apolipophorin OS=Echinococcus granulosus OX=6210 GN=EGR_04645 PE=4 SV=1	EGR_04645	1	0.0114868	86.205	2	GSVHGLVAN(1)K	-3.0478	4	1.34092	1.21093	1.3077		0.140454		1.41239	1.27315	1.40378	0.401462	0.752725	0.756484	0.949	0.951	0.932		0.187		0.198
W6UHB7	1883	N	Apolipophorin OS=Echinococcus granulosus OX=6210 GN=EGR_04645 PE=4 SV=1	EGR_04645	1	1.41157e-39	135.89	2	HALLLN(1)FSHHGESTGEVK	-3.6695	17	1.26336	1.2956	1.30366	0.731896	0.734558	0.67092	1.41239	1.27315	1.40378	0.401462	0.752725	0.756484	0.894	1.018	0.929	1.823	0.976	0.887	1.297	0.415281
W6UHB7	1627	N	Apolipophorin OS=Echinococcus granulosus OX=6210 GN=EGR_04645 PE=4 SV=1	EGR_04645	0.846114	0.014669	40.363	3	VNYEVCAN(0.308)GFFTN(0.846)AN(0.846)ASVGETLVHQGK	2.6617	1			1				1.41239	1.27315	1.40378	0.401462	0.752725	0.756484			0.712
W6UHS4	196	N	Protocadherin-12 OS=Echinococcus granulosus OX=6210 GN=EGR_04449 PE=4 SV=1	EGR_04449	1	0.000152235	80.815	2	AIDPDSGPN(1)GTVSYSLK	-5.1786	2			1.20032		0.799683
W6UHS4	326	N	Protocadherin-12 OS=Echinococcus granulosus OX=6210 GN=EGR_04449 PE=4 SV=1	EGR_04449	0.996934	0.00189065	47.844	2	IGSVVLQLN(0.997)ATDEDAGDN(0.003)AR	0.51463	1		1
W6UHV3	928	N	Neutral alpha-glucosidase AB OS=Echinococcus granulosus OX=6210 GN=EGR_04461 PE=3 SV=1	EGR_04461	1	2.53777e-51	105.78	2	EVEFFYSSPETHSSSTDGN(1)R	-5.5714	6	0.938333	0.887333	0.63608	1.5376	1.00066		0.628699	0.598435	0.601467	1.40923	1.40108	1.36109	1.493	1.483	1.058	1.091	0.714		0.671	0.154425
W6UHW0	584	N	Solute carrier family 33 OS=Echinococcus granulosus OX=6210 GN=EgrG_000410500 PE=4 SV=1	EgrG_000410500	1	2.86947e-20	124.24	2	LQHLAEN(1)FLASN(1)ATCK	-2.0846	11	1.43057	1.30095	1.3552	0.456128		0.457153
W6UI25	74	N	Proactivator polypeptide OS=Echinococcus granulosus OX=6210 GN=EGR_04531 PE=4 SV=1	EGR_04531	1	0.0184076	76.572	2	ALVQDN(1)DTK	-1.4161	3	1.27855	1.17052	0.550927				1.07916	0.948175	1.2107	0.929117	0.807535	1.02531	1.185	1.234	0.455				0.001	0.001
W6UI25	477	N	Proactivator polypeptide OS=Echinococcus granulosus OX=6210 GN=EGR_04531 PE=4 SV=1	EGR_04531	1	0.00137523	150.17	2	LLDN(1)ATVER	-1.6885	8	0.792597	0.761252	0.784932	1.18916	1.22013	1.25193	1.07916	0.948175	1.2107	0.929117	0.807535	1.02531	0.734	0.803	0.648	1.28	1.511	1.221	1.836	0.00248168
W6UI25	303	N	Proactivator polypeptide OS=Echinococcus granulosus OX=6210 GN=EGR_04531 PE=4 SV=1	EGR_04531	1	0.0151663	138.55	2	VIDLVLN(1)N(1)R	-1.7307	6	0.555575	0.13414	2.85299		0.457292		1.07916	0.948175	1.2107	0.929117	0.807535	1.02531	0.515	0.141	2.356		0.566		0.564
W6UI27	604	N	Choline transporter-like protein 5-A OS=Echinococcus granulosus OX=6210 GN=EGR_03983 PE=3 SV=1	EGR_03983	0.992953	0.00309897	45.654	2	SIAVSEGVN(0.007)YAN(0.993)STVGLR	1.0548	2	0.976277	1.02372					1.00122	0.954774	1.04401				0.975	1.072					0.001	0.001
W6UI27	623	N	Choline transporter-like protein 5-A OS=Echinococcus granulosus OX=6210 GN=EGR_03983 PE=3 SV=1	EGR_03983	1	3.48977e-13	104.04	3	YKSPEEWTAWALN(1)ASMK	0.9117	6		1.05702	1.3574	0.741857	0.93156	0.912156	1.00122	0.954774	1.04401					1.107	1.3				0.001	0.001
W6UI68	635	N	Protein xylosyltransferase OS=Echinococcus granulosus OX=6210 GN=EGR_04417 PE=3 SV=1	EGR_04417	1	2.84816e-13	112.95	2	PN(1)YTSTQAWISPR	1.1036	3	0.995985	0.965547	1.03847
W6UIC1	134	N	RNA-binding protein 8A OS=Echinococcus granulosus OX=6210 GN=EGR_04285 PE=3 SV=1	EGR_04285	1	1.24638e-17	102.57	2	DANAALQALN(1)GSELHGQK	-3.035	8				1.01495	1.01243	0.972622	0.632333	0.603596	0.62667	1.37807	1.40315	1.35619				0.737	0.722	0.717	1000	0.001
W6UIL8	514	N	Retrovirus Pol polyprotein from type 1 OS=Echinococcus granulosus OX=6210 GN=EgrG_000129000 PE=4 SV=1	EgrG_000129000	1	0.00911254	102.55	2	SFTN(1)LSILSR	-1.8085	3	1.08431	0.963147	0.952548
W6UIN2	140	N	Receptor tyrosine-protein kinase erbB-4 OS=Echinococcus granulosus OX=6210 GN=EGR_07164 PE=4 SV=1	EGR_07164	0.999973	0.0186102	46.358	2	TTTN(1)TTIPIPVVVPNR	-4.107	1			1
W6UIT9	45	N	Sodium-bile acid cotransporter related OS=Echinococcus granulosus OX=6210 GN=EGR_07062 PE=4 SV=1	EGR_07062	0.999758	9.62042e-81	175.43	2	SPSN(1)SSNTAQQPVLQSGEIMR	-1.1137	3	1.04809	0.937084	1.01483
W6UJ90	174	N	Lysosomal alpha-mannosidase OS=Echinococcus granulosus OX=6210 GN=EGR_03619 PE=4 SV=1	EGR_03619	1	2.88577e-13	81.799	2	GLAFLN(1)ATFGDCGR	-4.6355	2		0.70953	1.29047				0.341115	0.362501	0.376485	1.64825	1.68961	1.58204		1.957	3.428				0.001	0.001
W6UJC1	191	N	Tetraspanin-7 OS=Echinococcus granulosus OX=6210 GN=EGR_03664 PE=4 SV=1	EGR_03664	1	0.020795	54.912	2	SLPLQCCN(1)MTAISCDSK	-2.5048	1			1
W6UJE7	768	N	Amine oxidase OS=Echinococcus granulosus OX=6210 GN=EGR_03941 PE=3 SV=1	EGR_03941	0.999174	0.0257897	44.82	2	LAN(0.999)ASIVN(0.001)LPD	-0.6397	1						1	1.02569	1.05522	0.919096
W6UJM8	504	N	Ig-like domain-containing protein OS=Echinococcus granulosus OX=6210 GN=EGR_03276 PE=4 SV=1	EGR_03276	1	4.37498e-05	66.66	3	ITCLALAN(1)GKPN(1)ISIDFSATAGR	-0.63339	2		0.852132	1.14787				0.993391	0.979399	1.02721					0.87	1.117				0.001	0.001
W6UJM8	301	N	Ig-like domain-containing protein OS=Echinococcus granulosus OX=6210 GN=EGR_03276 PE=4 SV=1	EGR_03276	1	5.04939e-29	146.34	2	LHN(1)SSTEPLFYDQEAR	6.8172	11	1.928	2.09807	1.80082	0.0567203	0.0574303	0.0589659	0.993391	0.979399	1.02721				1.941	2.142	1.753				0.001	0.001
W6UJM8	985	N	Ig-like domain-containing protein OS=Echinococcus granulosus OX=6210 GN=EGR_03276 PE=4 SV=1	EGR_03276	1	0.0159286	94.806	2	LLGYGN(1)WSK	-1.758	4	1.29457	1.2375	1.25828		0.209659		0.993391	0.979399	1.02721				1.303	1.264	1.225				0.001	0.001
W6UJM8	731	N	Ig-like domain-containing protein OS=Echinococcus granulosus OX=6210 GN=EGR_03276 PE=4 SV=1	EGR_03276	0.979018	4.52728e-13	46.353	3	VGVYEGIN(0.979)ATYSVLIN(0.021)HRPQGEIMAR	-2.7481	1		1					0.993391	0.979399	1.02721					1.021
W6UJP6	1224	N	Paramyosin OS=Echinococcus granulosus OX=6210 GN=EGR_03301 PE=3 SV=1	EGR_03301	1	2.20542e-05	69.641	2	AECDDLQSQIAN(1)ITK	0.68553	5				1.2013	0.784957	1.01375	0.94784	0.881439	0.904705	1.10984	1.07014	1.08604				1.082	0.734	0.933	1000	0.001
W6UJP6	598	N	Paramyosin OS=Echinococcus granulosus OX=6210 GN=EGR_03301 PE=3 SV=1	EGR_03301	0.999959	2.83899e-27	98.895	2	NKDPLN(1)DTVVNLLQESK	-0.30182	9	1.01407	0.947301	1.03863				0.94784	0.881439	0.904705	1.10984	1.07014	1.08604	1.07	1.075	1.148				0.001	0.001
W6UJQ3	524	N	Glutathione transferase OS=Echinococcus granulosus OX=6210 GN=EGR_03311 PE=3 SV=1	EGR_03311	1	5.44366e-05	82.437	3	N(1)ISHSN(1)GSCLVLHHLNK	-1.506	1		1					1.33743	1.38487	1.37207	0.647365	0.602876	0.655374		0.722
W6UJQ3	529	N	Glutathione transferase OS=Echinococcus granulosus OX=6210 GN=EGR_03311 PE=3 SV=1	EGR_03311	1	5.44366e-05	82.437	3	N(1)ISHSN(1)GSCLVLHHLNK	-1.506	1		1					1.33743	1.38487	1.37207	0.647365	0.602876	0.655374		0.722
W6UJR6	666	N	Non-specific serine/threonine protein kinase OS=Echinococcus granulosus OX=6210 GN=EGR_03857 PE=3 SV=1	EGR_03857	1	0.00248666	45.826	2	SSDKDSGQDGSATSTATN(1)VTCR	6.65	1	1						1.0193	0.966915	1.01378				0.981
W6UJW6	322	N	Alkaline phosphatase OS=Echinococcus granulosus OX=6210 GN=EGR_03839 PE=3 SV=1	EGR_03839	1	1.13245e-12	78.864	2	GKAEPSLAN(1)LTTTAIK	-0.86617	4				1.06108	0.959699	0.979223
W6UK05	353	N	Hypothetical protein OS=Spirometra erinaceieuropaei OX=99802 GN=SERJ2_LOCUS20425 PE=3 SV=1	SERJ2_LOCUS20425	1	0.0200458	78.178	2	ILN(1)ATLAR	0.35619	3	0.546525				1.01413	1.43934
W6UK05	395	N	Hypothetical protein OS=Spirometra erinaceieuropaei OX=99802 GN=SERJ2_LOCUS20425 PE=3 SV=1	SERJ2_LOCUS20425	0.995965	0.0006678	52.201	3	VFN(0.996)LTDAN(0.004)FHYSDYLAGGK	-8.4359	1						1
W6UK15	175	N	Transcription elongation factor B polypeptide 2 OS=Echinococcus granulosus OX=6210 GN=EGR_03761 PE=4 SV=1	EGR_03761	0.999973	1.13649e-58	101.55	2	N(1)ASAAGVSATNATTPAASANQAETAAVSRP	-2.6577	3					1.14604	0.853964	0.965353	1.04548	1.01872	1.00307	0.9931	0.97428					1.154	0.877	1000	0.001
W6UK37	407	N	Peptide (FMRFamide/neurokinin-3)-like receptor OS=Echinococcus granulosus OX=6210 GN=EGR_03183 PE=4 SV=1	EGR_03183	1	0.000115144	78.043	3	HAVSGGQN(1)STVLHN(1)LR	8.3826	3		1.34778	1.29047			0.361752
W6UK71	196	N	Expressed conserved protein OS=Echinococcus granulosus OX=6210 GN=EgrG_001101300 PE=4 SV=1	EgrG_001101300	1	4.04569e-05	64.56	2	SEQPFASEEEHTEAHN(1)SSELK	6.227	1						1	0.257877	0.290733	0.388732	1.74892	2.0974	1.21633						0.822
W6UK78	281	N	Lysosomal alpha-mannosidase OS=Echinococcus granulosus OX=6210 GN=EGR_03620 PE=4 SV=1	EGR_03620	1	3.51226e-06	73.262	2	GAVPIGN(1)ATSEIIDGELVTEVR	-1.7234	6	0.487715	0.496945	0.434321	2.58102			0.384828	0.405583	0.42459	1.51022	1.64344	1.63134	1.267	1.225	1.023	1.709			1.459
W6UK84	42	N	Bravo_FIGEY domain-containing protein OS=Echinococcus granulosus OX=6210 GN=EGR_03208 PE=4 SV=1	EGR_03208	1	3.63629e-12	80.049	3	N(1)GSFSYFGTNKPIVIDGMFPR	-3.0491	4	1.18503	0.72499	1.08998				1.62414	2.09677	1.81307	0.168431	0.173233	0.124357	0.73	0.346	0.601				0.001	0.001
W6UKB0	283	N	Platelet glycoprotein V OS=Echinococcus granulosus OX=6210 GN=EGR_06534 PE=4 SV=1	EGR_06534	1	5.96763e-29	144.2	2	ITN(1)LTADSFTGLTN(1)LK	-0.32613	8	1.16633	1.09071	1.34359	0.49763	0.745774	1.15597	0.235853	0.232538	0.219146	1.68912	1.87975	1.7436	4.945	4.69	6.131	0.295	0.397	0.663	0.086	0.000560984
W6UKB0	379	N	Platelet glycoprotein V OS=Echinococcus granulosus OX=6210 GN=EGR_06534 PE=4 SV=1	EGR_06534	1	0.000137556	151.22	2	LLVN(1)ISSNPIR	-3.2106	5				1.07188	0.983761	0.944357	0.235853	0.232538	0.219146	1.68912	1.87975	1.7436				0.635	0.523	0.542	1000	0.001
W6UKD6	591	N	Basement membrane-specific heparan sulfate proteoglycan core protein OS=Echinococcus granulosus OX=6210 GN=EGR_03592 PE=4 SV=1	EGR_03592	1	1.24664e-104	208.89	2	IDPSFN(1)GTIIECFSDMPGVEPVR	1.0488	30	0.787271	1.02827	1.02415	1.10166	1.06584	0.99281	0.978514	0.958308	0.964369	1.04705	1.01986	1.0319	0.805	1.073	1.062	1.052	1.045	0.962	1.04	0.655083
W6UKD6	359	N	Basement membrane-specific heparan sulfate proteoglycan core protein OS=Echinococcus granulosus OX=6210 GN=EGR_03592 PE=4 SV=1	EGR_03592	1	8.23997e-28	138	2	WYLN(1)GTIIDAN(0.014)SPAN(0.986)R	-0.27987	12	1.09248	1.14783	1.40561	0.682055	0.762882	0.909137	0.978514	0.958308	0.964369	1.04705	1.01986	1.0319	1.116	1.198	1.458	0.651	0.748	0.881	0.604	0.0130653
W6UKD6	370	N	Basement membrane-specific heparan sulfate proteoglycan core protein OS=Echinococcus granulosus OX=6210 GN=EGR_03592 PE=4 SV=1	EGR_03592	0.999791	8.23997e-28	138	2	WYLN(1)GTIIDANSPAN(1)R	-2.1558	12	1.09248	1.14783	1.40561	0.682055	0.762882	0.909137	0.978514	0.958308	0.964369	1.04705	1.01986	1.0319	1.116	1.198	1.458	0.651	0.748	0.881	0.604	0.0130653
W6UKI8	136	N	Transformer-2 protein beta OS=Echinococcus granulosus OX=6210 GN=EGR_03657 PE=4 SV=1	EGR_03657	1	0.0339755	42.446	3	YGEVEDVTIVYDN(1)FTGHSR	3.8349	1					1		0.300525	0.402454	0.445169	1.61079	1.36539	1.87567					0.732
W6UKL2	359	N	Endothelin-converting enzyme OS=Echinococcus granulosus OX=6210 GN=EGR_03437 PE=4 SV=1	EGR_03437	0.999844	0.0118891	63.766	2	LN(1)MTELQNFCQVIDWK	-3.9747	1		1					1.00585	0.985706	1.00845					1.015
W6UKR2	114	N	Zinc transporter ZIP10 OS=Echinococcus granulosus OX=6210 GN=EGR_06463 PE=4 SV=1	EGR_06463	1	0.00202414	83.775	2	N(1)GSICVHGLDK	-1.2669	3	1.10955	1.05687	0.833577
W6UKS2	2	N	LisH domain-containing protein OS=Echinococcus granulosus OX=6210 GN=EGR_06473 PE=4 SV=1	EGR_06473	1	6.89143e-06	72.327	2	MN(1)SSQIADQTEQSTTK	-3.1763	2				0.971289	1.02871		0.64171	0.65224	0.585586	1.39485	1.47672	1.24889				0.696	0.697		1000	0.001
W6UKU0	647	N	Nuclear protein localization protein OS=Echinococcus granulosus OX=6210 GN=EGR_06378 PE=3 SV=1	EGR_06378	1	0.00934572	76.85	2	N(1)ECEICGLPR	0.25456	2	1.00259	0.997415					0.881026	1.68744	1.86818	0.48447	0.821185	0.257703	1.138	0.591					0.001	0.001
W6UKU3	888	N	Nuclear pore membrane glycoprotein OS=Echinococcus granulosus OX=6210 GN=EGR_02897 PE=3 SV=1	EGR_02897	1	1.51676e-31	118.87	3	IELIPHLDLPTLSADLPPCPIVN(1)R	-5.3916	1			1				1.72063	1.07807	1.7936	0.434424	0.712614	0.260655			0.558
W6UKU3	1232	N	Nuclear pore membrane glycoprotein OS=Echinococcus granulosus OX=6210 GN=EGR_02897 PE=3 SV=1	EGR_02897	1	6.39324e-05	78.043	2	LN(1)LCGQELGPSK	-1.1497	3	1.06953	0.908443	1.02203				1.72063	1.07807	1.7936	0.434424	0.712614	0.260655	0.622	0.843	0.57				0.001	0.001
W6UL27	1258	N	Band 4.1-like protein OS=Echinococcus granulosus OX=6210 GN=EGR_03402 PE=4 SV=1	EGR_03402	1	3.67727e-05	53.363	2	SAHFSSTDGGSAISN(1)STLTH	-0.0018949	1			1				0.871374	0.87815	2.09256	0.15792					0.478
W6UL67	117	N	Na(+)/H(+) exchange regulatory cofactor NHE-RF1 OS=Echinococcus granulosus OX=6210 GN=EGR_03164 PE=4 SV=1	EGR_03164	1	4.42137e-83	160.81	3	KANEPAQSPLAPAQTSEGSELPN(1)SSR	3.2432	16		0.485334		1.94177	0.549596	1.0233	0.508894	0.378148	0.504121	1.47864	1.58627	1.54393		1.283		1.313	0.346	0.663	0.603
W6UL88	260	N	COP9 signalosome complex subunit 3 OS=Echinococcus granulosus OX=6210 GN=EGR_02738 PE=3 SV=1	EGR_02738	1	0.012353	45.826	3	KLEEAFSASN(1)STALGEVIEK	-3.3914	1	1						1.93588	1.57003	1.51261	0.293895	0.362377	0.325215	0.517
W6UL90	679	N	Putative G-protein coupled receptor OS=Echinococcus granulosus OX=6210 GN=EGR_06296 PE=4 SV=1	EGR_06296	1	0.0014341	102.46	2	N(1)YTEQAWFR	0.026268	3	1.18886	1.05306	0.758087
W6ULA1	602	N	CD109 antigen OS=Echinococcus granulosus OX=6210 GN=EGR_03394 PE=4 SV=1	EGR_03394	1	0.0085784	52.837	2	SGLVMFTDAN(1)FTK	-1.3274	2					1.10634	0.893665
W6ULA1	587	N	CD109 antigen OS=Echinococcus granulosus OX=6210 GN=EGR_03394 PE=4 SV=1	EGR_03394	1	0.000913554	46.358	2	VYVPSPTYGADAN(1)STVQK	-2.0775	1		1
W6ULH6	59	N	Basigin OS=Echinococcus granulosus OX=6210 GN=EGR_03244 PE=4 SV=1	EGR_03244	1	2.83144e-13	154.66	2	ITLN(1)FTIIDLPCK	-3.8732	5	0.820955	0.736967	0.803101	1.40449		1.23448	0.30935	0.812123	0.777771	1.35111	1.30806	1.44159	2.654	0.907	1.033	1.04		0.856	0.619	0.473709
W6ULH9	294	N	Fibrillin-3 OS=Echinococcus granulosus OX=6210 GN=EGR_03249 PE=3 SV=1	EGR_03249	1	9.7152e-05	45.183	3	KEEVALN(1)YCEIFEGR	-1.0619	2	1						2.16339	1.64254	2.12126	0.020006	0.028382	0.024425	0.462
W6ULH9	157	N	Fibrillin-3 OS=Echinococcus granulosus OX=6210 GN=EGR_03249 PE=3 SV=1	EGR_03249	1	7.00152e-06	95.138	2	VTGPGN(1)ETAMMTR	-1.6721	3	1.09604	1.00424	0.899718				2.16339	1.64254	2.12126	0.020006	0.028382	0.024425	0.507	0.611	0.424				0.001	0.001
W6ULN2	45	N	Protein Wnt OS=Echinococcus granulosus OX=6210 GN=EGR_03062 PE=3 SV=1	EGR_03062	1	0.000310391	57.279	2	ISGGGGGGGGGSAYLLGN(1)R	-7.7987	1	1
W6ULN9	438	N	Tyrosine-protein kinase-like 7 OS=Echinococcus granulosus OX=6210 GN=EGR_03072 PE=4 SV=1	EGR_03072	1	1.89928e-08	104.49	2	ISDISTN(1)QTIQEGSR	-3.9084	2	1.03075				0.969253		1.63504	1.38091	1.56685	0.434802	0.648718	0.333684	0.63				1.494		2.371
W6ULS1	1017	N	Integrin alpha-8 OS=Echinococcus granulosus OX=6210 GN=EGR_03097 PE=3 SV=1	EGR_03097	1	0.00140985	154.35	2	N(1)FSSQFTER	-0.11894	6	1.22844	1.20574	1.00954	0.811724	0.867513	0.877042	0.977651	0.890494	0.894516	1.12583	1.03019	1.08131	1.257	1.354	1.129	0.721	0.842	0.811	0.635	0.00298991
W6ULS1	892	N	Integrin alpha-8 OS=Echinococcus granulosus OX=6210 GN=EGR_03097 PE=3 SV=1	EGR_03097	1	5.31528e-41	144.2	2	SDDDITVDGDDAGMEVN(1)K	-0.96078	8	1.06634	1.06975	0.925172	0.90345		1.03529	0.977651	0.890494	0.894516	1.12583	1.03019	1.08131	1.091	1.201	1.034	0.802		0.957	0.793	0.0743725
W6ULX0	29	N	Putative acid phosphatase 5 OS=Echinococcus granulosus OX=6210 GN=EGR_02667 PE=4 SV=1	EGR_02667	1	0.0253648	62.969	2	N(1)ITLLDTWR	-3.3185	2	1.1477		0.852303				0.992679	1.02085	1.18071	0.919337	1.06752	0.818906	1.156		0.722				0.001	0.001
W6UM35	29	N	Collagen alpha-2(I) chain OS=Echinococcus granulosus OX=6210 GN=EGR_03139 PE=4 SV=1	EGR_03139	1	5.85933e-13	94.66	2	GPTGPTGIN(1)GTDGR	1.6052	1		1					1.55873	1.57821	1.58993	0.412937	0.425728	0.434462		0.634
W6UM77	106	N	Translocon-associated protein subunit beta OS=Echinococcus granulosus OX=6210 GN=EGR_02993 PE=4 SV=1	EGR_02993	1	8.97916e-08	94.119	3	WPSVLPMSN(1)ITHSVIVIPR	-1.0929	2	0.325555		1.67445				1.07467	1.13448	1.1085	0.876364	0.898899	0.90709	0.303		1.511				0.001	0.001
W6UMB1	50	N	ALK tyrosine kinase receptor OS=Echinococcus granulosus OX=6210 GN=EGR_02729 PE=4 SV=1	EGR_02729	0.977895	0.000518854	84.699	2	SLHFN(0.022)N(0.978)K	-0.82758	2		1.03	0.969995
W6UMB1	476	N	ALK tyrosine kinase receptor OS=Echinococcus granulosus OX=6210 GN=EGR_02729 PE=4 SV=1	EGR_02729	0.999913	0.00570309	63.766	2	VSPNLLN(1)YTDAIER	-3.2582	2	0.951075	1.04893
W6UMG2	374	N	Alpha-(1,6)-fucosyltransferase OS=Echinococcus granulosus OX=6210 GN=EGR_10461 PE=3 SV=1	EGR_10461	0.999727	0.0417337	57.003	2	NFWN(1)GSIATN(1)DGR	1.7261	1				1
W6UMG2	264	N	Alpha-(1,6)-fucosyltransferase OS=Echinococcus granulosus OX=6210 GN=EGR_10461 PE=3 SV=1	EGR_10461	1	1.86284e-13	103.76	2	TFYPN(1)YTFIGDENR	0.67547	3				0.931366	0.995507	1.07313
W6UMI8	739	N	Heparosan-N-sulfate-glucuronate 5-epimerase OS=Echinococcus granulosus OX=6210 GN=EGR_02731 PE=3 SV=1	EGR_02731	0.840342	6.66348e-29	159.44	2	VILNFVSAHWDPPN(0.16)N(0.84)R	0.23404	7	1.07818	0.987122	1.00508	0.969821	0.975086	0.984715	0.167442			1.0753	1.47477	1.28249	6.439			0.902	0.661	0.768	0.121
W6UMJ6	517	N	Endoglycoceramidase OS=Echinococcus granulosus OX=6210 GN=EGR_05836 PE=3 SV=1	EGR_05836	0.998605	1.34598e-13	53.782	3	SVFSYHYYCPLIELAN(0.999)GSLN(0.001)FSPYTR	-3.9971	1	1						1.11451	1.07669	1.14721	0.86558	0.841639	0.954367	0.897
W6UML7	159	N	Contactin-1 OS=Echinococcus granulosus OX=6210 GN=EGR_02231 PE=4 SV=1	EGR_02231	0.940746	0.00285423	54.584	3	YQWHN(0.06)PN(0.941)GTLISN(0.999)R	11.413	2	0.988653		1.01135
W6UMQ4	446	N	GC-rich sequence DNA-binding factor OS=Echinococcus granulosus OX=6210 GN=EGR_02791 PE=3 SV=1	EGR_02791	1	5.29099e-08	66.509	2	ADVGDMADEAAGPATTGEN(1)TTGQK	6.317	1				1
W6UMW3	162	N	2-deoxy-D-ribose 5-phosphate aldolase OS=Echinococcus granulosus OX=6210 GN=EGR_05713 PE=4 SV=1	EGR_05713	1	0.0102783	53.028	2	YAIDSGASEIDIVIN(1)R	8.862	2					0.995617	1.00438	0.642951	0.66032	0.633958	1.39285	1.3131	1.35681					0.758	0.74	1000	0.001
W6UMY5	151	N	Myosin regulatory light chain A, smooth adductor muscle OS=Echinococcus granulosus OX=6210 GN=EGR_05647 PE=4 SV=1	EGR_05647	1	1.16118e-20	119.43	2	DLLEHMGDN(1)FTQEEIR	2.3557	10	1.39865	1.40336	1.43167	0.585441	0.618876	0.562	0.675651	0.794937	0.810318	1.197	1.29277	1.22933	2.07	1.765	1.767	0.489	0.479	0.457	0.254	1.74658e-05
W6UMZ9	380	N	VWFA and cache domain-containing protein OS=Echinococcus granulosus OX=6210 GN=EGR_05554 PE=4 SV=1	EGR_05554	1	1.37611e-09	46.823	2	GSLDDLQEQN(1)ATLQQVTEQQAR	0.080707	1		1
W6UN29	246	N	Opioid-binding protein/cell adhesion molecule OS=Echinococcus granulosus OX=6210 GN=EGR_02615 PE=4 SV=1	EGR_02615	1	4.04415e-13	104.04	2	TPIN(1)ASSCSILTNK	-3.9962	3	1.08472	1.08568	0.8296
W6UN44	447	N	Hypoxia up-regulated protein OS=Echinococcus granulosus OX=6210 GN=EGR_02640 PE=3 SV=1	EGR_02640	1	1.8412e-104	166.29	3	ANSALETVTASEFVQALN(1)ETLGKEEEEK	-1.025	6				0.936995	1.03892	1.02409	0.738755	0.824068	0.790833	1.12725	1.24283	1.27626				0.831	0.836	0.802	1000	0.001
W6UN44	161	N	Hypoxia up-regulated protein OS=Echinococcus granulosus OX=6210 GN=EGR_02640 PE=3 SV=1	EGR_02640	1	4.14568e-280	290.23	2	DISFQVHYSETPEN(1)LSR	2.0557	17	0.414363	0.312009	0.188482	1.57141	1.66361	1.85012	0.738755	0.824068	0.790833	1.12725	1.24283	1.27626	0.561	0.379	0.238	1.394	1.339	1.45	3.551	0.00596698
W6UN44	113	N	Hypoxia up-regulated protein OS=Echinococcus granulosus OX=6210 GN=EGR_02640 PE=3 SV=1	EGR_02640	1	1.96416e-08	84.58	2	ISADN(1)DTN(1)SAEGELITR	-1.2491	6	1.58124	0.838449	1.37562	1.16969	0.0350043		0.738755	0.824068	0.790833	1.12725	1.24283	1.27626	2.14	1.017	1.739	1.038	0.028		0.327	0.206297
W6UN59	307	N	FMRFamide-activated amiloride-sensitive sodium channel OS=Echinococcus granulosus OX=6210 GN=EGR_05521 PE=3 SV=1	EGR_05521	1	1.30901e-07	73.262	2	DTPTEIPGHDN(1)MSYAYSEYGCR	0.36299	3	1.01597		0.984026
W6UN68	283	N	Leucyl aminopeptidase OS=Echinococcus multilocularis OX=6211 GN=EmuJ_000989250 PE=4 SV=1	EmuJ_000989250	1	8.80781e-21	159.44	2	ETEFQAIIGCFN(1)DSR	-5.4545	3				0.74305	1.4577	0.799246				0.904634	1.02851	1.06685				0.821	1.417	0.749	1000	0.001
W6UN68	159	N	Leucyl aminopeptidase OS=Echinococcus multilocularis OX=6211 GN=EmuJ_000989250 PE=4 SV=1	EmuJ_000989250	1	0.000110774	164.31	2	YEQFALFN(1)ASR	-2.7549	6	0.0468514	0.0449042	0.0426264	1.94757	1.98467	1.93337				0.904634	1.02851	1.06685				2.153	1.93	1.812	1000	0.001
W6UNG8	117	N	Murinoglobulin-2 OS=Echinococcus granulosus OX=6210 GN=EGR_01964 PE=4 SV=1	EGR_01964	0.963944	0.0674932	50.116	2	IN(0.036)LN(0.964)VTYLYCPSN(1)TCK	13.119	1					1		0.041832	0.026266	0.023001	0.389848	2.28984	3.22921					0.437
W6UNG8	126	N	Murinoglobulin-2 OS=Echinococcus granulosus OX=6210 GN=EGR_01964 PE=4 SV=1	EGR_01964	0.999975	0.0674932	50.116	2	IN(0.036)LN(0.964)VTYLYCPSN(1)TCK	13.119	1					1		0.041832	0.026266	0.023001	0.389848	2.28984	3.22921					0.437
W6UNG9	82	N	G protein gamma domain-containing protein OS=Echinococcus granulosus OX=6210 GN=EGR_02529 PE=4 SV=1	EGR_02529	1	3.67915e-06	87.251	2	NYCFEHVDSDQLIN(1)ASK	-0.33846	1			1				1.5818	1.61341	1.65657	0.370113	0.386061	0.392046			0.604
W6UNH1	309	N	Macrophage-expressed gene 1 protein OS=Echinococcus granulosus OX=6210 GN=EGR_02534 PE=3 SV=1	EGR_02534	1	0.00318596	81.335	2	ASDMN(1)LTEWER	0.11284	2				0.926479	1.07352		0.864054	0.402254	0.407392	1.18229	1.58009	1.56392				0.784	0.679		1000	0.001
W6UNH1	155	N	Macrophage-expressed gene 1 protein OS=Echinococcus granulosus OX=6210 GN=EGR_02534 PE=3 SV=1	EGR_02534	1	5.80341e-09	95.001	2	SN(1)ITEAGGSNDGAGVSVTDLR	-3.0506	3				1.04495	1.02175	0.933298	0.864054	0.402254	0.407392	1.18229	1.58009	1.56392				0.884	0.647	0.597	1000	0.001
W6UNK1	478	N	Basement membrane-specific heparan sulfate proteoglycan core protein OS=Echinococcus granulosus OX=6210 GN=EGR_02234 PE=4 SV=1	EGR_02234	1	1.07201e-16	81.908	2	GN(1)VTILIDDMCKPGSMQCR	-0.26267	4	0.952438	1.03644	1.01112				0.984141	0.967866	1.04799				0.968	1.071	0.965				0.001	0.001
W6UNK1	314	N	Basement membrane-specific heparan sulfate proteoglycan core protein OS=Echinococcus granulosus OX=6210 GN=EGR_02234 PE=4 SV=1	EGR_02234	1	1.05469e-29	63.766	2	SDVSITIFDECERN(1)YTK	1.4825	2		0.893488	1.10651				0.984141	0.967866	1.04799					0.923	1.056				0.001	0.001
W6UNM6	233	N	Tetraspanin OS=Echinococcus granulosus OX=6210 GN=EgrG_000355900 PE=4 SV=1	EgrG_000355900	1	0.0425713	41.796	2	DPPHDQICN(1)K	-2.9055	1	1
W6UNQ4	1059	N	FRAS1-related extracellular matrix protein OS=Echinococcus granulosus OX=6210 GN=EGR_10148 PE=4 SV=1	EGR_10148	1	8.10478e-05	117.99	2	EDSFN(1)LTATDGR	2.1313	3	1.16946	1.17751	0.653022				1.50659	1.16435	1.30365		0.02541		0.776	1.011	0.501				0.001	0.001
W6UNQ4	708	N	FRAS1-related extracellular matrix protein OS=Echinococcus granulosus OX=6210 GN=EGR_10148 PE=4 SV=1	EGR_10148	0.847144	0.022093	46.447	2	FAFN(0.847)N(0.153)STQQR	0.27745	1			1				1.50659	1.16435	1.30365		0.02541				0.767
W6UNQ4	709	N	FRAS1-related extracellular matrix protein OS=Echinococcus granulosus OX=6210 GN=EGR_10148 PE=4 SV=1	EGR_10148	0.980011	0.011367	84.368	2	FAFN(0.02)N(0.98)STQQR	-1.4693	2	1.00666	0.993338					1.50659	1.16435	1.30365		0.02541		0.668	0.853					0.001	0.001
W6UNQ4	2252	N	FRAS1-related extracellular matrix protein OS=Echinococcus granulosus OX=6210 GN=EGR_10148 PE=4 SV=1	EGR_10148	1	3.01829e-08	106.35	3	FFHHEN(1)LTWLEAR	-0.56558	5	1.28527	1.24941	1.3085	0.156826			1.50659	1.16435	1.30365		0.02541		0.853	1.073	1.004				0.001	0.001
W6UNT3	1486	N	Hemicentin-1 OS=Echinococcus granulosus OX=6210 GN=EGR_02369 PE=4 SV=1	EGR_02369	1	0.0118874	60	2	ALFIAN(1)VTQASASR	-1.0667	1	1						1.82786	2.0777	1.8996	0.073826	0.056809	0.064204	0.547
W6UNT3	2337	N	Hemicentin-1 OS=Echinococcus granulosus OX=6210 GN=EGR_02369 PE=4 SV=1	EGR_02369	1	0.00045068	127.03	2	CIAHN(1)EAGN(1)ISK	2.6458	4	0.983236	0.986759	1.03001				1.82786	2.0777	1.8996	0.073826	0.056809	0.064204	0.538	0.475	0.542				0.001	0.001
W6UNT3	1895	N	Hemicentin-1 OS=Echinococcus granulosus OX=6210 GN=EGR_02369 PE=4 SV=1	EGR_02369	0.999748	1.34556e-39	124.62	2	SDAGTYQCN(1)ASNEIGWDTMK	-0.3284	8	0.115177	2.09209	1.63337		0.159365		1.82786	2.0777	1.8996	0.073826	0.056809	0.064204	0.063	1.007	0.86		2.805		4.36
W6UNY0	317	N	Carboxypeptidase D OS=Echinococcus granulosus OX=6210 GN=EGR_02374 PE=3 SV=1	EGR_02374	1	1.29214e-39	167.59	2	VMPLPGSITLAMN(1)ITDEK	0.45119	3	0.971021	0.997647	1.03133				1.64877	1.6442	0.652118	0.054914			0.589	0.607	1.582				0.001	0.001
W6UNY1	240	N	Neurexin-1-alpha OS=Echinococcus granulosus OX=6210 GN=EGR_01881 PE=4 SV=1	EGR_01881	1	4.09438e-06	64.56	3	GGDSHWLCPQN(1)LSCLDGLDGPK	-1.3097	3	1.1176	0.854476	1.02793
W6UNY3	982	N	Anion exchange protein OS=Echinococcus granulosus OX=6210 GN=EGR_10018 PE=3 SV=1	EGR_10018	1	0.00302384	69.201	3	SGGGGGYSSGN(1)ETSDSHR	-2.8568	4	1.13895	0.747582	1.11346				1.42109	1.14987	1.31808			0.110961	0.801	0.65	0.845				0.001	0.001
W6UNY3	481	N	Anion exchange protein OS=Echinococcus granulosus OX=6210 GN=EGR_10018 PE=3 SV=1	EGR_10018	1	6.87087e-106	228.73	2	TSN(1)FTDAELLEYAR	0.41015	9	1.63396	1.59482	1.42936	0.450977	0.456265	0.434628	1.42109	1.14987	1.31808			0.110961	1.15	1.387	1.084			3.917	3.245
W6UP10	302	N	Delta-like protein OS=Echinococcus granulosus OX=6210 GN=EGR_01507 PE=4 SV=1	EGR_01507	1	0.00276928	55.782	2	ALASGTN(1)SSTEVCLN(1)GGVCK	-4.1448	1				1
W6UP98	24	N	Putative neuropeptide Y receptor OS=Echinococcus granulosus OX=6210 GN=EGR_01547 PE=3 SV=1	EGR_01547	1	2.61142e-05	73.655	2	AYIDQCFSN(1)SSLK	1.3404	3	1.27816	0.93484	0.787002
W6UPG3	88	N	Innexin OS=Echinococcus granulosus OX=6210 GN=inx PE=3 SV=1	inx	1	4.88986e-05	48.892	2	AN(1)ETIPEDDTAWIELEK	-0.70074	2	0.931968	1.06803					0.993222	0.983199	1.02358				0.938	1.086					0.001	0.001
W6UPI2	57	N	Receptor protein-tyrosine kinase OS=Echinococcus granulosus OX=6210 GN=EGR_01967 PE=4 SV=1	EGR_01967	0.999788	0.0065322	63.908	2	VVCSQLPGN(1)YSVHCN(0.784)N(0.216)R	-2.3498	2	0.956281	1.04372					0.992181	0.973808	1.03401				0.964	1.072					0.001	0.001
W6UPL4	927	N	BAT2_N domain-containing protein OS=Echinococcus granulosus OX=6210 GN=EGR_02522 PE=4 SV=1	EGR_02522	0.999986	6.89892e-11	55.866	2	GGPSNTNVTSTTVATTTTSTGDSN(1)TSR	6.9368	1				1
W6UPL7	151	N	Septin-7 OS=Echinococcus granulosus OX=6210 GN=EGR_04927 PE=3 SV=1	EGR_04927	1	0.000446255	54.556	2	DASAAASVASHTFN(1)LTEQGVALR	6.6875	1	1						1.01125	0.97687	1.01188				0.989
W6UPQ0	333	N	Lupus La protein OS=Echinococcus granulosus OX=6210 GN=EGR_02207 PE=4 SV=1	EGR_02207	1	0.000709769	62.454	2	AFEGGIIVYN(1)DSQISAR	-0.0074365	2		0.994675	1.00532				0.267732	0.250692	0.270111	1.70226	1.77596	1.73324		3.968	3.722				0.001	0.001
W6UPR0	347	N	ADIPOR-like receptor OS=Echinococcus granulosus OX=6210 GN=EGR_01702 PE=3 SV=1	EGR_01702	1	1.18048e-12	105.94	3	GDCKPTPPIN(1)FTHT	0.75847	7	1.59619	1.34501	1.36604	0.531434	0.586694	0.574633
W6UPR3	489	N	mRNA turnover protein OS=Echinococcus granulosus OX=6210 GN=EGR_02212 PE=3 SV=1	EGR_02212	1	5.31218e-36	105.19	3	CSNCDPCIVEN(1)GHCDGN(1)GTR	-2.2813	3				0.935757	0.998689	1.06555	0.642611	0.522395	0.525279	1.275	1.44254	1.59217				0.734	0.692	0.669	1000	0.001
W6UPW0	723	N	Serine-type protease inhibitor OS=Echinococcus granulosus OX=6210 GN=EGR_01779 PE=4 SV=1	EGR_01779	1	1.82233e-07	116.13	2	YFFN(1)QTTGECEK	-0.16965	3	1.17626	0.981449	0.842288				1.15855	0.816812	1.02464				1.015	1.202	0.822				0.001	0.001
W6UPW5	2537	N	Protocadherin Fat OS=Echinococcus granulosus OX=6210 GN=EGR_01308 PE=4 SV=1	EGR_01308	1	1.85111e-05	46.528	3	LN(1)ATSGVVHWRPPLTSSAEAR	0.19971	3	1.00758	0.983446	1.00898				0.922851	1.09187	0.985274				1.092	0.901	1.024				0.001	0.001
W6UPY5	274	N	Ectonucleoside triphosphate diphosphohydrolase OS=Echinococcus granulosus OX=6210 GN=EGR_01343 PE=3 SV=1	EGR_01343	1	5.38653e-08	105.36	2	IWAEIIGN(1)QSAR	-1.716	9	0.310546	0.297875	0.280106	1.69783	1.70556	1.70809		0.989107	1.01089					0.301	0.277				0.001	0.001
W6UQA8	406	N	Protocadherin-11 X-linked OS=Echinococcus granulosus OX=6210 GN=EGR_01505 PE=4 SV=1	EGR_01505	1	9.49996e-30	163.09	2	HGEAGVITEN(1)SSVPVR	-4.5891	5	1.46582	1.31643	1.50152	0.352486		0.363744
W6UQK6	85	N	Aldose 1-epimerase OS=Echinococcus granulosus OX=6210 GN=EGR_01570 PE=4 SV=1	EGR_01570	0.999981	0.000349353	70.195	2	AILNILN(1)STILLSR	-4.1677	1	1						0.085835		0.092458	1.59872	2.09702	1.12597	11.65
W6UQP1	204	N	DUF5727 domain-containing protein OS=Echinococcus granulosus OX=6210 GN=EgrG_000131350 PE=4 SV=1	EgrG_000131350	1	7.28185e-60	224.13	2	N(1)HTQILNLEMR	-0.47447	17	1.0121	1.07604	1.1093	0.955458	0.878891	0.968209			0.59073	1.02686	1.03856	1.34384			1.878	0.93	0.846	0.72	0.443
W6UQS4	156	N	Cutaneous T-cell lymphoma-associated antigen OS=Echinococcus granulosus OX=6210 GN=EGR_09350 PE=4 SV=1	EGR_09350	1	0.00543662	80.379	2	VDTPSTQQN(1)ITPPPSEK	-3.5299	3					0.932416	1.06758	0.46215	0.468479	0.473561	1.62782	1.4467	1.52128					0.645	0.702	1000	0.001
W6UQS9	334	N	Thioredoxin domain-containing protein OS=Echinococcus granulosus OX=6210 GN=EGR_01178 PE=4 SV=1	EGR_01178	1	4.87321e-14	136.06	2	SYN(1)DSWTSCGLDK	-3.1587	5	1.77575	1.35079	1.12365		0.40368	0.346133	1.03899	0.966809	0.9942				1.709	1.397	1.13				0.001	0.001
W6UQY1	129	N	Cathepsin L-like proteinase OS=Echinococcus granulosus OX=6210 GN=EGR_02195 PE=3 SV=1	EGR_02195	1	1.20658e-61	209.7	3	KIELDNYDLDSYFEGN(1)K	-2.5753	24	1.09123	1.12458	1.06163	0.888127	0.905056	0.929379	1.2042	0.995521	1.24152		0.558756		0.906	1.13	0.855		1.62		1.681
W6UR03	624	N	Netrin-A OS=Echinococcus granulosus OX=6210 GN=EGR_01930 PE=4 SV=1	EGR_01930	1	0.0641115	57.042	3	TGQCHCKPGVTGQTCN(1)R	12.045	1			1				1.01186	0.932953	1.05519						0.948
W6UR06	147	N	Expressed conserved protein OS=Echinococcus granulosus OX=6210 GN=EGR_09291 PE=4 SV=1	EGR_09291	0.999997	7.83369e-254	236.75	3	MNTEEFN(1)EN(1)ATTVFDDKDSTGESAYPESK	1.3049	21				0.969919	0.98763	1.04245	0.144536	0.120702	0.105043	2.34942	1.82609	1.45421				0.413	0.541	0.717	1000	0.001
W6UR06	418	N	Expressed conserved protein OS=Echinococcus granulosus OX=6210 GN=EGR_09291 PE=4 SV=1	EGR_09291	1	3.94146e-12	168.05	2	VATVKTYAATAN(1)K	3.9414	3	1.03368	0.941823	1.02449				0.144536	0.120702	0.105043	2.34942	1.82609	1.45421	7.152	7.803	9.753				0.001	0.001
W6UR23	206	N	Beta-1,3-galactosyl-O-glycosyl-glycoprotein beta-1,6-N-acetylglucosaminyltransferase OS=Echinococcus granulosus OX=6210 GN=EGR_09267 PE=4 SV=1	EGR_09267	1	3.41306e-21	202.72	2	ALN(1)GSNLVEAAPIK	-0.40852	4	1.10046	1.06236	1.01707	0.820113			1.70948	1.35643	1.80568	0.252298	0.424242	0.451874	0.644	0.783	0.563	3.251			4.901
W6UR23	392	N	Beta-1,3-galactosyl-O-glycosyl-glycoprotein beta-1,6-N-acetylglucosaminyltransferase OS=Echinococcus granulosus OX=6210 GN=EGR_09267 PE=4 SV=1	EGR_09267	1	0.000134995	162.59	2	DSFDTSIYAN(1)R	2.5983	4	1.29216	1.0354	0.919444			0.752992	1.70948	1.35643	1.80568	0.252298	0.424242	0.451874	0.756	0.763	0.509			1.666	2.464
W6UR97	174	N	Multiple inositol polyphosphate phosphatase OS=Echinococcus granulosus OX=6210 GN=EGR_04276 PE=4 SV=1	EGR_04276	1	0.00236091	50.314	2	AFLSTYTDDN(1)VTITEDFR	1.8411	1						1	0.897925	1.02599	1.07608
W6UR97	469	N	Multiple inositol polyphosphate phosphatase OS=Echinococcus granulosus OX=6210 GN=EGR_04276 PE=4 SV=1	EGR_04276	1	1.665e-48	180.49	2	LPQVLAHFESCLPSAYN(1)K	-1.0072	14	1.0915	1.04167	1.34098	0.838914	0.83935	0.847583	0.897925	1.02599	1.07608				1.216	1.015	1.246				0.001	0.001
W6URC2	978	N	Septin-5 OS=Echinococcus granulosus OX=6210 GN=EGR_01732 PE=3 SV=1	EGR_01732	1	7.21792e-100	132.61	4	FN(1)DFTHDPLSHCN(1)CTPPYTAQYAISAR	0.7055	8	0.443566	0.42705	0.371593	1.3735	1.63583	1.74845	0.761627	0.74399	0.568825	1.12974	1.31312	1.4827	0.582	0.574	0.653	1.216	1.246	1.179	2.013	8.98737e-05
W6URC2	689	N	Septin-5 OS=Echinococcus granulosus OX=6210 GN=EGR_01732 PE=3 SV=1	EGR_01732	0.978083	6.63954e-13	96.313	2	GIQDAWN(0.022)N(0.978)ITIN(0.732)N(0.268)SK	4.7787	4				0.39405	1.46271	1.14324	0.761627	0.74399	0.568825	1.12974	1.31312	1.4827				0.349	1.114	0.771	1000	0.001
W6URC2	693	N	Septin-5 OS=Echinococcus granulosus OX=6210 GN=EGR_01732 PE=3 SV=1	EGR_01732	0.916005	6.63954e-13	96.313	2	GIQDAWN(0.284)N(0.716)ITIN(0.916)N(0.084)SK	4.9347	2				0.942224	1.05778		0.761627	0.74399	0.568825	1.12974	1.31312	1.4827				0.834	0.806		1000	0.001
W6URC2	849	N	Septin-5 OS=Echinococcus granulosus OX=6210 GN=EGR_01732 PE=3 SV=1	EGR_01732	1	7.18197e-05	83.775	2	HGLN(1)STVLGAFR	-2.712	3				1.00895	1.00447	0.986579	0.761627	0.74399	0.568825	1.12974	1.31312	1.4827				0.893	0.765	0.665	1000	0.001
W6URC7	871	N	SH2 domain-containing adapter protein F OS=Echinococcus granulosus OX=6210 GN=EGR_01737 PE=4 SV=1	EGR_01737	1	0.0289451	43.613	3	N(1)SSTDTVIN(1)RETMPSPFR	3.7664	1						1
W6URD5	46	N	Ephrin RBD domain-containing protein OS=Echinococcus granulosus OX=6210 GN=EGR_01747 PE=4 SV=1	EGR_01747	0.999628	0.0480802	47.561	3	MHLVYWN(1)TSNPLFR	-2.6071	1		1
W6URJ4	143	N	Major facilitator superfamily domain-containing protein 6 OS=Echinococcus granulosus OX=6210 GN=EGR_09158 PE=3 SV=1	EGR_09158	1	0.0434313	60.547	2	N(1)SSDHPFDIR	-0.25423	3	1.01729	0.937725	1.04498				0.997996	0.989239	1.01276				1.019	0.948	1.032				0.001	0.001
W6URN2	870	N	Neurogenic locus Notch protein OS=Echinococcus granulosus OX=6210 GN=EGR_00934 PE=4 SV=1	EGR_00934	1	2.40689e-15	108.24	2	CDPGYELSLN(1)DSHK	-2.593	2		1.1317	0.868296				1.00199	1.03138	0.966633					1.097	0.898				0.001	0.001
W6URV7	264	N	Expressed protein OS=Echinococcus granulosus OX=6210 GN=EgrG_000847200 PE=4 SV=1	EgrG_000847200	1	3.71928e-05	56.938	2	LLQTPGDSAN(1)STYER	-4.2229	2	1.03969		0.960309
W6URZ0	18	N	Mesoderm induction early response protein OS=Echinococcus granulosus OX=6210 GN=EGR_08942 PE=4 SV=1	EGR_08942	1	0.00214502	129.28	2	N(1)ETHVWEFK	0.1496	3	1.0384	0.965276	0.996326							0.967179	1.03508	0.997738
W6US21	351	N	Glutamate receptor delta-2 subunit OS=Echinococcus granulosus OX=6210 GN=EGR_01528 PE=4 SV=1	EGR_01528	1	0.0207853	79.809	2	AYIDIVCN(1)K	-3.7418	6	1.66939	1.59911	1.47286	0.410829	0.446485	0.401328	1.02382	1.01276	0.963417				1.631	1.579	1.529				0.001	0.001
W6US21	369	N	Glutamate receptor delta-2 subunit OS=Echinococcus granulosus OX=6210 GN=EGR_01528 PE=4 SV=1	EGR_01528	1	2.16802e-22	152.23	2	GTTGDFN(1)MTNLNSPR	-1.5969	4	0.846613	1.00704	1.14635				1.02382	1.01276	0.963417				0.827	0.994	1.19				0.001	0.001
W6US57	181	N	EGF-like domain-containing protein OS=Echinococcus granulosus OX=6210 GN=EGR_03877 PE=4 SV=1	EGR_03877	1	3.88461e-51	139.94	2	ICNPGYIKDN(1)ETGACIYDR	-1.0398	8	1.24174	1.21342	1.34358		0.590535	0.610732
W6US87	219	N	Neutral and basic amino acid transport protein rBAT OS=Echinococcus granulosus OX=6210 GN=EGR_01261 PE=4 SV=1	EGR_01261	1	0.000352151	71.066	2	AGN(1)DSAELVGGK	-0.63565	1			1				0.528737	0.529667	0.508998	1.46335	1.57456	1.39468			1.965
W6US87	300	N	Neutral and basic amino acid transport protein rBAT OS=Echinococcus granulosus OX=6210 GN=EGR_01261 PE=4 SV=1	EGR_01261	1	4.19909e-43	189.56	2	LYTN(1)GTVSVVQELR	0.082307	21	1.05621	1.22864	1.01217	0.942255	0.840146	0.920565	0.528737	0.529667	0.508998	1.46335	1.57456	1.39468	1.998	2.32	1.989	0.644	0.534	0.66	0.291	0.000123863
W6USA6	46	N	Integrin beta OS=Echinococcus granulosus OX=6210 GN=EGR_03922 PE=3 SV=1	EGR_03922	1	6.99357e-10	89.923	2	IESQN(1)STIVDAGVQGGDAQLMPPR	-0.89547	8			1.50469	0.984822		0.510492	0.672848	0.675122	0.69418	1.37696	1.33668	1.24421			2.168	0.715		0.41	0.259
W6USA6	660	N	Integrin beta OS=Echinococcus granulosus OX=6210 GN=EGR_03922 PE=3 SV=1	EGR_03922	1	0	300.07	3	RPPTAPPVTVSPETVAACHAVCN(1)TTVIDTTK	-0.7016	16	0.573473	0.576662	0.605162	1.45206	1.39047	1.40218	0.672848	0.675122	0.69418	1.37696	1.33668	1.24421	0.852	0.854	0.872	1.055	1.04	1.127	1.25	0.000997595
W6USA6	264	N	Integrin beta OS=Echinococcus granulosus OX=6210 GN=EGR_03922 PE=3 SV=1	EGR_03922	1	1.13836e-15	204.34	2	TCQLTYELDRFN(1)K	-0.90104	12	0.45775	0.51385	0.516096	1.52802	1.47218	1.5121	0.672848	0.675122	0.69418	1.37696	1.33668	1.24421	0.68	0.761	0.743	1.11	1.101	1.215	1.569	0.000639377
W6USC3	124	N	Tetraspanin OS=Echinococcus granulosus OX=6210 GN=EGR_00712 PE=3 SV=1	EGR_00712	0.757646	5.88602e-25	100.07	2	YFLSAIQEIESN(0.912)N(0.758)N(0.33)TELLR	2.1066	1					1					1.03898	1.02503	0.935987					0.976
W6USD5	422	N	Beta-hexosaminidase OS=Echinococcus granulosus OX=6210 GN=EGR_00505 PE=3 SV=1	EGR_00505	0.988894	4.06011e-13	162.21	2	YQCDPASFTN(0.989)N(0.011)TK	0.55388	4		2.43812		0.576716	0.34322	0.641939	1.29696	1.25992	1.3901	0.658409	0.71221	0.682397		1.935		0.876	0.482	0.941	0.396
W6USK4	164	N	Platelet glycoprotein OS=Echinococcus granulosus OX=6210 GN=EGR_00802 PE=3 SV=1	EGR_00802	1	1.30095e-05	170.85	2	LFYHSQLFLN(1)K	0.77641	13	1.74866	1.44544	1.22433	0.57316	0.436101	0.572309	0.470433	0.620182	0.845128	1.53155	1.3867	1.14601	3.717	2.331	1.449	0.374	0.314	0.499	0.158	0.00414926
W6USK4	199	N	Platelet glycoprotein OS=Echinococcus granulosus OX=6210 GN=EGR_00802 PE=3 SV=1	EGR_00802	1	1.48032e-17	94.119	2	N(1)DSAGPTFEVEDGVQN(1)TTK	-0.08563	4	0.863374	0.9225		1.13001		1.08412	0.470433	0.620182	0.845128	1.53155	1.3867	1.14601	1.835	1.487		0.738		0.946	0.507	0.0525287
W6USK4	214	N	Platelet glycoprotein OS=Echinococcus granulosus OX=6210 GN=EGR_00802 PE=3 SV=1	EGR_00802	1	1.48032e-17	94.119	2	N(1)DSAGPTFEVEDGVQN(1)TTK	-0.08563	4	0.863374	0.9225		1.13001		1.08412	0.470433	0.620182	0.845128	1.53155	1.3867	1.14601	1.835	1.487		0.738		0.946	0.507	0.0525287
W6USN7	193	N	Suppressor of G2 allele of SKP1 OS=Echinococcus granulosus OX=6210 GN=EGR_00852 PE=4 SV=1	EGR_00852	0.998473	0.00354663	40.53	2	SFTESN(0.998)GTVLSTN(0.002)WDEVGK	1.0595	1					1		0.478939	0.475694	0.517085	1.54477	1.52283	1.46069					0.657
W6USS7	313	N	FAS1 domain-containing protein OS=Echinococcus granulosus OX=6210 GN=EGR_00897 PE=4 SV=1	EGR_00897	1	0.0228143	47.361	2	TYQDLLDN(1)ETLMIK	-1.2351	2				0.855528		1.14447	0.565358	0.899201	0.575995	1.34544	1.39311	1.22089				0.636		0.937	1000	0.001
W6UST2	84	N	Protocadherin gamma-A1 OS=Echinococcus granulosus OX=6210 GN=EGR_01349 PE=4 SV=1	EGR_01349	1	0.00109252	71.219	2	QQSLN(1)FSQLCGGGGGCK	1.3069	1		1
W6USU0	403	N	Alpha-adducin OS=Echinococcus granulosus OX=6210 GN=EGR_01364 PE=3 SV=1	EGR_01364	0.914232	0.000218921	43.727	3	HN(0.914)ASAN(0.086)GTDAGYLSDSSLAAHTASAR	-5.7236	2		0.916027	1.08397				1.46392	1.43957	1.4521	0.548568	0.623288	0.472549		0.636	0.746				0.001	0.001
W6USU0	407	N	Alpha-adducin OS=Echinococcus granulosus OX=6210 GN=EGR_01364 PE=3 SV=1	EGR_01364	0.999998	4.34984e-08	80.389	3	HNASAN(1)GTDAGYLSDSSLAAHTASAR	-0.6189	7	2.04001	0.782393		0.590054	0.587538		1.46392	1.43957	1.4521	0.548568	0.623288	0.472549	1.394	0.543		1.076	0.943		1.042	0.78733
W6UT02	594	N	Plexin-A4 OS=Echinococcus granulosus OX=6210 GN=EGR_00044 PE=4 SV=1	EGR_00044	1	5.13439e-07	89.359	2	FSCSEN(1)CTGQWTTGVYN(1)R	-0.34686	2	0.998278	1.00172
W6UT02	605	N	Plexin-A4 OS=Echinococcus granulosus OX=6210 GN=EGR_00044 PE=4 SV=1	EGR_00044	1	5.13439e-07	89.359	2	FSCSEN(1)CTGQWTTGVYN(1)R	-0.34686	2	0.998278	1.00172
W6UT86	66	N	Choline O-acetyltransferase OS=Echinococcus granulosus OX=6210 GN=EGR_03641 PE=3 SV=1	EGR_03641	1	3.56675e-50	151.18	2	REDLIAN(1)FSQTAQLHN(1)YTGK	0.24497	9	1.01082	1.04516	0.944017				1.25862	1.58317	1.22513	0.80782	0.567733	0.557517	0.803	0.66	0.771				0.001	0.001
W6UT86	75	N	Choline O-acetyltransferase OS=Echinococcus granulosus OX=6210 GN=EGR_03641 PE=3 SV=1	EGR_03641	1	3.56675e-50	151.18	2	REDLIAN(1)FSQTAQLHN(1)YTGK	0.24497	9	1.01082	1.04516	0.944017				1.25862	1.58317	1.22513	0.80782	0.567733	0.557517	0.803	0.66	0.771				0.001	0.001
W6UTA2	20	N	Tetraspanin OS=Echinococcus multilocularis OX=6211 GN=EmuJ_000354700 PE=4 SV=1	EmuJ_000354700	1	2.6404e-07	63.79	2	SLPLQCCN(1)MTTVSCDSK	14.524	4	0.987854	1.11143	0.900717
W6UTC5	1565	N	Collagen alpha-1(IV) chain OS=Echinococcus granulosus OX=6210 GN=EGR_08510 PE=4 SV=1	EGR_08510	0.999992	3.39148e-37	117.77	3	GPPGPVGLPGPTN(1)YTNVLFAR	-3.2071	11	1.19312	1.08232	1.03446	0.823688	0.926693	0.939719	0.738293	0.757149	0.74903	1.24399	1.27418	1.23736	1.616	1.429	1.381	0.662	0.727	0.759	0.485	0.000320242
W6UTC5	2360	N	Collagen alpha-1(IV) chain OS=Echinococcus granulosus OX=6210 GN=EGR_08510 PE=4 SV=1	EGR_08510	1	5.57841e-216	217.16	2	PGPLGDAGDPGN(1)CTVLVQR	-0.45853	18	1.11167	1.23888	1.15637	0.82484	0.859091	0.809154	0.738293	0.757149	0.74903	1.24399	1.27418	1.23736	1.506	1.636	1.544	0.663	0.674	0.654	0.425	5.10874e-06
W6UTI4	833	N	Putative tRNA (cytidine(32)/guanosine(34)-2'-O)-methyltransferase OS=Echinococcus granulosus OX=6210 GN=EGR_01084 PE=3 SV=1	EGR_01084	1	0.00667172	111.39	2	REFN(1)ISAR	-3.1308	1			1				1.02911	1.35458	0.957284		0.659022				1.045
W6UTN1	45	N	Expressed protein OS=Echinococcus multilocularis OX=6211 GN=EmuJ_000740700 PE=4 SV=1	EmuJ_000740700	1	3.79122e-29	130.71	2	LSMVTIGTTTN(1)TTTDPAK	-0.025802	22	0.0518183	2.8171	0.0438421	1.00909	1.04981	1.02834	1.42217	1.39703	1.37405	0.613258	0.603725	0.589774	0.036	2.016	0.032	1.645	1.739	1.744	2.461	0.133627
W6UTP9	198	N	Anosmin-1 OS=Echinococcus granulosus OX=6210 GN=EGR_00613 PE=4 SV=1	EGR_00613	1	0.00086613	80.379	3	EKPGTIQISWGGTYAN(1)FSR	-1.3893	3	1.14016	1.02632	0.833516
W6UTP9	716	N	Anosmin-1 OS=Echinococcus granulosus OX=6210 GN=EGR_00613 PE=4 SV=1	EGR_00613	1	3.69774e-12	171.09	2	VLDKN(1)QTSLILPR	-1.5361	5	0.995178	0.976352	1.02847
W6UTY5	191	N	Protein jagged 2 OS=Echinococcus multilocularis OX=6211 GN=EmuJ_000392700 PE=4 SV=1	EmuJ_000392700	1	8.80781e-21	105.08	3	DYCLN(1)HTCAEFAECK	-1.385	7	0.655645	0.577771		1.17104	1.20598	1.38956
W6UTY5	277	N	Protein jagged 2 OS=Echinococcus multilocularis OX=6211 GN=EmuJ_000392700 PE=4 SV=1	EmuJ_000392700	1	1.37753e-07	169.81	2	RPSCLVALETN(1)R	-2.5922	6	0.802157	0.663171	0.701329	1.38509	1.23003	1.21822
W6UU32	174	N	Delta-like protein OS=Echinococcus granulosus OX=6210 GN=EGR_03160 PE=4 SV=1	EGR_03160	0.821644	0.000358158	90.689	2	N(0.178)TN(0.822)ITSQPFHCICPR	3.6385	3	1.00205	1.04769	0.950253
W6UU63	1187	N	Collagen alpha-1(XXVII) chain OS=Echinococcus granulosus OX=6210 GN=EGR_03185 PE=4 SV=1	EGR_03185	0.999687	2.90885e-19	114.93	2	FSVTSNTCQN(1)N(1)SGLPK	-2.3942	3				1.1731	0.528907	1.29799	1.50141	1.49646	1.45684	0.517268	0.498673	0.529358				2.268	1.061	2.452	1000	0.001
W6UUH7	218	N	Expressed conserved protein OS=Echinococcus multilocularis OX=6211 PE=4 SV=1	--	0.986709	9.45985e-13	56.436	2	DDVPAAVPEN(0.013)SAATSGDKPPAN(0.987)GTDTK	-8.4014	7				0.824045	0.870635	1.30532	0.323447	0.307322	0.30866	1.71326	1.66025	1.68705				0.481	0.524	0.774	1000	0.001
W6UUH7	94	N	Expressed conserved protein OS=Echinococcus multilocularis OX=6211 PE=4 SV=1	--	1	0.00308342	72.922	2	VDHN(1)GTEGTYK	2.3193	2					1		0.323447	0.307322	0.30866	1.71326	1.66025	1.68705					0.602
W6UUK6	513	N	RNA-splicing ligase RtcB homolog OS=Echinococcus granulosus OX=6210 GN=EGR_00905 PE=3 SV=1	EGR_00905	0.999918	0.0735546	40.861	2	NVTDVVN(1)TCQEAGISSK	8.7732	1						1	1.083	1.09337	1.10294	0.89842	0.92344	0.898824						1.113
W6UUN0	123	N	Neurexin-4 OS=Echinococcus granulosus OX=6210 GN=EGR_03103 PE=3 SV=1	EGR_03103	1	2.91827e-05	123.42	2	LVN(1)FSQPIVAR	-0.81311	3	1.20331	0.987533	0.809157
W6UUN0	555	N	Neurexin-4 OS=Echinococcus granulosus OX=6210 GN=EGR_03103 PE=3 SV=1	EGR_03103	1	2.80297e-13	115.05	2	SNEIVN(1)GSCLITDR	-2.2237	4		0.948122		0.999108	1.06334	0.989434
W6UUT5	180	N	Glypican-4 OS=Echinococcus granulosus OX=6210 GN=EGR_00317 PE=3 SV=1	EGR_00317	1	0.0166213	55.604	2	FPSIITN(1)MTMEAFPPIR	-5.7867	1					1		0.377169	0.376267	0.353697	1.47802	1.77852	1.63632					0.562
W6UUT5	152	N	Glypican-4 OS=Echinococcus granulosus OX=6210 GN=EGR_00317 PE=3 SV=1	EGR_00317	0.974738	3.63192e-20	95.656	2	ITQILLN(0.024)TN(0.975)STDN(0.002)YTK	-1.1194	6	1.74408	0.950098	0.69141		0.758582	0.855828	0.377169	0.376267	0.353697	1.47802	1.77852	1.63632	4.624	2.525	1.955		0.427	0.523	0.157	0.0131006
W6UUT5	156	N	Glypican-4 OS=Echinococcus granulosus OX=6210 GN=EGR_00317 PE=3 SV=1	EGR_00317	0.99605	0.0112524	65.173	2	ITQILLN(0.048)TN(0.956)STDN(0.996)YTK	-5.1723	2	1.07547		0.924533				0.377169	0.376267	0.353697	1.47802	1.77852	1.63632	2.851		2.614				0.001	0.001
W6UUT5	309	N	Glypican-4 OS=Echinococcus granulosus OX=6210 GN=EGR_00317 PE=3 SV=1	EGR_00317	1	1.96975e-158	90.821	3	SVYSLHEQEILGN(1)CSSSFSQGEN(1)VTSASAGDSGR	-2.2192	3				0.283569	2.46653	0.249903	0.377169	0.376267	0.353697	1.47802	1.77852	1.63632				0.192	1.387	0.153	1000	0.001
W6UUT5	319	N	Glypican-4 OS=Echinococcus granulosus OX=6210 GN=EGR_00317 PE=3 SV=1	EGR_00317	1	1.96975e-158	90.821	3	SVYSLHEQEILGN(1)CSSSFSQGEN(1)VTSASAGDSGR	-2.2192	3				0.283569	2.46653	0.249903	0.377169	0.376267	0.353697	1.47802	1.77852	1.63632				0.192	1.387	0.153	1000	0.001
W6UUW6	1063	N	alpha-1,2-Mannosidase OS=Echinococcus granulosus OX=6210 GN=EGR_00357 PE=3 SV=1	EGR_00357	0.999984	0.000516086	65.173	3	DN(1)ASTPPNYVPPDMHR	-3.338	3	0.728651			1.27135			1.15288	1.34219	1.19606	0.747897	0.731368	0.829606	0.632			1.7			2.69
W6UV63	5100	N	Collagen alpha-3(VI) chain OS=Echinococcus granulosus OX=6210 GN=EGR_02725 PE=4 SV=1	EGR_02725	0.999949	2.19132e-14	103.69	3	LVVHVIPVFN(1)SSNPNK	-0.59965	3				1.01327	0.693359	1.29337
W6UVE8	345	N	Voltage-dependent calcium channel subunit alpha-2/delta-3 OS=Echinococcus granulosus OX=6210 GN=EGR_00561 PE=4 SV=1	EGR_00561	1	1.02976e-25	97.084	2	MYN(1)GSTFGVQEMTDTYAR	0.79444	3				0.828032	1.07606	1.09591
W6UVS5	270	N	UDP-glucuronate decarboxylase OS=Echinococcus granulosus OX=6210 GN=EGR_02619 PE=3 SV=1	EGR_02619	0.833977	0.0274139	48.892	2	LMN(0.122)SN(0.834)VTDPVN(0.043)LGN(0.001)PHEFR	-3.8047	1		1
W6UVT6	466	N	Coatomer subunit epsilon OS=Echinococcus granulosus OX=6210 GN=EGR_02639 PE=3 SV=1	EGR_02639	1	8.10981e-21	192.14	2	YPYHN(1)LTFSYESR	-0.71364	22	0.834023	0.858494	0.844973	1.08445	1.14189	1.23617	0.90591	1.02415	1.05174	1.02565	0.986912	1.00564	0.921	0.838	0.803	1.057	1.157	1.229	1.344	0.00776624
W6UVV4	237	N	Lysosomal acid phosphatase OS=Echinococcus granulosus OX=6210 GN=EGR_02669 PE=4 SV=1	EGR_02669	1	0.00142768	162.59	2	N(1)VTLMDVWR	-2.8245	5	1.07735	0.937266	0.908601	0.793801		1.28298	1.0022	0.991824	1.00598				1.075	0.945	0.903				0.001	0.001
W6UW38	201	N	Putative polypeptide N-acetylgalactosaminyltransferase-like protein OS=Echinococcus granulosus OX=6210 GN=EGR_00100 PE=4 SV=1	EGR_00100	1	0.0320051	42.061	2	PSPVIAGSVIAVN(1)R	-2.912	1			1
W6UWA0	899	N	Protein ARV OS=Echinococcus granulosus OX=6210 GN=EGR_00180 PE=3 SV=1	EGR_00180	0.999995	0.000203273	63.79	2	N(1)ASAGEITNYLADEMR	4.4202	3	1.103	0.897004					1.37089	1.61078	1.43053	0.56681	0.574525	0.446462	0.805	0.557					0.001	0.001
W6UWA0	1500	N	Protein ARV OS=Echinococcus granulosus OX=6210 GN=EGR_00180 PE=3 SV=1	EGR_00180	0.969598	5.94405e-14	77.347	3	N(0.01)PN(0.01)N(0.97)ETIN(0.01)IFSLASGHLYER	-1.9085	2	1.18536	0.81464					1.37089	1.61078	1.43053	0.56681	0.574525	0.446462	0.865	0.506					0.001	0.001
W6UWA0	171	N	Protein ARV OS=Echinococcus granulosus OX=6210 GN=EGR_00180 PE=3 SV=1	EGR_00180	1	4.44444e-08	88.734	2	TN(1)GSSDLFSSSEK	0.13217	3	1.08915	1.13547	0.77538				1.37089	1.61078	1.43053	0.56681	0.574525	0.446462	0.794	0.705	0.542				0.001	0.001
W6UWF8	1347	N	Protein FAM98A OS=Echinococcus granulosus OX=6210 GN=EgrG_000433700 PE=3 SV=1	EgrG_000433700	0.999961	1.19398e-08	129.69	2	FSLLQLN(1)SSENIK	0.093015	3				0.998538	1.00768	0.993782	1.09586	1.17192	1.21581	0.842402	0.812249	0.861764				1.185	1.241	1.153	1000	0.001
W6UWH5	1594	N	Non-specific serine/threonine protein kinase OS=Echinococcus granulosus OX=6210 GN=EGR_00240 PE=3 SV=1	EGR_00240	1	2.04805e-05	73.262	3	RPNLSTDGQSISQDTHAN(1)FTR	4.1557	2	1.04803		0.95197				0.939519	1.02441	1.03607				1.115		0.919				0.001	0.001
W6UWK5	938	N	Integrin alpha ina-1 OS=Echinococcus granulosus OX=6210 GN=EGR_00285 PE=3 SV=1	EGR_00285	1	0.00568982	57.003	2	TDLPTASN(1)TTIVCDSR	0.87103	1					1		0.979132	0.814777	0.97158	1.34737	0.957727	0.929409					1.044
W6UWP0	1006	N	Beta-coat protein OS=Echinococcus granulosus OX=6210 GN=EGR_00330 PE=4 SV=1	EGR_00330	1	0.0015255	44.853	2	ASASASSGSAASSTESGN(1)GSLVK	3.787	1	1						1.58926	1.73	1.56127	0.38732	0.34978	0.382377	0.629
W6UWR2	158	N	60S ribosomal protein L19 OS=Echinococcus granulosus OX=6210 GN=EgrG_000772200 PE=4 SV=1	EgrG_000772200	1	8.3305e-11	80.623	2	LVESYISN(1)QSN(1)ESTLGR	-2.6865	3				0.958376	1.09126	0.950368				1.00631	0.989964	1.00373				0.952	1.102	0.947	1000	0.001
W6UWR2	161	N	60S ribosomal protein L19 OS=Echinococcus granulosus OX=6210 GN=EgrG_000772200 PE=4 SV=1	EgrG_000772200	1	8.3305e-11	80.623	2	LVESYISN(1)QSN(1)ESTLGR	-2.6865	6				0.964622	1.00391	1.03147				1.00631	0.989964	1.00373				0.959	1.014	1.028	1000	0.001
W6UX03	710	N	Bravo_FIGEY domain-containing protein OS=Echinococcus granulosus OX=6210 GN=EGR_07135 PE=4 SV=1	EGR_07135	1	0.0135954	64.906	2	GAN(1)FSLEFSPIR	-4.6947	2		0.0746781	1.92532				1.33981	1.33834	1.39757	0.624368	0.634485	0.665426		0.056	1.378				0.001	0.001
W6UX03	700	N	Bravo_FIGEY domain-containing protein OS=Echinococcus granulosus OX=6210 GN=EGR_07135 PE=4 SV=1	EGR_07135	1	0.0147078	90.308	2	IYFN(1)YTFDR	-4.235	3	1.03465	0.99027	0.975076				1.33981	1.33834	1.39757	0.624368	0.634485	0.665426	0.772	0.74	0.698				0.001	0.001
W6UX38	97	N	Peptidase inhibitor R3HDML OS=Echinococcus granulosus OX=6210 GN=EGR_07099 PE=4 SV=1	EGR_07099	1	0.000316673	61.042	2	CIYEHPN(1)STQYPEYR	2.9713	2	1.14718	0.852821
W6UX93	227	N	Metalloendopeptidase OS=Echinococcus granulosus OX=6210 GN=EGR_01961 PE=4 SV=1	EGR_01961	1	6.43466e-14	121.71	3	HWEN(1)HTCLSFVER	-0.9721	4	1.23272	1.29595	1.28222		0.189109
W6UXH5	94	N	Pro-neuregulin-2, membrane-bound isoform OS=Echinococcus granulosus OX=6210 GN=EGR_06889 PE=4 SV=1	EGR_06889	1	0.0198345	58.687	2	FFIPSN(1)K	-2.6063	1				1			0.961662	1.04656	0.991782
W6UY26	510	N	Alpha-actinin, sarcomeric OS=Echinococcus granulosus OX=6210 GN=EGR_01584 PE=3 SV=1	EGR_01584	1	0.0140271	50.116	2	HQN(1)LSDAQSVLEK	-1.8169	1			1				1.29108	1.30697	1.30689	0.689334	0.708408	0.697325			0.765
W6UY59	2335	N	Filamin-A OS=Echinococcus granulosus OX=6210 GN=EGR_01619 PE=3 SV=1	EGR_01619	1	0.000582495	61.194	2	QAFEATQVGN(1)ECALTIR	8.9699	3	1.20867	0.897537	0.893797				1.53019	1.58596	1.59176	0.432933	0.425512	0.433641	0.79	0.566	0.562				0.001	0.001
W6UY90	7	N	Crumbs protein OS=Echinococcus granulosus OX=6210 GN=EGR_06623 PE=4 SV=1	EGR_06623	1	1.48401e-82	152.59	3	EQN(1)ESALAPHTSTEN(1)TTLFEDEIK	-2.4001	6	1.55386	1.64814	1.26015	0.268892	0.268952		1.07016	1.0104	0.96861	1.0216	1.01547	0.913766	1.452	1.631	1.301	0.263	0.265		0.181	0.000263405
W6UY90	19	N	Crumbs protein OS=Echinococcus granulosus OX=6210 GN=EGR_06623 PE=4 SV=1	EGR_06623	1	1.48401e-82	152.59	3	EQN(1)ESALAPHTSTEN(1)TTLFEDEIK	-2.4001	6	1.55386	1.64814	1.26015	0.268892	0.268952		1.07016	1.0104	0.96861	1.0216	1.01547	0.913766	1.452	1.631	1.301	0.263	0.265		0.181	0.000263405
W6UYG0	161	N	Putative G-protein coupled receptor OS=Echinococcus granulosus OX=6210 GN=EGR_01295 PE=4 SV=1	EGR_01295	0.999981	0.000212214	69.369	2	SNDIYANIYCAQCHN(1)VSSTK	-3.2915	3	1.04614	1.01074	0.943122				1.05209	1.08294	0.864969				0.994	0.933	1.09				0.001	0.001
W6UYJ6	1306	N	Malignant T cell-amplified sequence OS=Echinococcus granulosus OX=6210 GN=EGR_01340 PE=3 SV=1	EGR_01340	1	0.00377525	139.02	2	DHTSGLN(1)TTK	2.2056	3	1.25041	0.827201	0.922394				0.260507	0.273022	0.213906	1.95487	1.69526	1.60244	4.8	3.03	4.312				0.001	0.001
W6UYR4	295	N	SCP domain-containing protein OS=Echinococcus granulosus OX=6210 GN=EGR_06395 PE=4 SV=1	EGR_06395	0.991353	7.50817e-21	144.51	2	DVENLAVEWAN(0.009)TCN(0.991)R	0.0087394	3				0.982985	1.01699	1.00003
W6UYR4	357	N	SCP domain-containing protein OS=Echinococcus granulosus OX=6210 GN=EGR_06395 PE=4 SV=1	EGR_06395	0.9991	3.14576e-16	168.69	2	HYMQVTQPN(0.999)N(0.001)TK	-0.38172	4				1.02897	1.05566	0.915368
W6UZ38	216	N	Frizzled-4 OS=Echinococcus granulosus OX=6210 GN=EGR_06283 PE=3 SV=1	EGR_06283	1	0.0127166	101.41	2	PTSYIFIN(1)R	-1.8427	3	0.99462	1.02852	0.976857
W6UZH1	18	N	Nephrin OS=Echinococcus granulosus OX=6210 GN=EGR_06031 PE=4 SV=1	EGR_06031	1	0.0258021	45.939	2	LVGEPLVN(1)ATTK	-1.0975	2	1.02989	0.970108
W6UZH8	738	N	Aldolase_II domain-containing protein OS=Echinococcus granulosus OX=6210 GN=EGR_06046 PE=3 SV=1	EGR_06046	1	0.0468727	65.173	2	KASSSN(1)ETPSVDTPK	-1.7888	1	1						1.53011	1.51254	1.52698	0.482071	0.457282	0.491016	0.654
W6UZW5	677	N	Nucleobindin-1 OS=Echinococcus granulosus OX=6210 GN=EGR_05952 PE=4 SV=1	EGR_05952	1	1.33375e-05	98.895	2	ALDIGN(1)STEFSAEDVETILK	4.1339	1					1		0.460496	0.346036	0.337645	1.7143	1.57775	1.56377					0.634
W6V0H5	191	N	Mannosyltransferase OS=Echinococcus granulosus OX=6210 GN=EGR_00931 PE=3 SV=1	EGR_00931	1	3.3498e-05	125.17	2	FQQVNDHWIYN(1)K	-2.4975	8	2.04594	1.80465	1.4992	0.267541	0.231426	0.151234	0.904342	1.03406	1.0616				2.262	1.745	1.412				0.001	0.001
W6V0P1	393	N	Expressed conserved protein OS=Echinococcus granulosus OX=6210 GN=EgrG_000991600 PE=3 SV=1	EgrG_000991600	1	0.000414338	121.67	2	HNPDQVN(1)R	1.5898	4	0.921189		0.595723	0.983344		1.49974	0.267687	0.343404	0.296082	2.18306	1.38572	1.52405	3.441		2.012	0.45		0.984	0.263	0.101293
W6V0P1	229	N	Expressed conserved protein OS=Echinococcus granulosus OX=6210 GN=EgrG_000991600 PE=3 SV=1	EgrG_000991600	1	0.0373565	49.325	2	IVVN(1)ISFPR	-1.2008	2					0.98894	1.01106	0.267687	0.343404	0.296082	2.18306	1.38572	1.52405					0.714	0.663	1000	0.001
W6V0P1	121	N	Expressed conserved protein OS=Echinococcus granulosus OX=6210 GN=EgrG_000991600 PE=3 SV=1	EgrG_000991600	1	0.0103736	78.932	2	LQVN(1)WTQFLTR	-4.0893	2		0.895838	1.10416				0.267687	0.343404	0.296082	2.18306	1.38572	1.52405		2.609	3.729				0.001	0.001
W6V0P1	75	N	Expressed conserved protein OS=Echinococcus granulosus OX=6210 GN=EgrG_000991600 PE=3 SV=1	EgrG_000991600	0.999955	0.00018831	78.888	2	NPGCN(0.783)N(0.217)DTSCPKN(1)ETK	-2.0221	1						1	0.267687	0.343404	0.296082	2.18306	1.38572	1.52405						0.656
W6V0P1	215	N	Expressed conserved protein OS=Echinococcus granulosus OX=6210 GN=EgrG_000991600 PE=3 SV=1	EgrG_000991600	0.999999	4.09842e-05	85.742	2	NPPNFVYTATN(1)STDSLDGLGK	0.012901	2		1.15582				0.844181	0.267687	0.343404	0.296082	2.18306	1.38572	1.52405		3.366				0.554	0.165
W6V0P8	399	N	Tumor necrosis factor receptor superfamily member OS=Echinococcus granulosus OX=6210 GN=EGR_01001 PE=4 SV=1	EGR_01001	1	2.36918e-12	92.747	3	GISHDLN(1)GTLDSMNIK	-0.32236	3				0.986414	1.01359
W6V0W3	80	N	Cystinosin OS=Echinococcus granulosus OX=6210 GN=EGR_05690 PE=3 SV=1	EGR_05690	1	5.61635e-42	162.52	2	LPIKPLGSFTVESGSN(1)K	-0.91171	11	1.63168	1.7136	1.7615	0.205585	0.356295	0.331345
W6V0W3	60	N	Cystinosin OS=Echinococcus granulosus OX=6210 GN=EGR_05690 PE=3 SV=1	EGR_05690	1	4.19459e-07	142.51	2	NSAGAHFN(1)ATDK	3.3938	2		0.974905	1.0251
W6V190	538	N	Protocadherin gamma-A3 OS=Echinococcus granulosus OX=6210 GN=EGR_00632 PE=4 SV=1	EGR_00632	1	0.00134547	42.446	3	ETIHIIDVN(1)DCAPIFGN(1)K	-5.1481	1	1
W6V190	546	N	Protocadherin gamma-A3 OS=Echinococcus granulosus OX=6210 GN=EGR_00632 PE=4 SV=1	EGR_00632	1	7.56174e-26	149.58	3	ETIHIIDVN(1)DCAPIFGN(1)K	-5.1481	4	1.07156	0.950261	0.978175
W6V1N6	114	N	Cell cycle control protein 50A OS=Echinococcus granulosus OX=6210 GN=EGR_00131 PE=3 SV=1	EGR_00131	1	0.01854	85.716	2	PASWDN(1)TTK	-1.6792	1		1					0.811096	0.756108	0.783084	1.21728	1.09312	1.33932		1.323
W6V1T8	101	N	Glyceraldehyde-3-phosphate dehydrogenase OS=Echinococcus granulosus OX=6210 GN=EGR_05325 PE=3 SV=1	EGR_05325	1	0.00730613	41.584	3	ITVFQEMSASAIPWSQAGAEYIVESTGIN(1)TTVEK	2.9641	1			1				1.06411	1.03861	1.05665	0.949873	0.939949	0.950815			0.946
W6V253	736	N	DnaJ homolog subfamily C member 16 OS=Echinococcus granulosus OX=6210 GN=EGR_05110 PE=4 SV=1	EGR_05110	1	0.00231673	52.201	2	N(1)ASLHPVETASLEGYAER	-5.2789	2	1.00578		0.994219
W6V2A3	182	N	Integral membrane protein GPR177 OS=Echinococcus granulosus OX=6210 GN=EGR_00361 PE=3 SV=1	EGR_00361	1	5.68251e-50	151.18	2	PLFCSLDKN(1)VTGESVGIER	-2.299	15	1.46162	1.57496	1.28103		0.326531	0.355858	1.05207	0.952084	0.995843				1.389	1.654	1.286				0.001	0.001
W6V2B8	41	N	Stress-70 protein OS=Echinococcus granulosus OX=6210 GN=EGR_05042 PE=3 SV=1	EGR_05042	1	4.14956e-05	84.266	2	GQVIGIDLGTTN(1)SCVAVMEGK	-2.9843	3	1.11382	1.07057	0.815603				0.422051	0.440147	0.422101	1.56434	1.57256	1.5788	2.639	2.432	1.932				0.001	0.001
W6V2J0	73	N	CCT-eta OS=Echinococcus granulosus OX=6210 GN=EGR_05007 PE=3 SV=1	EGR_05007	0.844501	5.97743e-08	67.927	2	LILDN(0.006)N(0.014)N(0.136)N(0.845)STISNDGATVLK	-2.8677	1			1				0.954033	0.948668	0.932672	1.06779	1.05506	1.04178			1.072
W6V2K4	4521	N	Basement membrane-specific heparan sulfate proteoglycan core protein OS=Echinococcus granulosus OX=6210 GN=EGR_05022 PE=4 SV=1	EGR_05022	1	8.95764e-107	223.55	2	CGN(1)LEFDEGDN(1)VTLK	4.1285	18	0.951854	0.980283	0.992878	1.02013	1.00047	1.05438	1.20501	1.19965	1.19884	0.80233	0.803291	0.790877	0.79	0.817	0.828	1.271	1.245	1.333	1.581	4.8984e-05
W6V2K4	3130	N	Basement membrane-specific heparan sulfate proteoglycan core protein OS=Echinococcus granulosus OX=6210 GN=EGR_05022 PE=4 SV=1	EGR_05022	1	0.00789567	118.06	2	CIAFIPQTN(1)K	-1.7858	6	0.85523	0.791816	0.586281	1.20162	1.28902	1.27603	1.20501	1.19965	1.19884	0.80233	0.803291	0.790877	0.71	0.66	0.489	1.498	1.605	1.613	2.537	0.00126918
W6V2K4	3257	N	Basement membrane-specific heparan sulfate proteoglycan core protein OS=Echinococcus granulosus OX=6210 GN=EGR_05022 PE=4 SV=1	EGR_05022	1	3.83892e-08	195.3	2	CSVLN(1)TTDEDKSK	-0.1643	7	1.58167	1.52423	1.22814	0.547714	0.537551	0.580699	1.20501	1.19965	1.19884	0.80233	0.803291	0.790877	1.313	1.271	1.024	0.683	0.669	0.734	0.578	0.00281584
W6V2K4	7612	N	Basement membrane-specific heparan sulfate proteoglycan core protein OS=Echinococcus granulosus OX=6210 GN=EGR_05022 PE=4 SV=1	EGR_05022	1	3.49745e-20	142.71	2	CVAQYN(1)ETYFVVSR	-0.10611	5	1.25171	1.20081	1.09978	0.447708			1.20501	1.19965	1.19884	0.80233	0.803291	0.790877	1.039	1.001	0.917	0.558			0.566
W6V2K4	4843	N	Basement membrane-specific heparan sulfate proteoglycan core protein OS=Echinococcus granulosus OX=6210 GN=EGR_05022 PE=4 SV=1	EGR_05022	1	2.28734e-53	184.43	2	CVLTN(1)DTVDEEAGR	1.7678	10	1.51916	1.48823	1.34657	0.547751	0.543946	0.554341	1.20501	1.19965	1.19884	0.80233	0.803291	0.790877	1.261	1.241	1.123	0.683	0.677	0.701	0.569	0.000117236
W6V2K4	2175	N	Basement membrane-specific heparan sulfate proteoglycan core protein OS=Echinococcus granulosus OX=6210 GN=EGR_05022 PE=4 SV=1	EGR_05022	1	5.02306e-70	131.02	3	FECLPVPTTN(1)LSGSLQFNIESPDPR	-3.9527	10	0.924882	1.0569	1.01822				1.20501	1.19965	1.19884	0.80233	0.803291	0.790877	0.768	0.881	0.849				0.001	0.001
W6V2K4	1987	N	Basement membrane-specific heparan sulfate proteoglycan core protein OS=Echinococcus granulosus OX=6210 GN=EGR_05022 PE=4 SV=1	EGR_05022	1	1.49956e-12	152.17	2	FLN(1)LSFLEPAK	-3.4069	5	1.11598	0.99647	1.17477	0.870687	0.842087		1.20501	1.19965	1.19884	0.80233	0.803291	0.790877	0.926	0.831	0.98	1.085	1.048		1.169	0.0891157
W6V2K4	979	N	Basement membrane-specific heparan sulfate proteoglycan core protein OS=Echinococcus granulosus OX=6210 GN=EGR_05022 PE=4 SV=1	EGR_05022	0.998358	1.62946e-08	46.353	3	FNDAAWN(0.003)EDMCLDCYCAGVSN(0.998)N(0.998)CTSLR	5.3049	1						1	1.20501	1.19965	1.19884	0.80233	0.803291	0.790877						1.264
W6V2K4	980	N	Basement membrane-specific heparan sulfate proteoglycan core protein OS=Echinococcus granulosus OX=6210 GN=EGR_05022 PE=4 SV=1	EGR_05022	0.998358	1.62946e-08	46.353	3	FNDAAWN(0.003)EDMCLDCYCAGVSN(0.998)N(0.998)CTSLR	5.3049	1						1	1.20501	1.19965	1.19884	0.80233	0.803291	0.790877						1.264
W6V2K4	1391	N	Basement membrane-specific heparan sulfate proteoglycan core protein OS=Echinococcus granulosus OX=6210 GN=EGR_05022 PE=4 SV=1	EGR_05022	1	2.41143e-33	115.04	3	GSETHFFEN(1)VSLSN(1)PGR	9.2184	11	1.04029		1.10276		0.856955		1.20501	1.19965	1.19884	0.80233	0.803291	0.790877	0.863		0.92		1.067		1.197
W6V2K4	2265	N	Basement membrane-specific heparan sulfate proteoglycan core protein OS=Echinococcus granulosus OX=6210 GN=EGR_05022 PE=4 SV=1	EGR_05022	1	0.0107321	87.895	2	HLEN(1)YTCEVR	-1.2994	3	1.09113	0.971735	0.937135				1.20501	1.19965	1.19884	0.80233	0.803291	0.790877	0.905	0.81	0.782				0.001	0.001
W6V2K4	7385	N	Basement membrane-specific heparan sulfate proteoglycan core protein OS=Echinococcus granulosus OX=6210 GN=EGR_05022 PE=4 SV=1	EGR_05022	1	1.84629e-10	178.95	2	SN(1)TSIIYPNK	-4.2459	15	0.440136	0.397071	0.342201	1.62377	1.55394	1.64288	1.20501	1.19965	1.19884	0.80233	0.803291	0.790877	0.365	0.331	0.285	2.024	1.934	2.077	6.152	1.6966e-05
W6V2K4	1236	N	Basement membrane-specific heparan sulfate proteoglycan core protein OS=Echinococcus granulosus OX=6210 GN=EGR_05022 PE=4 SV=1	EGR_05022	0.999593	2.54385e-28	66.582	3	LACTCEECDAEGNCIACPGN(1)ATGPDCSECR	0.67687	1		1					1.20501	1.19965	1.19884	0.80233	0.803291	0.790877		0.834
W6V2K4	4112	N	Basement membrane-specific heparan sulfate proteoglycan core protein OS=Echinococcus granulosus OX=6210 GN=EGR_05022 PE=4 SV=1	EGR_05022	1	0.00279478	146.27	2	LEN(1)ATFLWR	-1.9509	17	1.00749	0.933947	0.941924	1.0217	1.04463	1.05031	1.20501	1.19965	1.19884	0.80233	0.803291	0.790877	0.836	0.779	0.786	1.273	1.3	1.328	1.625	4.36293e-05
W6V2K4	5490	N	Basement membrane-specific heparan sulfate proteoglycan core protein OS=Echinococcus granulosus OX=6210 GN=EGR_05022 PE=4 SV=1	EGR_05022	1	3.71345e-64	96.26	3	N(1)VTSGKPISAALYAIVYGWEFR	-1.6839	1		1					1.20501	1.19965	1.19884	0.80233	0.803291	0.790877		0.834
W6V2K4	5163	N	Basement membrane-specific heparan sulfate proteoglycan core protein OS=Echinococcus granulosus OX=6210 GN=EGR_05022 PE=4 SV=1	EGR_05022	1	2.00282e-76	223.55	3	RN(1)VTTRPEEGEGETK	1.0427	13	1.79447	1.7276	1.75258	0.242885	0.23882	0.243642	1.20501	1.19965	1.19884	0.80233	0.803291	0.790877	1.489	1.44	1.462	0.303	0.297	0.308	0.207	4.05092e-08
W6V2K4	2442	N	Basement membrane-specific heparan sulfate proteoglycan core protein OS=Echinococcus granulosus OX=6210 GN=EGR_05022 PE=4 SV=1	EGR_05022	0.999843	3.82541e-11	45.459	4	PFAIVHLN(1)SSALVN(0.764)GDLIGLTHGN(0.236)MDIDVK	-2.1872	2	0.842767	1.15723					1.20501	1.19965	1.19884	0.80233	0.803291	0.790877	0.699	0.965					0.001	0.001
W6V2K4	2135	N	Basement membrane-specific heparan sulfate proteoglycan core protein OS=Echinococcus granulosus OX=6210 GN=EGR_05022 PE=4 SV=1	EGR_05022	1	3.99093e-08	151.22	2	WMLMDEVQN(1)TSK	1.5299	36	1.16999	1.1145	1.08073	0.991805	0.87891	0.764066	1.20501	1.19965	1.19884	0.80233	0.803291	0.790877	0.971	0.929	0.901	1.236	1.094	0.966	1.177	0.100669
W6V2K4	902	N	Basement membrane-specific heparan sulfate proteoglycan core protein OS=Echinococcus granulosus OX=6210 GN=EGR_05022 PE=4 SV=1	EGR_05022	1	4.44596e-44	207.12	2	TDVDYVEN(1)VTVEGCDR	0.70424	32	1.35551	1.38857	1.29288	0.644922	0.670224	0.647904	1.20501	1.19965	1.19884	0.80233	0.803291	0.790877	1.125	1.157	1.078	0.804	0.834	0.819	0.731	0.000173014
W6V2K4	6550	N	Basement membrane-specific heparan sulfate proteoglycan core protein OS=Echinococcus granulosus OX=6210 GN=EGR_05022 PE=4 SV=1	EGR_05022	0.987074	2.0995e-174	286.59	2	VEVHGISPSGTLTDVDGN(0.013)N(0.987)R	0.069246	12	1.61657	1.3432	1.25227	0.585595	0.603185	0.59918	1.20501	1.19965	1.19884	0.80233	0.803291	0.790877	1.342	1.12	1.045	0.73	0.751	0.758	0.638	0.004189
W6V2K4	6406	N	Basement membrane-specific heparan sulfate proteoglycan core protein OS=Echinococcus granulosus OX=6210 GN=EGR_05022 PE=4 SV=1	EGR_05022	1	5.07191e-143	262.3	2	VLGLDGN(1)DTVIANVGDDK	-0.91989	21	0.728878	0.716746	0.71117	1.34043	1.21331	1.28947	1.20501	1.19965	1.19884	0.80233	0.803291	0.790877	0.605	0.597	0.593	1.671	1.51	1.63	2.68	5.8845e-06
W6V2K4	4771	N	Basement membrane-specific heparan sulfate proteoglycan core protein OS=Echinococcus granulosus OX=6210 GN=EGR_05022 PE=4 SV=1	EGR_05022	1	1.1066e-203	255.37	2	VNQDEN(1)DSVVLTCEAQDK	0.024348	8	1.60316	1.89278	1.53391	0.328646	0.334563	0.306941	1.20501	1.19965	1.19884	0.80233	0.803291	0.790877	1.33	1.578	1.279	0.41	0.416	0.388	0.29	5.38818e-05
W6V2K4	3843	N	Basement membrane-specific heparan sulfate proteoglycan core protein OS=Echinococcus granulosus OX=6210 GN=EGR_05022 PE=4 SV=1	EGR_05022	1	0.0416203	51.577	2	VSGLDPDGN(1)LAGPQN(1)STVTLK	-0.60037	1	1						1.20501	1.19965	1.19884	0.80233	0.803291	0.790877	0.83
W6V2P2	127	N	Hydatid disease diagnostic antigen P-29 OS=Echinococcus granulosus OX=6210 GN=P29 PE=2 SV=1	P29	1	7.69817e-20	100.07	2	NFNSEVN(1)TTFIEDLK	0.6769	5	0.699366			1.01778	1.11127	1.17159	0.677093	0.691007	0.698332	1.29824	1.3314	1.30393	1.033			0.784	0.835	0.899	0.813
W6V2T3	798	N	Protein-tyrosine-phosphatase OS=Echinococcus granulosus OX=6210 GN=EGR_04847 PE=4 SV=1	EGR_04847	1	1.09607e-07	52.863	2	THN(1)VTVTAYIVER	-3.6403	1	1
W6V2T3	76	N	Protein-tyrosine-phosphatase OS=Echinococcus granulosus OX=6210 GN=EGR_04847 PE=4 SV=1	EGR_04847	0.993068	0.00323922	55.754	2	TSASDVPLN(0.007)FIVFN(0.993)R	-2.4919	2	0.979208	1.02079
W6V3T4	940	N	Secretory phospholipase A2 receptor OS=Echinococcus granulosus OX=6210 GN=EGR_04345 PE=4 SV=1	EGR_04345	1	7.12899e-21	154.09	2	ILSN(1)SSLDITQTEDR	-0.73131	2	1.01113	0.988872					1.02489	0.983455	1.59424	0.397416			0.987	1.006					0.001	0.001
W6V3T4	1725	N	Secretory phospholipase A2 receptor OS=Echinococcus granulosus OX=6210 GN=EGR_04345 PE=4 SV=1	EGR_04345	1	8.3342e-26	108.34	3	SIRPAISCTN(1)ISLPVVCQR	-2.0509	12	0.916655	0.707293	0.569694	1.09223	1.40121	1.31291	1.02489	0.983455	1.59424	0.397416			0.894	0.719	0.357	2.748			4.185
W6V3T4	760	N	Secretory phospholipase A2 receptor OS=Echinococcus granulosus OX=6210 GN=EGR_04345 PE=4 SV=1	EGR_04345	1	0.00712823	68.548	2	SFPFWIGLN(1)TTTEGR	-7.028	1			1				1.02489	0.983455	1.59424	0.397416					0.627
W6V3T4	1788	N	Secretory phospholipase A2 receptor OS=Echinococcus granulosus OX=6210 GN=EGR_04345 PE=4 SV=1	EGR_04345	1	0.00651897	92.428	2	WDLVQHDFN(1)R	-0.073422	6	1.26672	1.28716	1.21974	0.747441	0.721253	0.757676	1.02489	0.983455	1.59424	0.397416			1.236	1.309	0.765	1.881			1.705
W6V4A7	96	N	Acyl-CoA-binding domain-containing protein 6 OS=Echinococcus granulosus OX=6210 GN=EGR_04185 PE=4 SV=1	EGR_04185	1	2.39571e-05	69.224	3	KLTEISPDWSSETSHN(1)QTGPR	3.5215	2				1.02906	0.970943		0.393282	0.458654	0.543367	1.50601	1.63272	1.46597				0.683	0.595		1000	0.001
W6V4H7	112	N	Neuroendocrine protein 7B2 OS=Echinococcus granulosus OX=6210 GN=EGR_04077 PE=3 SV=1	EGR_04077	1	0.000815174	84.102	2	FQSWLSEQQTSTTN(1)N(1)TPAR	8.3861	4	0.486595			1.21736	1.18083	1.11521	0.970644	1.04942	0.979935				0.501
W6V4R9	58	N	Expressed conserved protein OS=Echinococcus granulosus OX=6210 GN=EgrG_000524000 PE=4 SV=1	EgrG_000524000	0.997804	2.25706e-35	146.37	3	FSRPCEN(0.998)N(0.002)TYDEMTGNFK	1.3453	5				0.809141	0.820577	1.37028
W6V561	1310	N	Beta-N-acetylhexosaminidase OS=Echinococcus granulosus OX=6210 GN=EGR_03689 PE=3 SV=1	EGR_03689	1	1.92822e-19	100.69	2	KYN(1)DTEVDQN(1)LTCMAR	1.7029	3		0.787334	1.21267
W6V561	1317	N	Beta-N-acetylhexosaminidase OS=Echinococcus granulosus OX=6210 GN=EGR_03689 PE=3 SV=1	EGR_03689	1	8.68565e-12	69.327	2	KYN(1)DTEVDQN(1)LTCMAR	1.7029	1			1
W6V5L4	288	N	Stromal cell-derived factor 2-like protein OS=Echinococcus granulosus OX=6210 GN=EGR_03428 PE=4 SV=1	EGR_03428	1	0.0114526	84.368	2	SFYN(1)TTHEEL	-0.16938	5		0.406653	0.325955	1.39027	1.534	1.34313	0.525832	0.527321	0.542537	1.42657	1.46739	1.51035		0.771	0.601	0.975	1.045	0.889	1.414	0.0503235
W6V5Q9	837	N	Dolichyl-phosphate-mannose--protein mannosyltransferase OS=Echinococcus granulosus OX=6210 GN=EGR_03493 PE=3 SV=1	EGR_03493	1	0.00972302	58.889	2	N(1)ATAAIEVFEK	-3.8065	1		1
W6V5R2	166	N	Rho GDP-dissociation inhibitor OS=Echinococcus granulosus OX=6210 GN=EGR_03498 PE=3 SV=1	EGR_03498	1	3.75305e-45	120.21	3	GHYN(1)VTSVFTDDDEQEHLK	2.915	4				1.33724	0.388517	1.27424	0.465463	0.446966	0.461826	1.53069	1.59797	1.49708				0.874	0.243	0.851	1000	0.001
W6V622	332	N	Histone-binding protein RBBP7 OS=Echinococcus granulosus OX=6210 GN=EGR_03375 PE=4 SV=1	EGR_03375	1	7.36204e-05	49.65	4	LHSFESHRDEIFQVQWSPHN(1)ETILASSGTDR	2.9882	1	1						0.979264	1.01091	1.00983				1.021
W6V6J2	1704	N	MAM domain-containing protein OS=Taenia asiatica OX=60517 GN=TASK_LOCUS8226 PE=4 SV=1	TASK_LOCUS8226	1	1.29903e-07	82.437	2	ICVDN(1)ITSYTVPCSELEPK	-0.3816	1			1
W6V6J2	888	N	MAM domain-containing protein OS=Taenia asiatica OX=60517 GN=TASK_LOCUS8226 PE=4 SV=1	TASK_LOCUS8226	1	0.00035149	57.279	2	QSILLSEQDLSPN(1)TSIQAR	-4.154	2	1.09866		0.901342
W6V6J2	1045	N	MAM domain-containing protein OS=Taenia asiatica OX=60517 GN=TASK_LOCUS8226 PE=4 SV=1	TASK_LOCUS8226	1	7.36791e-07	162.21	2	VDN(1)STLCFKPLR	-2.8495	2		0.983591	1.01641
W6V7M3	408	N	Diadenosine tetraphosphate synthetase OS=Echinococcus granulosus OX=6210 GN=EGR_02591 PE=3 SV=1	EGR_02591	1	1.12116e-13	89.382	2	SCFDLTQHQN(1)ATGAR	0.83288	6	0.862047	0.977384	1.16057				1.23219	1.20769	1.22025	0.741252	0.792134	0.80648	0.7	0.809	0.951				0.001	0.001
W6V7V6	379	N	Macrophage colony-stimulating factor 1 receptor OS=Echinococcus granulosus OX=6210 GN=EGR_02691 PE=4 SV=1	EGR_02691	1	6.25553e-51	131.48	2	GSVDVHIN(1)VTCPLVESDTK	-1.2692	5	0.990276	0.946929	1.06279				1.00395	0.947066	1.04898				0.986	1	1.013				0.001	0.001
W6V808	378	N	Procollagen-lysine,2-oxoglutarate 5-dioxygenase 2 OS=Echinococcus granulosus OX=6210 GN=EGR_02415 PE=4 SV=1	EGR_02415	1	1.14377e-11	109.11	2	HLVSTN(1)R	1.2606	3	1.07352	1.22109	0.705398				0.41599	0.409148	0.40026	1.48854	1.65052	1.63554	2.581	2.984	1.762				0.001	0.001
W6V808	345	N	Procollagen-lysine,2-oxoglutarate 5-dioxygenase 2 OS=Echinococcus granulosus OX=6210 GN=EGR_02415 PE=4 SV=1	EGR_02415	1	0.00247145	50.297	3	VFLHVAN(1)MCLER	1.8981	1	1						0.41599	0.409148	0.40026	1.48854	1.65052	1.63554	2.404
W6V822	191	N	Eukaryotic translation initiation factor 3 subunit B OS=Echinococcus granulosus OX=6210 GN=EGR_02435 PE=3 SV=1	EGR_02435	1	0.0101089	83.438	2	IFN(1)DTVIECR	0.0086677	2	1.1289	0.871099					0.602571	0.701259	0.562786	1.47989	1.27175	1.38174	1.873	1.242					0.001	0.001
W6V8A2	1314	N	Alpha-1,4 glucan phosphorylase OS=Echinococcus granulosus OX=6210 GN=EGR_02535 PE=3 SV=1	EGR_02535	1	0.00366336	146.88	2	SN(1)FSGQLPGK	1.3306	4	1.24817	1.25024	1.17381			0.327775
W6V978	387	N	Scavenger receptor class B member OS=Echinococcus granulosus OX=6210 GN=EGR_01923 PE=3 SV=1	EGR_01923	1	3.29015e-18	89.382	2	EGVEGLPTPTADN(1)ASTK	-1.0559	5		0.0269003	1.93773	0.99509	0.985022	1.05526	0.931804	0.893385	0.879555	1.14722	1.0029	1.14515		0.03	2.203	0.867	0.982	0.922	0.827	0.483384
W6V978	426	N	Scavenger receptor class B member OS=Echinococcus granulosus OX=6210 GN=EGR_01923 PE=3 SV=1	EGR_01923	1	5.92088e-28	122.2	3	N(1)WTRPTFLPVVWFEEK	0.72774	11	0.821009	0.753336	0.678404	1.2377	1.08954	1.42001	0.931804	0.893385	0.879555	1.14722	1.0029	1.14515	0.881	0.843	0.771	1.079	1.086	1.24	1.365	0.00661329
W6V988	77	N	Superoxide dismutase [Cu-Zn] OS=Echinococcus granulosus OX=6210 GN=EGR_01933 PE=3 SV=1	EGR_01933	1	4.94226e-84	140.22	4	HGFHVHEFGDTTN(1)GCTSAGAHFN(1)PHGK	1.2036	12		0.0736208		1.34918	1.38084	1.19636	0.410413	0.403767	0.418124	1.58966	1.58797	1.59007		0.182		0.849	0.87	0.752	4.526
W6VA91	277	N	Serine protease inhibitor OS=Echinococcus granulosus OX=6210 GN=EGR_01302 PE=3 SV=1	EGR_01302	1	0.00139219	112.93	2	N(1)YTHIELGLPK	-1.258	3	0.984774	1.00145	1.01378				0.923807	0.9963	0.943772	1.09154	1.04782	0.996769	1.066	1.005	1.074				0.001	0.001
W6VA91	141	N	Serine protease inhibitor OS=Echinococcus granulosus OX=6210 GN=EGR_01302 PE=3 SV=1	EGR_01302	1	6.48618e-05	106.35	2	QVLFN(1)TSEAFEK	-4.6466	3	1.0245	1.08459	0.890903				0.923807	0.9963	0.943772	1.09154	1.04782	0.996769	1.109	1.089	0.944				0.001	0.001
W6VAA4	347	N	Nicalin-1 OS=Echinococcus granulosus OX=6210 GN=EGR_01317 PE=3 SV=1	EGR_01317	1	3.75007e-12	117.77	3	LHPLSN(1)LTASPTVEVVHK	-2.1548	5	1.07796	1.01628	0.905765				0.624882	0.746797	0.76784	1.30751	1.23432	1.31865	1.725	1.361	1.18				0.001	0.001
W6VAU1	123	N	Lysosome-associated membrane glycoprotein OS=Echinococcus granulosus OX=6210 GN=EGR_01022 PE=3 SV=1	EGR_01022	1	0.00563166	92.428	2	IPFN(1)LTMIVQK	-4.5046	6	0.696405	0.712648	0.714211		1.45474	1.42199	0.173537	0.740669	0.728087	1.7807	1.85521	0.721796	4.013	0.962	0.981		0.784	1.97	0.694	0.767611
W6VAU1	161	N	Lysosome-associated membrane glycoprotein OS=Echinococcus granulosus OX=6210 GN=EGR_01022 PE=3 SV=1	EGR_01022	1	4.13973e-253	245.18	2	TIDFDYFVSEDVFPHAN(1)K	-2.57	18	0.505062	0.493265	0.477965	1.50761	1.48837	1.52773	0.173537	0.740669	0.728087	1.7807	1.85521	0.721796	2.91	0.666	0.656	0.847	0.802	2.117	0.89	0.94748
W6VB28	247	N	Cathepsin L OS=Echinococcus granulosus OX=6210 GN=EGR_01087 PE=3 SV=1	EGR_01087	1	8.74571e-09	58.061	3	EEDYPYVSGVTEKPDN(1)CSFK	-0.087317	6				1.05578	0.872792	1.07142
W6VBY0	241	N	Limbic system-associated membrane protein OS=Echinococcus granulosus OX=6210 GN=EGR_00898 PE=4 SV=1	EGR_00898	1	0.0250316	44.82	2	LICN(1)ASGVPAPTIK	-4.7384	1	1
W6VBZ1	558	N	Dolichyl-diphosphooligosaccharide--protein glycotransferase OS=Echinococcus granulosus OX=6210 GN=EGR_00913 PE=3 SV=1	EGR_00913	1	9.2808e-05	97.594	2	IMSWWDYGYQITAIAN(1)R	3.7658	2		1.05167	0.948327				1.00182	0.983899	1.01428					1.069	0.935				0.001	0.001
W6VBZ1	569	N	Dolichyl-diphosphooligosaccharide--protein glycotransferase OS=Echinococcus granulosus OX=6210 GN=EGR_00913 PE=3 SV=1	EGR_00913	0.999993	0.00499115	83.214	2	TVLVDNNTWN(1)N(1)THIGR	-1.0424	2		1.35907	0.640932				1.00182	0.983899	1.01428					1.381	0.632				0.001	0.001

## Sheet: Peptide_quant
ID	Sequence	Length	Modifications	Modified sequence	Protein accession	Protein description	Charge	m/z	Mass error [ppm]	PEP	Score	Experiment	Intensity
0	AAAEEELDATQYFEMR	16	Unmodified	_AAAEEELDATQYFEMR_	W6UVD0	Lysine--tRNA ligase OS=Echinococcus granulosus OX=6210 GN=EGR_02815 PE=3 SV=1	2	937.417	1.7016	0.0015397	47.915	Adult_3	44306
1	AAAEEELDATQYFEMR	16	Unmodified		W6UVD0	Lysine--tRNA ligase OS=Echinococcus granulosus OX=6210 GN=EGR_02815 PE=3 SV=1	2	937.417	2.8302			Adult_2	16755
2	AAAEEELDATQYFEMR	16	Unmodified		W6UVD0	Lysine--tRNA ligase OS=Echinococcus granulosus OX=6210 GN=EGR_02815 PE=3 SV=1	2	937.417	1.8804			PSC_1	5387.2
3	AAAEEELDATQYFEMR	16	Unmodified		W6UVD0	Lysine--tRNA ligase OS=Echinococcus granulosus OX=6210 GN=EGR_02815 PE=3 SV=1	2	937.417	2.6227			PSC_2	35871
4	AAAFNSTGQLIATGSHDSSIK	21	Unmodified	_AAAFNSTGQLIATGSHDSSIK_	U6JMC6	Cleavage stimulation factor 50 kDa subunit OS=Echinococcus granulosus OX=6210 GN=EGR_05387 PE=4 SV=1	2	1038.52	0.38899	0.0013046	29.408	Adult_1	97665
5	AAAFNSTGQLIATGSHDSSIK	21	Unmodified	_AAAFNSTGQLIATGSHDSSIK_	U6JMC6	Cleavage stimulation factor 50 kDa subunit OS=Echinococcus granulosus OX=6210 GN=EGR_05387 PE=4 SV=1	2	1038.52	1.5091	0.0061215	25.511	Adult_3	104780
6	AAAFNSTGQLIATGSHDSSIK	21	Unmodified	_AAAFNSTGQLIATGSHDSSIK_	U6JMC6	Cleavage stimulation factor 50 kDa subunit OS=Echinococcus granulosus OX=6210 GN=EGR_05387 PE=4 SV=1	2	1038.52	3.4837	0.0043507	23.779	PSC_1	169430
7	AAAFNSTGQLIATGSHDSSIK	21	Unmodified	_AAAFNSTGQLIATGSHDSSIK_	U6JMC6	Cleavage stimulation factor 50 kDa subunit OS=Echinococcus granulosus OX=6210 GN=EGR_05387 PE=4 SV=1	2	1038.52	0.63714	0.075693	26.21	PSC_2	157210
8	AAAFNSTGQLIATGSHDSSIK	21	Unmodified	_AAAFNSTGQLIATGSHDSSIK_	U6JMC6	Cleavage stimulation factor 50 kDa subunit OS=Echinococcus granulosus OX=6210 GN=EGR_05387 PE=4 SV=1	2	1038.52	0.76426	0.020537	15.64	PSC_3	159090
9	AAAFNSTGQLIATGSHDSSIK	21	Unmodified		U6JMC6	Cleavage stimulation factor 50 kDa subunit OS=Echinococcus granulosus OX=6210 GN=EGR_05387 PE=4 SV=1	2	1038.52	0.23433			Adult_2	107600
10	AAAMTSPASSSDSSLSQTAGAAASDSTGTGIGAGADR	37	Unmodified	_AAAMTSPASSSDSSLSQTAGAAASDSTGTGIGAGADR_	W6V6F4	C2 domain-containing protein OS=Echinococcus granulosus OX=6210 GN=EGR_03222 PE=4 SV=1	3	1095.83	-0.86881	0.014719	39.721	Adult_2	20511
11	AAASTMAALGGGNTAATDTSSK	22	Unmodified	_AAASTMAALGGGNTAATDTSSK_	W6U843	Down-regulator of transcription 1 OS=Echinococcus granulosus OX=6210 GN=EGR_07789 PE=3 SV=1	2	977.463	3.9689	5.9964e-07	58.794	Adult_1	36493
12	AAASTMAALGGGNTAATDTSSK	22	Unmodified	_AAASTMAALGGGNTAATDTSSK_	W6U843	Down-regulator of transcription 1 OS=Echinococcus granulosus OX=6210 GN=EGR_07789 PE=3 SV=1	2	977.463	4.1669	9.1821e-07	80.026	Adult_2	40794
13	AAASTMAALGGGNTAATDTSSK	22	Unmodified	_AAASTMAALGGGNTAATDTSSK_	W6U843	Down-regulator of transcription 1 OS=Echinococcus granulosus OX=6210 GN=EGR_07789 PE=3 SV=1	2	977.463	5.4376	1.6656e-48	91.457	Adult_3	51785
14	AAASTMAALGGGNTAATDTSSK	22	Unmodified		W6U843	Down-regulator of transcription 1 OS=Echinococcus granulosus OX=6210 GN=EGR_07789 PE=3 SV=1	2	977.463	2.9665			PSC_3	3208.4
15	AAASTMAALGGGNTAATDTSSK	22	Oxidation (M)	_AAASTM(Oxidation (M))AALGGGNTAATDTSSK_	W6U843	Down-regulator of transcription 1 OS=Echinococcus granulosus OX=6210 GN=EGR_07789 PE=3 SV=1	2	985.46	5.6421	2.2168e-37	88.203	Adult_1	109070
16	AAASTMAALGGGNTAATDTSSK	22	Oxidation (M)	_AAASTM(Oxidation (M))AALGGGNTAATDTSSK_	W6U843	Down-regulator of transcription 1 OS=Echinococcus granulosus OX=6210 GN=EGR_07789 PE=3 SV=1	2	985.46	5.05	1.4043e-05	67.927	Adult_2	113370
17	AAASTMAALGGGNTAATDTSSK	22	Oxidation (M)	_AAASTM(Oxidation (M))AALGGGNTAATDTSSK_	W6U843	Down-regulator of transcription 1 OS=Echinococcus granulosus OX=6210 GN=EGR_07789 PE=3 SV=1	2	985.46	4.8532	4.4292e-37	111.03	Adult_3	114820
18	AAASTSGFDQYMTIFSPEGR	20	Acetyl (Protein N-term)	_(Acetyl (Protein N-term))AAASTSGFDQYMTIFSPEGR_	U6IX51	Proteasome subunit alpha type-6 OS=Echinococcus granulosus OX=6210 GN=EGR_06724 PE=3 SV=1	2	1089.49	-0.52933	3.6817e-40	128.46	Adult_2	77748
19	AAASTSGFDQYMTIFSPEGR	20	Acetyl (Protein N-term)	_(Acetyl (Protein N-term))AAASTSGFDQYMTIFSPEGR_	U6IX51	Proteasome subunit alpha type-6 OS=Echinococcus granulosus OX=6210 GN=EGR_06724 PE=3 SV=1	2	1089.49	0.38957	1.1714e-05	61.23	Adult_3	79697
20	AAASTSGFDQYMTIFSPEGR	20	Acetyl (Protein N-term)	_(Acetyl (Protein N-term))AAASTSGFDQYMTIFSPEGR_	U6IX51	Proteasome subunit alpha type-6 OS=Echinococcus granulosus OX=6210 GN=EGR_06724 PE=3 SV=1	2	1089.49	-1.0848	2.7964e-12	70.598	PSC_2	44128
21	AAASTSGFDQYMTIFSPEGR	20	Acetyl (Protein N-term)	_(Acetyl (Protein N-term))AAASTSGFDQYMTIFSPEGR_	U6IX51	Proteasome subunit alpha type-6 OS=Echinococcus granulosus OX=6210 GN=EGR_06724 PE=3 SV=1	2	1089.49	0.29739	2.4764e-35	71.912	PSC_3	48701
22	AAASTSGFDQYMTIFSPEGR	20	Acetyl (Protein N-term)		U6IX51	Proteasome subunit alpha type-6 OS=Echinococcus granulosus OX=6210 GN=EGR_06724 PE=3 SV=1	2	1089.49	-0.37053			PSC_1	45820
23	AACDAHSPSYYHDFK	15	Unmodified	_AACDAHSPSYYHDFK_	U6JI20	Coproporphyrinogen oxidase OS=Echinococcus granulosus OX=6210 GN=EGR_09498 PE=3 SV=1	3	590.251	-0.4274	0.00076361	80.623	Adult_1	191900
24	AACDAHSPSYYHDFK	15	Unmodified	_AACDAHSPSYYHDFK_	U6JI20	Coproporphyrinogen oxidase OS=Echinococcus granulosus OX=6210 GN=EGR_09498 PE=3 SV=1	2	884.873	4.8783	5.3608e-06	97.594	Adult_1	113920
25	AACDAHSPSYYHDFK	15	Unmodified	_AACDAHSPSYYHDFK_	U6JI20	Coproporphyrinogen oxidase OS=Echinococcus granulosus OX=6210 GN=EGR_09498 PE=3 SV=1	3	590.251	-0.39335	0.00095208	62.705	Adult_2	196300
26	AACDAHSPSYYHDFK	15	Unmodified	_AACDAHSPSYYHDFK_	U6JI20	Coproporphyrinogen oxidase OS=Echinococcus granulosus OX=6210 GN=EGR_09498 PE=3 SV=1	2	884.873	4.8143	0.062675	48.701	Adult_2	98959
27	AACDAHSPSYYHDFK	15	Unmodified	_AACDAHSPSYYHDFK_	U6JI20	Coproporphyrinogen oxidase OS=Echinococcus granulosus OX=6210 GN=EGR_09498 PE=3 SV=1	3	590.251	-0.59322	0.0025591	68.548	Adult_3	210280
28	AACDAHSPSYYHDFK	15	Unmodified	_AACDAHSPSYYHDFK_	U6JI20	Coproporphyrinogen oxidase OS=Echinococcus granulosus OX=6210 GN=EGR_09498 PE=3 SV=1	2	884.873	4.4199	0.026612	54.199	Adult_3	80560
29	AACDAHSPSYYHDFK	15	Unmodified	_AACDAHSPSYYHDFK_	U6JI20	Coproporphyrinogen oxidase OS=Echinococcus granulosus OX=6210 GN=EGR_09498 PE=3 SV=1	3	590.251	-0.96764	9.9061e-15	154.94	PSC_1	174340
30	AACDAHSPSYYHDFK	15	Unmodified	_AACDAHSPSYYHDFK_	U6JI20	Coproporphyrinogen oxidase OS=Echinococcus granulosus OX=6210 GN=EGR_09498 PE=3 SV=1	2	884.873	4.6063	1.1234e-05	68.548	PSC_1	58037
31	AACDAHSPSYYHDFK	15	Unmodified	_AACDAHSPSYYHDFK_	U6JI20	Coproporphyrinogen oxidase OS=Echinococcus granulosus OX=6210 GN=EGR_09498 PE=3 SV=1	3	590.251	-1.628	2.4367e-14	119.43	PSC_2	167090
32	AACDAHSPSYYHDFK	15	Unmodified	_AACDAHSPSYYHDFK_	U6JI20	Coproporphyrinogen oxidase OS=Echinococcus granulosus OX=6210 GN=EGR_09498 PE=3 SV=1	2	884.873	4.0686	1.4621e-17	121.71	PSC_2	52445
33	AACDAHSPSYYHDFK	15	Unmodified	_AACDAHSPSYYHDFK_	U6JI20	Coproporphyrinogen oxidase OS=Echinococcus granulosus OX=6210 GN=EGR_09498 PE=3 SV=1	3	590.251	-1.0593	1.7089e-13	108.24	PSC_3	168840
34	AACDAHSPSYYHDFK	15	Unmodified	_AACDAHSPSYYHDFK_	U6JI20	Coproporphyrinogen oxidase OS=Echinococcus granulosus OX=6210 GN=EGR_09498 PE=3 SV=1	2	884.873	3.9122	5.3336e-09	66.953	PSC_3	53690
35	AADLAQTHPQEAEGICQHQEQINQAWNDLTAK	32	Deamidation 18O (N)	_AADLAQTHPQEAEGICQHQEQINQAWN(Deamidation 18O (N))DLTAK_	W6UEU2	Spectrin alpha chain OS=Echinococcus granulosus OX=6210 GN=EGR_05261 PE=3 SV=1	3	1206.9	2.1071	5.1282e-61	105.77	Adult_1	2228900
36	AADLAQTHPQEAEGICQHQEQINQAWNDLTAK	32	Deamidation 18O (N)	_AADLAQTHPQEAEGICQHQEQIN(Deamidation 18O (N))QAWNDLTAK_	W6UEU2	Spectrin alpha chain OS=Echinococcus granulosus OX=6210 GN=EGR_05261 PE=3 SV=1	4	905.425	1.5004	5.001e-85	149.6	Adult_1	3606600
37	AADLAQTHPQEAEGICQHQEQINQAWNDLTAK	32	Deamidation 18O (N)	_AADLAQTHPQEAEGICQHQEQINQAWN(Deamidation 18O (N))DLTAK_	W6UEU2	Spectrin alpha chain OS=Echinococcus granulosus OX=6210 GN=EGR_05261 PE=3 SV=1	3	1206.9	3.4274	1.5964e-60	81.346	Adult_2	1839100
38	AADLAQTHPQEAEGICQHQEQINQAWNDLTAK	32	Deamidation 18O (N)	_AADLAQTHPQEAEGICQHQEQINQAWN(Deamidation 18O (N))DLTAK_	W6UEU2	Spectrin alpha chain OS=Echinococcus granulosus OX=6210 GN=EGR_05261 PE=3 SV=1	4	905.425	2.2501	3.527e-141	166.69	Adult_2	3565800
39	AADLAQTHPQEAEGICQHQEQINQAWNDLTAK	32	Deamidation 18O (N)	_AADLAQTHPQEAEGICQHQEQINQAWN(Deamidation 18O (N))DLTAK_	W6UEU2	Spectrin alpha chain OS=Echinococcus granulosus OX=6210 GN=EGR_05261 PE=3 SV=1	3	1206.9	2.1042	5.9897e-30	67.587	Adult_3	1979700
40	AADLAQTHPQEAEGICQHQEQINQAWNDLTAK	32	Deamidation 18O (N)	_AADLAQTHPQEAEGICQHQEQINQAWN(Deamidation 18O (N))DLTAK_	W6UEU2	Spectrin alpha chain OS=Echinococcus granulosus OX=6210 GN=EGR_05261 PE=3 SV=1	4	905.425	1.71	2.0526e-37	87.197	Adult_3	3954100
41	AADLAQTHPQEAEGICQHQEQINQAWNDLTAK	32	Deamidation 18O (N)	_AADLAQTHPQEAEGICQHQEQINQAWN(Deamidation 18O (N))DLTAK_	W6UEU2	Spectrin alpha chain OS=Echinococcus granulosus OX=6210 GN=EGR_05261 PE=3 SV=1	3	1206.9	2.1221	1.3925e-50	89.42	PSC_1	3933700
42	AADLAQTHPQEAEGICQHQEQINQAWNDLTAK	32	Deamidation 18O (N)	_AADLAQTHPQEAEGICQHQEQINQAWN(Deamidation 18O (N))DLTAK_	W6UEU2	Spectrin alpha chain OS=Echinococcus granulosus OX=6210 GN=EGR_05261 PE=3 SV=1	4	905.425	2.2068	1.2519e-31	114.95	PSC_1	5607400
43	AADLAQTHPQEAEGICQHQEQINQAWNDLTAK	32	Deamidation 18O (N)	_AADLAQTHPQEAEGICQHQEQIN(Deamidation 18O (N))QAWNDLTAK_	W6UEU2	Spectrin alpha chain OS=Echinococcus granulosus OX=6210 GN=EGR_05261 PE=3 SV=1	3	1206.9	2.9625	9.3539e-61	55.524	PSC_2	3909200
44	AADLAQTHPQEAEGICQHQEQINQAWNDLTAK	32	Deamidation 18O (N)	_AADLAQTHPQEAEGICQHQEQINQAWN(Deamidation 18O (N))DLTAK_	W6UEU2	Spectrin alpha chain OS=Echinococcus granulosus OX=6210 GN=EGR_05261 PE=3 SV=1	4	905.425	1.9766	2.7875e-42	104.52	PSC_2	5362000
45	AADLAQTHPQEAEGICQHQEQINQAWNDLTAK	32	Deamidation 18O (N)	_AADLAQTHPQEAEGICQHQEQINQAWN(Deamidation 18O (N))DLTAK_	W6UEU2	Spectrin alpha chain OS=Echinococcus granulosus OX=6210 GN=EGR_05261 PE=3 SV=1	3	1206.9	1.6616	8.6807e-72	116.3	PSC_3	3836800
46	AADLAQTHPQEAEGICQHQEQINQAWNDLTAK	32	Deamidation 18O (N)	_AADLAQTHPQEAEGICQHQEQINQAWN(Deamidation 18O (N))DLTAK_	W6UEU2	Spectrin alpha chain OS=Echinococcus granulosus OX=6210 GN=EGR_05261 PE=3 SV=1	4	905.425	1.7499	1.6987e-113	173.54	PSC_3	4383300
47	AADLAQTHPQEAEGICQHQEQINQAWNDLTAK	32	Deamidation 18O (N)		W6UEU2	Spectrin alpha chain OS=Echinococcus granulosus OX=6210 GN=EGR_05261 PE=3 SV=1	4	905.425	0.9546			Adult_2	31574
48	AADLAQTHPQEAEGICQHQEQINQAWNDLTAK	32	Deamidation 18O (N)		W6UEU2	Spectrin alpha chain OS=Echinococcus granulosus OX=6210 GN=EGR_05261 PE=3 SV=1	4	905.425	0.83646			Adult_3	5168.4
49	AADLAQTHPQEAEGICQHQEQINQAWNDLTAK	32	Deamidation 18O (N)		W6UEU2	Spectrin alpha chain OS=Echinococcus granulosus OX=6210 GN=EGR_05261 PE=3 SV=1	3	1206.9	2.174			PSC_2	7254.6
50	AADLAQTHPQEAEGICQHQEQINQAWNDLTAK	32	2 Deamidation 18O (N)	_AADLAQTHPQEAEGICQHQEQIN(Deamidation 18O (N))QAWN(Deamidation 18O (N))DLTAK_	W6UEU2	Spectrin alpha chain OS=Echinococcus granulosus OX=6210 GN=EGR_05261 PE=3 SV=1	4	906.172	0.9124	6.9924e-29	54.696	PSC_1	51957
51	AADLAQTHPQEAEGICQHQEQINQAWNDLTAK	32	2 Deamidation 18O (N)	_AADLAQTHPQEAEGICQHQEQIN(Deamidation 18O (N))QAWN(Deamidation 18O (N))DLTAK_	W6UEU2	Spectrin alpha chain OS=Echinococcus granulosus OX=6210 GN=EGR_05261 PE=3 SV=1	4	906.172	0.62559	1.634e-07	59.868	PSC_2	52193
52	AADLAQTHPQEAEGICQHQEQINQAWNDLTAK	32	2 Deamidation 18O (N)	_AADLAQTHPQEAEGICQHQEQIN(Deamidation 18O (N))QAWN(Deamidation 18O (N))DLTAK_	W6UEU2	Spectrin alpha chain OS=Echinococcus granulosus OX=6210 GN=EGR_05261 PE=3 SV=1	4	906.172	1.6229	1.808e-11	41.584	PSC_3	50445
53	AADLAQTHPQEAEGICQHQEQINQAWNDLTAK	32	2 Deamidation 18O (N)		W6UEU2	Spectrin alpha chain OS=Echinococcus granulosus OX=6210 GN=EGR_05261 PE=3 SV=1	4	906.172	2.3141			Adult_3	14740
54	AADLAQTHPQEAEGICQHQEQINQAWNDLTAK	32	2 Deamidation 18O (N)		W6UEU2	Spectrin alpha chain OS=Echinococcus granulosus OX=6210 GN=EGR_05261 PE=3 SV=1	4	906.172	1.5533			PSC_3	39352
55	AADVSTSDSLDSASEK	16	Unmodified	_AADVSTSDSLDSASEK_	W6V289	Vacuolar protein sorting-associated protein OS=Echinococcus granulosus OX=6210 GN=EGR_00351 PE=3 SV=1	2	791.858	3.9091	1.2341e-08	72.327	PSC_1	142120
56	AADVSTSDSLDSASEK	16	Unmodified	_AADVSTSDSLDSASEK_	W6V289	Vacuolar protein sorting-associated protein OS=Echinococcus granulosus OX=6210 GN=EGR_00351 PE=3 SV=1	2	791.858	2.4766	0.00075341	87.573	PSC_2	139260
57	AADVSTSDSLDSASEK	16	Unmodified	_AADVSTSDSLDSASEK_	W6V289	Vacuolar protein sorting-associated protein OS=Echinococcus granulosus OX=6210 GN=EGR_00351 PE=3 SV=1	2	791.858	3.4849	0.001952	45.183	PSC_3	133710
58	AADVSTSDSLDSASEK	16	Unmodified		W6V289	Vacuolar protein sorting-associated protein OS=Echinococcus granulosus OX=6210 GN=EGR_00351 PE=3 SV=1	2	791.858	4.5018			Adult_2	16981
59	AAEAAAAHQEGENTEVAGLK	20	Unmodified	_AAEAAAAHQEGENTEVAGLK_	U6J6Z7	Kinesin-like protein OS=Echinococcus granulosus OX=6210 GN=EGR_02990 PE=3 SV=1	2	983.977	4.7249	0.00045221	57.279	Adult_1	72803
60	AAEAAAAHQEGENTEVAGLK	20	Unmodified	_AAEAAAAHQEGENTEVAGLK_	U6J6Z7	Kinesin-like protein OS=Echinococcus granulosus OX=6210 GN=EGR_02990 PE=3 SV=1	2	983.977	4.9585	8.1153e-97	200.13	Adult_1	1392000
61	AAEAAAAHQEGENTEVAGLK	20	Unmodified	_AAEAAAAHQEGENTEVAGLK_	U6J6Z7	Kinesin-like protein OS=Echinococcus granulosus OX=6210 GN=EGR_02990 PE=3 SV=1	2	983.977	4.4919	2.0694e-60	205.45	Adult_2	1405500
62	AAEAAAAHQEGENTEVAGLK	20	Unmodified	_AAEAAAAHQEGENTEVAGLK_	U6J6Z7	Kinesin-like protein OS=Echinococcus granulosus OX=6210 GN=EGR_02990 PE=3 SV=1	2	983.977	3.8533	5.1342e-06	71.935	Adult_3	73077
63	AAEAAAAHQEGENTEVAGLK	20	Unmodified	_AAEAAAAHQEGENTEVAGLK_	U6J6Z7	Kinesin-like protein OS=Echinococcus granulosus OX=6210 GN=EGR_02990 PE=3 SV=1	2	983.977	4.2095	3.5283e-123	213.91	Adult_3	1302100
64	AAEAAAAHQEGENTEVAGLK	20	Unmodified	_AAEAAAAHQEGENTEVAGLK_	U6J6Z7	Kinesin-like protein OS=Echinococcus granulosus OX=6210 GN=EGR_02990 PE=3 SV=1	2	983.977	4.7969	9.2917e-97	179.9	PSC_1	859390
65	AAEAAAAHQEGENTEVAGLK	20	Unmodified	_AAEAAAAHQEGENTEVAGLK_	U6J6Z7	Kinesin-like protein OS=Echinococcus granulosus OX=6210 GN=EGR_02990 PE=3 SV=1	2	983.977	3.6883	9.0386e-76	203.52	PSC_2	842260
66	AAEAAAAHQEGENTEVAGLK	20	Unmodified	_AAEAAAAHQEGENTEVAGLK_	U6J6Z7	Kinesin-like protein OS=Echinococcus granulosus OX=6210 GN=EGR_02990 PE=3 SV=1	2	983.977	4.1921	1.08e-54	168.74	PSC_3	883020
67	AAEAQNHSLSTPVSPSGDTK	20	Unmodified	_AAEAQNHSLSTPVSPSGDTK_	W6U7D3	Basigin OS=Echinococcus granulosus OX=6210 GN=EGR_08038 PE=4 SV=1	2	998.982	3.9583	0.00074165	62.711	PSC_3	46362
68	AAEAQNHSLSTPVSPSGDTK	20	Unmodified		W6U7D3	Basigin OS=Echinococcus granulosus OX=6210 GN=EGR_08038 PE=4 SV=1	2	998.982	4.6758			PSC_1	49129
69	AAEAQNHSLSTPVSPSGDTK	20	Unmodified		W6U7D3	Basigin OS=Echinococcus granulosus OX=6210 GN=EGR_08038 PE=4 SV=1	2	998.982	3.4353			PSC_2	49918
70	AAEAQNHSLSTPVSPSGDTKPQQR	24	Deamidation 18O (N)	_AAEAQN(Deamidation 18O (N))HSLSTPVSPSGDTKPQQR_	W6U7D3	Basigin OS=Echinococcus granulosus OX=6210 GN=EGR_08038 PE=4 SV=1	3	837.077	2.9471	0.0010689	50.819	Adult_1	539440
71	AAEAQNHSLSTPVSPSGDTKPQQR	24	Deamidation 18O (N)	_AAEAQN(Deamidation 18O (N))HSLSTPVSPSGDTKPQQR_	W6U7D3	Basigin OS=Echinococcus granulosus OX=6210 GN=EGR_08038 PE=4 SV=1	2	1255.11	3.2368	0.0002654	63.421	Adult_1	123930
72	AAEAQNHSLSTPVSPSGDTKPQQR	24	Deamidation 18O (N)	_AAEAQN(Deamidation 18O (N))HSLSTPVSPSGDTKPQQR_	W6U7D3	Basigin OS=Echinococcus granulosus OX=6210 GN=EGR_08038 PE=4 SV=1	3	837.077	3.6836	2.4825e-08	75.312	Adult_2	558000
73	AAEAQNHSLSTPVSPSGDTKPQQR	24	Deamidation 18O (N)	_AAEAQN(Deamidation 18O (N))HSLSTPVSPSGDTKPQQR_	W6U7D3	Basigin OS=Echinococcus granulosus OX=6210 GN=EGR_08038 PE=4 SV=1	3	837.077	3.1437	1.4351e-08	54.418	Adult_3	537330
74	AAEAQNHSLSTPVSPSGDTKPQQR	24	Deamidation 18O (N)		W6U7D3	Basigin OS=Echinococcus granulosus OX=6210 GN=EGR_08038 PE=4 SV=1	2	1255.11	2.9589			Adult_3	10778
75	AAECSHGHGDQQVVNCGSWFTR	22	Deamidation 18O (N)		W6UPX5	Peripheral plasma membrane protein CASK OS=Echinococcus granulosus OX=6210 GN=EGR_01323 PE=3 SV=1	3	836.022	0.75271			PSC_3	90255
76	AAEELSQEDKK	11	Unmodified	_AAEELSQEDKK_	W6UBK8	Dystrophin OS=Echinococcus granulosus OX=6210 GN=EGR_07206 PE=4 SV=1	2	624.309	4.3503	3.2295e-05	125.17	PSC_1	45613
77	AAEELSQEDKK	11	Unmodified	_AAEELSQEDKK_	W6UBK8	Dystrophin OS=Echinococcus granulosus OX=6210 GN=EGR_07206 PE=4 SV=1	2	624.309	3.1404	0.00014121	141.29	PSC_2	48337
78	AAEELSQEDKK	11	Unmodified	_AAEELSQEDKK_	W6UBK8	Dystrophin OS=Echinococcus granulosus OX=6210 GN=EGR_07206 PE=4 SV=1	2	624.309	-0.83212	0.0016896	92.428	PSC_3	49902
79	AAEELSQEDKK	11	Unmodified		W6UBK8	Dystrophin OS=Echinococcus granulosus OX=6210 GN=EGR_07206 PE=4 SV=1	2	624.309	1.6019			Adult_1	24906
80	AAEELSQEDKK	11	Unmodified		W6UBK8	Dystrophin OS=Echinococcus granulosus OX=6210 GN=EGR_07206 PE=4 SV=1	2	624.309	1.2745			Adult_3	20704
81	AAEVSTEMDAIDLTELAR	18	Oxidation (M)	_AAEVSTEM(Oxidation (M))DAIDLTELAR_	W6UH21	Laminin subunit alpha-1 OS=Echinococcus granulosus OX=6210 GN=EGR_07741 PE=4 SV=1	2	975.97	1.9332	0.0015324	41.499	PSC_2	43856
82	AAEVSTEMDAIDLTELAR	18	Oxidation (M)		W6UH21	Laminin subunit alpha-1 OS=Echinococcus granulosus OX=6210 GN=EGR_07741 PE=4 SV=1	2	975.97	2.3567			PSC_1	36439
83	AAEVYEAAIDEVTQILQR	18	Unmodified	_AAEVYEAAIDEVTQILQR_	W6UC81	Peroxidasin OS=Echinococcus granulosus OX=6210 GN=EGR_06374 PE=4 SV=1	2	1010.02	-0.52239	3.2652e-29	90.156	PSC_2	40360
84	AAEVYEAAIDEVTQILQR	18	Unmodified	_AAEVYEAAIDEVTQILQR_	W6UC81	Peroxidasin OS=Echinococcus granulosus OX=6210 GN=EGR_06374 PE=4 SV=1	2	1010.02	0.23365	3.593e-12	61.067	PSC_3	37881
85	AAEVYEAAIDEVTQILQR	18	Unmodified		W6UC81	Peroxidasin OS=Echinococcus granulosus OX=6210 GN=EGR_06374 PE=4 SV=1	2	1010.02	0.24749			Adult_3	5060.6
86	AAFATAVELIER	12	Unmodified	_AAFATAVELIER_	W6U387	Niemann-Pick C1 protein OS=Echinococcus granulosus OX=6210 GN=EGR_09562 PE=3 SV=1	2	645.856	-1.2127	9.9152e-05	85.622	Adult_1	37386
87	AAFATAVELIER	12	Unmodified	_AAFATAVELIER_	W6U387	Niemann-Pick C1 protein OS=Echinococcus granulosus OX=6210 GN=EGR_09562 PE=3 SV=1	2	645.856	0.33083	9.4443e-05	76.85	Adult_2	39708
88	AAFATAVELIER	12	Unmodified	_AAFATAVELIER_	W6U387	Niemann-Pick C1 protein OS=Echinococcus granulosus OX=6210 GN=EGR_09562 PE=3 SV=1	2	645.856	0.6779	3.722e-05	67.881	Adult_3	41179
89	AAFATAVELIER	12	Unmodified	_AAFATAVELIER_	W6U387	Niemann-Pick C1 protein OS=Echinococcus granulosus OX=6210 GN=EGR_09562 PE=3 SV=1	2	645.856	-0.88579	2.8966e-07	114.39	PSC_1	37500
90	AAFATAVELIER	12	Unmodified	_AAFATAVELIER_	W6U387	Niemann-Pick C1 protein OS=Echinococcus granulosus OX=6210 GN=EGR_09562 PE=3 SV=1	2	645.856	-0.87708	5.3708e-05	56.202	PSC_2	33446
91	AAFATAVELIER	12	Unmodified	_AAFATAVELIER_	W6U387	Niemann-Pick C1 protein OS=Echinococcus granulosus OX=6210 GN=EGR_09562 PE=3 SV=1	2	645.856	-0.28431	0.00013431	64.906	PSC_3	32110
92	AAFATAVELIER	12	Unmodified		W6U387	Niemann-Pick C1 protein OS=Echinococcus granulosus OX=6210 GN=EGR_09562 PE=3 SV=1	2	645.856	-0.38204			PSC_1	23605
93	AAFATAVELIER	12	Unmodified		W6U387	Niemann-Pick C1 protein OS=Echinococcus granulosus OX=6210 GN=EGR_09562 PE=3 SV=1	2	645.856	-0.47689			PSC_2	19283
94	AAFATAVELIER	12	Unmodified		W6U387	Niemann-Pick C1 protein OS=Echinococcus granulosus OX=6210 GN=EGR_09562 PE=3 SV=1	2	645.856	-0.13047			PSC_3	17723
95	AAFDAAITEVDSIK	14	Unmodified	_AAFDAAITEVDSIK_	U6JGI4	14-3-3 protein beta:alpha OS=Echinococcus granulosus OX=6210 GN=EGR_10354 PE=3 SV=1	2	725.875	0.7292	1.1227e-05	77.358	Adult_1	204630
96	AAFDAAITEVDSIK	14	Unmodified	_AAFDAAITEVDSIK_	U6JGI4	14-3-3 protein beta:alpha OS=Echinococcus granulosus OX=6210 GN=EGR_10354 PE=3 SV=1	2	725.875	1.1881	2.473e-05	82.437	Adult_2	222720
97	AAFDAAITEVDSIKDETYK	19	Unmodified	_AAFDAAITEVDSIKDETYK_	U6JGI4	14-3-3 protein beta:alpha OS=Echinococcus granulosus OX=6210 GN=EGR_10354 PE=3 SV=1	3	696.344	-1.8659	1.3038e-25	84.58	Adult_1	26596
98	AAFDAAITEVDSIKDETYK	19	Unmodified	_AAFDAAITEVDSIKDETYK_	U6JGI4	14-3-3 protein beta:alpha OS=Echinococcus granulosus OX=6210 GN=EGR_10354 PE=3 SV=1	3	696.344	-1.7157	0.0021344	39.587	Adult_1	74322
99	AAFDAAITEVDSIKDETYK	19	Unmodified	_AAFDAAITEVDSIKDETYK_	U6JGI4	14-3-3 protein beta:alpha OS=Echinococcus granulosus OX=6210 GN=EGR_10354 PE=3 SV=1	3	696.344	-1.7441	0.039429	19.006	Adult_1	36956
100	AAFDAAITEVDSIKDETYK	19	Unmodified	_AAFDAAITEVDSIKDETYK_	U6JGI4	14-3-3 protein beta:alpha OS=Echinococcus granulosus OX=6210 GN=EGR_10354 PE=3 SV=1	3	696.344	-1.5935	9.1508e-26	107.6	Adult_1	1735500
101	AAFDAAITEVDSIKDETYK	19	Unmodified	_AAFDAAITEVDSIKDETYK_	U6JGI4	14-3-3 protein beta:alpha OS=Echinococcus granulosus OX=6210 GN=EGR_10354 PE=3 SV=1	2	1044.01	-0.16509	2.328e-41	124.62	Adult_1	125710
102	AAFDAAITEVDSIKDETYK	19	Unmodified	_AAFDAAITEVDSIKDETYK_	U6JGI4	14-3-3 protein beta:alpha OS=Echinococcus granulosus OX=6210 GN=EGR_10354 PE=3 SV=1	2	1044.01	0.80872	0.030363	24.164	Adult_1	46361
103	AAFDAAITEVDSIKDETYK	19	Unmodified	_AAFDAAITEVDSIKDETYK_	U6JGI4	14-3-3 protein beta:alpha OS=Echinococcus granulosus OX=6210 GN=EGR_10354 PE=3 SV=1	2	1044.01	0.57047	1.6926e-59	183.7	Adult_1	6170000
104	AAFDAAITEVDSIKDETYK	19	Unmodified	_AAFDAAITEVDSIKDETYK_	U6JGI4	14-3-3 protein beta:alpha OS=Echinococcus granulosus OX=6210 GN=EGR_10354 PE=3 SV=1	2	1044.01	-0.32728	0.0071525	45.654	Adult_1	192680
105	AAFDAAITEVDSIKDETYK	19	Unmodified	_AAFDAAITEVDSIKDETYK_	U6JGI4	14-3-3 protein beta:alpha OS=Echinococcus granulosus OX=6210 GN=EGR_10354 PE=3 SV=1	3	696.344	-1.9146	0.00091479	42.218	Adult_2	92330
106	AAFDAAITEVDSIKDETYK	19	Unmodified	_AAFDAAITEVDSIKDETYK_	U6JGI4	14-3-3 protein beta:alpha OS=Echinococcus granulosus OX=6210 GN=EGR_10354 PE=3 SV=1	3	696.344	-0.77744	1.5986e-25	83.061	Adult_2	29179
107	AAFDAAITEVDSIKDETYK	19	Unmodified	_AAFDAAITEVDSIKDETYK_	U6JGI4	14-3-3 protein beta:alpha OS=Echinococcus granulosus OX=6210 GN=EGR_10354 PE=3 SV=1	3	696.344	-1.6081	2.1076e-41	157.67	Adult_2	1738000
108	AAFDAAITEVDSIKDETYK	19	Unmodified	_AAFDAAITEVDSIKDETYK_	U6JGI4	14-3-3 protein beta:alpha OS=Echinococcus granulosus OX=6210 GN=EGR_10354 PE=3 SV=1	2	1044.01	1.4239	5.7023e-07	94.507	Adult_2	123080
109	AAFDAAITEVDSIKDETYK	19	Unmodified	_AAFDAAITEVDSIKDETYK_	U6JGI4	14-3-3 protein beta:alpha OS=Echinococcus granulosus OX=6210 GN=EGR_10354 PE=3 SV=1	2	1044.01	1.3714	0.0027411	48.363	Adult_2	97708
110	AAFDAAITEVDSIKDETYK	19	Unmodified	_AAFDAAITEVDSIKDETYK_	U6JGI4	14-3-3 protein beta:alpha OS=Echinococcus granulosus OX=6210 GN=EGR_10354 PE=3 SV=1	2	1044.01	0.38791	0.00086175	70.598	Adult_2	70380
111	AAFDAAITEVDSIKDETYK	19	Unmodified	_AAFDAAITEVDSIKDETYK_	U6JGI4	14-3-3 protein beta:alpha OS=Echinococcus granulosus OX=6210 GN=EGR_10354 PE=3 SV=1	2	1044.01	1.1667	0.0001377	59.997	Adult_2	194730
112	AAFDAAITEVDSIKDETYK	19	Unmodified	_AAFDAAITEVDSIKDETYK_	U6JGI4	14-3-3 protein beta:alpha OS=Echinococcus granulosus OX=6210 GN=EGR_10354 PE=3 SV=1	2	1044.01	0.40213	2.3335e-38	124.24	Adult_2	6022900
113	AAFDAAITEVDSIKDETYK	19	Unmodified	_AAFDAAITEVDSIKDETYK_	U6JGI4	14-3-3 protein beta:alpha OS=Echinococcus granulosus OX=6210 GN=EGR_10354 PE=3 SV=1	3	696.344	-1.9917	0.0096385	11.478	Adult_3	25549
114	AAFDAAITEVDSIKDETYK	19	Unmodified	_AAFDAAITEVDSIKDETYK_	U6JGI4	14-3-3 protein beta:alpha OS=Echinococcus granulosus OX=6210 GN=EGR_10354 PE=3 SV=1	3	696.344	-1.6233	0.0027397	17.807	Adult_3	82377
115	AAFDAAITEVDSIKDETYK	19	Unmodified	_AAFDAAITEVDSIKDETYK_	U6JGI4	14-3-3 protein beta:alpha OS=Echinococcus granulosus OX=6210 GN=EGR_10354 PE=3 SV=1	3	696.344	-1.6799	1.22e-17	69.224	Adult_3	29728
116	AAFDAAITEVDSIKDETYK	19	Unmodified	_AAFDAAITEVDSIKDETYK_	U6JGI4	14-3-3 protein beta:alpha OS=Echinococcus granulosus OX=6210 GN=EGR_10354 PE=3 SV=1	3	696.344	-1.4462	2.1766e-25	118.26	Adult_3	1593000
117	AAFDAAITEVDSIKDETYK	19	Unmodified	_AAFDAAITEVDSIKDETYK_	U6JGI4	14-3-3 protein beta:alpha OS=Echinococcus granulosus OX=6210 GN=EGR_10354 PE=3 SV=1	2	1044.01	0.83809	5.5247e-07	86.135	Adult_3	85874
118	AAFDAAITEVDSIKDETYK	19	Unmodified	_AAFDAAITEVDSIKDETYK_	U6JGI4	14-3-3 protein beta:alpha OS=Echinococcus granulosus OX=6210 GN=EGR_10354 PE=3 SV=1	2	1044.01	0.50116	1.3585e-50	169.52	Adult_3	5654100
119	AAFDAAITEVDSIKDETYK	19	Unmodified	_AAFDAAITEVDSIKDETYK_	U6JGI4	14-3-3 protein beta:alpha OS=Echinococcus granulosus OX=6210 GN=EGR_10354 PE=3 SV=1	3	696.344	-2.6208	6.8453e-05	76.009	PSC_1	56294
120	AAFDAAITEVDSIKDETYK	19	Unmodified	_AAFDAAITEVDSIKDETYK_	U6JGI4	14-3-3 protein beta:alpha OS=Echinococcus granulosus OX=6210 GN=EGR_10354 PE=3 SV=1	3	696.344	-2.5272	1.1708e-50	218.58	PSC_1	1947400
121	AAFDAAITEVDSIKDETYK	19	Unmodified	_AAFDAAITEVDSIKDETYK_	U6JGI4	14-3-3 protein beta:alpha OS=Echinococcus granulosus OX=6210 GN=EGR_10354 PE=3 SV=1	3	696.344	-1.9147	0.0005498	67.838	PSC_1	77711
122	AAFDAAITEVDSIKDETYK	19	Unmodified	_AAFDAAITEVDSIKDETYK_	U6JGI4	14-3-3 protein beta:alpha OS=Echinococcus granulosus OX=6210 GN=EGR_10354 PE=3 SV=1	2	1044.01	0.52753	8.5547e-18	47.844	PSC_1	93916
123	AAFDAAITEVDSIKDETYK	19	Unmodified	_AAFDAAITEVDSIKDETYK_	U6JGI4	14-3-3 protein beta:alpha OS=Echinococcus granulosus OX=6210 GN=EGR_10354 PE=3 SV=1	2	1044.01	0.96833	0.0019873	57.042	PSC_1	35519
124	AAFDAAITEVDSIKDETYK	19	Unmodified	_AAFDAAITEVDSIKDETYK_	U6JGI4	14-3-3 protein beta:alpha OS=Echinococcus granulosus OX=6210 GN=EGR_10354 PE=3 SV=1	2	1044.01	0.54436	7.1604e-45	132.93	PSC_1	18550000
125	AAFDAAITEVDSIKDETYK	19	Unmodified	_AAFDAAITEVDSIKDETYK_	U6JGI4	14-3-3 protein beta:alpha OS=Echinococcus granulosus OX=6210 GN=EGR_10354 PE=3 SV=1	2	1044.01	0.66409	1.0854e-44	160.52	PSC_1	128070
126	AAFDAAITEVDSIKDETYK	19	Unmodified	_AAFDAAITEVDSIKDETYK_	U6JGI4	14-3-3 protein beta:alpha OS=Echinococcus granulosus OX=6210 GN=EGR_10354 PE=3 SV=1	2	1044.01	1.1772	3.136e-25	111.38	PSC_1	340550
127	AAFDAAITEVDSIKDETYK	19	Unmodified	_AAFDAAITEVDSIKDETYK_	U6JGI4	14-3-3 protein beta:alpha OS=Echinococcus granulosus OX=6210 GN=EGR_10354 PE=3 SV=1	2	1044.01	0.99142	0.0020425	77.696	PSC_1	351420
128	AAFDAAITEVDSIKDETYK	19	Unmodified	_AAFDAAITEVDSIKDETYK_	U6JGI4	14-3-3 protein beta:alpha OS=Echinococcus granulosus OX=6210 GN=EGR_10354 PE=3 SV=1	2	1044.01	0.72528	2.38e-05	76.196	PSC_1	311170
129	AAFDAAITEVDSIKDETYK	19	Unmodified	_AAFDAAITEVDSIKDETYK_	U6JGI4	14-3-3 protein beta:alpha OS=Echinococcus granulosus OX=6210 GN=EGR_10354 PE=3 SV=1	2	1044.01	0.2194	0.00013721	66.485	PSC_1	14402
130	AAFDAAITEVDSIKDETYK	19	Unmodified	_AAFDAAITEVDSIKDETYK_	U6JGI4	14-3-3 protein beta:alpha OS=Echinococcus granulosus OX=6210 GN=EGR_10354 PE=3 SV=1	3	696.344	-2.3903	1.3336e-07	87.251	PSC_2	63440
131	AAFDAAITEVDSIKDETYK	19	Unmodified	_AAFDAAITEVDSIKDETYK_	U6JGI4	14-3-3 protein beta:alpha OS=Echinococcus granulosus OX=6210 GN=EGR_10354 PE=3 SV=1	3	696.344	-2.204	0.0088784	32.6	PSC_2	152910
132	AAFDAAITEVDSIKDETYK	19	Unmodified	_AAFDAAITEVDSIKDETYK_	U6JGI4	14-3-3 protein beta:alpha OS=Echinococcus granulosus OX=6210 GN=EGR_10354 PE=3 SV=1	3	696.344	-1.0282	4.0092e-50	139.7	PSC_2	1939700
133	AAFDAAITEVDSIKDETYK	19	Unmodified	_AAFDAAITEVDSIKDETYK_	U6JGI4	14-3-3 protein beta:alpha OS=Echinococcus granulosus OX=6210 GN=EGR_10354 PE=3 SV=1	3	696.344	-3.0288	0.00088822	37.774	PSC_2	29994
134	AAFDAAITEVDSIKDETYK	19	Unmodified	_AAFDAAITEVDSIKDETYK_	U6JGI4	14-3-3 protein beta:alpha OS=Echinococcus granulosus OX=6210 GN=EGR_10354 PE=3 SV=1	2	1044.01	1.3367	1.8129e-39	83.061	PSC_2	169040
135	AAFDAAITEVDSIKDETYK	19	Unmodified	_AAFDAAITEVDSIKDETYK_	U6JGI4	14-3-3 protein beta:alpha OS=Echinococcus granulosus OX=6210 GN=EGR_10354 PE=3 SV=1	2	1044.01	0.42554	1.7604e-50	135.13	PSC_2	307020
136	AAFDAAITEVDSIKDETYK	19	Unmodified	_AAFDAAITEVDSIKDETYK_	U6JGI4	14-3-3 protein beta:alpha OS=Echinococcus granulosus OX=6210 GN=EGR_10354 PE=3 SV=1	2	1044.01	-0.39521	2.8272e-17	67.887	PSC_2	32192
137	AAFDAAITEVDSIKDETYK	19	Unmodified	_AAFDAAITEVDSIKDETYK_	U6JGI4	14-3-3 protein beta:alpha OS=Echinococcus granulosus OX=6210 GN=EGR_10354 PE=3 SV=1	2	1044.01	1.523	1.5295e-108	196.42	PSC_2	18133000
138	AAFDAAITEVDSIKDETYK	19	Unmodified	_AAFDAAITEVDSIKDETYK_	U6JGI4	14-3-3 protein beta:alpha OS=Echinococcus granulosus OX=6210 GN=EGR_10354 PE=3 SV=1	3	696.344	-1.2712	9.1508e-26	99.668	PSC_3	66446
139	AAFDAAITEVDSIKDETYK	19	Unmodified	_AAFDAAITEVDSIKDETYK_	U6JGI4	14-3-3 protein beta:alpha OS=Echinococcus granulosus OX=6210 GN=EGR_10354 PE=3 SV=1	3	696.344	-1.646	1.6975e-25	124.62	PSC_3	1944600
140	AAFDAAITEVDSIKDETYK	19	Unmodified	_AAFDAAITEVDSIKDETYK_	U6JGI4	14-3-3 protein beta:alpha OS=Echinococcus granulosus OX=6210 GN=EGR_10354 PE=3 SV=1	2	1044.01	1.4423	0.021813	17.238	PSC_3	205120
141	AAFDAAITEVDSIKDETYK	19	Unmodified	_AAFDAAITEVDSIKDETYK_	U6JGI4	14-3-3 protein beta:alpha OS=Echinococcus granulosus OX=6210 GN=EGR_10354 PE=3 SV=1	2	1044.01	1.1199	2.7865e-44	123.99	PSC_3	147210
142	AAFDAAITEVDSIKDETYK	19	Unmodified	_AAFDAAITEVDSIKDETYK_	U6JGI4	14-3-3 protein beta:alpha OS=Echinococcus granulosus OX=6210 GN=EGR_10354 PE=3 SV=1	2	1044.01	0.61534	0.00017086	39.82	PSC_3	32621
143	AAFDAAITEVDSIKDETYK	19	Unmodified	_AAFDAAITEVDSIKDETYK_	U6JGI4	14-3-3 protein beta:alpha OS=Echinococcus granulosus OX=6210 GN=EGR_10354 PE=3 SV=1	2	1044.01	1.8222	9.3032e-55	141.88	PSC_3	19004000
144	AAFDAAITEVDSIKDETYK	19	Unmodified	_AAFDAAITEVDSIKDETYK_	U6JGI4	14-3-3 protein beta:alpha OS=Echinococcus granulosus OX=6210 GN=EGR_10354 PE=3 SV=1	2	1044.01	0.56651	0.0031248	40.53	PSC_3	274570
145	AAFDAAITEVDSIKDETYK	19	Unmodified		U6JGI4	14-3-3 protein beta:alpha OS=Echinococcus granulosus OX=6210 GN=EGR_10354 PE=3 SV=1	3	696.344	-1.7619			Adult_1	26230
146	AAFDAAITEVDSIKDETYK	19	Unmodified		U6JGI4	14-3-3 protein beta:alpha OS=Echinococcus granulosus OX=6210 GN=EGR_10354 PE=3 SV=1	2	1044.01	0.37579			Adult_2	29719
147	AAFDAAITEVDSIKDETYK	19	Unmodified		U6JGI4	14-3-3 protein beta:alpha OS=Echinococcus granulosus OX=6210 GN=EGR_10354 PE=3 SV=1	2	1044.01	0.78841			Adult_3	81167
148	AAFDAAITEVDSIKDETYK	19	Unmodified		U6JGI4	14-3-3 protein beta:alpha OS=Echinococcus granulosus OX=6210 GN=EGR_10354 PE=3 SV=1	2	1044.01	0.52662			Adult_3	81207
149	AAFDAAITEVDSIKDETYK	19	Unmodified		U6JGI4	14-3-3 protein beta:alpha OS=Echinococcus granulosus OX=6210 GN=EGR_10354 PE=3 SV=1	3	696.344	-3.2235			Adult_3	118750
150	AAFDAAITEVDSIKDETYK	19	Unmodified		U6JGI4	14-3-3 protein beta:alpha OS=Echinococcus granulosus OX=6210 GN=EGR_10354 PE=3 SV=1	2	1044.01	0.49039			PSC_1	1739
151	AAFDAAITEVDSIKDETYK	19	Unmodified		U6JGI4	14-3-3 protein beta:alpha OS=Echinococcus granulosus OX=6210 GN=EGR_10354 PE=3 SV=1	3	696.344	-1.9059			PSC_1	24426
152	AAFDAAITEVDSIKDETYK	19	Unmodified		U6JGI4	14-3-3 protein beta:alpha OS=Echinococcus granulosus OX=6210 GN=EGR_10354 PE=3 SV=1	3	696.344	-2.769			PSC_1	60062
153	AAFDAAITEVDSIKDETYK	19	Unmodified		U6JGI4	14-3-3 protein beta:alpha OS=Echinococcus granulosus OX=6210 GN=EGR_10354 PE=3 SV=1	3	696.344	-1.776			PSC_1	147500
154	AAFDAAITEVDSIKDETYK	19	Unmodified		U6JGI4	14-3-3 protein beta:alpha OS=Echinococcus granulosus OX=6210 GN=EGR_10354 PE=3 SV=1	2	1044.01	-0.16465			PSC_2	93704
155	AAFDAAITEVDSIKDETYK	19	Unmodified		U6JGI4	14-3-3 protein beta:alpha OS=Echinococcus granulosus OX=6210 GN=EGR_10354 PE=3 SV=1	2	1044.01	-0.25898			PSC_2	9742.5
156	AAFDAAITEVDSIKDETYK	19	Unmodified		U6JGI4	14-3-3 protein beta:alpha OS=Echinococcus granulosus OX=6210 GN=EGR_10354 PE=3 SV=1	3	696.344	-1.9884			PSC_2	16430
157	AAFDAAITEVDSIKDETYK	19	Unmodified		U6JGI4	14-3-3 protein beta:alpha OS=Echinococcus granulosus OX=6210 GN=EGR_10354 PE=3 SV=1	2	1044.01	1.6438			PSC_3	304920
158	AAFDAAITEVDSIKDETYK	19	Unmodified		U6JGI4	14-3-3 protein beta:alpha OS=Echinococcus granulosus OX=6210 GN=EGR_10354 PE=3 SV=1	2	1044.01	0.29783			PSC_3	31673
159	AAFDAAITEVDSIKDETYK	19	Unmodified		U6JGI4	14-3-3 protein beta:alpha OS=Echinococcus granulosus OX=6210 GN=EGR_10354 PE=3 SV=1	2	1044.01	1.1133			PSC_3	5761.6
160	AAFDAAITEVDSIKDETYK	19	Unmodified		U6JGI4	14-3-3 protein beta:alpha OS=Echinococcus granulosus OX=6210 GN=EGR_10354 PE=3 SV=1	3	696.344	-1.9769			PSC_3	125240
161	AAGNSVQETVDAPQSSGTSR	20	Unmodified	_AAGNSVQETVDAPQSSGTSR_	W6UR78	Protein purity of essence OS=Echinococcus granulosus OX=6210 GN=EGR_09233 PE=3 SV=1	2	981.462	4.8049	0.0021733	45.654	Adult_3	134220
162	AAGNSVQETVDAPQSSGTSR	20	Unmodified		W6UR78	Protein purity of essence OS=Echinococcus granulosus OX=6210 GN=EGR_09233 PE=3 SV=1	2	981.462	4.5064			Adult_2	36199
163	AAHPTTTRPSTTGIK	15	Unmodified	_AAHPTTTRPSTTGIK_	W6UBN6	Microtubule-associated protein OS=Echinococcus granulosus OX=6210 GN=EGR_06609 PE=4 SV=1	2	769.918	3.5376	0.0040805	71.219	Adult_1	315570
164	AAHPTTTRPSTTGIK	15	Unmodified	_AAHPTTTRPSTTGIK_	W6UBN6	Microtubule-associated protein OS=Echinococcus granulosus OX=6210 GN=EGR_06609 PE=4 SV=1	2	769.918	3.9907	6.4383e-14	102.03	Adult_2	307300
165	AAHPTTTRPSTTGIK	15	Unmodified	_AAHPTTTRPSTTGIK_	W6UBN6	Microtubule-associated protein OS=Echinococcus granulosus OX=6210 GN=EGR_06609 PE=4 SV=1	2	769.918	4.1743	3.0714e-08	68.548	Adult_3	295340
166	AAHPTTTRPSTTGIK	15	Unmodified	_AAHPTTTRPSTTGIK_	W6UBN6	Microtubule-associated protein OS=Echinococcus granulosus OX=6210 GN=EGR_06609 PE=4 SV=1	2	769.918	5.7066	0.010264	42.446	PSC_1	29355
167	AAHPTTTRPSTTGIK	15	Unmodified	_AAHPTTTRPSTTGIK_	W6UBN6	Microtubule-associated protein OS=Echinococcus granulosus OX=6210 GN=EGR_06609 PE=4 SV=1	2	769.918	4.7218	0.065628	61.194	PSC_2	27414
168	AAHPTTTRPSTTGIK	15	Unmodified	_AAHPTTTRPSTTGIK_	W6UBN6	Microtubule-associated protein OS=Echinococcus granulosus OX=6210 GN=EGR_06609 PE=4 SV=1	2	769.918	0.88091	0.048313	32.759	PSC_3	30621
169	AAHSAHGGSDGVLIPDILQR	20	Unmodified	_AAHSAHGGSDGVLIPDILQR_	W6UYH2	ER membrane protein complex subunit 1 OS=Echinococcus granulosus OX=6210 GN=EGR_06502 PE=3 SV=1	3	672.02	0.32467	0.0012331	53.051	PSC_1	33299
170	AAIDKYDGYVLYER	14	Unmodified	_AAIDKYDGYVLYER_	W6UIW8	Splicing factor, arginine/serine-rich 4 OS=Echinococcus granulosus OX=6210 GN=EGR_04214 PE=3 SV=1	2	838.42	2.4049	8.6826e-20	135.21	Adult_1	296080
171	AAIDKYDGYVLYER	14	Unmodified	_AAIDKYDGYVLYER_	W6UIW8	Splicing factor, arginine/serine-rich 4 OS=Echinococcus granulosus OX=6210 GN=EGR_04214 PE=3 SV=1	2	838.42	3.3243	1.151e-19	112.95	Adult_2	301050
172	AAIDKYDGYVLYER	14	Unmodified	_AAIDKYDGYVLYER_	W6UIW8	Splicing factor, arginine/serine-rich 4 OS=Echinococcus granulosus OX=6210 GN=EGR_04214 PE=3 SV=1	2	838.42	3.1065	2.3371e-13	117.21	Adult_3	320370
173	AAIDKYDGYVLYER	14	Unmodified	_AAIDKYDGYVLYER_	W6UIW8	Splicing factor, arginine/serine-rich 4 OS=Echinococcus granulosus OX=6210 GN=EGR_04214 PE=3 SV=1	2	838.42	1.759	4.7027e-15	92.747	PSC_2	62965
174	AAIDKYDGYVLYER	14	Unmodified	_AAIDKYDGYVLYER_	W6UIW8	Splicing factor, arginine/serine-rich 4 OS=Echinococcus granulosus OX=6210 GN=EGR_04214 PE=3 SV=1	2	838.42	2.2518	2.5439e-08	65.173	PSC_3	68357
175	AAIDKYDGYVLYER	14	Unmodified		W6UIW8	Splicing factor, arginine/serine-rich 4 OS=Echinococcus granulosus OX=6210 GN=EGR_04214 PE=3 SV=1	2	838.42	2.7799			PSC_1	72928
176	AAITLIHGLCQHATSEYDK	19	Unmodified	_AAITLIHGLCQHATSEYDK_	W6UKM3	Serine/threonine-protein kinase unc-51 OS=Echinococcus granulosus OX=6210 GN=EGR_03447 PE=4 SV=1	3	710.021	-0.11911	2.625e-39	92.593	PSC_1	38979
177	AAITLIHGLCQHATSEYDK	19	Unmodified	_AAITLIHGLCQHATSEYDK_	W6UKM3	Serine/threonine-protein kinase unc-51 OS=Echinococcus granulosus OX=6210 GN=EGR_03447 PE=4 SV=1	3	710.021	0.057743	2.7226e-06	51.07	PSC_2	37594
178	AAITLIHGLCQHATSEYDK	19	Unmodified	_AAITLIHGLCQHATSEYDK_	W6UKM3	Serine/threonine-protein kinase unc-51 OS=Echinococcus granulosus OX=6210 GN=EGR_03447 PE=4 SV=1	3	710.021	-0.34283	2.2334e-18	85.513	PSC_3	42379
179	AANADLQECVPCHPECEVCVGPGNHVSVCR	30	Deamidation 18O (N)	_AANADLQECVPCHPECEVCVGPGN(Deamidation 18O (N))HVSVCR_	W6UFN2	Receptor protein-tyrosine kinase OS=Echinococcus granulosus OX=6210 GN=EGR_05468 PE=4 SV=1	4	856.867	2.9043	3.3618e-06	42.066	PSC_1	344150
180	AANADLQECVPCHPECEVCVGPGNHVSVCR	30	Deamidation 18O (N)	_AANADLQECVPCHPECEVCVGPGN(Deamidation 18O (N))HVSVCR_	W6UFN2	Receptor protein-tyrosine kinase OS=Echinococcus granulosus OX=6210 GN=EGR_05468 PE=4 SV=1	4	856.867	1.4363	4.2615e-28	67.057	PSC_2	363850
181	AANADLQECVPCHPECEVCVGPGNHVSVCR	30	Deamidation 18O (N)	_AANADLQECVPCHPECEVCVGPGN(Deamidation 18O (N))HVSVCR_	W6UFN2	Receptor protein-tyrosine kinase OS=Echinococcus granulosus OX=6210 GN=EGR_05468 PE=4 SV=1	4	856.867	0.38794	3.5807e-27	70.793	PSC_3	369040
182	AANADLQECVPCHPECEVCVGPGNHVSVCR	30	Deamidation 18O (N)		W6UFN2	Receptor protein-tyrosine kinase OS=Echinococcus granulosus OX=6210 GN=EGR_05468 PE=4 SV=1	4	856.867	1.1892			Adult_1	95709
183	AANADLQECVPCHPECEVCVGPGNHVSVCR	30	Deamidation 18O (N)		W6UFN2	Receptor protein-tyrosine kinase OS=Echinococcus granulosus OX=6210 GN=EGR_05468 PE=4 SV=1	4	856.867	0.60475			Adult_2	88759
184	AANNNDAGNEASTETQR	17	Unmodified	_AANNNDAGNEASTETQR_	W6V5V6	Zinc finger protein 598 OS=Echinococcus granulosus OX=6210 GN=EGR_03295 PE=4 SV=1	2	881.883	4.4638	0.023221	48.363	Adult_1	232070
185	AANNNDAGNEASTETQR	17	Unmodified	_AANNNDAGNEASTETQR_	W6V5V6	Zinc finger protein 598 OS=Echinococcus granulosus OX=6210 GN=EGR_03295 PE=4 SV=1	2	881.883	3.7856	0.025411	51.07	Adult_3	261790
186	AANNNDAGNEASTETQR	17	Unmodified	_AANNNDAGNEASTETQR_	W6V5V6	Zinc finger protein 598 OS=Echinococcus granulosus OX=6210 GN=EGR_03295 PE=4 SV=1	2	881.883	5.2638	0.004248	53.051	PSC_1	480200
187	AANNNDAGNEASTETQR	17	Unmodified	_AANNNDAGNEASTETQR_	W6V5V6	Zinc finger protein 598 OS=Echinococcus granulosus OX=6210 GN=EGR_03295 PE=4 SV=1	2	881.883	0.87179	0.016828	53.051	PSC_3	460260
188	AANNNDAGNEASTETQR	17	Unmodified		W6V5V6	Zinc finger protein 598 OS=Echinococcus granulosus OX=6210 GN=EGR_03295 PE=4 SV=1	2	881.883	4.4657			Adult_2	246850
189	AANNNDAGNEASTETQR	17	Unmodified		W6V5V6	Zinc finger protein 598 OS=Echinococcus granulosus OX=6210 GN=EGR_03295 PE=4 SV=1	2	881.883	5.4977			PSC_1	113550
190	AANNNDAGNEASTETQR	17	Unmodified		W6V5V6	Zinc finger protein 598 OS=Echinococcus granulosus OX=6210 GN=EGR_03295 PE=4 SV=1	2	881.883	4.8567			PSC_2	462840
191	AANNNDAGNEASTETQR	17	Unmodified		W6V5V6	Zinc finger protein 598 OS=Echinococcus granulosus OX=6210 GN=EGR_03295 PE=4 SV=1	2	881.883	5.2085			PSC_2	89357
192	AANNNDAGNEASTETQR	17	Unmodified		W6V5V6	Zinc finger protein 598 OS=Echinococcus granulosus OX=6210 GN=EGR_03295 PE=4 SV=1	2	881.883	1.1942			PSC_3	92206
193	AAPEGDEADLLNNDDGYKAPEK	22	Acetyl (Protein N-term)	_(Acetyl (Protein N-term))AAPEGDEADLLNNDDGYKAPEK_	W6V5R2	Rho GDP-dissociation inhibitor OS=Echinococcus granulosus OX=6210 GN=EGR_03498 PE=3 SV=1	2	1187.54	2.4783	1.319e-05	69.613	Adult_1	1301200
194	AAPEGDEADLLNNDDGYKAPEK	22	Acetyl (Protein N-term)	_(Acetyl (Protein N-term))AAPEGDEADLLNNDDGYKAPEK_	W6V5R2	Rho GDP-dissociation inhibitor OS=Echinococcus granulosus OX=6210 GN=EGR_03498 PE=3 SV=1	2	1187.54	1.8668	8.1455e-14	86.952	Adult_2	1402300
195	AAPEGDEADLLNNDDGYKAPEK	22	Acetyl (Protein N-term)	_(Acetyl (Protein N-term))AAPEGDEADLLNNDDGYKAPEK_	W6V5R2	Rho GDP-dissociation inhibitor OS=Echinococcus granulosus OX=6210 GN=EGR_03498 PE=3 SV=1	2	1187.54	1.8271	4.9969e-57	132.01	Adult_3	1430400
196	AAPEGDEADLLNNDDGYKAPEK	22	Acetyl (Protein N-term)	_(Acetyl (Protein N-term))AAPEGDEADLLNNDDGYKAPEK_	W6V5R2	Rho GDP-dissociation inhibitor OS=Echinococcus granulosus OX=6210 GN=EGR_03498 PE=3 SV=1	2	1187.54	1.0342	1.9983e-05	72.075	PSC_1	596610
197	AAPEGDEADLLNNDDGYKAPEK	22	Acetyl (Protein N-term)	_(Acetyl (Protein N-term))AAPEGDEADLLNNDDGYKAPEK_	W6V5R2	Rho GDP-dissociation inhibitor OS=Echinococcus granulosus OX=6210 GN=EGR_03498 PE=3 SV=1	2	1187.54	1.4267	3.2578e-07	100.98	PSC_2	605050
198	AAPEGDEADLLNNDDGYKAPEK	22	Acetyl (Protein N-term)	_(Acetyl (Protein N-term))AAPEGDEADLLNNDDGYKAPEK_	W6V5R2	Rho GDP-dissociation inhibitor OS=Echinococcus granulosus OX=6210 GN=EGR_03498 PE=3 SV=1	2	1187.54	1.7038	2.5918e-06	84.105	PSC_3	542760
199	AAPTDEPSQSQEVVAEQKPNTPPPAK	26	Unmodified	_AAPTDEPSQSQEVVAEQKPNTPPPAK_	U6JDZ3	Expressed conserved protein OS=Echinococcus granulosus OX=6210 GN=EGR_08560 PE=4 SV=1	2	1358.67	4.0865	3.2799e-16	88.115	Adult_1	136610
200	AAPTDEPSQSQEVVAEQKPNTPPPAK	26	Unmodified	_AAPTDEPSQSQEVVAEQKPNTPPPAK_	U6JDZ3	Expressed conserved protein OS=Echinococcus granulosus OX=6210 GN=EGR_08560 PE=4 SV=1	2	1358.67	3.4081	2.0466e-13	96.453	Adult_2	145980
201	AAPTDEPSQSQEVVAEQKPNTPPPAK	26	Unmodified	_AAPTDEPSQSQEVVAEQKPNTPPPAK_	U6JDZ3	Expressed conserved protein OS=Echinococcus granulosus OX=6210 GN=EGR_08560 PE=4 SV=1	2	1358.67	4.5544	8.6181e-69	123.83	Adult_3	169010
202	AAPTDEPSQSQEVVAEQKPNTPPPAK	26	Unmodified	_AAPTDEPSQSQEVVAEQKPNTPPPAK_	U6JDZ3	Expressed conserved protein OS=Echinococcus granulosus OX=6210 GN=EGR_08560 PE=4 SV=1	3	906.119	6.0193	0.00064457	38.656	Adult_3	3244900
203	AAPTDEPSQSQEVVAEQKPNTPPPAK	26	Unmodified	_AAPTDEPSQSQEVVAEQKPNTPPPAK_	U6JDZ3	Expressed conserved protein OS=Echinococcus granulosus OX=6210 GN=EGR_08560 PE=4 SV=1	3	906.119	3.7325	0.030836	18.984	PSC_2	238430
204	AAPTDEPSQSQEVVAEQKPNTPPPAK	26	Unmodified		U6JDZ3	Expressed conserved protein OS=Echinococcus granulosus OX=6210 GN=EGR_08560 PE=4 SV=1	3	906.119	4.9612			Adult_1	3319300
205	AAPTDEPSQSQEVVAEQKPNTPPPAK	26	Unmodified		U6JDZ3	Expressed conserved protein OS=Echinococcus granulosus OX=6210 GN=EGR_08560 PE=4 SV=1	3	906.119	5.3641			Adult_2	3330200
206	AAPTDEPSQSQEVVAEQKPNTPPPAK	26	Unmodified		U6JDZ3	Expressed conserved protein OS=Echinococcus granulosus OX=6210 GN=EGR_08560 PE=4 SV=1	3	906.119	4.987			PSC_1	265620
207	AAPTDEPSQSQEVVAEQKPNTPPPAK	26	Unmodified		U6JDZ3	Expressed conserved protein OS=Echinococcus granulosus OX=6210 GN=EGR_08560 PE=4 SV=1	3	906.119	3.6575			PSC_3	251570
208	AAPVTVATPPQQQPQQYQPPQQR	23	Unmodified	_AAPVTVATPPQQQPQQYQPPQQR_	W6UBZ4	Titin OS=Echinococcus granulosus OX=6210 GN=EgrG_000597700 PE=4 SV=1	2	1279.66	2.2676	1.2276e-22	108.91	Adult_1	448190
209	AAPVTVATPPQQQPQQYQPPQQR	23	Unmodified	_AAPVTVATPPQQQPQQYQPPQQR_	W6UBZ4	Titin OS=Echinococcus granulosus OX=6210 GN=EgrG_000597700 PE=4 SV=1	2	1279.66	3.8457	0.0084425	21.376	Adult_1	23443
210	AAPVTVATPPQQQPQQYQPPQQR	23	Unmodified	_AAPVTVATPPQQQPQQYQPPQQR_	W6UBZ4	Titin OS=Echinococcus granulosus OX=6210 GN=EgrG_000597700 PE=4 SV=1	2	1279.66	0.64647	4.6891e-17	106.97	Adult_2	450960
211	AAPVTVATPPQQQPQQYQPPQQR	23	Unmodified	_AAPVTVATPPQQQPQQYQPPQQR_	W6UBZ4	Titin OS=Echinococcus granulosus OX=6210 GN=EgrG_000597700 PE=4 SV=1	2	1279.66	2.6744	9.8478e-06	46.206	Adult_2	20776
212	AAPVTVATPPQQQPQQYQPPQQR	23	Unmodified	_AAPVTVATPPQQQPQQYQPPQQR_	W6UBZ4	Titin OS=Echinococcus granulosus OX=6210 GN=EgrG_000597700 PE=4 SV=1	2	1279.66	1.8868	2.4217e-76	128.41	Adult_3	629450
213	AAPVTVATPPQQQPQQYQPPQQR	23	Unmodified	_AAPVTVATPPQQQPQQYQPPQQR_	W6UBZ4	Titin OS=Echinococcus granulosus OX=6210 GN=EgrG_000597700 PE=4 SV=1	2	1279.66	3.7875	0.042557	17.238	Adult_3	20135
214	AAQEAEDHYNQLAAEFDDVHHTMEETR	27	Oxidation (M)	_AAQEAEDHYNQLAAEFDDVHHTM(Oxidation (M))EETR_	W6V9J4	Paramyosin OS=Echinococcus granulosus OX=6210 GN=EGR_01800 PE=3 SV=1	4	794.093	1.3061	5.5796e-13	53.44	Adult_1	106000
215	AAQEAEDHYNQLAAEFDDVHHTMEETR	27	Oxidation (M)	_AAQEAEDHYNQLAAEFDDVHHTM(Oxidation (M))EETR_	W6V9J4	Paramyosin OS=Echinococcus granulosus OX=6210 GN=EGR_01800 PE=3 SV=1	4	794.093	0.37216	6.9766e-46	92.218	Adult_2	150760
216	AAQEAEDHYNQLAAEFDDVHHTMEETR	27	Oxidation (M)		W6V9J4	Paramyosin OS=Echinococcus granulosus OX=6210 GN=EGR_01800 PE=3 SV=1	4	794.093	0.85423			PSC_1	89311
217	AAQEAEDHYNQLAAEFDDVHHTMEETR	27	Unmodified	_AAQEAEDHYNQLAAEFDDVHHTMEETR_	W6V9J4	Paramyosin OS=Echinococcus granulosus OX=6210 GN=EGR_01800 PE=3 SV=1	4	790.094	-0.77379	3.0218e-15	49.718	PSC_1	108470
218	AAQEAEDHYNQLAAEFDDVHHTMEETR	27	Unmodified	_AAQEAEDHYNQLAAEFDDVHHTMEETR_	W6V9J4	Paramyosin OS=Echinococcus granulosus OX=6210 GN=EGR_01800 PE=3 SV=1	3	1053.12	0.35271	1.2925e-28	105.57	PSC_1	138080
219	AAQEAEDHYNQLAAEFDDVHHTMEETR	27	Unmodified	_AAQEAEDHYNQLAAEFDDVHHTMEETR_	W6V9J4	Paramyosin OS=Echinococcus granulosus OX=6210 GN=EGR_01800 PE=3 SV=1	4	790.094	-0.54086	1.4063e-28	62.327	PSC_2	102100
220	AAQEAEDHYNQLAAEFDDVHHTMEETR	27	Unmodified	_AAQEAEDHYNQLAAEFDDVHHTMEETR_	W6V9J4	Paramyosin OS=Echinococcus granulosus OX=6210 GN=EGR_01800 PE=3 SV=1	3	1053.12	0.9812	7.6823e-18	72.368	PSC_2	131430
221	AAQEAEDHYNQLAAEFDDVHHTMEETR	27	Unmodified	_AAQEAEDHYNQLAAEFDDVHHTMEETR_	W6V9J4	Paramyosin OS=Echinococcus granulosus OX=6210 GN=EGR_01800 PE=3 SV=1	4	790.094	0.27214	2.3024e-57	93.495	PSC_3	93785
222	AAQEAEDHYNQLAAEFDDVHHTMEETR	27	Unmodified	_AAQEAEDHYNQLAAEFDDVHHTMEETR_	W6V9J4	Paramyosin OS=Echinococcus granulosus OX=6210 GN=EGR_01800 PE=3 SV=1	3	1053.12	1.6013	5.549e-29	79.895	PSC_3	114880
223	AAQEVAGISKPLVESVNPSK	20	Unmodified	_AAQEVAGISKPLVESVNPSK_	W6UXS7	NAChR subunit ShAR1 beta2 OS=Echinococcus granulosus OX=6210 GN=EgrG_000235900 PE=4 SV=1	2	1012.55	1.9618	1.3663e-07	107.46	Adult_1	3284900
224	AAQEVAGISKPLVESVNPSK	20	Unmodified	_AAQEVAGISKPLVESVNPSK_	W6UXS7	NAChR subunit ShAR1 beta2 OS=Echinococcus granulosus OX=6210 GN=EgrG_000235900 PE=4 SV=1	2	1012.55	1.0949	7.4334e-52	175.48	Adult_2	3193200
225	AAQEVAGISKPLVESVNPSK	20	Unmodified	_AAQEVAGISKPLVESVNPSK_	W6UXS7	NAChR subunit ShAR1 beta2 OS=Echinococcus granulosus OX=6210 GN=EgrG_000235900 PE=4 SV=1	2	1012.55	3.0544	5.8734e-39	144.72	Adult_3	3262600
226	AAQEVAGISKPLVESVNPSK	20	Unmodified	_AAQEVAGISKPLVESVNPSK_	W6UXS7	NAChR subunit ShAR1 beta2 OS=Echinococcus granulosus OX=6210 GN=EgrG_000235900 PE=4 SV=1	2	1012.55	1.3432	9.4489e-08	78.673	PSC_1	117670
227	AAQEVAGISKPLVESVNPSK	20	Unmodified	_AAQEVAGISKPLVESVNPSK_	W6UXS7	NAChR subunit ShAR1 beta2 OS=Echinococcus granulosus OX=6210 GN=EgrG_000235900 PE=4 SV=1	2	1012.55	1.6489	0.00071654	77.325	PSC_2	109790
228	AAQEVAGISKPLVESVNPSK	20	Unmodified	_AAQEVAGISKPLVESVNPSK_	W6UXS7	NAChR subunit ShAR1 beta2 OS=Echinococcus granulosus OX=6210 GN=EgrG_000235900 PE=4 SV=1	2	1012.55	0.87007	0.00058238	55.866	PSC_3	115520
229	AAQSIANSKPYTTVK	15	Deamidation 18O (N)	_AAQSIAN(Deamidation 18O (N))SKPYTTVK_	W6UMY3	Tumor protein d52 OS=Echinococcus granulosus OX=6210 GN=EGR_10262 PE=3 SV=1	2	791.422	3.9408	0.051733	61.194	Adult_1	487490
230	AAQSIANSKPYTTVK	15	Deamidation 18O (N)	_AAQSIAN(Deamidation 18O (N))SKPYTTVK_	W6UMY3	Tumor protein d52 OS=Echinococcus granulosus OX=6210 GN=EGR_10262 PE=3 SV=1	2	791.422	5.1276	0.033599	58.313	Adult_2	484780
231	AAQSIANSKPYTTVK	15	Deamidation 18O (N)	_AAQSIAN(Deamidation 18O (N))SKPYTTVK_	W6UMY3	Tumor protein d52 OS=Echinococcus granulosus OX=6210 GN=EGR_10262 PE=3 SV=1	2	791.422	4.7311	0.051549	55.604	Adult_3	454260
232	AAQSIANSKPYTTVK	15	Deamidation 18O (N)		W6UMY3	Tumor protein d52 OS=Echinococcus granulosus OX=6210 GN=EGR_10262 PE=3 SV=1	2	791.422	4.1459			PSC_1	12980
233	AAQSQSSLPSTHDSDR	16	Unmodified	_AAQSQSSLPSTHDSDR_	U6JCP5	Junctophilin 1 OS=Echinococcus granulosus OX=6210 GN=EGR_01126 PE=3 SV=1	2	843.888	4.6909	5.7602e-29	121.69	Adult_1	50960
234	AAQSQSSLPSTHDSDR	16	Unmodified	_AAQSQSSLPSTHDSDR_	U6JCP5	Junctophilin 1 OS=Echinococcus granulosus OX=6210 GN=EGR_01126 PE=3 SV=1	2	843.888	4.9283	3.7874e-20	121.86	Adult_2	45558
235	AAQSQSSLPSTHDSDR	16	Unmodified	_AAQSQSSLPSTHDSDR_	U6JCP5	Junctophilin 1 OS=Echinococcus granulosus OX=6210 GN=EGR_01126 PE=3 SV=1	2	843.888	4.9086	1.0902e-18	83.214	Adult_3	42916
236	AAQSQSSLPSTHDSDR	16	Unmodified	_AAQSQSSLPSTHDSDR_	U6JCP5	Junctophilin 1 OS=Echinococcus granulosus OX=6210 GN=EGR_01126 PE=3 SV=1	2	843.888	6.1236	9.6823e-30	126.17	PSC_1	431910
237	AAQSQSSLPSTHDSDR	16	Unmodified	_AAQSQSSLPSTHDSDR_	U6JCP5	Junctophilin 1 OS=Echinococcus granulosus OX=6210 GN=EGR_01126 PE=3 SV=1	2	843.888	5.4893	2.6742e-30	202.24	PSC_2	382940
238	AAQSQSSLPSTHDSDR	16	Unmodified	_AAQSQSSLPSTHDSDR_	U6JCP5	Junctophilin 1 OS=Echinococcus granulosus OX=6210 GN=EGR_01126 PE=3 SV=1	2	843.888	1.9678	4.7652e-29	126.17	PSC_3	389840
239	AASDAYNWVSSGER	14	Unmodified	_AASDAYNWVSSGER_	W6UFE0	Sj-Ts4 protein OS=Echinococcus granulosus OX=6210 GN=EGR_08263 PE=4 SV=1	2	756.839	1.4603	0.011957	55.578	Adult_3	350690
240	AASDAYNWVSSGER	14	Unmodified		W6UFE0	Sj-Ts4 protein OS=Echinococcus granulosus OX=6210 GN=EGR_08263 PE=4 SV=1	2	756.839	0.55604			Adult_1	338150
241	AASDAYNWVSSGER	14	Unmodified		W6UFE0	Sj-Ts4 protein OS=Echinococcus granulosus OX=6210 GN=EGR_08263 PE=4 SV=1	2	756.839	1.4662			Adult_2	344680
242	AASDAYNWVSSGER	14	Unmodified		W6UFE0	Sj-Ts4 protein OS=Echinococcus granulosus OX=6210 GN=EGR_08263 PE=4 SV=1	2	756.839	-0.10517			PSC_2	39104
243	AASDAYNWVSSGER	14	Unmodified		W6UFE0	Sj-Ts4 protein OS=Echinococcus granulosus OX=6210 GN=EGR_08263 PE=4 SV=1	2	756.839	0.6436			PSC_3	19601
244	AASLLLNGDVNVDHQSASGFTALHIASHYGNVK	33	Deamidation 18O (N)	_AASLLLN(Deamidation 18O (N))GDVNVDHQSASGFTALHIASHYGNVK_	W6UAM2	Ankyrin-3 OS=Echinococcus granulosus OX=6210 GN=EGR_09648 PE=4 SV=1	4	853.181	1.5162	0.0035906	41.397	PSC_3	257530
245	AASSFVLCVTSMASVHCEAGK	21	Unmodified	_AASSFVLCVTSMASVHCEAGK_	U6FVD3	DNA polymerase epsilon subunit 3 OS=Echinococcus granulosus OX=6210 GN=EGR_08888 PE=4 SV=1	2	1106.51	-0.25021	0.0038399	22.456	Adult_2	14252
246	AATAGGAEEEGERDEHQEYCSECR	24	Unmodified	_AATAGGAEEEGERDEHQEYCSECR_	W6UI63	Chromodomain-helicase-DNA-binding protein OS=Echinococcus granulosus OX=6210 GN=EGR_04023 PE=4 SV=1	3	914.365	3.4944	1.6885e-05	30.392	PSC_1	36090
247	AATAGGAEEEGERDEHQEYCSECR	24	Unmodified	_AATAGGAEEEGERDEHQEYCSECR_	W6UI63	Chromodomain-helicase-DNA-binding protein OS=Echinococcus granulosus OX=6210 GN=EGR_04023 PE=4 SV=1	3	914.365	4.6378	1.9345e-30	88.137	PSC_2	41530
248	AATAGGAEEEGERDEHQEYCSECR	24	Unmodified	_AATAGGAEEEGERDEHQEYCSECR_	W6UI63	Chromodomain-helicase-DNA-binding protein OS=Echinococcus granulosus OX=6210 GN=EGR_04023 PE=4 SV=1	3	914.365	0.45597	0.0014698	10.233	PSC_3	36490
249	AATAGGAEEEGERDEHQEYCSECR	24	Unmodified		W6UI63	Chromodomain-helicase-DNA-binding protein OS=Echinococcus granulosus OX=6210 GN=EGR_04023 PE=4 SV=1	3	914.365	2.968			Adult_1	16934
250	AATAGGAEEEGERDEHQEYCSECR	24	Unmodified		W6UI63	Chromodomain-helicase-DNA-binding protein OS=Echinococcus granulosus OX=6210 GN=EGR_04023 PE=4 SV=1	3	914.365	3.0386			Adult_2	13965
251	AATAGGAEEEGERDEHQEYCSECR	24	Unmodified		W6UI63	Chromodomain-helicase-DNA-binding protein OS=Echinococcus granulosus OX=6210 GN=EGR_04023 PE=4 SV=1	3	914.365	2.6461			Adult_3	9206.4
252	AATTSCSGEENIKPEGSK	18	Unmodified	_AATTSCSGEENIKPEGSK_	W6UQW0	Transcriptional regulator ATRX OS=Echinococcus granulosus OX=6210 GN=EGR_01690 PE=3 SV=1	2	933.431	6.3991	4.7369e-07	70.552	PSC_1	93256
253	AATTSCSGEENIKPEGSK	18	Unmodified	_AATTSCSGEENIKPEGSK_	W6UQW0	Transcriptional regulator ATRX OS=Echinococcus granulosus OX=6210 GN=EGR_01690 PE=3 SV=1	2	933.431	5.8217	0.0017121	91.032	PSC_2	93286
254	AATTSCSGEENIKPEGSK	18	Unmodified	_AATTSCSGEENIKPEGSK_	W6UQW0	Transcriptional regulator ATRX OS=Echinococcus granulosus OX=6210 GN=EGR_01690 PE=3 SV=1	2	933.431	1.5892	0.033114	40.83	PSC_3	88772
255	AAVEEKEEEEER	12	Unmodified	_AAVEEKEEEEER_	W6URZ9	tRNA (Guanine-N(7)-)-methyltransferase subunit WDR4 OS=Echinococcus granulosus OX=6210 GN=EGR_03980 PE=4 SV=1	3	483.223	-3.1526	6.8124e-05	87.942	Adult_1	51214
256	AAVEEKEEEEER	12	Unmodified	_AAVEEKEEEEER_	W6URZ9	tRNA (Guanine-N(7)-)-methyltransferase subunit WDR4 OS=Echinococcus granulosus OX=6210 GN=EGR_03980 PE=4 SV=1	2	724.331	2.9471	6.2226e-08	159.12	Adult_1	109520
257	AAVEEKEEEEER	12	Unmodified	_AAVEEKEEEEER_	W6URZ9	tRNA (Guanine-N(7)-)-methyltransferase subunit WDR4 OS=Echinococcus granulosus OX=6210 GN=EGR_03980 PE=4 SV=1	3	483.223	-2.3059	0.0030289	68.49	Adult_2	53054
258	AAVEEKEEEEER	12	Unmodified	_AAVEEKEEEEER_	W6URZ9	tRNA (Guanine-N(7)-)-methyltransferase subunit WDR4 OS=Echinococcus granulosus OX=6210 GN=EGR_03980 PE=4 SV=1	2	724.331	3.2314	5.2929e-08	144.27	Adult_2	112770
259	AAVEEKEEEEER	12	Unmodified	_AAVEEKEEEEER_	W6URZ9	tRNA (Guanine-N(7)-)-methyltransferase subunit WDR4 OS=Echinococcus granulosus OX=6210 GN=EGR_03980 PE=4 SV=1	3	483.223	-2.4793	0.01206	47.334	Adult_3	48033
260	AAVEEKEEEEER	12	Unmodified	_AAVEEKEEEEER_	W6URZ9	tRNA (Guanine-N(7)-)-methyltransferase subunit WDR4 OS=Echinococcus granulosus OX=6210 GN=EGR_03980 PE=4 SV=1	2	724.331	3.4282	8.3415e-08	132.44	Adult_3	98045
261	AAVEEKEEEEER	12	Unmodified	_AAVEEKEEEEER_	W6URZ9	tRNA (Guanine-N(7)-)-methyltransferase subunit WDR4 OS=Echinococcus granulosus OX=6210 GN=EGR_03980 PE=4 SV=1	2	724.331	4.0365	3.9729e-07	117.45	PSC_1	66912
262	AAVEEKEEEEER	12	Unmodified	_AAVEEKEEEEER_	W6URZ9	tRNA (Guanine-N(7)-)-methyltransferase subunit WDR4 OS=Echinococcus granulosus OX=6210 GN=EGR_03980 PE=4 SV=1	2	724.331	4.0079	3.4871e-07	139.78	PSC_2	52645
263	AAVEEKEEEEER	12	Unmodified	_AAVEEKEEEEER_	W6URZ9	tRNA (Guanine-N(7)-)-methyltransferase subunit WDR4 OS=Echinococcus granulosus OX=6210 GN=EGR_03980 PE=4 SV=1	2	724.331	-0.11782	9.0144e-08	143.22	PSC_3	54435
264	AAVEEKEEEEER	12	Unmodified		W6URZ9	tRNA (Guanine-N(7)-)-methyltransferase subunit WDR4 OS=Echinococcus granulosus OX=6210 GN=EGR_03980 PE=4 SV=1	2	724.331	2.9153			Adult_1	8958.8
265	AAVEEKEEEEER	12	Unmodified		W6URZ9	tRNA (Guanine-N(7)-)-methyltransferase subunit WDR4 OS=Echinococcus granulosus OX=6210 GN=EGR_03980 PE=4 SV=1	2	724.331	2.9087			Adult_2	19466
266	AAVEEKEEEEER	12	Unmodified		W6URZ9	tRNA (Guanine-N(7)-)-methyltransferase subunit WDR4 OS=Echinococcus granulosus OX=6210 GN=EGR_03980 PE=4 SV=1	2	724.331	3.6702			PSC_1	38414
267	AAVEEKEEEEER	12	Unmodified		W6URZ9	tRNA (Guanine-N(7)-)-methyltransferase subunit WDR4 OS=Echinococcus granulosus OX=6210 GN=EGR_03980 PE=4 SV=1	2	724.331	-0.10772			PSC_3	9999
268	AAVTSEQPHYEDR	13	Unmodified	_AAVTSEQPHYEDR_	W6V071	G patch and FHA domains-containing Angiogenic factor OS=Echinococcus granulosus OX=6210 GN=EGR_00776 PE=4 SV=1	2	751.847	4.8782	0.04634	38.1	PSC_1	35407
269	AAVTSEQPHYEDR	13	Unmodified	_AAVTSEQPHYEDR_	W6V071	G patch and FHA domains-containing Angiogenic factor OS=Echinococcus granulosus OX=6210 GN=EGR_00776 PE=4 SV=1	2	751.847	4.4613	3.3752e-08	101.45	PSC_2	41991
270	AAVTSEQPHYEDR	13	Unmodified	_AAVTSEQPHYEDR_	W6V071	G patch and FHA domains-containing Angiogenic factor OS=Echinococcus granulosus OX=6210 GN=EGR_00776 PE=4 SV=1	2	751.847	0.21563	8.4112e-08	59.731	PSC_3	41621
271	AAVTSEQPHYEDR	13	Unmodified		W6V071	G patch and FHA domains-containing Angiogenic factor OS=Echinococcus granulosus OX=6210 GN=EGR_00776 PE=4 SV=1	2	751.847	2.5392			Adult_1	25305
272	AAVTSEQPHYEDR	13	Unmodified		W6V071	G patch and FHA domains-containing Angiogenic factor OS=Echinococcus granulosus OX=6210 GN=EGR_00776 PE=4 SV=1	2	751.847	2.6533			Adult_3	23237
273	ACECNGNSEHCEFDEAEYR	19	Deamidation 18O (N)	_ACECNGN(Deamidation 18O (N))SEHCEFDEAEYR_	W6UH82	Laminin subunit gamma-3 OS=Echinococcus granulosus OX=6210 GN=EGR_04793 PE=4 SV=1	3	793.953	-0.47954	2.5326e-06	45.17	PSC_1	140820
274	ACECNGNSEHCEFDEAEYR	19	Deamidation 18O (N)	_ACECN(Deamidation 18O (N))GNSEHCEFDEAEYR_	W6UH82	Laminin subunit gamma-3 OS=Echinococcus granulosus OX=6210 GN=EGR_04793 PE=4 SV=1	3	793.953	0.03409	3.0901e-18	58.794	PSC_1	424350
275	ACECNGNSEHCEFDEAEYR	19	Deamidation 18O (N)	_ACECN(Deamidation 18O (N))GNSEHCEFDEAEYR_	W6UH82	Laminin subunit gamma-3 OS=Echinococcus granulosus OX=6210 GN=EGR_04793 PE=4 SV=1	3	793.953	-0.25649	6.9467e-13	73.262	PSC_2	406540
276	ACECNGNSEHCEFDEAEYR	19	Deamidation 18O (N)	_ACECN(Deamidation 18O (N))GNSEHCEFDEAEYR_	W6UH82	Laminin subunit gamma-3 OS=Echinococcus granulosus OX=6210 GN=EGR_04793 PE=4 SV=1	3	793.953	-0.7712	5.3428e-08	52.662	PSC_3	413420
277	ACEGDGGDSFGDFGFSNIFSSMFGGGSDMHHGEDK	35	Unmodified	_ACEGDGGDSFGDFGFSNIFSSMFGGGSDMHHGEDK_	U6J8F2	DnaJ subfamily B member OS=Echinococcus granulosus OX=6210 GN=EGR_05312 PE=4 SV=1	4	915.361	0.64506	1.514e-41	65.574	PSC_1	24187
278	ACEGDGGDSFGDFGFSNIFSSMFGGGSDMHHGEDK	35	Unmodified	_ACEGDGGDSFGDFGFSNIFSSMFGGGSDMHHGEDK_	U6J8F2	DnaJ subfamily B member OS=Echinococcus granulosus OX=6210 GN=EGR_05312 PE=4 SV=1	4	915.361	-0.34691	6.9889e-05	32.138	PSC_2	15351
279	ACEGDGGDSFGDFGFSNIFSSMFGGGSDMHHGEDK	35	Unmodified	_ACEGDGGDSFGDFGFSNIFSSMFGGGSDMHHGEDK_	U6J8F2	DnaJ subfamily B member OS=Echinococcus granulosus OX=6210 GN=EGR_05312 PE=4 SV=1	4	915.361	0.88631	4.2591e-26	37.744	PSC_3	26346
280	ACIIFFDEIDAIGGAR	16	Unmodified	_ACIIFFDEIDAIGGAR_	U6JGS5	26S proteasome regulatory subunit 7 OS=Echinococcus granulosus OX=6210 GN=EGR_04075 PE=3 SV=1	2	884.44	1.824	1.6503e-22	83.775	PSC_1	47918
281	ACIIFFDEIDAIGGAR	16	Unmodified	_ACIIFFDEIDAIGGAR_	U6JGS5	26S proteasome regulatory subunit 7 OS=Echinococcus granulosus OX=6210 GN=EGR_04075 PE=3 SV=1	2	884.44	1.2638	1.6278e-08	44.82	PSC_2	40575
282	ACIIFFDEIDAIGGAR	16	Unmodified	_ACIIFFDEIDAIGGAR_	U6JGS5	26S proteasome regulatory subunit 7 OS=Echinococcus granulosus OX=6210 GN=EGR_04075 PE=3 SV=1	2	884.44	2.2913	0.00047743	33.751	PSC_3	50909
283	ACIIFFDEIDAIGGAR	16	Unmodified		U6JGS5	26S proteasome regulatory subunit 7 OS=Echinococcus granulosus OX=6210 GN=EGR_04075 PE=3 SV=1	2	884.44	1.9829			Adult_1	27773
284	ACLIGSAATSSGASEASEDVLTGWER	26	Unmodified	_ACLIGSAATSSGASEASEDVLTGWER_	W6URW5	Phospholipase A-2-activating protein OS=Echinococcus granulosus OX=6210 GN=EGR_01091 PE=3 SV=1	2	1313.11	-2.5941	8.5918e-15	25.053	Adult_1	5279.1
285	ACLIGSAATSSGASEASEDVLTGWER	26	Unmodified	_ACLIGSAATSSGASEASEDVLTGWER_	W6URW5	Phospholipase A-2-activating protein OS=Echinococcus granulosus OX=6210 GN=EGR_01091 PE=3 SV=1	2	1313.11	-0.04268	1.6794e-11	37.061	Adult_2	13005
286	ACLIGSAATSSGASEASEDVLTGWER	26	Unmodified	_ACLIGSAATSSGASEASEDVLTGWER_	W6URW5	Phospholipase A-2-activating protein OS=Echinococcus granulosus OX=6210 GN=EGR_01091 PE=3 SV=1	2	1313.11	-1.3155	1.4472e-07	57.476	Adult_3	17830
287	ACLIGSAATSSGASEASEDVLTGWER	26	Unmodified	_ACLIGSAATSSGASEASEDVLTGWER_	W6URW5	Phospholipase A-2-activating protein OS=Echinococcus granulosus OX=6210 GN=EGR_01091 PE=3 SV=1	2	1313.11	-0.32496	6.0605e-21	69.613	PSC_1	175820
288	ACLIGSAATSSGASEASEDVLTGWER	26	Unmodified	_ACLIGSAATSSGASEASEDVLTGWER_	W6URW5	Phospholipase A-2-activating protein OS=Echinococcus granulosus OX=6210 GN=EGR_01091 PE=3 SV=1	2	1313.11	-0.71453	7.306e-45	95.263	PSC_2	169670
289	ACLIGSAATSSGASEASEDVLTGWER	26	Unmodified	_ACLIGSAATSSGASEASEDVLTGWER_	W6URW5	Phospholipase A-2-activating protein OS=Echinococcus granulosus OX=6210 GN=EGR_01091 PE=3 SV=1	2	1313.11	0.82061	4.5527e-17	61.211	PSC_3	97729
290	ACLVSVGHSIVAEAK	15	Unmodified	_ACLVSVGHSIVAEAK_	W6UY26	Alpha-actinin, sarcomeric OS=Echinococcus granulosus OX=6210 GN=EGR_01584 PE=3 SV=1	2	770.911	1.0359	0.037909	46.068	PSC_3	367500
291	ACLVSVGHSIVAEAK	15	Unmodified		W6UY26	Alpha-actinin, sarcomeric OS=Echinococcus granulosus OX=6210 GN=EGR_01584 PE=3 SV=1	2	770.911	2.3956			Adult_3	72641
292	ACSSSAAAAEQQLK	14	Unmodified	_ACSSSAAAAEQQLK_	W6UFF9	Zinc finger protein 280C OS=Echinococcus granulosus OX=6210 GN=EGR_08283 PE=4 SV=1	2	711.338	2.4155	1.094e-05	67.548	Adult_3	77564
293	ACSSSAAAAEQQLK	14	Unmodified	_ACSSSAAAAEQQLK_	W6UFF9	Zinc finger protein 280C OS=Echinococcus granulosus OX=6210 GN=EGR_08283 PE=4 SV=1	2	711.338	3.8393	0.061411	33.751	PSC_1	56840
294	ACSSSAAAAEQQLK	14	Unmodified		W6UFF9	Zinc finger protein 280C OS=Echinococcus granulosus OX=6210 GN=EGR_08283 PE=4 SV=1	2	711.338	2.8079			PSC_2	35097
295	ACTEGSGGSDSGSATGTQQR	20	Unmodified	_ACTEGSGGSDSGSATGTQQR_	W6UE54	Expressed conserved protein OS=Echinococcus granulosus OX=6210 GN=EgrG_000758300 PE=4 SV=1	2	957.398	6.5903	1.3462e-56	181.08	PSC_1	174390
296	ACTEGSGGSDSGSATGTQQR	20	Unmodified	_ACTEGSGGSDSGSATGTQQR_	W6UE54	Expressed conserved protein OS=Echinococcus granulosus OX=6210 GN=EgrG_000758300 PE=4 SV=1	2	957.398	5.7486	1.8034e-138	251.02	PSC_2	250440
297	ACTEGSGGSDSGSATGTQQR	20	Unmodified	_ACTEGSGGSDSGSATGTQQR_	W6UE54	Expressed conserved protein OS=Echinococcus granulosus OX=6210 GN=EgrG_000758300 PE=4 SV=1	2	957.398	1.7261	0	317.91	PSC_3	196820
298	ACYSTTSEQLITASYDGLMVR	21	Unmodified	_ACYSTTSEQLITASYDGLMVR_	W6USX8	Actin-interacting protein OS=Echinococcus granulosus OX=6210 GN=EGR_00962 PE=4 SV=1	2	1183.55	1.1524	1.9953e-27	122.2	Adult_2	64179
299	ACYSTTSEQLITASYDGLMVR	21	Unmodified	_ACYSTTSEQLITASYDGLMVR_	W6USX8	Actin-interacting protein OS=Echinococcus granulosus OX=6210 GN=EGR_00962 PE=4 SV=1	3	789.372	0.87307	0.0058488	20.112	PSC_1	7596.2
300	ACYSTTSEQLITASYDGLMVR	21	Unmodified	_ACYSTTSEQLITASYDGLMVR_	W6USX8	Actin-interacting protein OS=Echinococcus granulosus OX=6210 GN=EGR_00962 PE=4 SV=1	2	1183.55	0.29675	4.5782e-13	53.773	PSC_1	55278
301	ACYSTTSEQLITASYDGLMVR	21	Unmodified	_ACYSTTSEQLITASYDGLMVR_	W6USX8	Actin-interacting protein OS=Echinococcus granulosus OX=6210 GN=EGR_00962 PE=4 SV=1	2	1183.55	0.32438	0.0051893	33.5	PSC_2	29093
302	ACYSTTSEQLITASYDGLMVR	21	Unmodified	_ACYSTTSEQLITASYDGLMVR_	W6USX8	Actin-interacting protein OS=Echinococcus granulosus OX=6210 GN=EGR_00962 PE=4 SV=1	3	789.372	0.68241	0.00032877	43.518	PSC_3	9641.9
303	ACYSTTSEQLITASYDGLMVR	21	Unmodified		W6USX8	Actin-interacting protein OS=Echinococcus granulosus OX=6210 GN=EGR_00962 PE=4 SV=1	2	1183.55	2.098			Adult_2	80690
304	ACYSTTSEQLITASYDGLMVR	21	Unmodified		W6USX8	Actin-interacting protein OS=Echinococcus granulosus OX=6210 GN=EGR_00962 PE=4 SV=1	2	1183.55	1.0563			Adult_3	4221
305	ACYSTTSEQLITASYDGLMVR	21	Unmodified		W6USX8	Actin-interacting protein OS=Echinococcus granulosus OX=6210 GN=EGR_00962 PE=4 SV=1	2	1183.55	-0.07271			PSC_1	5155.5
306	ACYSTTSEQLITASYDGLMVR	21	Unmodified		W6USX8	Actin-interacting protein OS=Echinococcus granulosus OX=6210 GN=EGR_00962 PE=4 SV=1	2	1183.55	0.79631			PSC_3	18392
307	ACYSTTSEQLITASYDGLMVR	21	Oxidation (M)	_ACYSTTSEQLITASYDGLM(Oxidation (M))VR_	W6USX8	Actin-interacting protein OS=Echinococcus granulosus OX=6210 GN=EGR_00962 PE=4 SV=1	2	1191.55	2.5997	0.00034201	54.912	Adult_3	153130
308	ACYSTTSEQLITASYDGLMVR	21	Oxidation (M)		W6USX8	Actin-interacting protein OS=Echinococcus granulosus OX=6210 GN=EGR_00962 PE=4 SV=1	2	1191.55	1.7511			Adult_3	40614
309	ADAADAEMLELVELEIR	17	Unmodified	_ADAADAEMLELVELEIR_	W6U236	Elongation factor Tu OS=Echinococcus granulosus OX=6210 GN=EGR_09971 PE=3 SV=1	2	944.472	0.29133	0.04127	37.146	PSC_2	76869
310	ADAADAEMLELVELEIR	17	Unmodified		W6U236	Elongation factor Tu OS=Echinococcus granulosus OX=6210 GN=EGR_09971 PE=3 SV=1	2	944.472	1.2542			Adult_1	94826
311	ADAADAEMLELVELEIR	17	Unmodified		W6U236	Elongation factor Tu OS=Echinococcus granulosus OX=6210 GN=EGR_09971 PE=3 SV=1	2	944.472	3.5062			Adult_3	78765
312	ADAADAEMLELVELEIR	17	Unmodified		W6U236	Elongation factor Tu OS=Echinococcus granulosus OX=6210 GN=EGR_09971 PE=3 SV=1	2	944.472	1.0949			PSC_1	76228
313	ADAADAEMLELVELEIR	17	Unmodified		W6U236	Elongation factor Tu OS=Echinococcus granulosus OX=6210 GN=EGR_09971 PE=3 SV=1	2	944.472	1.825			PSC_3	61810
314	ADAEKPDVEKPEVEDLDEEESEEEGGEGSGEK	32	Unmodified	_ADAEKPDVEKPEVEDLDEEESEEEGGEGSGEK_	W6UM50	Heat shock protein HSP 90-alpha OS=Echinococcus granulosus OX=6210 GN=EGR_10560 PE=3 SV=1	4	866.124	1.6415	9.5625e-113	117.62	Adult_1	590170
315	ADAEKPDVEKPEVEDLDEEESEEEGGEGSGEK	32	Unmodified	_ADAEKPDVEKPEVEDLDEEESEEEGGEGSGEK_	W6UM50	Heat shock protein HSP 90-alpha OS=Echinococcus granulosus OX=6210 GN=EGR_10560 PE=3 SV=1	3	1154.5	2.2767	4.5335e-28	41.39	Adult_1	3124300
316	ADAEKPDVEKPEVEDLDEEESEEEGGEGSGEK	32	Unmodified	_ADAEKPDVEKPEVEDLDEEESEEEGGEGSGEK_	W6UM50	Heat shock protein HSP 90-alpha OS=Echinococcus granulosus OX=6210 GN=EGR_10560 PE=3 SV=1	3	1154.5	4.4649	1.3036e-59	76.307	Adult_1	816100
317	ADAEKPDVEKPEVEDLDEEESEEEGGEGSGEK	32	Unmodified	_ADAEKPDVEKPEVEDLDEEESEEEGGEGSGEK_	W6UM50	Heat shock protein HSP 90-alpha OS=Echinococcus granulosus OX=6210 GN=EGR_10560 PE=3 SV=1	4	866.124	4.7901	8.2637e-153	190.57	Adult_1	5253700
318	ADAEKPDVEKPEVEDLDEEESEEEGGEGSGEK	32	Unmodified	_ADAEKPDVEKPEVEDLDEEESEEEGGEGSGEK_	W6UM50	Heat shock protein HSP 90-alpha OS=Echinococcus granulosus OX=6210 GN=EGR_10560 PE=3 SV=1	4	866.124	2.7039	4.1234e-113	123.02	Adult_2	505550
319	ADAEKPDVEKPEVEDLDEEESEEEGGEGSGEK	32	Unmodified	_ADAEKPDVEKPEVEDLDEEESEEEGGEGSGEK_	W6UM50	Heat shock protein HSP 90-alpha OS=Echinococcus granulosus OX=6210 GN=EGR_10560 PE=3 SV=1	3	1154.5	3.8578	0.0010716	19.831	Adult_2	3049700
320	ADAEKPDVEKPEVEDLDEEESEEEGGEGSGEK	32	Unmodified	_ADAEKPDVEKPEVEDLDEEESEEEGGEGSGEK_	W6UM50	Heat shock protein HSP 90-alpha OS=Echinococcus granulosus OX=6210 GN=EGR_10560 PE=3 SV=1	3	1154.5	6.0435	1.003e-35	51.51	Adult_2	637920
321	ADAEKPDVEKPEVEDLDEEESEEEGGEGSGEK	32	Unmodified	_ADAEKPDVEKPEVEDLDEEESEEEGGEGSGEK_	W6UM50	Heat shock protein HSP 90-alpha OS=Echinococcus granulosus OX=6210 GN=EGR_10560 PE=3 SV=1	4	866.124	5.3316	1.1386e-152	194.94	Adult_2	5278300
322	ADAEKPDVEKPEVEDLDEEESEEEGGEGSGEK	32	Unmodified	_ADAEKPDVEKPEVEDLDEEESEEEGGEGSGEK_	W6UM50	Heat shock protein HSP 90-alpha OS=Echinococcus granulosus OX=6210 GN=EGR_10560 PE=3 SV=1	4	866.124	2.2222	3.2915e-71	75.533	Adult_3	456100
323	ADAEKPDVEKPEVEDLDEEESEEEGGEGSGEK	32	Unmodified	_ADAEKPDVEKPEVEDLDEEESEEEGGEGSGEK_	W6UM50	Heat shock protein HSP 90-alpha OS=Echinococcus granulosus OX=6210 GN=EGR_10560 PE=3 SV=1	3	1154.5	3.2749	3.2797e-16	44.955	Adult_3	3842800
324	ADAEKPDVEKPEVEDLDEEESEEEGGEGSGEK	32	Unmodified	_ADAEKPDVEKPEVEDLDEEESEEEGGEGSGEK_	W6UM50	Heat shock protein HSP 90-alpha OS=Echinococcus granulosus OX=6210 GN=EGR_10560 PE=3 SV=1	3	1154.5	5.3477	7.8395e-98	94.044	Adult_3	1021500
325	ADAEKPDVEKPEVEDLDEEESEEEGGEGSGEK	32	Unmodified	_ADAEKPDVEKPEVEDLDEEESEEEGGEGSGEK_	W6UM50	Heat shock protein HSP 90-alpha OS=Echinococcus granulosus OX=6210 GN=EGR_10560 PE=3 SV=1	4	866.124	4.6429	1.3503e-137	165.88	Adult_3	5759900
326	ADAEKPDVEKPEVEDLDEEESEEEGGEGSGEK	32	Unmodified	_ADAEKPDVEKPEVEDLDEEESEEEGGEGSGEK_	W6UM50	Heat shock protein HSP 90-alpha OS=Echinococcus granulosus OX=6210 GN=EGR_10560 PE=3 SV=1	3	1154.5	2.7857	0.0044972	18.936	PSC_1	797050
327	ADAEKPDVEKPEVEDLDEEESEEEGGEGSGEK	32	Unmodified	_ADAEKPDVEKPEVEDLDEEESEEEGGEGSGEK_	W6UM50	Heat shock protein HSP 90-alpha OS=Echinococcus granulosus OX=6210 GN=EGR_10560 PE=3 SV=1	4	866.124	3.2789	6.9302e-136	196.87	PSC_1	1289000
328	ADAEKPDVEKPEVEDLDEEESEEEGGEGSGEK	32	Unmodified	_ADAEKPDVEKPEVEDLDEEESEEEGGEGSGEK_	W6UM50	Heat shock protein HSP 90-alpha OS=Echinococcus granulosus OX=6210 GN=EGR_10560 PE=3 SV=1	4	866.124	2.056	9.0967e-136	108.25	PSC_2	1405600
329	ADAEKPDVEKPEVEDLDEEESEEEGGEGSGEK	32	Unmodified	_ADAEKPDVEKPEVEDLDEEESEEEGGEGSGEK_	W6UM50	Heat shock protein HSP 90-alpha OS=Echinococcus granulosus OX=6210 GN=EGR_10560 PE=3 SV=1	4	866.124	1.3955	4.9793e-154	189.3	PSC_3	1115200
330	ADAEKPDVEKPEVEDLDEEESEEEGGEGSGEK	32	Unmodified		W6UM50	Heat shock protein HSP 90-alpha OS=Echinococcus granulosus OX=6210 GN=EGR_10560 PE=3 SV=1	3	1154.5	1.0951			PSC_2	1197500
331	ADAEKPDVEKPEVEDLDEEESEEEGGEGSGEK	32	Unmodified		W6UM50	Heat shock protein HSP 90-alpha OS=Echinococcus granulosus OX=6210 GN=EGR_10560 PE=3 SV=1	3	1154.5	2.6579			PSC_2	74044
332	ADAEKPDVEKPEVEDLDEEESEEEGGEGSGEK	32	Unmodified		W6UM50	Heat shock protein HSP 90-alpha OS=Echinococcus granulosus OX=6210 GN=EGR_10560 PE=3 SV=1	3	1154.5	0.62783			PSC_3	866000
333	ADAEVPEKDAQNDLGGWTTIQQSDEELVEEK	31	Unmodified	_ADAEVPEKDAQNDLGGWTTIQQSDEELVEEK_	W6UQ26	Cell division cycle 5-related protein OS=Echinococcus granulosus OX=6210 GN=EGR_09672 PE=3 SV=1	3	1148.87	0.95342	1.7189e-35	33.395	Adult_1	50405
334	ADAEVPEKDAQNDLGGWTTIQQSDEELVEEK	31	Unmodified	_ADAEVPEKDAQNDLGGWTTIQQSDEELVEEK_	W6UQ26	Cell division cycle 5-related protein OS=Echinococcus granulosus OX=6210 GN=EGR_09672 PE=3 SV=1	3	1148.87	2.8473	9.1602e-42	50.486	Adult_2	51546
335	ADAEVPEKDAQNDLGGWTTIQQSDEELVEEK	31	Unmodified	_ADAEVPEKDAQNDLGGWTTIQQSDEELVEEK_	W6UQ26	Cell division cycle 5-related protein OS=Echinococcus granulosus OX=6210 GN=EGR_09672 PE=3 SV=1	3	1148.87	2.3763	1.8539e-10	46.345	Adult_3	45886
336	ADAFSHVSGCDNMSGR	16	Deamidation 18O (N)	_ADAFSHVSGCDN(Deamidation 18O (N))MSGR_	U6JCG7	Expressed conserved protein OS=Echinococcus granulosus OX=6210 GN=EGR_01035 PE=4 SV=1	3	571.9	-1.5658	0.074765	43.306	PSC_1	94880
337	ADAFSHVSGCDNMSGR	16	Deamidation 18O (N)		U6JCG7	Expressed conserved protein OS=Echinococcus granulosus OX=6210 GN=EGR_01035 PE=4 SV=1	3	571.9	-2.7884			Adult_2	61087
338	ADAFSHVSGCDNMSGR	16	Deamidation 18O (N)		U6JCG7	Expressed conserved protein OS=Echinococcus granulosus OX=6210 GN=EGR_01035 PE=4 SV=1	3	571.9	-1.2554			Adult_3	63772
339	ADAFSHVSGCDNMSGR	16	Deamidation 18O (N)		U6JCG7	Expressed conserved protein OS=Echinococcus granulosus OX=6210 GN=EGR_01035 PE=4 SV=1	3	571.9	-2.885			PSC_2	83530
340	ADDGADGFFKPFHGEGVK	18	Unmodified	_ADDGADGFFKPFHGEGVK_	W6UUN6	Ubiquitin fusion degradation protein OS=Echinococcus granulosus OX=6210 GN=EGR_00257 PE=3 SV=1	3	631.964	-2.6139	0.0058747	51.829	Adult_1	28422
341	ADDGADGFFKPFHGEGVK	18	Unmodified	_ADDGADGFFKPFHGEGVK_	W6UUN6	Ubiquitin fusion degradation protein OS=Echinococcus granulosus OX=6210 GN=EGR_00257 PE=3 SV=1	3	631.964	-1.2875	0.012526	22.039	Adult_2	32478
342	ADDGADGFFKPFHGEGVK	18	Unmodified	_ADDGADGFFKPFHGEGVK_	W6UUN6	Ubiquitin fusion degradation protein OS=Echinococcus granulosus OX=6210 GN=EGR_00257 PE=3 SV=1	3	631.964	-1.8728	0.0010553	37.886	Adult_3	36879
343	ADDGADGFFKPFHGEGVK	18	Unmodified		W6UUN6	Ubiquitin fusion degradation protein OS=Echinococcus granulosus OX=6210 GN=EGR_00257 PE=3 SV=1	3	631.964	-1.3428			PSC_3	14801
344	ADDISLESQGICSLQMGTNK	20	Oxidation (M)	_ADDISLESQGICSLQM(Oxidation (M))GTNK_	U6J8Q0	Transgelin OS=Echinococcus granulosus OX=6210 GN=EGR_08243 PE=3 SV=1	2	1092	2.156	0.00055525	51.07	Adult_1	64691
345	ADDISLESQGICSLQMGTNK	20	Oxidation (M)		U6J8Q0	Transgelin OS=Echinococcus granulosus OX=6210 GN=EGR_08243 PE=3 SV=1	2	1092	1.6626			Adult_2	89299
346	ADDSNCISATVSSTH	15	Unmodified	_ADDSNCISATVSSTH_	U6IZR3	Tegumental protein OS=Echinococcus granulosus OX=6210 GN=EGR_00894 PE=4 SV=1	2	782.831	3.3471	4.389e-14	103.69	Adult_1	329910
347	ADDSNCISATVSSTH	15	Unmodified	_ADDSNCISATVSSTH_	U6IZR3	Tegumental protein OS=Echinococcus granulosus OX=6210 GN=EGR_00894 PE=4 SV=1	2	782.831	4.4863	4.0149e-13	83.775	Adult_2	343570
348	ADDSNCISATVSSTH	15	Unmodified	_ADDSNCISATVSSTH_	U6IZR3	Tegumental protein OS=Echinococcus granulosus OX=6210 GN=EGR_00894 PE=4 SV=1	2	782.831	4.3998	5.4223e-21	165.39	Adult_3	402690
349	ADDTDDHTATMQQSHLPVEHSTGK	24	Unmodified	_ADDTDDHTATMQQSHLPVEHSTGK_	W6UF52	Rho GTPase-activating protein 21-A OS=Echinococcus granulosus OX=6210 GN=EGR_05363 PE=4 SV=1	4	656.044	-0.20312	1.3703e-05	63.421	Adult_1	82127
350	ADDTDDHTATMQQSHLPVEHSTGK	24	Unmodified	_ADDTDDHTATMQQSHLPVEHSTGK_	W6UF52	Rho GTPase-activating protein 21-A OS=Echinococcus granulosus OX=6210 GN=EGR_05363 PE=4 SV=1	4	656.044	0.28655	9.5584e-09	69.94	Adult_2	94911
351	ADEEEDDEEEDEEDDDLMR	19	Unmodified	_ADEEEDDEEEDEEDDDLMR_	W6UBB3	Chromatin-remodeling ATPase INO80 OS=Echinococcus granulosus OX=6210 GN=EGR_07307 PE=3 SV=1	2	1164.41	5.2188	0.045115	35.845	Adult_1	114760
352	ADEEEDDEEEDEEDDDLMR	19	Unmodified	_ADEEEDDEEEDEEDDDLMR_	W6UBB3	Chromatin-remodeling ATPase INO80 OS=Echinococcus granulosus OX=6210 GN=EGR_07307 PE=3 SV=1	2	1164.41	5.1229	0.018605	40.861	Adult_3	143640
353	ADEEEDDEEEDEEDDDLMR	19	Unmodified	_ADEEEDDEEEDEEDDDLMR_	W6UBB3	Chromatin-remodeling ATPase INO80 OS=Echinococcus granulosus OX=6210 GN=EGR_07307 PE=3 SV=1	2	1164.41	6.5604	0.065595	24.744	PSC_1	57937
354	ADEEEDDEEEDEEDDDLMR	19	Unmodified	_ADEEEDDEEEDEEDDDLMR_	W6UBB3	Chromatin-remodeling ATPase INO80 OS=Echinococcus granulosus OX=6210 GN=EGR_07307 PE=3 SV=1	2	1164.41	4.739	0.0011164	54.27	PSC_2	28692
355	ADEEEDDEEEDEEDDDLMR	19	Unmodified		W6UBB3	Chromatin-remodeling ATPase INO80 OS=Echinococcus granulosus OX=6210 GN=EGR_07307 PE=3 SV=1	2	1164.41	5.4179			Adult_2	147920
356	ADEEEDDEEEDEEDDDLMR	19	Unmodified		W6UBB3	Chromatin-remodeling ATPase INO80 OS=Echinococcus granulosus OX=6210 GN=EGR_07307 PE=3 SV=1	2	1164.41	4.7785			Adult_2	4911.3
357	ADEEEDDEEEDEEDDDLMR	19	Unmodified		W6UBB3	Chromatin-remodeling ATPase INO80 OS=Echinococcus granulosus OX=6210 GN=EGR_07307 PE=3 SV=1	2	1164.41	4.7624			Adult_3	19562
358	ADEEEDDEEEDEEDDDLMR	19	Unmodified		W6UBB3	Chromatin-remodeling ATPase INO80 OS=Echinococcus granulosus OX=6210 GN=EGR_07307 PE=3 SV=1	2	1164.41	4.4538			PSC_3	22128
359	ADELASIVFNLSSEIK	16	Deamidation 18O (N)	_ADELASIVFN(Deamidation 18O (N))LSSEIK_	U6IVX4	Hypothetical protein OS=Spirometra erinaceieuropaei OX=99802 GN=SERJ2_LOCUS25554 PE=4 SV=1	2	869.953	1.1494	0.00082622	59.731	PSC_2	6560.8
360	ADELASIVFNLSSEIK	16	Deamidation 18O (N)		U6IVX4	Hypothetical protein OS=Spirometra erinaceieuropaei OX=99802 GN=SERJ2_LOCUS25554 PE=4 SV=1	2	869.953	1.9096			Adult_2	18306
361	ADELASIVFNLSSEIK	16	Deamidation 18O (N)		U6IVX4	Hypothetical protein OS=Spirometra erinaceieuropaei OX=99802 GN=SERJ2_LOCUS25554 PE=4 SV=1	2	869.953	2.1217			Adult_3	14255
362	ADELASIVFNLSSEIK	16	Deamidation 18O (N)		U6IVX4	Hypothetical protein OS=Spirometra erinaceieuropaei OX=99802 GN=SERJ2_LOCUS25554 PE=4 SV=1	2	869.953	1.8723			PSC_1	11107
363	ADELASIVFNLSSEIK	16	Deamidation 18O (N)		U6IVX4	Hypothetical protein OS=Spirometra erinaceieuropaei OX=99802 GN=SERJ2_LOCUS25554 PE=4 SV=1	2	869.953	2.2053			PSC_3	12142
364	ADELYAAGAIDADTIK	16	Unmodified	_ADELYAAGAIDADTIK_	W6UEU2	Spectrin alpha chain OS=Echinococcus granulosus OX=6210 GN=EGR_05261 PE=3 SV=1	2	818.907	2.1776	0.00079172	75.5	Adult_1	380460
365	ADELYAAGAIDADTIK	16	Unmodified	_ADELYAAGAIDADTIK_	W6UEU2	Spectrin alpha chain OS=Echinococcus granulosus OX=6210 GN=EGR_05261 PE=3 SV=1	2	818.907	2.0829	0.00048381	54.309	Adult_1	125490
366	ADELYAAGAIDADTIK	16	Unmodified	_ADELYAAGAIDADTIK_	W6UEU2	Spectrin alpha chain OS=Echinococcus granulosus OX=6210 GN=EGR_05261 PE=3 SV=1	2	818.907	2.6816	1.2904e-06	61.042	Adult_2	380070
367	ADELYAAGAIDADTIK	16	Unmodified	_ADELYAAGAIDADTIK_	W6UEU2	Spectrin alpha chain OS=Echinococcus granulosus OX=6210 GN=EGR_05261 PE=3 SV=1	2	818.907	2.3737	0.00020221	72.327	Adult_2	123330
368	ADELYAAGAIDADTIK	16	Unmodified	_ADELYAAGAIDADTIK_	W6UEU2	Spectrin alpha chain OS=Echinococcus granulosus OX=6210 GN=EGR_05261 PE=3 SV=1	2	818.907	2.0378	7.2959e-08	78.864	Adult_3	382900
369	ADELYAAGAIDADTIK	16	Unmodified	_ADELYAAGAIDADTIK_	W6UEU2	Spectrin alpha chain OS=Echinococcus granulosus OX=6210 GN=EGR_05261 PE=3 SV=1	2	818.907	1.4435	0.00059989	51.829	Adult_3	114180
370	ADELYAAGAIDADTIK	16	Unmodified	_ADELYAAGAIDADTIK_	W6UEU2	Spectrin alpha chain OS=Echinococcus granulosus OX=6210 GN=EGR_05261 PE=3 SV=1	2	818.907	1.5302	0.0015539	47.915	PSC_1	60334
371	ADELYAAGAIDADTIK	16	Unmodified	_ADELYAAGAIDADTIK_	W6UEU2	Spectrin alpha chain OS=Echinococcus granulosus OX=6210 GN=EGR_05261 PE=3 SV=1	2	818.907	2.3813	0.013469	29.98	PSC_1	178980
372	ADELYAAGAIDADTIK	16	Unmodified	_ADELYAAGAIDADTIK_	W6UEU2	Spectrin alpha chain OS=Echinococcus granulosus OX=6210 GN=EGR_05261 PE=3 SV=1	2	818.907	1.1299	0.0044641	33.526	PSC_2	49609
373	ADELYAAGAIDADTIK	16	Unmodified	_ADELYAAGAIDADTIK_	W6UEU2	Spectrin alpha chain OS=Echinococcus granulosus OX=6210 GN=EGR_05261 PE=3 SV=1	2	818.907	2.0992	0.0011885	68.108	PSC_2	166260
374	ADELYAAGAIDADTIK	16	Unmodified	_ADELYAAGAIDADTIK_	W6UEU2	Spectrin alpha chain OS=Echinococcus granulosus OX=6210 GN=EGR_05261 PE=3 SV=1	2	818.907	0.47036	1.4543e-05	61.042	PSC_3	55380
375	ADELYAAGAIDADTIK	16	Unmodified	_ADELYAAGAIDADTIK_	W6UEU2	Spectrin alpha chain OS=Echinococcus granulosus OX=6210 GN=EGR_05261 PE=3 SV=1	2	818.907	1.5302	0.014417	30.875	PSC_3	163700
376	ADETDTSTATQGTEDDNKEHYQEAR	25	Unmodified	_ADETDTSTATQGTEDDNKEHYQEAR_	W6UF86	Cytoplasmic dynein 1 light intermediate chain OS=Echinococcus granulosus OX=6210 GN=EGR_05573 PE=3 SV=1	2	1406.59	3.4866	3.4059e-05	36.943	Adult_1	8401.4
377	ADETDTSTATQGTEDDNKEHYQEAR	25	Unmodified	_ADETDTSTATQGTEDDNKEHYQEAR_	W6UF86	Cytoplasmic dynein 1 light intermediate chain OS=Echinococcus granulosus OX=6210 GN=EGR_05573 PE=3 SV=1	3	938.064	4.2468	7.4635e-97	97.551	Adult_1	455990
378	ADETDTSTATQGTEDDNKEHYQEAR	25	Unmodified	_ADETDTSTATQGTEDDNKEHYQEAR_	W6UF86	Cytoplasmic dynein 1 light intermediate chain OS=Echinococcus granulosus OX=6210 GN=EGR_05573 PE=3 SV=1	3	938.064	5.7808	8.134e-242	220.43	Adult_2	443760
379	ADETDTSTATQGTEDDNKEHYQEAR	25	Unmodified	_ADETDTSTATQGTEDDNKEHYQEAR_	W6UF86	Cytoplasmic dynein 1 light intermediate chain OS=Echinococcus granulosus OX=6210 GN=EGR_05573 PE=3 SV=1	3	938.064	4.4609	1.2594e-121	148.22	Adult_3	433620
380	ADETDTSTATQGTEDDNKEHYQEAR	25	Unmodified	_ADETDTSTATQGTEDDNKEHYQEAR_	W6UF86	Cytoplasmic dynein 1 light intermediate chain OS=Echinococcus granulosus OX=6210 GN=EGR_05573 PE=3 SV=1	2	1406.59	4.9319	5.2809e-13	48.201	PSC_1	13108
381	ADETDTSTATQGTEDDNKEHYQEAR	25	Unmodified	_ADETDTSTATQGTEDDNKEHYQEAR_	W6UF86	Cytoplasmic dynein 1 light intermediate chain OS=Echinococcus granulosus OX=6210 GN=EGR_05573 PE=3 SV=1	3	938.064	6.3632	1.9691e-156	231.82	PSC_1	501180
382	ADETDTSTATQGTEDDNKEHYQEAR	25	Unmodified	_ADETDTSTATQGTEDDNKEHYQEAR_	W6UF86	Cytoplasmic dynein 1 light intermediate chain OS=Echinococcus granulosus OX=6210 GN=EGR_05573 PE=3 SV=1	2	1406.59	4.9276	2.5905e-21	72.311	PSC_2	16431
383	ADETDTSTATQGTEDDNKEHYQEAR	25	Unmodified	_ADETDTSTATQGTEDDNKEHYQEAR_	W6UF86	Cytoplasmic dynein 1 light intermediate chain OS=Echinococcus granulosus OX=6210 GN=EGR_05573 PE=3 SV=1	3	938.064	5.5548	8.5592e-203	215.67	PSC_2	511530
384	ADETDTSTATQGTEDDNKEHYQEAR	25	Unmodified	_ADETDTSTATQGTEDDNKEHYQEAR_	W6UF86	Cytoplasmic dynein 1 light intermediate chain OS=Echinococcus granulosus OX=6210 GN=EGR_05573 PE=3 SV=1	2	1406.59	0.81324	0.00029874	26.29	PSC_3	11654
385	ADETDTSTATQGTEDDNKEHYQEAR	25	Unmodified	_ADETDTSTATQGTEDDNKEHYQEAR_	W6UF86	Cytoplasmic dynein 1 light intermediate chain OS=Echinococcus granulosus OX=6210 GN=EGR_05573 PE=3 SV=1	3	938.064	1.617	4.1788e-170	211.47	PSC_3	479100
386	ADETDTSTATQGTEDDNKEHYQEAR	25	Unmodified		W6UF86	Cytoplasmic dynein 1 light intermediate chain OS=Echinococcus granulosus OX=6210 GN=EGR_05573 PE=3 SV=1	2	1406.59	3.1264			Adult_2	6003.1
387	ADFGQCVGANIVHGSDAVETADR	23	Unmodified	_ADFGQCVGANIVHGSDAVETADR_	W6UDV3	Nucleoside diphosphate kinase OS=Echinococcus granulosus OX=6210 GN=EGR_05582 PE=3 SV=1	2	1195.05	2.6649	5.6219e-80	148.89	Adult_1	1115700
388	ADFGQCVGANIVHGSDAVETADR	23	Unmodified	_ADFGQCVGANIVHGSDAVETADR_	W6UDV3	Nucleoside diphosphate kinase OS=Echinococcus granulosus OX=6210 GN=EGR_05582 PE=3 SV=1	3	797.033	-0.42133	0.00016202	8.8157	Adult_1	23744
389	ADFGQCVGANIVHGSDAVETADR	23	Unmodified	_ADFGQCVGANIVHGSDAVETADR_	W6UDV3	Nucleoside diphosphate kinase OS=Echinococcus granulosus OX=6210 GN=EGR_05582 PE=3 SV=1	3	797.033	0.67354	1.3401e-104	208.89	Adult_1	2881600
390	ADFGQCVGANIVHGSDAVETADR	23	Unmodified	_ADFGQCVGANIVHGSDAVETADR_	W6UDV3	Nucleoside diphosphate kinase OS=Echinococcus granulosus OX=6210 GN=EGR_05582 PE=3 SV=1	3	797.033	-0.55616	0.01174	17.88	Adult_2	35447
391	ADFGQCVGANIVHGSDAVETADR	23	Unmodified	_ADFGQCVGANIVHGSDAVETADR_	W6UDV3	Nucleoside diphosphate kinase OS=Echinococcus granulosus OX=6210 GN=EGR_05582 PE=3 SV=1	2	1195.05	2.3785	4.3971e-81	191.11	Adult_2	1000200
392	ADFGQCVGANIVHGSDAVETADR	23	Unmodified	_ADFGQCVGANIVHGSDAVETADR_	W6UDV3	Nucleoside diphosphate kinase OS=Echinococcus granulosus OX=6210 GN=EGR_05582 PE=3 SV=1	3	797.033	0.49638	1.1265e-89	184.83	Adult_2	2703400
393	ADFGQCVGANIVHGSDAVETADR	23	Unmodified	_ADFGQCVGANIVHGSDAVETADR_	W6UDV3	Nucleoside diphosphate kinase OS=Echinococcus granulosus OX=6210 GN=EGR_05582 PE=3 SV=1	2	1195.05	1.9325	2.5612e-84	191.11	Adult_3	1000200
394	ADFGQCVGANIVHGSDAVETADR	23	Unmodified	_ADFGQCVGANIVHGSDAVETADR_	W6UDV3	Nucleoside diphosphate kinase OS=Echinococcus granulosus OX=6210 GN=EGR_05582 PE=3 SV=1	3	797.033	0.44854	1.5322e-05	25.883	Adult_3	24205
395	ADFGQCVGANIVHGSDAVETADR	23	Unmodified	_ADFGQCVGANIVHGSDAVETADR_	W6UDV3	Nucleoside diphosphate kinase OS=Echinococcus granulosus OX=6210 GN=EGR_05582 PE=3 SV=1	3	797.033	0.72931	8.2634e-81	178.4	Adult_3	2606900
396	ADFGQCVGANIVHGSDAVETADR	23	Unmodified	_ADFGQCVGANIVHGSDAVETADR_	W6UDV3	Nucleoside diphosphate kinase OS=Echinococcus granulosus OX=6210 GN=EGR_05582 PE=3 SV=1	3	797.033	-0.34798	0.00039088	26.931	PSC_1	176410
397	ADFGQCVGANIVHGSDAVETADR	23	Unmodified	_ADFGQCVGANIVHGSDAVETADR_	W6UDV3	Nucleoside diphosphate kinase OS=Echinococcus granulosus OX=6210 GN=EGR_05582 PE=3 SV=1	3	797.033	-1.0826	0.0058909	13.301	PSC_1	48482
398	ADFGQCVGANIVHGSDAVETADR	23	Unmodified	_ADFGQCVGANIVHGSDAVETADR_	W6UDV3	Nucleoside diphosphate kinase OS=Echinococcus granulosus OX=6210 GN=EGR_05582 PE=3 SV=1	2	1195.05	-0.21363	8.1443e-40	119.55	PSC_1	2547900
399	ADFGQCVGANIVHGSDAVETADR	23	Unmodified	_ADFGQCVGANIVHGSDAVETADR_	W6UDV3	Nucleoside diphosphate kinase OS=Echinococcus granulosus OX=6210 GN=EGR_05582 PE=3 SV=1	3	797.033	-0.6642	1.7828e-104	215.67	PSC_1	3689500
400	ADFGQCVGANIVHGSDAVETADR	23	Unmodified	_ADFGQCVGANIVHGSDAVETADR_	W6UDV3	Nucleoside diphosphate kinase OS=Echinococcus granulosus OX=6210 GN=EGR_05582 PE=3 SV=1	2	1195.05	0.95865	0.00081247	22.225	PSC_1	29071
401	ADFGQCVGANIVHGSDAVETADR	23	Unmodified	_ADFGQCVGANIVHGSDAVETADR_	W6UDV3	Nucleoside diphosphate kinase OS=Echinococcus granulosus OX=6210 GN=EGR_05582 PE=3 SV=1	3	797.033	-0.42212	2.7713e-08	56.064	PSC_2	39071
402	ADFGQCVGANIVHGSDAVETADR	23	Unmodified	_ADFGQCVGANIVHGSDAVETADR_	W6UDV3	Nucleoside diphosphate kinase OS=Echinococcus granulosus OX=6210 GN=EGR_05582 PE=3 SV=1	3	797.033	-0.035596	2.404e-09	52.773	PSC_2	278290
403	ADFGQCVGANIVHGSDAVETADR	23	Unmodified	_ADFGQCVGANIVHGSDAVETADR_	W6UDV3	Nucleoside diphosphate kinase OS=Echinococcus granulosus OX=6210 GN=EGR_05582 PE=3 SV=1	2	1195.05	0.79151	8.2922e-06	33.828	PSC_2	72667
404	ADFGQCVGANIVHGSDAVETADR	23	Unmodified	_ADFGQCVGANIVHGSDAVETADR_	W6UDV3	Nucleoside diphosphate kinase OS=Echinococcus granulosus OX=6210 GN=EGR_05582 PE=3 SV=1	2	1195.05	1.0341	5.2837e-114	199.91	PSC_2	2458200
405	ADFGQCVGANIVHGSDAVETADR	23	Unmodified	_ADFGQCVGANIVHGSDAVETADR_	W6UDV3	Nucleoside diphosphate kinase OS=Echinococcus granulosus OX=6210 GN=EGR_05582 PE=3 SV=1	2	1195.05	2.1028	5.1801e-05	24.599	PSC_2	41111
406	ADFGQCVGANIVHGSDAVETADR	23	Unmodified	_ADFGQCVGANIVHGSDAVETADR_	W6UDV3	Nucleoside diphosphate kinase OS=Echinococcus granulosus OX=6210 GN=EGR_05582 PE=3 SV=1	3	797.033	0.21675	1.2035e-139	197.69	PSC_2	3717000
407	ADFGQCVGANIVHGSDAVETADR	23	Unmodified	_ADFGQCVGANIVHGSDAVETADR_	W6UDV3	Nucleoside diphosphate kinase OS=Echinococcus granulosus OX=6210 GN=EGR_05582 PE=3 SV=1	3	797.033	-0.003662	0.0004686	30.668	PSC_3	42671
408	ADFGQCVGANIVHGSDAVETADR	23	Unmodified	_ADFGQCVGANIVHGSDAVETADR_	W6UDV3	Nucleoside diphosphate kinase OS=Echinococcus granulosus OX=6210 GN=EGR_05582 PE=3 SV=1	3	797.033	-0.16358	4.1922e-08	52.773	PSC_3	113520
409	ADFGQCVGANIVHGSDAVETADR	23	Unmodified	_ADFGQCVGANIVHGSDAVETADR_	W6UDV3	Nucleoside diphosphate kinase OS=Echinococcus granulosus OX=6210 GN=EGR_05582 PE=3 SV=1	2	1195.05	1.4493	4.3286e-81	199.96	PSC_3	2441000
410	ADFGQCVGANIVHGSDAVETADR	23	Unmodified	_ADFGQCVGANIVHGSDAVETADR_	W6UDV3	Nucleoside diphosphate kinase OS=Echinococcus granulosus OX=6210 GN=EGR_05582 PE=3 SV=1	3	797.033	0.20407	5.8471e-153	222.5	PSC_3	3751900
411	ADFGQCVGANIVHGSDAVETADR	23	Unmodified	_ADFGQCVGANIVHGSDAVETADR_	W6UDV3	Nucleoside diphosphate kinase OS=Echinococcus granulosus OX=6210 GN=EGR_05582 PE=3 SV=1	2	1195.05	2.4218	2.112e-07	47.148	PSC_3	60031
412	ADFGQCVGANIVHGSDAVETADR	23	Unmodified		W6UDV3	Nucleoside diphosphate kinase OS=Echinococcus granulosus OX=6210 GN=EGR_05582 PE=3 SV=1	3	797.033	-0.24093			Adult_2	32697
413	ADFGQCVGANIVHGSDAVETADR	23	Unmodified		W6UDV3	Nucleoside diphosphate kinase OS=Echinococcus granulosus OX=6210 GN=EGR_05582 PE=3 SV=1	3	797.033	-1.4199			PSC_1	17503
414	ADFGQCVGANIVHGSDAVETADR	23	Unmodified		W6UDV3	Nucleoside diphosphate kinase OS=Echinococcus granulosus OX=6210 GN=EGR_05582 PE=3 SV=1	3	797.033	-0.45118			PSC_2	10546
415	ADFGQCVGANIVHGSDAVETADR	23	Unmodified		W6UDV3	Nucleoside diphosphate kinase OS=Echinococcus granulosus OX=6210 GN=EGR_05582 PE=3 SV=1	3	797.033	-1.3003			PSC_3	10081
416	ADFIVAGADR	10	Unmodified	_ADFIVAGADR_	W6UGM0	Calpain OS=Echinococcus granulosus OX=6210 GN=EGR_04488 PE=3 SV=1	2	517.767	-2.9729	0.024492	74.424	PSC_3	110820
417	ADFIVAGADR	10	Unmodified		W6UGM0	Calpain OS=Echinococcus granulosus OX=6210 GN=EGR_04488 PE=3 SV=1	2	517.767	-4.3946			PSC_1	104710
418	ADFIVAGADR	10	Unmodified		W6UGM0	Calpain OS=Echinococcus granulosus OX=6210 GN=EGR_04488 PE=3 SV=1	2	517.767	-3.8246			PSC_2	103630
419	ADGAALHAAVQQLACHFAPSAEEGAR	26	Unmodified	_ADGAALHAAVQQLACHFAPSAEEGAR_	W6U7X0	NADH-ubiquinone oxidoreductase 75 kDa subunit, mitochondrial OS=Echinococcus granulosus OX=6210 GN=EGR_07880 PE=3 SV=1	4	662.821	-2.2698	0.021443	18.984	Adult_1	16797
420	ADGAALHAAVQQLACHFAPSAEEGAR	26	Unmodified	_ADGAALHAAVQQLACHFAPSAEEGAR_	W6U7X0	NADH-ubiquinone oxidoreductase 75 kDa subunit, mitochondrial OS=Echinococcus granulosus OX=6210 GN=EGR_07880 PE=3 SV=1	4	662.821	-1.9406	6.8527e-17	50.621	Adult_2	18194
421	ADGAALHAAVQQLACHFAPSAEEGAR	26	Unmodified	_ADGAALHAAVQQLACHFAPSAEEGAR_	W6U7X0	NADH-ubiquinone oxidoreductase 75 kDa subunit, mitochondrial OS=Echinococcus granulosus OX=6210 GN=EGR_07880 PE=3 SV=1	4	662.821	-1.9863	0.00033103	30.318	Adult_3	22297
422	ADGAALHAAVQQLACHFAPSAEEGAR	26	Unmodified	_ADGAALHAAVQQLACHFAPSAEEGAR_	W6U7X0	NADH-ubiquinone oxidoreductase 75 kDa subunit, mitochondrial OS=Echinococcus granulosus OX=6210 GN=EGR_07880 PE=3 SV=1	3	883.426	0.5087	1.1607e-18	61.003	PSC_1	314640
423	ADGAALHAAVQQLACHFAPSAEEGAR	26	Unmodified	_ADGAALHAAVQQLACHFAPSAEEGAR_	W6U7X0	NADH-ubiquinone oxidoreductase 75 kDa subunit, mitochondrial OS=Echinococcus granulosus OX=6210 GN=EGR_07880 PE=3 SV=1	3	883.426	1.9299	2.2373e-84	102.89	PSC_2	346530
424	ADGAALHAAVQQLACHFAPSAEEGAR	26	Unmodified	_ADGAALHAAVQQLACHFAPSAEEGAR_	W6U7X0	NADH-ubiquinone oxidoreductase 75 kDa subunit, mitochondrial OS=Echinococcus granulosus OX=6210 GN=EGR_07880 PE=3 SV=1	3	883.426	1.7963	1.5477e-83	106.98	PSC_3	326890
425	ADGLAGSHATDAMINYETIK	20	Unmodified	_ADGLAGSHATDAMINYETIK_	W6UXN5	ATP-binding cassette sub-family B member 7 OS=Echinococcus granulosus OX=6210 GN=EGR_06856 PE=4 SV=1	2	1039.5	0.84832	1.9644e-27	67.927	PSC_1	39443
426	ADGLAGSHATDAMINYETIK	20	Unmodified	_ADGLAGSHATDAMINYETIK_	W6UXN5	ATP-binding cassette sub-family B member 7 OS=Echinococcus granulosus OX=6210 GN=EGR_06856 PE=4 SV=1	2	1039.5	1.6933	0.00088574	59.997	PSC_2	33902
427	ADGLAGSHATDAMINYETIK	20	Unmodified		W6UXN5	ATP-binding cassette sub-family B member 7 OS=Echinococcus granulosus OX=6210 GN=EGR_06856 PE=4 SV=1	2	1039.5	1.2363			PSC_3	34535
428	ADHSWPTCSQAR	12	Unmodified	_ADHSWPTCSQAR_	W6UHV3	Neutral alpha-glucosidase AB OS=Echinococcus granulosus OX=6210 GN=EGR_04461 PE=3 SV=1	2	708.31	2.7016	0.00010627	90.142	Adult_1	100580
429	ADHSWPTCSQAR	12	Unmodified	_ADHSWPTCSQAR_	W6UHV3	Neutral alpha-glucosidase AB OS=Echinococcus granulosus OX=6210 GN=EGR_04461 PE=3 SV=1	2	708.31	2.9591	4.3915e-08	135.28	Adult_2	112560
430	ADHSWPTCSQAR	12	Unmodified	_ADHSWPTCSQAR_	W6UHV3	Neutral alpha-glucosidase AB OS=Echinococcus granulosus OX=6210 GN=EGR_04461 PE=3 SV=1	2	708.31	2.5308	0.0093213	54.584	Adult_3	109490
431	ADHSWPTCSQAR	12	Unmodified	_ADHSWPTCSQAR_	W6UHV3	Neutral alpha-glucosidase AB OS=Echinococcus granulosus OX=6210 GN=EGR_04461 PE=3 SV=1	2	708.31	2.2841	0.016791	62.271	PSC_1	112240
432	ADHSWPTCSQAR	12	Unmodified	_ADHSWPTCSQAR_	W6UHV3	Neutral alpha-glucosidase AB OS=Echinococcus granulosus OX=6210 GN=EGR_04461 PE=3 SV=1	2	708.31	4.5256	0.0022602	70.389	PSC_2	106540
433	ADHSWPTCSQAR	12	Unmodified		W6UHV3	Neutral alpha-glucosidase AB OS=Echinococcus granulosus OX=6210 GN=EGR_04461 PE=3 SV=1	2	708.31	0.34363			PSC_3	92052
434	ADIECHDNQDGTCLVTYR	18	Deamidation 18O (N)	_ADIECHDN(Deamidation 18O (N))QDGTCLVTYR_	W6UGI7	Filamin-A OS=Echinococcus granulosus OX=6210 GN=EGR_04458 PE=3 SV=1	2	1085.46	0.89607	0.0074291	40.224	PSC_3	318470
435	ADIECHDNQDGTCLVTYR	18	Deamidation 18O (N)		W6UGI7	Filamin-A OS=Echinococcus granulosus OX=6210 GN=EGR_04458 PE=3 SV=1	2	1085.46	2.3447			PSC_1	366520
436	ADIECHDNQDGTCLVTYR	18	Deamidation 18O (N)		W6UGI7	Filamin-A OS=Echinococcus granulosus OX=6210 GN=EGR_04458 PE=3 SV=1	2	1085.46	1.4235			PSC_2	324600
437	ADIECHDNQDGTCLVTYRPTEPGTYIINIK	30	Deamidation 18O (N)	_ADIECHDNQDGTCLVTYRPTEPGTYIIN(Deamidation 18O (N))IK_	W6UGI7	Filamin-A OS=Echinococcus granulosus OX=6210 GN=EGR_04458 PE=3 SV=1	4	874.912	-2.4087	1.6071e-06	42.959	PSC_2	38445
438	ADIECHDNQDGTCLVTYRPTEPGTYIINIK	30	Deamidation 18O (N)	_ADIECHDNQDGTCLVTYRPTEPGTYIIN(Deamidation 18O (N))IK_	W6UGI7	Filamin-A OS=Echinococcus granulosus OX=6210 GN=EGR_04458 PE=3 SV=1	4	874.912	1.0606	5.0874e-27	102.92	PSC_2	1070600
439	ADIECHDNQDGTCLVTYRPTEPGTYIINIK	30	Deamidation 18O (N)	_ADIECHDNQDGTCLVTYRPTEPGTYIIN(Deamidation 18O (N))IK_	W6UGI7	Filamin-A OS=Echinococcus granulosus OX=6210 GN=EGR_04458 PE=3 SV=1	4	874.912	1.2852	3.5678e-28	88.448	PSC_3	990960
440	ADIECHDNQDGTCLVTYRPTEPGTYIINIK	30	Deamidation 18O (N)		W6UGI7	Filamin-A OS=Echinococcus granulosus OX=6210 GN=EGR_04458 PE=3 SV=1	4	874.912	1.0555			Adult_1	14188
441	ADIHSHSDNSTSILASSTDK	20	Unmodified	_ADIHSHSDNSTSILASSTDK_	U6J1C0	Hypothetical protein OS=Spirometra erinaceieuropaei OX=99802 GN=SERJ2_LOCUS22752 PE=4 SV=1	2	1043.49	3.0208	0.00021388	77.325	Adult_1	17607
442	ADIHSHSDNSTSILASSTDK	20	Unmodified		U6J1C0	Hypothetical protein OS=Spirometra erinaceieuropaei OX=99802 GN=SERJ2_LOCUS22752 PE=4 SV=1	2	1043.49	2.8036			Adult_3	19098
443	ADKEHLTTIVADMQR	15	Unmodified	_ADKEHLTTIVADMQR_	W6UYJ6	Malignant T cell-amplified sequence OS=Echinococcus granulosus OX=6210 GN=EGR_01340 PE=3 SV=1	3	576.63	-1.544	0.0024442	89.382	Adult_1	634130
444	ADKEHLTTIVADMQR	15	Unmodified	_ADKEHLTTIVADMQR_	W6UYJ6	Malignant T cell-amplified sequence OS=Echinococcus granulosus OX=6210 GN=EGR_01340 PE=3 SV=1	2	864.441	4.0918	4.9706e-24	170.22	Adult_1	336080
445	ADKEHLTTIVADMQR	15	Unmodified	_ADKEHLTTIVADMQR_	W6UYJ6	Malignant T cell-amplified sequence OS=Echinococcus granulosus OX=6210 GN=EGR_01340 PE=3 SV=1	3	576.63	-3.7599	2.0963e-05	78.157	Adult_2	642130
446	ADKEHLTTIVADMQR	15	Unmodified	_ADKEHLTTIVADMQR_	W6UYJ6	Malignant T cell-amplified sequence OS=Echinococcus granulosus OX=6210 GN=EGR_01340 PE=3 SV=1	3	576.63	-2.8892	0.0050504	38.14	Adult_2	38219
447	ADKEHLTTIVADMQR	15	Unmodified	_ADKEHLTTIVADMQR_	W6UYJ6	Malignant T cell-amplified sequence OS=Echinococcus granulosus OX=6210 GN=EGR_01340 PE=3 SV=1	2	864.441	3.1525	2.6256e-16	121.86	Adult_2	345680
448	ADKEHLTTIVADMQR	15	Unmodified	_ADKEHLTTIVADMQR_	W6UYJ6	Malignant T cell-amplified sequence OS=Echinococcus granulosus OX=6210 GN=EGR_01340 PE=3 SV=1	3	576.63	-1.659	1.8343e-13	110.91	Adult_3	613480
449	ADKEHLTTIVADMQR	15	Unmodified	_ADKEHLTTIVADMQR_	W6UYJ6	Malignant T cell-amplified sequence OS=Echinococcus granulosus OX=6210 GN=EGR_01340 PE=3 SV=1	3	576.63	-4.323	2.0963e-05	70.806	PSC_1	163310
450	ADKEHLTTIVADMQR	15	Unmodified	_ADKEHLTTIVADMQR_	W6UYJ6	Malignant T cell-amplified sequence OS=Echinococcus granulosus OX=6210 GN=EGR_01340 PE=3 SV=1	2	864.441	2.3843	0.056705	30.875	PSC_1	90302
451	ADKEHLTTIVADMQR	15	Unmodified	_ADKEHLTTIVADMQR_	W6UYJ6	Malignant T cell-amplified sequence OS=Echinococcus granulosus OX=6210 GN=EGR_01340 PE=3 SV=1	3	576.63	-4.2723	0.00065631	68.108	PSC_2	157430
452	ADKEHLTTIVADMQR	15	Unmodified	_ADKEHLTTIVADMQR_	W6UYJ6	Malignant T cell-amplified sequence OS=Echinococcus granulosus OX=6210 GN=EGR_01340 PE=3 SV=1	2	864.441	2.532	1.4551e-13	89.359	PSC_2	77080
453	ADKEHLTTIVADMQR	15	Unmodified	_ADKEHLTTIVADMQR_	W6UYJ6	Malignant T cell-amplified sequence OS=Echinococcus granulosus OX=6210 GN=EGR_01340 PE=3 SV=1	3	576.63	-4.1307	9.6681e-14	102.57	PSC_3	166940
454	ADKEHLTTIVADMQR	15	Unmodified		W6UYJ6	Malignant T cell-amplified sequence OS=Echinococcus granulosus OX=6210 GN=EGR_01340 PE=3 SV=1	3	576.63	-1.1077			Adult_1	38905
455	ADKEHLTTIVADMQR	15	Unmodified		W6UYJ6	Malignant T cell-amplified sequence OS=Echinococcus granulosus OX=6210 GN=EGR_01340 PE=3 SV=1	2	864.441	4.0591			Adult_3	291060
456	ADKEHLTTIVADMQR	15	Unmodified		W6UYJ6	Malignant T cell-amplified sequence OS=Echinococcus granulosus OX=6210 GN=EGR_01340 PE=3 SV=1	3	576.63	-2.9057			PSC_2	4856.9
457	ADKEHLTTIVADMQR	15	Unmodified		W6UYJ6	Malignant T cell-amplified sequence OS=Echinococcus granulosus OX=6210 GN=EGR_01340 PE=3 SV=1	2	864.441	2.4042			PSC_3	88943
458	ADKEHLTTIVADMQR	15	Unmodified		W6UYJ6	Malignant T cell-amplified sequence OS=Echinococcus granulosus OX=6210 GN=EGR_01340 PE=3 SV=1	3	576.63	-3.1381			PSC_3	7487.4
459	ADLLYCTEDEMAK	13	Unmodified	_ADLLYCTEDEMAK_	U6J1J8	Dynein light chain 1, cytoplasmic OS=Echinococcus granulosus OX=6210 GN=EGR_00994 PE=4 SV=1	2	779.842	1.9574	0.018202	53.028	PSC_1	70119
460	ADLLYCTEDEMAK	13	Unmodified	_ADLLYCTEDEMAK_	U6J1J8	Dynein light chain 1, cytoplasmic OS=Echinococcus granulosus OX=6210 GN=EGR_00994 PE=4 SV=1	2	779.842	0.78867	0.015175	51.531	PSC_2	75065
461	ADLLYCTEDEMAK	13	Unmodified		U6J1J8	Dynein light chain 1, cytoplasmic OS=Echinococcus granulosus OX=6210 GN=EGR_00994 PE=4 SV=1	2	779.842	1.7912			PSC_3	73298
462	ADPAAEDVCKDDK	13	Unmodified	_ADPAAEDVCKDDK_	W6UXC8	O-acyltransferase OS=Echinococcus granulosus OX=6210 GN=EGR_02006 PE=3 SV=1	2	717.314	5.0236	1.1309e-07	103.69	PSC_1	167760
463	ADPAAEDVCKDDK	13	Unmodified	_ADPAAEDVCKDDK_	W6UXC8	O-acyltransferase OS=Echinococcus granulosus OX=6210 GN=EGR_02006 PE=3 SV=1	2	717.314	4.663	9.2577e-08	110.44	PSC_2	167860
464	ADPAAEDVCKDDK	13	Unmodified	_ADPAAEDVCKDDK_	W6UXC8	O-acyltransferase OS=Echinococcus granulosus OX=6210 GN=EGR_02006 PE=3 SV=1	2	717.314	0.50625	0.008431	74.849	PSC_3	169280
465	ADQDEDEQLVGAFASNAK	18	Deamidation 18O (N)	_ADQDEDEQLVGAFASN(Deamidation 18O (N))AK_	W6UJ49	Expressed conserved protein OS=Echinococcus granulosus OX=6210 GN=EgrG_000198900 PE=4 SV=1	2	955.929	1.0434	0.019551	46.358	Adult_1	548060
466	ADQDEDEQLVGAFASNAK	18	Deamidation 18O (N)	_ADQDEDEQLVGAFASN(Deamidation 18O (N))AK_	W6UJ49	Expressed conserved protein OS=Echinococcus granulosus OX=6210 GN=EgrG_000198900 PE=4 SV=1	2	955.929	2.8844	0.0028602	62.454	Adult_2	522600
467	ADQDEDEQLVGAFASNAK	18	Deamidation 18O (N)	_ADQDEDEQLVGAFASN(Deamidation 18O (N))AK_	W6UJ49	Expressed conserved protein OS=Echinococcus granulosus OX=6210 GN=EgrG_000198900 PE=4 SV=1	2	955.929	2.8642	0.0068748	49.097	PSC_1	87225
468	ADQDEDEQLVGAFASNAK	18	Deamidation 18O (N)		W6UJ49	Expressed conserved protein OS=Echinococcus granulosus OX=6210 GN=EgrG_000198900 PE=4 SV=1	2	955.929	2.6884			Adult_2	4383100
469	ADQDEDEQLVGAFASNAK	18	Deamidation 18O (N)		W6UJ49	Expressed conserved protein OS=Echinococcus granulosus OX=6210 GN=EgrG_000198900 PE=4 SV=1	2	955.929	1.94			Adult_3	4374200
470	ADQDEDEQLVGAFASNAK	18	Deamidation 18O (N)		W6UJ49	Expressed conserved protein OS=Echinococcus granulosus OX=6210 GN=EgrG_000198900 PE=4 SV=1	2	955.929	3.1077			PSC_1	3080100
471	ADQDEDEQLVGAFASNAK	18	Deamidation 18O (N)		W6UJ49	Expressed conserved protein OS=Echinococcus granulosus OX=6210 GN=EgrG_000198900 PE=4 SV=1	2	955.929	2.2225			PSC_2	8676.3
472	ADQDEDEQLVGAFASNAK	18	Deamidation 18O (N)		W6UJ49	Expressed conserved protein OS=Echinococcus granulosus OX=6210 GN=EgrG_000198900 PE=4 SV=1	2	955.929	1.887			PSC_3	2540300
473	ADQEMLEAEISIPSK	15	Oxidation (M)		W6U801	Uncharacterized protein OS=Echinococcus granulosus OX=6210 GN=EGR_08683 PE=4 SV=1	2	838.906	4.9262			Adult_2	330220
474	ADQEMLEAEISIPSK	15	Oxidation (M)		W6U801	Uncharacterized protein OS=Echinococcus granulosus OX=6210 GN=EGR_08683 PE=4 SV=1	2	838.906	4.911			Adult_3	368970
475	ADQETGAGLAISNPPATK	18	Acetyl (Protein N-term)	_(Acetyl (Protein N-term))ADQETGAGLAISNPPATK_	U6IZF8	Expressed conserved protein OS=Echinococcus granulosus OX=6210 GN=EGR_02674 PE=4 SV=1	2	891.947	1.1336	0.00020489	95.677	Adult_1	141070
476	ADQETGAGLAISNPPATK	18	Acetyl (Protein N-term)	_(Acetyl (Protein N-term))ADQETGAGLAISNPPATK_	U6IZF8	Expressed conserved protein OS=Echinococcus granulosus OX=6210 GN=EGR_02674 PE=4 SV=1	2	891.947	1.3431	1.2325e-17	118.26	Adult_2	146680
477	ADQETGAGLAISNPPATK	18	Acetyl (Protein N-term)	_(Acetyl (Protein N-term))ADQETGAGLAISNPPATK_	U6IZF8	Expressed conserved protein OS=Echinococcus granulosus OX=6210 GN=EGR_02674 PE=4 SV=1	2	891.947	1.8994	0.0019785	62.711	Adult_3	146290
478	ADQETGAGLAISNPPATK	18	Acetyl (Protein N-term)	_(Acetyl (Protein N-term))ADQETGAGLAISNPPATK_	U6IZF8	Expressed conserved protein OS=Echinococcus granulosus OX=6210 GN=EGR_02674 PE=4 SV=1	2	891.947	0.48918	0.0019048	67.838	PSC_1	68322
479	ADQETGAGLAISNPPATK	18	Acetyl (Protein N-term)	_(Acetyl (Protein N-term))ADQETGAGLAISNPPATK_	U6IZF8	Expressed conserved protein OS=Echinococcus granulosus OX=6210 GN=EGR_02674 PE=4 SV=1	2	891.947	1.7198	0.011779	47.27	PSC_2	69397
480	ADQETGAGLAISNPPATKVGNMR	23	Oxidation (M),2 Deamidation 18O (N)		U6IZF8	Expressed conserved protein OS=Echinococcus granulosus OX=6210 GN=EGR_02674 PE=4 SV=1	3	774.046	1.0131			Adult_1	4017000
481	ADQETGAGLAISNPPATKVGNMR	23	Oxidation (M),2 Deamidation 18O (N)		U6IZF8	Expressed conserved protein OS=Echinococcus granulosus OX=6210 GN=EGR_02674 PE=4 SV=1	3	774.046	1.5507			Adult_3	3497100
482	ADQSQRPQEVDTDSDDR	17	Unmodified	_ADQSQRPQEVDTDSDDR_	W6UPP5	Expressed conserved protein OS=Echinococcus granulosus OX=6210 GN=EgrG_000439600 PE=4 SV=1	3	654.619	-0.96318	1.4626e-05	42.495	Adult_1	70459
483	ADQSQRPQEVDTDSDDR	17	Unmodified	_ADQSQRPQEVDTDSDDR_	W6UPP5	Expressed conserved protein OS=Echinococcus granulosus OX=6210 GN=EgrG_000439600 PE=4 SV=1	2	981.425	5.0395	0.022227	48.363	Adult_1	139140
484	ADQSQRPQEVDTDSDDR	17	Unmodified	_ADQSQRPQEVDTDSDDR_	W6UPP5	Expressed conserved protein OS=Echinococcus granulosus OX=6210 GN=EgrG_000439600 PE=4 SV=1	3	654.619	0.054169	0.00042664	67.927	Adult_2	88489
485	ADQSQRPQEVDTDSDDR	17	Unmodified	_ADQSQRPQEVDTDSDDR_	W6UPP5	Expressed conserved protein OS=Echinococcus granulosus OX=6210 GN=EgrG_000439600 PE=4 SV=1	2	981.425	5.514	0.0099224	40.83	Adult_2	122840
486	ADQSQRPQEVDTDSDDR	17	Unmodified	_ADQSQRPQEVDTDSDDR_	W6UPP5	Expressed conserved protein OS=Echinococcus granulosus OX=6210 GN=EgrG_000439600 PE=4 SV=1	3	654.619	-0.73943	0.011773	52.201	Adult_3	99796
487	ADQSQRPQEVDTDSDDR	17	Unmodified	_ADQSQRPQEVDTDSDDR_	W6UPP5	Expressed conserved protein OS=Echinococcus granulosus OX=6210 GN=EgrG_000439600 PE=4 SV=1	2	981.425	4.8002	0.02173	44.16	Adult_3	137620
488	ADRDESSPYAAMLAAQDVAER	21	Unmodified	_ADRDESSPYAAMLAAQDVAER_	W6UUP8	40S ribosomal protein S14 OS=Echinococcus granulosus OX=6210 GN=EGR_03118 PE=3 SV=1	3	756.018	-1.8144	6.7811e-05	60.734	Adult_3	41062
489	ADRDESSPYAAMLAAQDVAER	21	Unmodified	_ADRDESSPYAAMLAAQDVAER_	W6UUP8	40S ribosomal protein S14 OS=Echinococcus granulosus OX=6210 GN=EGR_03118 PE=3 SV=1	3	756.018	-2.071	3.8065e-19	103.63	PSC_1	106380
490	ADRDESSPYAAMLAAQDVAER	21	Unmodified	_ADRDESSPYAAMLAAQDVAER_	W6UUP8	40S ribosomal protein S14 OS=Echinococcus granulosus OX=6210 GN=EGR_03118 PE=3 SV=1	2	1133.52	1.2878	9.4972e-13	73.805	PSC_1	322740
491	ADRDESSPYAAMLAAQDVAER	21	Unmodified	_ADRDESSPYAAMLAAQDVAER_	W6UUP8	40S ribosomal protein S14 OS=Echinococcus granulosus OX=6210 GN=EGR_03118 PE=3 SV=1	3	756.018	0.8408	5.3739e-05	98.328	PSC_1	469830
492	ADRDESSPYAAMLAAQDVAER	21	Unmodified	_ADRDESSPYAAMLAAQDVAER_	W6UUP8	40S ribosomal protein S14 OS=Echinococcus granulosus OX=6210 GN=EGR_03118 PE=3 SV=1	3	756.018	-2.2115	4.097e-05	64.56	PSC_2	104060
493	ADRDESSPYAAMLAAQDVAER	21	Unmodified	_ADRDESSPYAAMLAAQDVAER_	W6UUP8	40S ribosomal protein S14 OS=Echinococcus granulosus OX=6210 GN=EGR_03118 PE=3 SV=1	2	1133.52	0.77833	0.014305	38.616	PSC_2	277940
494	ADRDESSPYAAMLAAQDVAER	21	Unmodified	_ADRDESSPYAAMLAAQDVAER_	W6UUP8	40S ribosomal protein S14 OS=Echinococcus granulosus OX=6210 GN=EGR_03118 PE=3 SV=1	3	756.018	0.8565	0.00016055	73.345	PSC_2	366680
495	ADRDESSPYAAMLAAQDVAER	21	Unmodified	_ADRDESSPYAAMLAAQDVAER_	W6UUP8	40S ribosomal protein S14 OS=Echinococcus granulosus OX=6210 GN=EGR_03118 PE=3 SV=1	3	756.018	-1.8072	5.397e-05	49.155	PSC_3	93829
496	ADRDESSPYAAMLAAQDVAER	21	Unmodified	_ADRDESSPYAAMLAAQDVAER_	W6UUP8	40S ribosomal protein S14 OS=Echinococcus granulosus OX=6210 GN=EGR_03118 PE=3 SV=1	2	1133.52	1.7948	0.0060068	60.14	PSC_3	301600
497	ADRDESSPYAAMLAAQDVAER	21	Unmodified	_ADRDESSPYAAMLAAQDVAER_	W6UUP8	40S ribosomal protein S14 OS=Echinococcus granulosus OX=6210 GN=EGR_03118 PE=3 SV=1	3	756.018	0.95897	4.4288e-19	94.119	PSC_3	413500
498	ADSAGGGVHFGVTEVTDPSDDLMR	24	Unmodified	_ADSAGGGVHFGVTEVTDPSDDLMR_	W6UC63	Talin-1 OS=Echinococcus granulosus OX=6210 GN=EGR_06344 PE=4 SV=1	3	811.704	-2.1571	5.8582e-10	60.324	PSC_1	77704
499	ADSAGGGVHFGVTEVTDPSDDLMR	24	Unmodified	_ADSAGGGVHFGVTEVTDPSDDLMR_	W6UC63	Talin-1 OS=Echinococcus granulosus OX=6210 GN=EGR_06344 PE=4 SV=1	3	811.704	-3.1687	1.7021e-80	115.29	PSC_2	84748
500	ADSAGGGVHFGVTEVTDPSDDLMR	24	Unmodified	_ADSAGGGVHFGVTEVTDPSDDLMR_	W6UC63	Talin-1 OS=Echinococcus granulosus OX=6210 GN=EGR_06344 PE=4 SV=1	3	811.704	-2.4973	2.9972e-24	72.075	PSC_3	69671
501	ADSAGGGVHFGVTEVTDPSDDLMR	24	Unmodified		W6UC63	Talin-1 OS=Echinococcus granulosus OX=6210 GN=EGR_06344 PE=4 SV=1	3	811.704	-1.3688			PSC_2	2316.3
502	ADSCVYNQTVANLQLSLNR	19	2 Deamidation 18O (N)	_ADSCVYN(Deamidation 18O (N))QTVANLQLSLN(Deamidation 18O (N))R_	W6UH21	Laminin subunit alpha-1 OS=Echinococcus granulosus OX=6210 GN=EGR_07741 PE=4 SV=1	2	1086.52	0.81748	0.0086506	69.641	PSC_1	1308400
503	ADSCVYNQTVANLQLSLNR	19	2 Deamidation 18O (N)		W6UH21	Laminin subunit alpha-1 OS=Echinococcus granulosus OX=6210 GN=EGR_07741 PE=4 SV=1	2	1086.52	2.3863			PSC_3	794760
504	ADSILKEEEAETPAK	15	Unmodified	_ADSILKEEEAETPAK_	W6UC95	Expressed conserved protein OS=Echinococcus granulosus OX=6210 GN=EGR_06274 PE=4 SV=1	2	815.912	5.0838	1.1255e-161	253.72	Adult_1	1397700
505	ADSILKEEEAETPAK	15	Unmodified	_ADSILKEEEAETPAK_	W6UC95	Expressed conserved protein OS=Echinococcus granulosus OX=6210 GN=EGR_06274 PE=4 SV=1	2	815.912	6.4106	2.3581e-122	221.56	Adult_2	1332200
506	ADSILKEEEAETPAK	15	Unmodified	_ADSILKEEEAETPAK_	W6UC95	Expressed conserved protein OS=Echinococcus granulosus OX=6210 GN=EGR_06274 PE=4 SV=1	2	815.912	4.8002	8.5521e-78	234.58	Adult_3	1240200
507	ADSILKEEEAETPAK	15	Unmodified	_ADSILKEEEAETPAK_	W6UC95	Expressed conserved protein OS=Echinococcus granulosus OX=6210 GN=EGR_06274 PE=4 SV=1	2	815.912	3.653	3.6382e-05	78.157	PSC_1	121170
508	ADSILKEEEAETPAK	15	Unmodified	_ADSILKEEEAETPAK_	W6UC95	Expressed conserved protein OS=Echinococcus granulosus OX=6210 GN=EGR_06274 PE=4 SV=1	2	815.912	3.4476	0.069263	33.751	PSC_2	125320
509	ADSILKEEEAETPAK	15	Unmodified	_ADSILKEEEAETPAK_	W6UC95	Expressed conserved protein OS=Echinococcus granulosus OX=6210 GN=EGR_06274 PE=4 SV=1	2	815.912	3.4042	1.5564e-08	85.813	PSC_3	120490
510	ADSPSALIPITGFPNDTGPFYLYR	24	Deamidation 18O (N)	_ADSPSALIPITGFPN(Deamidation 18O (N))DTGPFYLYR_	W6U7C8	Plasminogen OS=Echinococcus granulosus OX=6210 GN=EGR_08881 PE=4 SV=1	2	1308.15	-0.25448	2.9674e-08	43.177	PSC_2	77135
511	ADTCDPNTGHCLNCK	15	Unmodified	_ADTCDPNTGHCLNCK_	W6UH21	Laminin subunit alpha-1 OS=Echinococcus granulosus OX=6210 GN=EGR_07741 PE=4 SV=1	2	881.851	1.7741	0.017045	58.338	PSC_3	1337500
512	ADTCDPNTGHCLNCK	15	Unmodified		W6UH21	Laminin subunit alpha-1 OS=Echinococcus granulosus OX=6210 GN=EGR_07741 PE=4 SV=1	2	881.851	4.0836			Adult_1	46808
513	ADTCDPNTGHCLNCK	15	Unmodified		W6UH21	Laminin subunit alpha-1 OS=Echinococcus granulosus OX=6210 GN=EGR_07741 PE=4 SV=1	2	881.851	3.8487			Adult_2	40270
514	ADTCDPNTGHCLNCK	15	Unmodified		W6UH21	Laminin subunit alpha-1 OS=Echinococcus granulosus OX=6210 GN=EGR_07741 PE=4 SV=1	2	881.851	3.5758			Adult_3	77839
515	ADTCDPNTGHCLNCK	15	Unmodified		W6UH21	Laminin subunit alpha-1 OS=Echinococcus granulosus OX=6210 GN=EGR_07741 PE=4 SV=1	2	881.851	5.3954			PSC_1	13264
516	ADTCDPNTGHCLNCK	15	Deamidation 18O (N)	_ADTCDPNTGHCLN(Deamidation 18O (N))CK_	W6UH21	Laminin subunit alpha-1 OS=Echinococcus granulosus OX=6210 GN=EGR_07741 PE=4 SV=1	2	883.345	1.9041	0.0027851	78.864	PSC_3	934740
517	ADTDPNADVVIGVPACYLK	19	Unmodified	_ADTDPNADVVIGVPACYLK_	U6JN02	Triosephosphate isomerase OS=Echinococcus granulosus OX=6210 GN=EGR_08633 PE=3 SV=1	2	1009.5	2.6613	8.0711e-08	73.502	PSC_3	151880
518	ADTDPNADVVIGVPACYLK	19	Unmodified		U6JN02	Triosephosphate isomerase OS=Echinococcus granulosus OX=6210 GN=EGR_08633 PE=3 SV=1	2	1009.5	1.52			Adult_3	6843.5
519	ADTKPLPPQASTIQTNVK	18	Unmodified	_ADTKPLPPQASTIQTNVK_	W6UE13	Seipin OS=Echinococcus granulosus OX=6210 GN=EGR_05544 PE=4 SV=1	2	955.023	2.5281	0.0038947	54.556	PSC_1	10109
520	ADTKPLPPQASTIQTNVK	18	Unmodified		W6UE13	Seipin OS=Echinococcus granulosus OX=6210 GN=EGR_05544 PE=4 SV=1	2	955.023	4.2515			Adult_1	2602.2
521	ADTKPLPPQASTIQTNVK	18	Unmodified		W6UE13	Seipin OS=Echinococcus granulosus OX=6210 GN=EGR_05544 PE=4 SV=1	2	955.023	3.0025			PSC_2	6943.7
522	ADVDEVENEPAAASAGVEGK	20	Unmodified	_ADVDEVENEPAAASAGVEGK_	W6U2Y8	Myosin light chain kinase, smooth muscle OS=Echinococcus granulosus OX=6210 GN=EGR_09712 PE=3 SV=1	2	979.453	5.0839	4.5879e-05	69.224	Adult_1	182330
523	ADVDEVENEPAAASAGVEGK	20	Unmodified	_ADVDEVENEPAAASAGVEGK_	W6U2Y8	Myosin light chain kinase, smooth muscle OS=Echinococcus granulosus OX=6210 GN=EGR_09712 PE=3 SV=1	2	979.453	4.2445	2.522e-06	91.457	Adult_2	177470
524	ADVDEVENEPAAASAGVEGK	20	Unmodified	_ADVDEVENEPAAASAGVEGK_	W6U2Y8	Myosin light chain kinase, smooth muscle OS=Echinococcus granulosus OX=6210 GN=EGR_09712 PE=3 SV=1	2	979.453	4.8818	7.729e-51	98.895	Adult_3	206390
525	ADVDEVENEPAAASAGVEGK	20	Unmodified	_ADVDEVENEPAAASAGVEGK_	W6U2Y8	Myosin light chain kinase, smooth muscle OS=Echinococcus granulosus OX=6210 GN=EGR_09712 PE=3 SV=1	2	979.453	3.7529	3.9641e-27	108.41	PSC_1	176790
526	ADVDEVENEPAAASAGVEGK	20	Unmodified	_ADVDEVENEPAAASAGVEGK_	W6U2Y8	Myosin light chain kinase, smooth muscle OS=Echinococcus granulosus OX=6210 GN=EGR_09712 PE=3 SV=1	2	979.453	3.1196	1.5527e-26	74.733	PSC_2	202660
527	ADVDEVENEPAAASAGVEGK	20	Unmodified		W6U2Y8	Myosin light chain kinase, smooth muscle OS=Echinococcus granulosus OX=6210 GN=EGR_09712 PE=3 SV=1	2	979.453	3.4547			PSC_2	7668.7
528	ADVDEVENEPAAASAGVEGK	20	Unmodified		W6U2Y8	Myosin light chain kinase, smooth muscle OS=Echinococcus granulosus OX=6210 GN=EGR_09712 PE=3 SV=1	2	979.453	2.1021			PSC_3	159120
529	ADVGDMADEAAGPATTGENTTGQK	24	Oxidation (M),Deamidation 18O (N)	_ADVGDM(Oxidation (M))ADEAAGPATTGEN(Deamidation 18O (N))TTGQK_	W6UMQ4	GC-rich sequence DNA-binding factor OS=Echinococcus granulosus OX=6210 GN=EGR_02791 PE=3 SV=1	2	1163.5	4.2042	5.291e-08	66.509	Adult_1	83751
530	ADWDNFISPR	10	Unmodified	_ADWDNFISPR_	W6UF07	Complex III subunit VII OS=Echinococcus granulosus OX=6210 GN=EGR_05455 PE=3 SV=1	2	610.788	-2.929	0.012167	59.645	Adult_1	76195
531	ADWDNFISPR	10	Unmodified	_ADWDNFISPR_	W6UF07	Complex III subunit VII OS=Echinococcus granulosus OX=6210 GN=EGR_05455 PE=3 SV=1	2	610.788	-1.9143	0.010352	85.716	Adult_2	68251
532	ADWDNFISPR	10	Unmodified	_ADWDNFISPR_	W6UF07	Complex III subunit VII OS=Echinococcus granulosus OX=6210 GN=EGR_05455 PE=3 SV=1	2	610.788	-0.96726	0.012271	74.269	Adult_3	62834
533	ADWDNFISPR	10	Unmodified	_ADWDNFISPR_	W6UF07	Complex III subunit VII OS=Echinococcus granulosus OX=6210 GN=EGR_05455 PE=3 SV=1	2	610.788	-2.1625	0.068018	36.24	PSC_2	19979
534	ADWDNFISPR	10	Unmodified		W6UF07	Complex III subunit VII OS=Echinococcus granulosus OX=6210 GN=EGR_05455 PE=3 SV=1	2	610.788	-1.2496			PSC_1	21019
535	ADWDNFISPR	10	Unmodified		W6UF07	Complex III subunit VII OS=Echinococcus granulosus OX=6210 GN=EGR_05455 PE=3 SV=1	2	610.788	-1.6328			PSC_3	15922
536	AEADEEQSENR	11	Unmodified	_AEADEEQSENR_	W6UN46	Protein AHNAK2 OS=Echinococcus granulosus OX=6210 GN=EgrG_000760400 PE=4 SV=1	2	639.266	2.3603	0.0011579	106.35	PSC_1	37580
537	AEADEEQSENR	11	Unmodified	_AEADEEQSENR_	W6UN46	Protein AHNAK2 OS=Echinococcus granulosus OX=6210 GN=EgrG_000760400 PE=4 SV=1	2	639.266	-2.5748	0.0070029	57.888	PSC_3	31753
538	AEADEEQSENR	11	Unmodified		W6UN46	Protein AHNAK2 OS=Echinococcus granulosus OX=6210 GN=EgrG_000760400 PE=4 SV=1	2	639.266	-0.8243			Adult_3	17741
539	AEADEEQSENR	11	Unmodified		W6UN46	Protein AHNAK2 OS=Echinococcus granulosus OX=6210 GN=EgrG_000760400 PE=4 SV=1	2	639.266	3.8503			PSC_2	1502.6
540	AEAEMDEMEVELNEVK	16	Unmodified	_AEAEMDEMEVELNEVK_	W6V0Y3	Ribosome-binding protein 1 (Ribosome receptor protein) OS=Echinococcus granulosus OX=6210 GN=EGR_00517 PE=3 SV=1	2	933.411	0.93973	0.0027502	52.863	Adult_1	184150
541	AEAEMDEMEVELNEVK	16	Unmodified	_AEAEMDEMEVELNEVK_	W6V0Y3	Ribosome-binding protein 1 (Ribosome receptor protein) OS=Echinococcus granulosus OX=6210 GN=EGR_00517 PE=3 SV=1	2	933.411	1.3823	3.0359e-20	121.69	Adult_1	42908
542	AEAEMDEMEVELNEVK	16	Unmodified	_AEAEMDEMEVELNEVK_	W6V0Y3	Ribosome-binding protein 1 (Ribosome receptor protein) OS=Echinococcus granulosus OX=6210 GN=EGR_00517 PE=3 SV=1	2	933.411	0.83201	3.6924e-08	75.5	Adult_2	188310
543	AEAEMDEMEVELNEVK	16	Unmodified	_AEAEMDEMEVELNEVK_	W6V0Y3	Ribosome-binding protein 1 (Ribosome receptor protein) OS=Echinococcus granulosus OX=6210 GN=EGR_00517 PE=3 SV=1	2	933.411	1.259	4.1327e-20	121.69	Adult_2	37543
544	AEAEMDEMEVELNEVK	16	Unmodified	_AEAEMDEMEVELNEVK_	W6V0Y3	Ribosome-binding protein 1 (Ribosome receptor protein) OS=Echinococcus granulosus OX=6210 GN=EGR_00517 PE=3 SV=1	2	933.411	0.83764	4.494e-12	73.891	Adult_3	193940
545	AEAEMDEMEVELNEVK	16	Unmodified	_AEAEMDEMEVELNEVK_	W6V0Y3	Ribosome-binding protein 1 (Ribosome receptor protein) OS=Echinococcus granulosus OX=6210 GN=EGR_00517 PE=3 SV=1	2	933.411	1.4806	1.955e-05	70.806	Adult_3	39613
546	AEAEMDEMEVELNEVK	16	Unmodified		W6V0Y3	Ribosome-binding protein 1 (Ribosome receptor protein) OS=Echinococcus granulosus OX=6210 GN=EGR_00517 PE=3 SV=1	2	933.411	1.6103			PSC_1	13663
547	AEAEMDEMEVELNEVK	16	Unmodified		W6V0Y3	Ribosome-binding protein 1 (Ribosome receptor protein) OS=Echinococcus granulosus OX=6210 GN=EGR_00517 PE=3 SV=1	2	933.411	0.91893			PSC_3	15802
548	AEAEQAAAAHAGTNTAVK	18	Unmodified	_AEAEQAAAAHAGTNTAVK_	W6U893	Transforming protein v-Fos/v-Fox OS=Echinococcus granulosus OX=6210 GN=EGR_07778 PE=4 SV=1	2	855.924	4.063	7.2997e-05	94.119	Adult_1	76746
549	AEAEQAAAAHAGTNTAVK	18	Unmodified	_AEAEQAAAAHAGTNTAVK_	W6U893	Transforming protein v-Fos/v-Fox OS=Echinococcus granulosus OX=6210 GN=EGR_07778 PE=4 SV=1	2	855.924	4.2142	1.0687e-05	101.52	Adult_2	78088
550	AEAEQAAAAHAGTNTAVK	18	Unmodified	_AEAEQAAAAHAGTNTAVK_	W6U893	Transforming protein v-Fos/v-Fox OS=Echinococcus granulosus OX=6210 GN=EGR_07778 PE=4 SV=1	2	855.924	3.2109	1.3693e-05	87.251	Adult_3	74328
551	AEAVGSQSHVSDR	13	Unmodified	_AEAVGSQSHVSDR_	U6JA31	Neural proliferation differentiation OS=Echinococcus granulosus OX=6210 GN=EGR_04788 PE=4 SV=1	2	671.821	1.5828	1.4866e-10	114.93	Adult_1	58345
552	AEAVGSQSHVSDR	13	Unmodified	_AEAVGSQSHVSDR_	U6JA31	Neural proliferation differentiation OS=Echinococcus granulosus OX=6210 GN=EGR_04788 PE=4 SV=1	2	671.821	2.2217	4.6437e-06	88.24	Adult_2	57748
553	AEAVGSQSHVSDR	13	Unmodified	_AEAVGSQSHVSDR_	U6JA31	Neural proliferation differentiation OS=Echinococcus granulosus OX=6210 GN=EGR_04788 PE=4 SV=1	2	671.821	2.1197	2.8742e-08	128.57	Adult_3	49297
554	AECAEILVTDGPDDEGK	17	Unmodified	_AECAEILVTDGPDDEGK_	W6U6I7	Cytochrome c1, heme protein OS=Echinococcus granulosus OX=6210 GN=EGR_08299 PE=3 SV=1	2	909.907	2.3848	2.6734e-05	61.042	Adult_2	68724
555	AECAEILVTDGPDDEGK	17	Unmodified	_AECAEILVTDGPDDEGK_	W6U6I7	Cytochrome c1, heme protein OS=Echinococcus granulosus OX=6210 GN=EGR_08299 PE=3 SV=1	2	909.907	2.8277	2.9745e-28	110.91	Adult_3	61059
556	AECAEILVTDGPDDEGK	17	Unmodified	_AECAEILVTDGPDDEGK_	W6U6I7	Cytochrome c1, heme protein OS=Echinococcus granulosus OX=6210 GN=EGR_08299 PE=3 SV=1	2	909.907	3.6247	4.8309e-18	121.69	PSC_1	102180
557	AECAEILVTDGPDDEGK	17	Unmodified	_AECAEILVTDGPDDEGK_	W6U6I7	Cytochrome c1, heme protein OS=Echinococcus granulosus OX=6210 GN=EGR_08299 PE=3 SV=1	2	909.907	2.7543	3.2465e-18	100.69	PSC_2	93031
558	AECAEILVTDGPDDEGK	17	Unmodified	_AECAEILVTDGPDDEGK_	W6U6I7	Cytochrome c1, heme protein OS=Echinococcus granulosus OX=6210 GN=EGR_08299 PE=3 SV=1	2	909.907	1.7433	5.1646e-08	78.157	PSC_3	82424
559	AECAEILVTDGPDDEGK	17	Unmodified		W6U6I7	Cytochrome c1, heme protein OS=Echinococcus granulosus OX=6210 GN=EGR_08299 PE=3 SV=1	2	909.907	2.8263			Adult_1	60254
560	AECDDLQSQIANITK	15	Deamidation 18O (N)	_AECDDLQSQIAN(Deamidation 18O (N))ITK_	W6UJP6	Paramyosin OS=Echinococcus granulosus OX=6210 GN=EGR_03301 PE=3 SV=1	2	854.901	2.6134	0.0025322	69.641	Adult_1	61064
561	AECDDLQSQIANITK	15	Deamidation 18O (N)	_AECDDLQSQIAN(Deamidation 18O (N))ITK_	W6UJP6	Paramyosin OS=Echinococcus granulosus OX=6210 GN=EGR_03301 PE=3 SV=1	2	854.901	3.4234	0.029101	49.097	Adult_1	110080
562	AECDDLQSQIANITK	15	Deamidation 18O (N)	_AECDDLQSQIAN(Deamidation 18O (N))ITK_	W6UJP6	Paramyosin OS=Echinococcus granulosus OX=6210 GN=EGR_03301 PE=3 SV=1	2	854.901	1.6166	0.047972	48.822	Adult_2	71929
563	AECDDLQSQIANITK	15	Deamidation 18O (N)	_AECDDLQSQIAN(Deamidation 18O (N))ITK_	W6UJP6	Paramyosin OS=Echinococcus granulosus OX=6210 GN=EGR_03301 PE=3 SV=1	2	854.901	2.4117	0.0052776	66.619	Adult_3	92894
564	AECDDLQSQIANITK	15	Deamidation 18O (N)	_AECDDLQSQIAN(Deamidation 18O (N))ITK_	W6UJP6	Paramyosin OS=Echinococcus granulosus OX=6210 GN=EGR_03301 PE=3 SV=1	2	854.901	1.304	2.2054e-05	55.782	Adult_3	78728
565	AECDDLQSQIANITK	15	Deamidation 18O (N)		W6UJP6	Paramyosin OS=Echinococcus granulosus OX=6210 GN=EGR_03301 PE=3 SV=1	2	854.901	2.4347			PSC_1	101140
566	AECDDLQSQIANITK	15	Deamidation 18O (N)		W6UJP6	Paramyosin OS=Echinococcus granulosus OX=6210 GN=EGR_03301 PE=3 SV=1	2	854.901	3.4185			PSC_3	2496.2
567	AECDDLQSQIANITK	15	Deamidation 18O (N)		W6UJP6	Paramyosin OS=Echinococcus granulosus OX=6210 GN=EGR_03301 PE=3 SV=1	2	854.901	1.8524			PSC_3	36045
568	AEDEEGKEEDEEASASVAQEEK	22	Unmodified	_AEDEEGKEEDEEASASVAQEEK_	W6UN28	Dynein beta chain, ciliary OS=Echinococcus granulosus OX=6210 GN=EGR_02054 PE=3 SV=1	2	1205.01	2.766	0.0019748	33.093	Adult_1	17802
569	AEDEEGKEEDEEASASVAQEEK	22	Unmodified	_AEDEEGKEEDEEASASVAQEEK_	W6UN28	Dynein beta chain, ciliary OS=Echinococcus granulosus OX=6210 GN=EGR_02054 PE=3 SV=1	3	803.674	4.4761	1.3847e-05	84.105	Adult_1	49551
570	AEDEEGKEEDEEASASVAQEEK	22	Unmodified	_AEDEEGKEEDEEASASVAQEEK_	W6UN28	Dynein beta chain, ciliary OS=Echinococcus granulosus OX=6210 GN=EGR_02054 PE=3 SV=1	3	803.674	3.2142	1.3901e-05	65.421	Adult_2	49014
571	AEDEEGKEEDEEASASVAQEEK	22	Unmodified	_AEDEEGKEEDEEASASVAQEEK_	W6UN28	Dynein beta chain, ciliary OS=Echinococcus granulosus OX=6210 GN=EGR_02054 PE=3 SV=1	2	1205.01	3.2809	3.0786e-05	59.625	Adult_3	41518
572	AEDEEGKEEDEEASASVAQEEK	22	Unmodified	_AEDEEGKEEDEEASASVAQEEK_	W6UN28	Dynein beta chain, ciliary OS=Echinococcus granulosus OX=6210 GN=EGR_02054 PE=3 SV=1	3	803.674	3.4576	6.2253e-05	56.436	Adult_3	48100
573	AEDGKEETTAPIDR	14	Unmodified	_AEDGKEETTAPIDR_	W6V5S2	PPM-type phosphatase domain-containing protein OS=Echinococcus granulosus OX=6210 GN=EGR_03518 PE=3 SV=1	2	766.365	5.1273	6.4269e-05	66.953	PSC_1	255120
574	AEDGKEETTAPIDR	14	Unmodified	_AEDGKEETTAPIDR_	W6V5S2	PPM-type phosphatase domain-containing protein OS=Echinococcus granulosus OX=6210 GN=EGR_03518 PE=3 SV=1	2	766.365	4.9131	0.036028	62.705	PSC_2	270240
575	AEDGKEETTAPIDR	14	Unmodified	_AEDGKEETTAPIDR_	W6V5S2	PPM-type phosphatase domain-containing protein OS=Echinococcus granulosus OX=6210 GN=EGR_03518 PE=3 SV=1	2	766.365	0.57117	0.0082288	71.219	PSC_3	255270
576	AEDGKEETTAPIDR	14	Unmodified		W6V5S2	PPM-type phosphatase domain-containing protein OS=Echinococcus granulosus OX=6210 GN=EGR_03518 PE=3 SV=1	2	766.365	1.8886			Adult_1	14986
577	AEDGKEETTAPIDR	14	Unmodified		W6V5S2	PPM-type phosphatase domain-containing protein OS=Echinococcus granulosus OX=6210 GN=EGR_03518 PE=3 SV=1	2	766.365	2.5187			Adult_2	8943.9
578	AEDGKEETTAPIDR	14	Unmodified		W6V5S2	PPM-type phosphatase domain-containing protein OS=Echinococcus granulosus OX=6210 GN=EGR_03518 PE=3 SV=1	2	766.365	2.709			Adult_3	15906
579	AEDGKEETTAPIDR	14	Unmodified		W6V5S2	PPM-type phosphatase domain-containing protein OS=Echinococcus granulosus OX=6210 GN=EGR_03518 PE=3 SV=1	2	766.365	-0.23617			PSC_3	97250
580	AEDPDGCEECK	11	Unmodified	_AEDPDGCEECK_	W6U7B6	Laminin subunit beta-1 OS=Echinococcus granulosus OX=6210 GN=EGR_08084 PE=4 SV=1	2	655.237	2.4924	0.044516	60.547	PSC_2	15702
581	AEDPDGCEECK	11	Unmodified		W6U7B6	Laminin subunit beta-1 OS=Echinococcus granulosus OX=6210 GN=EGR_08084 PE=4 SV=1	2	655.237	3.4948			PSC_1	4276
582	AEDPDGCEECK	11	Unmodified		W6U7B6	Laminin subunit beta-1 OS=Echinococcus granulosus OX=6210 GN=EGR_08084 PE=4 SV=1	2	655.237	-1.0617			PSC_3	5450.5
583	AEECDQVTGACIDCR	15	Unmodified	_AEECDQVTGACIDCR_	W6U7B6	Laminin subunit beta-1 OS=Echinococcus granulosus OX=6210 GN=EGR_08084 PE=4 SV=1	2	892.356	3.4933	0.011458	40.224	PSC_2	193060
584	AEECDQVTGACIDCR	15	Unmodified		W6U7B6	Laminin subunit beta-1 OS=Echinococcus granulosus OX=6210 GN=EGR_08084 PE=4 SV=1	2	892.356	4.7823			Adult_1	43451
585	AEECDQVTGACIDCR	15	Unmodified		W6U7B6	Laminin subunit beta-1 OS=Echinococcus granulosus OX=6210 GN=EGR_08084 PE=4 SV=1	2	892.356	3.8275			PSC_1	175600
586	AEEDAYWEDNDKHVNR	16	Deamidation 18O (N)	_AEEDAYWEDN(Deamidation 18O (N))DKHVNR_	U6J068	Coiled coil domain containing protein 124 OS=Echinococcus granulosus OX=6210 GN=EGR_06933 PE=3 SV=1	3	665.285	0.33016	0.011666	55.604	Adult_1	31510
587	AEEDAYWEDNDKHVNR	16	Deamidation 18O (N)		U6J068	Coiled coil domain containing protein 124 OS=Echinococcus granulosus OX=6210 GN=EGR_06933 PE=3 SV=1	3	665.285	-0.66496			Adult_2	37468
588	AEEDAYWEDNDKHVNR	16	Deamidation 18O (N)		U6J068	Coiled coil domain containing protein 124 OS=Echinococcus granulosus OX=6210 GN=EGR_06933 PE=3 SV=1	3	665.285	-0.52688			Adult_3	34349
589	AEEEAENANQAQQQLSK	17	Deamidation 18O (N)	_AEEEAENAN(Deamidation 18O (N))QAQQQLSK_	W6V9J4	Paramyosin OS=Echinococcus granulosus OX=6210 GN=EGR_01800 PE=3 SV=1	2	945.932	5.249	1.2538e-18	99.276	Adult_2	1401600
590	AEEEAENANQAQQQLSK	17	Deamidation 18O (N)	_AEEEAENAN(Deamidation 18O (N))QAQQQLSK_	W6V9J4	Paramyosin OS=Echinococcus granulosus OX=6210 GN=EGR_01800 PE=3 SV=1	2	945.932	1.055	0.0036302	70.195	Adult_3	110890
591	AEEEAENANQAQQQLSK	17	Deamidation 18O (N)	_AEEEAENAN(Deamidation 18O (N))QAQQQLSK_	W6V9J4	Paramyosin OS=Echinococcus granulosus OX=6210 GN=EGR_01800 PE=3 SV=1	2	945.932	4.8065	4.7262e-12	86.838	Adult_3	350300
592	AEEEAENANQAQQQLSK	17	Deamidation 18O (N)	_AEEEAEN(Deamidation 18O (N))ANQAQQQLSK_	W6V9J4	Paramyosin OS=Echinococcus granulosus OX=6210 GN=EGR_01800 PE=3 SV=1	2	945.932	4.1933	0.0015386	59.77	PSC_1	293610
593	AEEEAENANQAQQQLSK	17	Deamidation 18O (N)	_AEEEAEN(Deamidation 18O (N))ANQAQQQLSK_	W6V9J4	Paramyosin OS=Echinococcus granulosus OX=6210 GN=EGR_01800 PE=3 SV=1	2	945.932	3.6436	0.00013112	88.42	PSC_2	277640
594	AEEEAENANQAQQQLSK	17	Deamidation 18O (N)	_AEEEAEN(Deamidation 18O (N))ANQAQQQLSK_	W6V9J4	Paramyosin OS=Echinococcus granulosus OX=6210 GN=EGR_01800 PE=3 SV=1	2	945.932	5.3113	0.019228	54.309	PSC_3	296530
595	AEEEAENANQAQQQLSK	17	Deamidation 18O (N)		W6V9J4	Paramyosin OS=Echinococcus granulosus OX=6210 GN=EGR_01800 PE=3 SV=1	2	945.932	0.011345			Adult_1	42415
596	AEEEAENANQAQQQLSK	17	Deamidation 18O (N)		W6V9J4	Paramyosin OS=Echinococcus granulosus OX=6210 GN=EGR_01800 PE=3 SV=1	2	945.932	4.3394			Adult_1	1360900
597	AEEEAENANQAQQQLSK	17	Deamidation 18O (N)		W6V9J4	Paramyosin OS=Echinococcus granulosus OX=6210 GN=EGR_01800 PE=3 SV=1	2	945.932	4.5462			Adult_2	10516
598	AEEEAENANQAQQQLSK	17	Deamidation 18O (N)		W6V9J4	Paramyosin OS=Echinococcus granulosus OX=6210 GN=EGR_01800 PE=3 SV=1	2	945.932	4.8506			Adult_3	393610
599	AEEEAENANQAQQQLSK	17	Deamidation 18O (N)		W6V9J4	Paramyosin OS=Echinococcus granulosus OX=6210 GN=EGR_01800 PE=3 SV=1	2	945.932	4.1591			Adult_3	2673.2
600	AEEEAENANQAQQQLSK	17	Deamidation 18O (N)		W6V9J4	Paramyosin OS=Echinococcus granulosus OX=6210 GN=EGR_01800 PE=3 SV=1	2	945.932	1.2613			PSC_3	17958
601	AEEEFEYVEELHDK	14	Unmodified	_AEEEFEYVEELHDK_	W6UAF5	Selenocysteine-specific elongation factor OS=Echinococcus granulosus OX=6210 GN=EGR_07597 PE=4 SV=1	2	883.891	2.4862	0.0066429	68.548	PSC_1	48593
602	AEEEFEYVEELHDK	14	Unmodified	_AEEEFEYVEELHDK_	W6UAF5	Selenocysteine-specific elongation factor OS=Echinococcus granulosus OX=6210 GN=EGR_07597 PE=4 SV=1	2	883.891	1.229	0.0051169	62.705	PSC_2	46803
603	AEEEFEYVEELHDK	14	Unmodified		W6UAF5	Selenocysteine-specific elongation factor OS=Echinococcus granulosus OX=6210 GN=EGR_07597 PE=4 SV=1	2	883.891	2.3653			PSC_3	43421
604	AEEEFEYVEELHDKDGVGEAR	21	Unmodified	_AEEEFEYVEELHDKDGVGEAR_	W6UAF5	Selenocysteine-specific elongation factor OS=Echinococcus granulosus OX=6210 GN=EGR_07597 PE=4 SV=1	3	817.703	0.61517	9.152e-57	98.895	PSC_1	49240
605	AEEEFEYVEELHDKDGVGEAR	21	Unmodified	_AEEEFEYVEELHDKDGVGEAR_	W6UAF5	Selenocysteine-specific elongation factor OS=Echinococcus granulosus OX=6210 GN=EGR_07597 PE=4 SV=1	3	817.703	-0.59583	5.7088e-06	45.826	PSC_2	50087
606	AEEEFEYVEELHDKDGVGEAR	21	Unmodified	_AEEEFEYVEELHDKDGVGEAR_	W6UAF5	Selenocysteine-specific elongation factor OS=Echinococcus granulosus OX=6210 GN=EGR_07597 PE=4 SV=1	3	817.703	0.31284	1.7912e-19	68.127	PSC_3	41117
607	AEEGAPMEGSGETETTYAR	19	Oxidation (M)	_AEEGAPM(Oxidation (M))EGSGETETTYAR_	W6UH82	Laminin subunit gamma-3 OS=Echinococcus granulosus OX=6210 GN=EGR_04793 PE=4 SV=1	2	1001.42	4.1008	2.9292e-05	70.598	Adult_1	46609
608	AEEGAPMEGSGETETTYAR	19	Unmodified	_AEEGAPMEGSGETETTYAR_	W6UH82	Laminin subunit gamma-3 OS=Echinococcus granulosus OX=6210 GN=EGR_04793 PE=4 SV=1	2	993.423	3.9034	1.4735e-07	70.552	PSC_1	162250
609	AEEGAPMEGSGETETTYAR	19	Unmodified	_AEEGAPMEGSGETETTYAR_	W6UH82	Laminin subunit gamma-3 OS=Echinococcus granulosus OX=6210 GN=EGR_04793 PE=4 SV=1	2	993.423	3.9689	4.4401e-41	135.24	PSC_2	196310
610	AEEGAPMEGSGETETTYAR	19	Unmodified	_AEEGAPMEGSGETETTYAR_	W6UH82	Laminin subunit gamma-3 OS=Echinococcus granulosus OX=6210 GN=EGR_04793 PE=4 SV=1	2	993.423	3.518	1.1384e-12	71.912	PSC_3	182070
611	AEEGAPMEGSGETETTYAR	19	Unmodified		W6UH82	Laminin subunit gamma-3 OS=Echinococcus granulosus OX=6210 GN=EGR_04793 PE=4 SV=1	2	993.423	4.8873			Adult_1	29857
612	AEEGAPMEGSGETETTYAR	19	Unmodified		W6UH82	Laminin subunit gamma-3 OS=Echinococcus granulosus OX=6210 GN=EGR_04793 PE=4 SV=1	2	993.423	5.0042			Adult_2	34293
613	AEEGAPMEGSGETETTYAR	19	Unmodified		W6UH82	Laminin subunit gamma-3 OS=Echinococcus granulosus OX=6210 GN=EGR_04793 PE=4 SV=1	2	993.423	5.279			Adult_3	41784
614	AEEMVSQQPTEGQAR	15	Unmodified	_AEEMVSQQPTEGQAR_	W6UJX5	Hemicentin OS=Echinococcus granulosus OX=6210 GN=EGR_03386 PE=4 SV=1	2	830.883	4.1383	1.8776e-08	82.437	PSC_1	187820
615	AEEMVSQQPTEGQAR	15	Unmodified	_AEEMVSQQPTEGQAR_	W6UJX5	Hemicentin OS=Echinococcus granulosus OX=6210 GN=EGR_03386 PE=4 SV=1	2	830.883	4.4668	1.7434e-13	76.255	PSC_2	156220
616	AEEMVSQQPTEGQAR	15	Unmodified		W6UJX5	Hemicentin OS=Echinococcus granulosus OX=6210 GN=EGR_03386 PE=4 SV=1	2	830.883	4.1511			Adult_1	85057
617	AEEMVSQQPTEGQAR	15	Unmodified		W6UJX5	Hemicentin OS=Echinococcus granulosus OX=6210 GN=EGR_03386 PE=4 SV=1	2	830.883	4.3563			Adult_3	82886
618	AEENQSSSPTTVPSEPQADSSK	22	Unmodified	_AEENQSSSPTTVPSEPQADSSK_	W6UNC0	Cyclin-G-associated kinase OS=Echinococcus granulosus OX=6210 GN=EGR_05479 PE=4 SV=1	2	1138.51	3.0622	5.3927e-05	67.927	Adult_1	29687
619	AEENQSSSPTTVPSEPQADSSK	22	Unmodified	_AEENQSSSPTTVPSEPQADSSK_	W6UNC0	Cyclin-G-associated kinase OS=Echinococcus granulosus OX=6210 GN=EGR_05479 PE=4 SV=1	2	1138.51	3.7051	1.8201e-05	63.947	Adult_2	32107
620	AEENQSSSPTTVPSEPQADSSK	22	Unmodified	_AEENQSSSPTTVPSEPQADSSK_	W6UNC0	Cyclin-G-associated kinase OS=Echinococcus granulosus OX=6210 GN=EGR_05479 PE=4 SV=1	2	1138.51	3.5994	3.1898e-37	104.15	Adult_3	33694
621	AEEQEVVEVNYEEQYR	16	Acetyl (Protein N-term)	_(Acetyl (Protein N-term))AEEQEVVEVNYEEQYR_	W6V0Y3	Ribosome-binding protein 1 (Ribosome receptor protein) OS=Echinococcus granulosus OX=6210 GN=EGR_00517 PE=3 SV=1	2	1028.46	2.1283	0.0037775	47.915	Adult_1	270260
622	AEEQEVVEVNYEEQYR	16	Acetyl (Protein N-term)	_(Acetyl (Protein N-term))AEEQEVVEVNYEEQYR_	W6V0Y3	Ribosome-binding protein 1 (Ribosome receptor protein) OS=Echinococcus granulosus OX=6210 GN=EGR_00517 PE=3 SV=1	2	1028.46	2.3752	4.678e-12	71.219	Adult_2	277200
623	AEEQEVVEVNYEEQYR	16	Acetyl (Protein N-term)	_(Acetyl (Protein N-term))AEEQEVVEVNYEEQYR_	W6V0Y3	Ribosome-binding protein 1 (Ribosome receptor protein) OS=Echinococcus granulosus OX=6210 GN=EGR_00517 PE=3 SV=1	2	1028.46	2.4878	0.0016609	55.782	Adult_3	100910
624	AEEQEVVEVNYEEQYR	16	Acetyl (Protein N-term)	_(Acetyl (Protein N-term))AEEQEVVEVNYEEQYR_	W6V0Y3	Ribosome-binding protein 1 (Ribosome receptor protein) OS=Echinococcus granulosus OX=6210 GN=EGR_00517 PE=3 SV=1	2	1028.46	2.6856	0.0056772	44.045	Adult_3	274560
625	AEEVFNLPR	9	Unmodified	_AEEVFNLPR_	W6U303	Mitochondrial import receptor subunit TOM70 OS=Echinococcus granulosus OX=6210 GN=EGR_09664 PE=4 SV=1	2	537.783	-3.4	0.022084	77.072	PSC_2	107070
626	AEEVFNLPR	9	Unmodified		W6U303	Mitochondrial import receptor subunit TOM70 OS=Echinococcus granulosus OX=6210 GN=EGR_09664 PE=4 SV=1	2	537.783	-3.1974			Adult_2	28410
627	AEEVFNLPR	9	Unmodified		W6U303	Mitochondrial import receptor subunit TOM70 OS=Echinococcus granulosus OX=6210 GN=EGR_09664 PE=4 SV=1	2	537.783	-3.3414			PSC_1	6636.6
628	AEEVGAAASGVVDETLDAAVETDETAKPGGSSEEAPTTK	39	Unmodified	_AEEVGAAASGVVDETLDAAVETDETAKPGGSSEEAPTTK_	W6U4Y9	Lethal(2) giant larvae protein OS=Echinococcus granulosus OX=6210 GN=EGR_08895 PE=4 SV=1	3	1263.93	2.0128	2.7174e-15	24.393	Adult_1	143770
629	AEEVGAAASGVVDETLDAAVETDETAKPGGSSEEAPTTK	39	Unmodified	_AEEVGAAASGVVDETLDAAVETDETAKPGGSSEEAPTTK_	W6U4Y9	Lethal(2) giant larvae protein OS=Echinococcus granulosus OX=6210 GN=EGR_08895 PE=4 SV=1	3	1263.93	2.2493	0.035843	16.213	Adult_1	10494
630	AEEVGAAASGVVDETLDAAVETDETAKPGGSSEEAPTTK	39	Unmodified	_AEEVGAAASGVVDETLDAAVETDETAKPGGSSEEAPTTK_	W6U4Y9	Lethal(2) giant larvae protein OS=Echinococcus granulosus OX=6210 GN=EGR_08895 PE=4 SV=1	3	1263.93	1.4201	0.014392	11.03	Adult_1	20529
631	AEEVGAAASGVVDETLDAAVETDETAKPGGSSEEAPTTK	39	Unmodified	_AEEVGAAASGVVDETLDAAVETDETAKPGGSSEEAPTTK_	W6U4Y9	Lethal(2) giant larvae protein OS=Echinococcus granulosus OX=6210 GN=EGR_08895 PE=4 SV=1	3	1263.93	3.4567	6.0051e-82	94.738	Adult_2	395220
632	AEEVGAAASGVVDETLDAAVETDETAKPGGSSEEAPTTK	39	Unmodified	_AEEVGAAASGVVDETLDAAVETDETAKPGGSSEEAPTTK_	W6U4Y9	Lethal(2) giant larvae protein OS=Echinococcus granulosus OX=6210 GN=EGR_08895 PE=4 SV=1	3	1263.93	0.56827	0.038659	18.936	Adult_2	27492
633	AEEVGAAASGVVDETLDAAVETDETAKPGGSSEEAPTTK	39	Unmodified	_AEEVGAAASGVVDETLDAAVETDETAKPGGSSEEAPTTK_	W6U4Y9	Lethal(2) giant larvae protein OS=Echinococcus granulosus OX=6210 GN=EGR_08895 PE=4 SV=1	4	948.197	2.4497	3.0904e-11	48.928	Adult_2	319180
634	AEFKPGEENKPVLK	14	Unmodified	_AEFKPGEENKPVLK_	W6UUP9	Sodium/potassium-transporting ATPase subunit alpha OS=Echinococcus granulosus OX=6210 GN=EGR_08003 PE=3 SV=1	3	529.291	0.10398	0.002199	91.939	PSC_1	900450
635	AEFKPGEENKPVLK	14	Unmodified	_AEFKPGEENKPVLK_	W6UUP9	Sodium/potassium-transporting ATPase subunit alpha OS=Echinococcus granulosus OX=6210 GN=EGR_08003 PE=3 SV=1	2	793.433	4.4154	3.2447e-11	85.813	PSC_1	192710
636	AEFKPGEENKPVLK	14	Unmodified	_AEFKPGEENKPVLK_	W6UUP9	Sodium/potassium-transporting ATPase subunit alpha OS=Echinococcus granulosus OX=6210 GN=EGR_08003 PE=3 SV=1	3	529.291	-0.36357	0.012856	61.042	PSC_2	833350
637	AEFKPGEENKPVLK	14	Unmodified	_AEFKPGEENKPVLK_	W6UUP9	Sodium/potassium-transporting ATPase subunit alpha OS=Echinococcus granulosus OX=6210 GN=EGR_08003 PE=3 SV=1	3	529.291	-1.8914	0.012661	66.619	PSC_3	821660
638	AEFKPGEENKPVLK	14	Unmodified	_AEFKPGEENKPVLK_	W6UUP9	Sodium/potassium-transporting ATPase subunit alpha OS=Echinococcus granulosus OX=6210 GN=EGR_08003 PE=3 SV=1	2	793.433	3.0085	3.806e-11	104.49	PSC_3	175040
639	AEFKPGEENKPVLK	14	Unmodified		W6UUP9	Sodium/potassium-transporting ATPase subunit alpha OS=Echinococcus granulosus OX=6210 GN=EGR_08003 PE=3 SV=1	2	793.433	4.7759			Adult_2	141070
640	AEFKPGEENKPVLK	14	Unmodified		W6UUP9	Sodium/potassium-transporting ATPase subunit alpha OS=Echinococcus granulosus OX=6210 GN=EGR_08003 PE=3 SV=1	2	793.433	3.1143			PSC_2	166790
641	AEGDIQEEENIQEEEK	16	Unmodified	_AEGDIQEEENIQEEEK_	W6UIM2	Bromodomain-containing protein 8 OS=Echinococcus granulosus OX=6210 GN=EGR_04174 PE=4 SV=1	2	945.416	4.4831	0.0021111	37.504	Adult_3	42538
642	AEGDIQEEENIQEEEK	16	Unmodified		W6UIM2	Bromodomain-containing protein 8 OS=Echinococcus granulosus OX=6210 GN=EGR_04174 PE=4 SV=1	2	945.416	4.4558			Adult_1	35960
643	AEGDIQEEENIQEEEK	16	Unmodified		W6UIM2	Bromodomain-containing protein 8 OS=Echinococcus granulosus OX=6210 GN=EGR_04174 PE=4 SV=1	2	945.416	5.0679			Adult_2	29164
644	AEHNEGEICSLEELALHQQDIEK	23	Unmodified	_AEHNEGEICSLEELALHQQDIEK_	W6UFX0	Leucine-rich repeat-containing protein 6 OS=Echinococcus granulosus OX=6210 GN=EGR_04752 PE=4 SV=1	3	898.089	-0.40397	0.00056507	21.134	Adult_3	20390
645	AEHTPTAPEEQPEILQIAEDMEPDK	25	Unmodified	_AEHTPTAPEEQPEILQIAEDMEPDK_	U6JFD4	Tegument antigen OS=Echinococcus granulosus OX=6210 GN=EGR_03119 PE=4 SV=1	3	940.108	-0.41863	5.0683e-97	166.29	Adult_1	71163
646	AEHTPTAPEEQPEILQIAEDMEPDK	25	Unmodified	_AEHTPTAPEEQPEILQIAEDMEPDK_	U6JFD4	Tegument antigen OS=Echinococcus granulosus OX=6210 GN=EGR_03119 PE=4 SV=1	3	940.108	0.7871	1.3547e-27	74.561	Adult_2	8583.6
647	AEHTPTAPEEQPEILQIAEDMEPDK	25	Unmodified	_AEHTPTAPEEQPEILQIAEDMEPDK_	U6JFD4	Tegument antigen OS=Echinococcus granulosus OX=6210 GN=EGR_03119 PE=4 SV=1	3	940.108	1.3677	4.6567e-97	108.39	Adult_2	68014
648	AEHTPTAPEEQPEILQIAEDMEPDK	25	Unmodified	_AEHTPTAPEEQPEILQIAEDMEPDK_	U6JFD4	Tegument antigen OS=Echinococcus granulosus OX=6210 GN=EGR_03119 PE=4 SV=1	3	940.108	0.24794	1.0009e-91	116.9	Adult_3	96950
649	AEHTPTAPEEQPEILQIAEDMEPDK	25	Unmodified	_AEHTPTAPEEQPEILQIAEDMEPDK_	U6JFD4	Tegument antigen OS=Echinococcus granulosus OX=6210 GN=EGR_03119 PE=4 SV=1	3	940.108	-0.1211	2.7811e-22	47.113	PSC_1	32655
650	AEHTPTAPEEQPEILQIAEDMEPDK	25	Unmodified	_AEHTPTAPEEQPEILQIAEDMEPDK_	U6JFD4	Tegument antigen OS=Echinococcus granulosus OX=6210 GN=EGR_03119 PE=4 SV=1	3	940.108	-0.43541	8.5732e-13	44.584	PSC_3	36128
651	AEHTPTAPEEQPEILQIAEDMEPDK	25	Unmodified		U6JFD4	Tegument antigen OS=Echinococcus granulosus OX=6210 GN=EGR_03119 PE=4 SV=1	3	940.108	-0.92916			PSC_2	32025
652	AEHTPTAPEEQPEILQIAEDMEPDK	25	Unmodified		U6JFD4	Tegument antigen OS=Echinococcus granulosus OX=6210 GN=EGR_03119 PE=4 SV=1	3	940.108	-0.89041			PSC_2	6644.5
653	AEHTPTAPEEQPEILQIAEDMEPDKQK	27	Unmodified	_AEHTPTAPEEQPEILQIAEDMEPDKQK_	U6JFD4	Tegument antigen OS=Echinococcus granulosus OX=6210 GN=EGR_03119 PE=4 SV=1	4	769.371	0.28479	4.1696e-08	62.304	PSC_2	344190
654	AEIAALQQTAQTECR	15	Unmodified	_AEIAALQQTAQTECR_	W6V9P2	Muscle myosin heavy chain, putative OS=Echinococcus granulosus OX=6210 GN=EGR_01870 PE=4 SV=1	2	845.415	2.0294	2.2485e-13	59.731	PSC_3	41334
655	AEIAALQQTAQTECR	15	Unmodified		W6V9P2	Muscle myosin heavy chain, putative OS=Echinococcus granulosus OX=6210 GN=EGR_01870 PE=4 SV=1	2	845.415	1.8669			PSC_2	33966
656	AEIDGQTSAGGGGGDGETR	19	Unmodified	_AEIDGQTSAGGGGGDGETR_	W6UX15	SAP domain-containing protein OS=Echinococcus granulosus OX=6210 GN=EGR_07069 PE=4 SV=1	2	867.88	4.2704	1.4905e-07	94.119	Adult_1	75826
657	AEIDGQTSAGGGGGDGETR	19	Unmodified	_AEIDGQTSAGGGGGDGETR_	W6UX15	SAP domain-containing protein OS=Echinococcus granulosus OX=6210 GN=EGR_07069 PE=4 SV=1	2	867.88	4.4127	0.0020476	52.149	Adult_1	93995
658	AEIDGQTSAGGGGGDGETR	19	Unmodified	_AEIDGQTSAGGGGGDGETR_	W6UX15	SAP domain-containing protein OS=Echinococcus granulosus OX=6210 GN=EGR_07069 PE=4 SV=1	2	867.88	4.1627	8.2642e-26	117.8	Adult_1	101020
659	AEIDGQTSAGGGGGDGETR	19	Unmodified	_AEIDGQTSAGGGGGDGETR_	W6UX15	SAP domain-containing protein OS=Echinococcus granulosus OX=6210 GN=EGR_07069 PE=4 SV=1	2	867.88	4.5662	2.781e-45	131.48	Adult_1	1673900
660	AEIDGQTSAGGGGGDGETR	19	Unmodified	_AEIDGQTSAGGGGGDGETR_	W6UX15	SAP domain-containing protein OS=Echinococcus granulosus OX=6210 GN=EGR_07069 PE=4 SV=1	2	867.88	4.9456	0.014976	38.668	Adult_2	95937
661	AEIDGQTSAGGGGGDGETR	19	Unmodified	_AEIDGQTSAGGGGGDGETR_	W6UX15	SAP domain-containing protein OS=Echinococcus granulosus OX=6210 GN=EGR_07069 PE=4 SV=1	2	867.88	4.742	7.6815e-26	108.34	Adult_2	63630
662	AEIDGQTSAGGGGGDGETR	19	Unmodified	_AEIDGQTSAGGGGGDGETR_	W6UX15	SAP domain-containing protein OS=Echinococcus granulosus OX=6210 GN=EGR_07069 PE=4 SV=1	2	867.88	4.8491	0.0011557	73.262	Adult_2	1225700
663	AEIDGQTSAGGGGGDGETR	19	Unmodified	_AEIDGQTSAGGGGGDGETR_	W6UX15	SAP domain-containing protein OS=Echinococcus granulosus OX=6210 GN=EGR_07069 PE=4 SV=1	2	867.88	4.6576	0.00076074	84.105	Adult_2	88104
664	AEIDGQTSAGGGGGDGETR	19	Unmodified	_AEIDGQTSAGGGGGDGETR_	W6UX15	SAP domain-containing protein OS=Echinococcus granulosus OX=6210 GN=EGR_07069 PE=4 SV=1	2	867.88	4.5805	0.017355	38.668	Adult_2	170640
665	AEIDGQTSAGGGGGDGETR	19	Unmodified	_AEIDGQTSAGGGGGDGETR_	W6UX15	SAP domain-containing protein OS=Echinococcus granulosus OX=6210 GN=EGR_07069 PE=4 SV=1	2	867.88	4.116	0.0037915	49.485	Adult_3	140920
666	AEIDGQTSAGGGGGDGETR	19	Unmodified	_AEIDGQTSAGGGGGDGETR_	W6UX15	SAP domain-containing protein OS=Echinococcus granulosus OX=6210 GN=EGR_07069 PE=4 SV=1	2	867.88	3.6052	0.0040069	31.767	Adult_3	31440
667	AEIDGQTSAGGGGGDGETR	19	Unmodified	_AEIDGQTSAGGGGGDGETR_	W6UX15	SAP domain-containing protein OS=Echinococcus granulosus OX=6210 GN=EGR_07069 PE=4 SV=1	2	867.88	3.9518	1.8065e-07	62.711	Adult_3	94532
668	AEIDGQTSAGGGGGDGETR	19	Unmodified	_AEIDGQTSAGGGGGDGETR_	W6UX15	SAP domain-containing protein OS=Echinococcus granulosus OX=6210 GN=EGR_07069 PE=4 SV=1	2	867.88	4.1052	4.542e-52	194.55	Adult_3	1399300
669	AEIDGQTSAGGGGGDGETR	19	Unmodified	_AEIDGQTSAGGGGGDGETR_	W6UX15	SAP domain-containing protein OS=Echinococcus granulosus OX=6210 GN=EGR_07069 PE=4 SV=1	2	867.88	5.6967	2.1917e-138	261.94	PSC_1	874580
670	AEIDGQTSAGGGGGDGETR	19	Unmodified	_AEIDGQTSAGGGGGDGETR_	W6UX15	SAP domain-containing protein OS=Echinococcus granulosus OX=6210 GN=EGR_07069 PE=4 SV=1	2	867.88	5.445	1.0056e-50	190.06	PSC_1	182870
671	AEIDGQTSAGGGGGDGETR	19	Unmodified	_AEIDGQTSAGGGGGDGETR_	W6UX15	SAP domain-containing protein OS=Echinococcus granulosus OX=6210 GN=EGR_07069 PE=4 SV=1	2	867.88	5.244	7.0179e-123	264.08	PSC_2	871650
672	AEIDGQTSAGGGGGDGETR	19	Unmodified	_AEIDGQTSAGGGGGDGETR_	W6UX15	SAP domain-containing protein OS=Echinococcus granulosus OX=6210 GN=EGR_07069 PE=4 SV=1	2	867.88	4.9744	4.8976e-18	105.79	PSC_2	175650
673	AEIDGQTSAGGGGGDGETR	19	Unmodified	_AEIDGQTSAGGGGGDGETR_	W6UX15	SAP domain-containing protein OS=Echinococcus granulosus OX=6210 GN=EGR_07069 PE=4 SV=1	2	867.88	4.7341	0.000877	65.212	PSC_2	32966
674	AEIDGQTSAGGGGGDGETR	19	Unmodified	_AEIDGQTSAGGGGGDGETR_	W6UX15	SAP domain-containing protein OS=Echinococcus granulosus OX=6210 GN=EGR_07069 PE=4 SV=1	2	867.88	1.5589	6.3976e-51	150.93	PSC_3	810080
675	AEIDGQTSAGGGGGDGETR	19	Unmodified	_AEIDGQTSAGGGGGDGETR_	W6UX15	SAP domain-containing protein OS=Echinococcus granulosus OX=6210 GN=EGR_07069 PE=4 SV=1	2	867.88	1.2492	4.1515e-35	125.75	PSC_3	173950
676	AEIDGQTSAGGGGGDGETR	19	Unmodified	_AEIDGQTSAGGGGGDGETR_	W6UX15	SAP domain-containing protein OS=Echinococcus granulosus OX=6210 GN=EGR_07069 PE=4 SV=1	2	867.88	0.90369	0.0016584	49.967	PSC_3	31236
677	AEIDGQTSAGGGGGDGETR	19	Unmodified		W6UX15	SAP domain-containing protein OS=Echinococcus granulosus OX=6210 GN=EGR_07069 PE=4 SV=1	2	867.88	4.3136			Adult_2	27104
678	AEIDGQTSAGGGGGDGETR	19	Unmodified		W6UX15	SAP domain-containing protein OS=Echinococcus granulosus OX=6210 GN=EGR_07069 PE=4 SV=1	2	867.88	5.1549			PSC_1	84066
679	AEIDGQTSAGGGGGDGETR	19	Unmodified		W6UX15	SAP domain-containing protein OS=Echinococcus granulosus OX=6210 GN=EGR_07069 PE=4 SV=1	2	867.88	5.3394			PSC_1	59449
680	AEIDGQTSAGGGGGDGETR	19	Unmodified		W6UX15	SAP domain-containing protein OS=Echinococcus granulosus OX=6210 GN=EGR_07069 PE=4 SV=1	2	867.88	4.8262			PSC_2	80969
681	AEIDGQTSAGGGGGDGETR	19	Unmodified		W6UX15	SAP domain-containing protein OS=Echinococcus granulosus OX=6210 GN=EGR_07069 PE=4 SV=1	2	867.88	4.7455			PSC_2	13757
682	AEIDGQTSAGGGGGDGETR	19	Unmodified		W6UX15	SAP domain-containing protein OS=Echinococcus granulosus OX=6210 GN=EGR_07069 PE=4 SV=1	2	867.88	5.5933			PSC_2	3322.9
683	AEIDGQTSAGGGGGDGETR	19	Unmodified		W6UX15	SAP domain-containing protein OS=Echinococcus granulosus OX=6210 GN=EGR_07069 PE=4 SV=1	2	867.88	1.0156			PSC_3	84780
684	AEIQLSLPEVPPTTEKDEVK	20	Unmodified	_AEIQLSLPEVPPTTEKDEVK_	W6U508	Expressed conserved protein OS=Echinococcus granulosus OX=6210 GN=EgrG_000097300 PE=4 SV=1	3	741.73	-3.4984	7.6829e-06	48.892	Adult_1	19437
685	AEIQLSLPEVPPTTEKDEVK	20	Unmodified	_AEIQLSLPEVPPTTEKDEVK_	W6U508	Expressed conserved protein OS=Echinococcus granulosus OX=6210 GN=EgrG_000097300 PE=4 SV=1	3	741.73	-4.0275	0.00025996	21.823	Adult_1	37679
686	AEIQLSLPEVPPTTEKDEVK	20	Unmodified	_AEIQLSLPEVPPTTEKDEVK_	W6U508	Expressed conserved protein OS=Echinococcus granulosus OX=6210 GN=EgrG_000097300 PE=4 SV=1	3	741.73	-4.0435	0.00025319	51.577	Adult_3	45392
687	AEIQLSLPEVPPTTEKDEVK	20	Unmodified		W6U508	Expressed conserved protein OS=Echinococcus granulosus OX=6210 GN=EgrG_000097300 PE=4 SV=1	3	741.73	-3.8807			Adult_3	38617
688	AELAGKPTETATSEAPR	17	Unmodified	_AELAGKPTETATSEAPR_	W6US77	FH1/FH2 domain-containing protein OS=Echinococcus granulosus OX=6210 GN=EGR_01251 PE=4 SV=1	2	864.942	4.4347	0.00082381	88.796	PSC_2	88436
689	AELITVNAGEECEWVNAK	18	Unmodified	_AELITVNAGEECEWVNAK_	W6VAG3	Lipoyltransferase OS=Echinococcus granulosus OX=6210 GN=EGR_01392 PE=3 SV=1	2	1016.99	2.2044	0.0081066	28.277	Adult_3	183620
690	AELITVNAGEECEWVNAK	18	Unmodified	_AELITVNAGEECEWVNAK_	W6VAG3	Lipoyltransferase OS=Echinococcus granulosus OX=6210 GN=EGR_01392 PE=3 SV=1	2	1016.99	1.3682	1.2663e-05	70.598	PSC_1	166180
691	AELITVNAGEECEWVNAK	18	Unmodified	_AELITVNAGEECEWVNAK_	W6VAG3	Lipoyltransferase OS=Echinococcus granulosus OX=6210 GN=EGR_01392 PE=3 SV=1	2	1016.99	0.8779	0.019916	22.395	PSC_2	176080
692	AELITVNAGEECEWVNAK	18	Unmodified	_AELITVNAGEECEWVNAK_	W6VAG3	Lipoyltransferase OS=Echinococcus granulosus OX=6210 GN=EGR_01392 PE=3 SV=1	2	1016.99	1.1866	0.012191	44.045	PSC_3	154230
693	AELITVNAGEECEWVNAK	18	Unmodified		W6VAG3	Lipoyltransferase OS=Echinococcus granulosus OX=6210 GN=EGR_01392 PE=3 SV=1	2	1016.99	0.84175			Adult_1	20021
694	AELITVNAGEECEWVNAK	18	Unmodified		W6VAG3	Lipoyltransferase OS=Echinococcus granulosus OX=6210 GN=EGR_01392 PE=3 SV=1	2	1016.99	0.90861			Adult_2	16571
695	AELITVNAGEECEWVNAK	18	Unmodified		W6VAG3	Lipoyltransferase OS=Echinococcus granulosus OX=6210 GN=EGR_01392 PE=3 SV=1	2	1016.99	0.97514			PSC_2	15726
696	AELITVNAGEECEWVNAK	18	Unmodified		W6VAG3	Lipoyltransferase OS=Echinococcus granulosus OX=6210 GN=EGR_01392 PE=3 SV=1	2	1016.99	1.2416			PSC_3	4451.1
697	AELNRPPPEVNEITSSEVLHEACDNK	26	Unmodified	_AELNRPPPEVNEITSSEVLHEACDNK_	W6VBX3	Protein disulfide-isomerase OS=Echinococcus granulosus OX=6210 GN=EGR_00888 PE=3 SV=1	4	737.857	-0.31873	7.1712e-97	116.4	Adult_1	67070
698	AELNRPPPEVNEITSSEVLHEACDNK	26	Unmodified	_AELNRPPPEVNEITSSEVLHEACDNK_	W6VBX3	Protein disulfide-isomerase OS=Echinococcus granulosus OX=6210 GN=EGR_00888 PE=3 SV=1	3	983.473	3.053	0.010698	21.684	Adult_1	67546
699	AELNRPPPEVNEITSSEVLHEACDNK	26	Unmodified	_AELNRPPPEVNEITSSEVLHEACDNK_	W6VBX3	Protein disulfide-isomerase OS=Echinococcus granulosus OX=6210 GN=EGR_00888 PE=3 SV=1	4	737.857	1.5872	4.7856e-27	83.077	Adult_2	62723
700	AELNRPPPEVNEITSSEVLHEACDNK	26	Unmodified	_AELNRPPPEVNEITSSEVLHEACDNK_	W6VBX3	Protein disulfide-isomerase OS=Echinococcus granulosus OX=6210 GN=EGR_00888 PE=3 SV=1	3	983.473	3.8224	5.2673e-12	51.542	Adult_2	70879
701	AELNRPPPEVNEITSSEVLHEACDNK	26	Unmodified	_AELNRPPPEVNEITSSEVLHEACDNK_	W6VBX3	Protein disulfide-isomerase OS=Echinococcus granulosus OX=6210 GN=EGR_00888 PE=3 SV=1	4	737.857	-0.46499	1.0259e-82	111.06	Adult_3	60852
702	AELNRPPPEVNEITSSEVLHEACDNK	26	Unmodified	_AELNRPPPEVNEITSSEVLHEACDNK_	W6VBX3	Protein disulfide-isomerase OS=Echinococcus granulosus OX=6210 GN=EGR_00888 PE=3 SV=1	3	983.473	1.9923	1.3617e-12	60.708	Adult_3	70428
703	AELNRPPPEVNEITSSEVLHEACDNK	26	Unmodified	_AELNRPPPEVNEITSSEVLHEACDNK_	W6VBX3	Protein disulfide-isomerase OS=Echinococcus granulosus OX=6210 GN=EGR_00888 PE=3 SV=1	4	737.857	0.94071	1.0168e-44	108.39	PSC_1	257380
704	AELNRPPPEVNEITSSEVLHEACDNK	26	Unmodified	_AELNRPPPEVNEITSSEVLHEACDNK_	W6VBX3	Protein disulfide-isomerase OS=Echinococcus granulosus OX=6210 GN=EGR_00888 PE=3 SV=1	3	983.473	3.3159	6.8286e-97	85.227	PSC_1	284640
705	AELNRPPPEVNEITSSEVLHEACDNK	26	Unmodified	_AELNRPPPEVNEITSSEVLHEACDNK_	W6VBX3	Protein disulfide-isomerase OS=Echinococcus granulosus OX=6210 GN=EGR_00888 PE=3 SV=1	4	737.857	0.25136	2.4288e-106	134.71	PSC_2	229520
706	AELNRPPPEVNEITSSEVLHEACDNK	26	Unmodified	_AELNRPPPEVNEITSSEVLHEACDNK_	W6VBX3	Protein disulfide-isomerase OS=Echinococcus granulosus OX=6210 GN=EGR_00888 PE=3 SV=1	3	983.473	2.7667	3.5721e-35	83.701	PSC_2	261260
707	AELNRPPPEVNEITSSEVLHEACDNK	26	Unmodified	_AELNRPPPEVNEITSSEVLHEACDNK_	W6VBX3	Protein disulfide-isomerase OS=Echinococcus granulosus OX=6210 GN=EGR_00888 PE=3 SV=1	4	737.857	0.56929	8.5941e-103	185.67	PSC_3	197650
708	AELNRPPPEVNEITSSEVLHEACDNK	26	Unmodified	_AELNRPPPEVNEITSSEVLHEACDNK_	W6VBX3	Protein disulfide-isomerase OS=Echinococcus granulosus OX=6210 GN=EGR_00888 PE=3 SV=1	3	983.473	2.859	6.4048e-97	159.03	PSC_3	236080
709	AEPSLANLTTTAIK	14	Deamidation 18O (N)	_AEPSLAN(Deamidation 18O (N))LTTTAIK_	W6UJW6	Alkaline phosphatase OS=Echinococcus granulosus OX=6210 GN=EGR_03839 PE=3 SV=1	2	716.893	-0.17403	1.1324e-12	78.864	Adult_1	288040
710	AEPSLANLTTTAIK	14	Deamidation 18O (N)	_AEPSLAN(Deamidation 18O (N))LTTTAIK_	W6UJW6	Alkaline phosphatase OS=Echinococcus granulosus OX=6210 GN=EGR_03839 PE=3 SV=1	2	716.893	0.57195	0.0039001	61.194	Adult_2	260520
711	AEPSLANLTTTAIK	14	Deamidation 18O (N)	_AEPSLAN(Deamidation 18O (N))LTTTAIK_	W6UJW6	Alkaline phosphatase OS=Echinococcus granulosus OX=6210 GN=EGR_03839 PE=3 SV=1	2	716.893	0.68584	0.0060553	74.524	Adult_3	265820
712	AEQEKEQQEGDEEMR	15	Unmodified	_AEQEKEQQEGDEEMR_	W6U1L4	Transmembrane protein OS=Echinococcus granulosus OX=6210 GN=EGR_10164 PE=4 SV=1	2	918.389	7.0937	0.00049912	67.887	PSC_1	9217.2
713	AEQEKEQQEGDEEMR	15	Unmodified	_AEQEKEQQEGDEEMR_	W6U1L4	Transmembrane protein OS=Echinococcus granulosus OX=6210 GN=EGR_10164 PE=4 SV=1	2	918.389	6.178	0.076272	17.889	PSC_2	10825
714	AEQEKEQQEGDEEMR	15	Unmodified		W6U1L4	Transmembrane protein OS=Echinococcus granulosus OX=6210 GN=EGR_10164 PE=4 SV=1	2	918.389	4.1893			Adult_1	96004
715	AEQEKEQQEGDEEMR	15	Unmodified		W6U1L4	Transmembrane protein OS=Echinococcus granulosus OX=6210 GN=EGR_10164 PE=4 SV=1	2	918.389	4.5934			Adult_2	94278
716	AEQEKEQQEGDEEMR	15	Unmodified		W6U1L4	Transmembrane protein OS=Echinococcus granulosus OX=6210 GN=EGR_10164 PE=4 SV=1	2	918.389	3.8933			Adult_3	90951
717	AEQEPSTGEQQPSGSSLMAQR	21	Unmodified	_AEQEPSTGEQQPSGSSLMAQR_	W6UUZ9	Autocrine motility factor receptor, isoform OS=Echinococcus granulosus OX=6210 GN=EGR_02949 PE=4 SV=1	2	1109.51	3.8725	4.4341e-05	70.638	Adult_1	131020
718	AEQEPSTGEQQPSGSSLMAQR	21	Unmodified	_AEQEPSTGEQQPSGSSLMAQR_	W6UUZ9	Autocrine motility factor receptor, isoform OS=Echinococcus granulosus OX=6210 GN=EGR_02949 PE=4 SV=1	2	1109.51	2.8766	0.0023191	55.866	Adult_3	166910
719	AEQEPSTGEQQPSGSSLMAQR	21	Unmodified		W6UUZ9	Autocrine motility factor receptor, isoform OS=Echinococcus granulosus OX=6210 GN=EGR_02949 PE=4 SV=1	2	1109.51	3.8392			Adult_2	127100
720	AEQEPSTGEQQPSGSSLMAQR	21	Unmodified		W6UUZ9	Autocrine motility factor receptor, isoform OS=Echinococcus granulosus OX=6210 GN=EGR_02949 PE=4 SV=1	2	1109.51	2.6683			PSC_1	518560
721	AEQEPSTGEQQPSGSSLMAQR	21	Unmodified		W6UUZ9	Autocrine motility factor receptor, isoform OS=Echinococcus granulosus OX=6210 GN=EGR_02949 PE=4 SV=1	2	1109.51	2.8802			PSC_2	506320
722	AEQEPSTGEQQPSGSSLMAQR	21	Unmodified		W6UUZ9	Autocrine motility factor receptor, isoform OS=Echinococcus granulosus OX=6210 GN=EGR_02949 PE=4 SV=1	2	1109.51	2.4655			PSC_3	483610
723	AERPSDWNTETDGEWEAPMIDNPDCQSAPGCGPWEKPK	38	Deamidation 18O (N)		W6UBD4	Calnexin OS=Echinococcus granulosus OX=6210 GN=EGR_06707 PE=3 SV=1	4	1090.96	1.3441			Adult_1	799570
724	AERPSDWNTETDGEWEAPMIDNPDCQSAPGCGPWEKPK	38	Deamidation 18O (N)		W6UBD4	Calnexin OS=Echinococcus granulosus OX=6210 GN=EGR_06707 PE=3 SV=1	4	1090.96	1.093			Adult_2	14356
725	AERPSDWNTETDGEWEAPMIDNPDCQSAPGCGPWEKPK	38	Deamidation 18O (N)		W6UBD4	Calnexin OS=Echinococcus granulosus OX=6210 GN=EGR_06707 PE=3 SV=1	4	1090.96	1.4214			PSC_1	38501
726	AERPSDWNTETDGEWEAPMIDNPDCQSAPGCGPWEKPK	38	Deamidation 18O (N)		W6UBD4	Calnexin OS=Echinococcus granulosus OX=6210 GN=EGR_06707 PE=3 SV=1	4	1090.96	0.9993			PSC_2	7797.3
727	AERPSDWNTETDGEWEAPMIDNPDCQSAPGCGPWEKPK	38	Deamidation 18O (N)		W6UBD4	Calnexin OS=Echinococcus granulosus OX=6210 GN=EGR_06707 PE=3 SV=1	4	1090.96	1.8182			PSC_3	4668.2
728	AESESAGQVVTAVTSAAAASNTTTTNADGAK	31	Unmodified	_AESESAGQVVTAVTSAAAASNTTTTNADGAK_	W6UV15	Leucine-rich repeat and WD repeat-containing protein 1 OS=Echinococcus granulosus OX=6210 GN=EGR_02969 PE=3 SV=1	3	961.127	1.8301	0.00021261	67.057	PSC_1	33378
729	AESESAGQVVTAVTSAAAASNTTTTNADGAK	31	Unmodified	_AESESAGQVVTAVTSAAAASNTTTTNADGAK_	W6UV15	Leucine-rich repeat and WD repeat-containing protein 1 OS=Echinococcus granulosus OX=6210 GN=EGR_02969 PE=3 SV=1	3	961.127	1.7487	8.5245e-05	73.455	PSC_2	35319
730	AESNEVAEEHK	11	Unmodified	_AESNEVAEEHK_	W6U508	Expressed conserved protein OS=Echinococcus granulosus OX=6210 GN=EgrG_000097300 PE=4 SV=1	2	621.783	1.4007	0.011651	62.271	Adult_1	25365
731	AESNEVAEEHK	11	Unmodified	_AESNEVAEEHK_	W6U508	Expressed conserved protein OS=Echinococcus granulosus OX=6210 GN=EgrG_000097300 PE=4 SV=1	2	621.783	1.0734	0.020403	71.066	Adult_3	36324
732	AESNEVAEEHK	11	Unmodified	_AESNEVAEEHK_	W6U508	Expressed conserved protein OS=Echinococcus granulosus OX=6210 GN=EgrG_000097300 PE=4 SV=1	2	621.783	3.1339	0.00012296	130.79	PSC_1	67789
733	AESNEVAEEHK	11	Unmodified	_AESNEVAEEHK_	W6U508	Expressed conserved protein OS=Echinococcus granulosus OX=6210 GN=EgrG_000097300 PE=4 SV=1	2	621.783	2.2525	0.002674	64.906	PSC_2	66015
734	AESNEVAEEHK	11	Unmodified	_AESNEVAEEHK_	W6U508	Expressed conserved protein OS=Echinococcus granulosus OX=6210 GN=EgrG_000097300 PE=4 SV=1	2	621.783	-2.1722	0.0011509	99.855	PSC_3	70760
735	AESNEVAEEHKLEIK	15	Unmodified	_AESNEVAEEHKLEIK_	W6U508	Expressed conserved protein OS=Echinococcus granulosus OX=6210 GN=EgrG_000097300 PE=4 SV=1	2	863.436	4.6735	1.1091e-08	100.07	Adult_1	205360
736	AESNEVAEEHKLEIK	15	Unmodified	_AESNEVAEEHKLEIK_	W6U508	Expressed conserved protein OS=Echinococcus granulosus OX=6210 GN=EgrG_000097300 PE=4 SV=1	3	575.96	-2.3541	0.013328	59.731	Adult_2	155120
737	AESNEVAEEHKLEIK	15	Unmodified	_AESNEVAEEHKLEIK_	W6U508	Expressed conserved protein OS=Echinococcus granulosus OX=6210 GN=EgrG_000097300 PE=4 SV=1	2	863.436	4.2996	9.288e-06	92.747	Adult_3	170410
738	AESNEVAEEHKLEIK	15	Unmodified	_AESNEVAEEHKLEIK_	W6U508	Expressed conserved protein OS=Echinococcus granulosus OX=6210 GN=EgrG_000097300 PE=4 SV=1	3	575.96	-0.96167	0.027824	38.14	PSC_1	65569
739	AESNEVAEEHKLEIK	15	Unmodified	_AESNEVAEEHKLEIK_	W6U508	Expressed conserved protein OS=Echinococcus granulosus OX=6210 GN=EgrG_000097300 PE=4 SV=1	3	575.96	-2.7402	0.0019328	73.502	PSC_2	70366
740	AESNEVAEEHKLEIK	15	Unmodified	_AESNEVAEEHKLEIK_	W6U508	Expressed conserved protein OS=Echinococcus granulosus OX=6210 GN=EgrG_000097300 PE=4 SV=1	2	863.436	3.8532	0.0062595	84.102	PSC_2	62265
741	AESNEVAEEHKLEIK	15	Unmodified	_AESNEVAEEHKLEIK_	W6U508	Expressed conserved protein OS=Echinococcus granulosus OX=6210 GN=EgrG_000097300 PE=4 SV=1	3	575.96	-1.2597	0.0028468	76.563	PSC_3	58215
742	AESSASVEQQVEVALQR	17	Unmodified	_AESSASVEQQVEVALQR_	W6UK71	Expressed conserved protein OS=Echinococcus granulosus OX=6210 GN=EgrG_001101300 PE=4 SV=1	3	610.978	-3.5644	0.0012239	68.108	Adult_1	103540
743	AESSASVEQQVEVALQR	17	Unmodified	_AESSASVEQQVEVALQR_	W6UK71	Expressed conserved protein OS=Echinococcus granulosus OX=6210 GN=EgrG_001101300 PE=4 SV=1	2	915.963	1.4931	0.00048472	59.67	Adult_1	59184
744	AESSASVEQQVEVALQR	17	Unmodified	_AESSASVEQQVEVALQR_	W6UK71	Expressed conserved protein OS=Echinococcus granulosus OX=6210 GN=EgrG_001101300 PE=4 SV=1	2	915.963	1.3709	0.00060543	61.067	Adult_1	51253
745	AESSASVEQQVEVALQR	17	Unmodified	_AESSASVEQQVEVALQR_	W6UK71	Expressed conserved protein OS=Echinococcus granulosus OX=6210 GN=EgrG_001101300 PE=4 SV=1	3	610.978	-4.0304	0.0023661	41.317	Adult_2	19999
746	AESSASVEQQVEVALQR	17	Unmodified	_AESSASVEQQVEVALQR_	W6UK71	Expressed conserved protein OS=Echinococcus granulosus OX=6210 GN=EgrG_001101300 PE=4 SV=1	2	915.963	3.2799	0.00047377	41.87	Adult_2	122720
747	AESSASVEQQVEVALQR	17	Unmodified	_AESSASVEQQVEVALQR_	W6UK71	Expressed conserved protein OS=Echinococcus granulosus OX=6210 GN=EgrG_001101300 PE=4 SV=1	2	915.963	2.0746	3.0706e-28	108.91	Adult_2	74029
748	AESSASVEQQVEVALQR	17	Unmodified	_AESSASVEQQVEVALQR_	W6UK71	Expressed conserved protein OS=Echinococcus granulosus OX=6210 GN=EgrG_001101300 PE=4 SV=1	3	610.978	-2.6341	0.00022196	89.382	Adult_3	96490
749	AESSASVEQQVEVALQR	17	Unmodified	_AESSASVEQQVEVALQR_	W6UK71	Expressed conserved protein OS=Echinococcus granulosus OX=6210 GN=EgrG_001101300 PE=4 SV=1	2	915.963	2.0862	1.425e-34	121.69	Adult_3	72818
750	AESSASVEQQVEVALQR	17	Unmodified	_AESSASVEQQVEVALQR_	W6UK71	Expressed conserved protein OS=Echinococcus granulosus OX=6210 GN=EgrG_001101300 PE=4 SV=1	2	915.963	2.7517	0.05211	28.228	Adult_3	128310
751	AESSASVEQQVEVALQR	17	Unmodified		W6UK71	Expressed conserved protein OS=Echinococcus granulosus OX=6210 GN=EgrG_001101300 PE=4 SV=1	2	915.963	2.1739			Adult_1	70339
752	AESSASVEQQVEVALQR	17	Unmodified		W6UK71	Expressed conserved protein OS=Echinococcus granulosus OX=6210 GN=EgrG_001101300 PE=4 SV=1	2	915.963	2.8999			Adult_2	32297
753	AESSASVEQQVEVALQR	17	Unmodified		W6UK71	Expressed conserved protein OS=Echinococcus granulosus OX=6210 GN=EgrG_001101300 PE=4 SV=1	2	915.963	2.0132			Adult_2	52788
754	AESSASVEQQVEVALQR	17	Unmodified		W6UK71	Expressed conserved protein OS=Echinococcus granulosus OX=6210 GN=EgrG_001101300 PE=4 SV=1	2	915.963	2.3851			Adult_3	60860
755	AESSASVEQQVEVALQR	17	Unmodified		W6UK71	Expressed conserved protein OS=Echinococcus granulosus OX=6210 GN=EgrG_001101300 PE=4 SV=1	2	915.963	1.7387			Adult_3	51587
756	AESSASVEQQVEVALQR	17	Unmodified		W6UK71	Expressed conserved protein OS=Echinococcus granulosus OX=6210 GN=EgrG_001101300 PE=4 SV=1	2	915.963	2.6714			PSC_1	56254
757	AESSASVEQQVEVALQR	17	Unmodified		W6UK71	Expressed conserved protein OS=Echinococcus granulosus OX=6210 GN=EgrG_001101300 PE=4 SV=1	2	915.963	1.4066			PSC_2	49274
758	AESSASVEQQVEVALQR	17	Unmodified		W6UK71	Expressed conserved protein OS=Echinococcus granulosus OX=6210 GN=EgrG_001101300 PE=4 SV=1	2	915.963	3.6067			PSC_3	57921
759	AESTLTIIDTGIGMTK	16	Unmodified	_AESTLTIIDTGIGMTK_	W6UM50	Heat shock protein HSP 90-alpha OS=Echinococcus granulosus OX=6210 GN=EGR_10560 PE=3 SV=1	2	825.935	2.4703	0.010132	58.313	PSC_1	10538
760	AETDLANALSNTQDVVER	18	Unmodified	_AETDLANALSNTQDVVER_	W6UA73	Dystrophin-like protein OS=Echinococcus granulosus OX=6210 GN=EGR_07205 PE=4 SV=1	2	973.477	1.3221	2.0362e-25	109.47	PSC_1	57219
761	AETDLANALSNTQDVVER	18	Unmodified	_AETDLANALSNTQDVVER_	W6UA73	Dystrophin-like protein OS=Echinococcus granulosus OX=6210 GN=EGR_07205 PE=4 SV=1	2	973.477	1.4559	5.3954e-35	108.91	PSC_2	70296
762	AETDLANALSNTQDVVER	18	Unmodified	_AETDLANALSNTQDVVER_	W6UA73	Dystrophin-like protein OS=Echinococcus granulosus OX=6210 GN=EGR_07205 PE=4 SV=1	2	973.477	1.2779	0.00092755	42.495	PSC_3	57279
763	AETDLANALSNTQDVVER	18	Unmodified		W6UA73	Dystrophin-like protein OS=Echinococcus granulosus OX=6210 GN=EGR_07205 PE=4 SV=1	2	973.477	1.5643			Adult_2	7615.3
764	AETDLANALSNTQDVVER	18	Unmodified		W6UA73	Dystrophin-like protein OS=Echinococcus granulosus OX=6210 GN=EGR_07205 PE=4 SV=1	2	973.477	2.2736			Adult_3	8373.5
771	AETQSAELVVETTK	14	Unmodified	_AETQSAELVVETTK_	W6V9I3	Titin OS=Echinococcus granulosus OX=6210 GN=EGR_01780 PE=4 SV=1	2	753.388	3.5734	6.1056e-20	128.57	Adult_1	263770
772	AETQSAELVVETTK	14	Unmodified	_AETQSAELVVETTK_	W6V9I3	Titin OS=Echinococcus granulosus OX=6210 GN=EGR_01780 PE=4 SV=1	2	753.388	2.2978	5.5655e-05	99.589	PSC_2	413030
773	AETQSAELVVETTK	14	Unmodified	_AETQSAELVVETTK_	W6V9I3	Titin OS=Echinococcus granulosus OX=6210 GN=EGR_01780 PE=4 SV=1	2	753.388	0.89425	1.7639e-08	90.689	PSC_3	342400
774	AETQSAELVVETTK	14	Unmodified		W6V9I3	Titin OS=Echinococcus granulosus OX=6210 GN=EGR_01780 PE=4 SV=1	2	753.388	1.5441			PSC_3	16803
781	AEVEAALNNMASDGK	15	Unmodified	_AEVEAALNNMASDGK_	W6UZK8	Expressed conserved protein OS=Echinococcus multilocularis OX=6211 GN=EmuJ_000474600 PE=4 SV=1	2	760.356	0.075761	0.005451	41.317	Adult_1	67759
782	AEVEAALNNMASDGK	15	Oxidation (M)	_AEVEAALNNM(Oxidation (M))ASDGK_	W6UZK8	Expressed conserved protein OS=Echinococcus multilocularis OX=6211 GN=EmuJ_000474600 PE=4 SV=1	2	768.354	2.3054	0.0030984	63.908	Adult_2	71288
783	AEVEAALNNMASDGK	15	Oxidation (M)	_AEVEAALNNM(Oxidation (M))ASDGK_	W6UZK8	Expressed conserved protein OS=Echinococcus multilocularis OX=6211 GN=EmuJ_000474600 PE=4 SV=1	2	768.354	3.3844	0.023872	42.446	Adult_3	150310
784	AEVEAALNNMASDGK	15	Oxidation (M)		W6UZK8	Expressed conserved protein OS=Echinococcus multilocularis OX=6211 GN=EmuJ_000474600 PE=4 SV=1	2	768.354	3.0835			Adult_1	16009
785	AEWLYAAEASWR	12	Unmodified	_AEWLYAAEASWR_	W6UAC9	Long-chain-fatty-acid--CoA ligase 4 OS=Echinococcus granulosus OX=6210 GN=EGR_06760 PE=4 SV=1	2	726.849	-0.66696	0.0001604	58.889	PSC_1	63061
786	AEWLYAAEASWR	12	Unmodified	_AEWLYAAEASWR_	W6UAC9	Long-chain-fatty-acid--CoA ligase 4 OS=Echinococcus granulosus OX=6210 GN=EGR_06760 PE=4 SV=1	2	726.849	0.47402	6.4575e-08	106.35	PSC_1	119190
787	AEWLYAAEASWR	12	Unmodified	_AEWLYAAEASWR_	W6UAC9	Long-chain-fatty-acid--CoA ligase 4 OS=Echinococcus granulosus OX=6210 GN=EGR_06760 PE=4 SV=1	2	726.849	-0.36298	0.013689	43.306	PSC_2	75588
788	AEWLYAAEASWR	12	Unmodified	_AEWLYAAEASWR_	W6UAC9	Long-chain-fatty-acid--CoA ligase 4 OS=Echinococcus granulosus OX=6210 GN=EGR_06760 PE=4 SV=1	2	726.849	1.0145	0.00012351	99.34	PSC_2	96607
789	AEWLYAAEASWR	12	Unmodified	_AEWLYAAEASWR_	W6UAC9	Long-chain-fatty-acid--CoA ligase 4 OS=Echinococcus granulosus OX=6210 GN=EGR_06760 PE=4 SV=1	2	726.849	-0.052543	0.075023	34.193	PSC_3	36165
790	AEWLYAAEASWR	12	Unmodified	_AEWLYAAEASWR_	W6UAC9	Long-chain-fatty-acid--CoA ligase 4 OS=Echinococcus granulosus OX=6210 GN=EGR_06760 PE=4 SV=1	2	726.849	1.1514	6.3967e-05	78.932	PSC_3	68431
791	AEWLYAAEASWR	12	Unmodified		W6UAC9	Long-chain-fatty-acid--CoA ligase 4 OS=Echinococcus granulosus OX=6210 GN=EGR_06760 PE=4 SV=1	2	726.849	1.6378			PSC_3	9189.9
792	AFAEELASDGLNIFLISR	18	Unmodified	_AFAEELASDGLNIFLISR_	W6V785	Estradiol 17-beta-dehydrogenase OS=Echinococcus granulosus OX=6210 GN=EGR_02767 PE=4 SV=1	2	983.518	1.5688	6.9857e-29	109.47	PSC_1	39152
793	AFAEELASDGLNIFLISR	18	Unmodified	_AFAEELASDGLNIFLISR_	W6V785	Estradiol 17-beta-dehydrogenase OS=Echinococcus granulosus OX=6210 GN=EGR_02767 PE=4 SV=1	2	983.518	0.51341	0.00090832	75.5	PSC_1	35467
794	AFAEELASDGLNIFLISR	18	Unmodified	_AFAEELASDGLNIFLISR_	W6V785	Estradiol 17-beta-dehydrogenase OS=Echinococcus granulosus OX=6210 GN=EGR_02767 PE=4 SV=1	2	983.518	0.95062	2.0245e-25	99.668	PSC_2	53223
795	AFAEELASDGLNIFLISR	18	Unmodified	_AFAEELASDGLNIFLISR_	W6V785	Estradiol 17-beta-dehydrogenase OS=Echinococcus granulosus OX=6210 GN=EGR_02767 PE=4 SV=1	2	983.518	-0.0041598	0.0010841	33.456	PSC_2	17566
796	AFDDAVSDVDSANDDSYK	18	Unmodified	_AFDDAVSDVDSANDDSYK_	U6J5Z8	14-3-3 protein zeta OS=Echinococcus granulosus OX=6210 GN=EGR_03190 PE=3 SV=1	2	967.4	3.7628	2.7713e-39	139.61	Adult_1	1602000
797	AFDDAVSDVDSANDDSYK	18	Unmodified	_AFDDAVSDVDSANDDSYK_	U6J5Z8	14-3-3 protein zeta OS=Echinococcus granulosus OX=6210 GN=EGR_03190 PE=3 SV=1	2	967.4	2.4791	2.016e-39	160.52	Adult_2	1972700
798	AFDDAVSDVDSANDDSYK	18	Unmodified	_AFDDAVSDVDSANDDSYK_	U6J5Z8	14-3-3 protein zeta OS=Echinococcus granulosus OX=6210 GN=EGR_03190 PE=3 SV=1	2	967.4	5.3789	2.5425e-29	121.86	Adult_3	1658300
799	AFDDAVSDVDSANDDSYK	18	Unmodified	_AFDDAVSDVDSANDDSYK_	U6J5Z8	14-3-3 protein zeta OS=Echinococcus granulosus OX=6210 GN=EGR_03190 PE=3 SV=1	2	967.4	4.7369	2.2079e-43	197.79	PSC_1	2684200
800	AFDDAVSDVDSANDDSYK	18	Unmodified	_AFDDAVSDVDSANDDSYK_	U6J5Z8	14-3-3 protein zeta OS=Echinococcus granulosus OX=6210 GN=EGR_03190 PE=3 SV=1	2	967.4	4.0205	0.0023283	50.641	PSC_1	66293
801	AFDDAVSDVDSANDDSYK	18	Unmodified	_AFDDAVSDVDSANDDSYK_	U6J5Z8	14-3-3 protein zeta OS=Echinococcus granulosus OX=6210 GN=EGR_03190 PE=3 SV=1	2	967.4	3.1406	2.5464e-97	241.56	PSC_2	2893200
802	AFDDAVSDVDSANDDSYK	18	Unmodified	_AFDDAVSDVDSANDDSYK_	U6J5Z8	14-3-3 protein zeta OS=Echinococcus granulosus OX=6210 GN=EGR_03190 PE=3 SV=1	2	967.4	2.7334	1.1384e-72	223.55	PSC_3	2423000
803	AFDDAVSDVDSANDDSYK	18	Unmodified		U6J5Z8	14-3-3 protein zeta OS=Echinococcus granulosus OX=6210 GN=EGR_03190 PE=3 SV=1	2	967.4	2.6109			PSC_2	16811
804	AFDDAVSDVDSANDDSYK	18	Unmodified		U6J5Z8	14-3-3 protein zeta OS=Echinococcus granulosus OX=6210 GN=EGR_03190 PE=3 SV=1	2	967.4	1.7762			PSC_3	10244
805	AFDDAVSDVDSANDDSYK	18	Deamidation 18O (N)	_AFDDAVSDVDSAN(Deamidation 18O (N))DDSYK_	U6J5Z8	14-3-3 protein zeta OS=Echinococcus granulosus OX=6210 GN=EGR_03190 PE=3 SV=1	2	968.894	4.5416	0.00088329	47.27	Adult_1	90926
806	AFDDAVSDVDSANDDSYK	18	Deamidation 18O (N)	_AFDDAVSDVDSAN(Deamidation 18O (N))DDSYK_	U6J5Z8	14-3-3 protein zeta OS=Echinococcus granulosus OX=6210 GN=EGR_03190 PE=3 SV=1	2	968.894	2.0378	0.0081374	43.518	Adult_2	80241
807	AFDDAVSDVDSANDDSYK	18	Deamidation 18O (N)	_AFDDAVSDVDSAN(Deamidation 18O (N))DDSYK_	U6J5Z8	14-3-3 protein zeta OS=Echinococcus granulosus OX=6210 GN=EGR_03190 PE=3 SV=1	2	968.894	3.986	0.0039929	51.07	Adult_3	87366
808	AFEGGIIVYNDSQISAR	17	Deamidation 18O (N)	_AFEGGIIVYN(Deamidation 18O (N))DSQISAR_	W6UPQ0	Lupus La protein OS=Echinococcus granulosus OX=6210 GN=EGR_02207 PE=4 SV=1	2	921.96	0.98237	0.002097	58.338	PSC_2	76124
809	AFEGGIIVYNDSQISAR	17	Deamidation 18O (N)	_AFEGGIIVYN(Deamidation 18O (N))DSQISAR_	W6UPQ0	Lupus La protein OS=Echinococcus granulosus OX=6210 GN=EGR_02207 PE=4 SV=1	2	921.96	1.3759	0.00070977	62.454	PSC_3	76939
810	AFEGGIIVYNDSQISAR	17	Deamidation 18O (N)		W6UPQ0	Lupus La protein OS=Echinococcus granulosus OX=6210 GN=EGR_02207 PE=4 SV=1	2	921.96	0.54719			Adult_3	52409
811	AFEIIPR	7	Unmodified	_AFEIIPR_	W6V2J0	CCT-eta OS=Echinococcus granulosus OX=6210 GN=EGR_05007 PE=3 SV=1	2	423.248	-7.3398	0.037658	67.889	PSC_1	7487.1
812	AFEIIPR	7	Unmodified	_AFEIIPR_	W6V2J0	CCT-eta OS=Echinococcus granulosus OX=6210 GN=EGR_05007 PE=3 SV=1	2	423.248	-7.5759	0.021544	61.494	PSC_2	6883.9
813	AFIFSQADDNNISTHQFEITGSK	23	Deamidation 18O (N)	_AFIFSQADDN(Deamidation 18O (N))NISTHQFEITGSK_	W6V0A7	Calcium-transporting ATPase OS=Echinococcus granulosus OX=6210 GN=EGR_00836 PE=3 SV=1	3	858.406	-0.56289	6.6292e-05	42.977	PSC_1	1115000
814	AFIFSQADDNNISTHQFEITGSK	23	Deamidation 18O (N)	_AFIFSQADDN(Deamidation 18O (N))NISTHQFEITGSK_	W6V0A7	Calcium-transporting ATPase OS=Echinococcus granulosus OX=6210 GN=EGR_00836 PE=3 SV=1	3	858.406	-0.7225	1.5432e-05	48.476	PSC_1	83627
815	AFIFSQADDNNISTHQFEITGSK	23	Deamidation 18O (N)	_AFIFSQADDN(Deamidation 18O (N))NISTHQFEITGSK_	W6V0A7	Calcium-transporting ATPase OS=Echinococcus granulosus OX=6210 GN=EGR_00836 PE=3 SV=1	2	1287.11	-0.086209	1.9515e-05	61.867	PSC_1	102240
816	AFIFSQADDNNISTHQFEITGSK	23	Deamidation 18O (N)	_AFIFSQADDN(Deamidation 18O (N))NISTHQFEITGSK_	W6V0A7	Calcium-transporting ATPase OS=Echinococcus granulosus OX=6210 GN=EGR_00836 PE=3 SV=1	3	858.406	0.58285	0.00058956	42.977	PSC_2	1137300
817	AFIFSQADDNNISTHQFEITGSK	23	Deamidation 18O (N)	_AFIFSQADDNN(Deamidation 18O (N))ISTHQFEITGSK_	W6V0A7	Calcium-transporting ATPase OS=Echinococcus granulosus OX=6210 GN=EGR_00836 PE=3 SV=1	3	858.406	0.33992	2.968e-08	58.794	PSC_2	267940
818	AFIFSQADDNNISTHQFEITGSK	23	Deamidation 18O (N)	_AFIFSQADDN(Deamidation 18O (N))NISTHQFEITGSK_	W6V0A7	Calcium-transporting ATPase OS=Echinococcus granulosus OX=6210 GN=EGR_00836 PE=3 SV=1	3	858.406	0.4716	1.2088e-08	90.806	PSC_3	1059700
819	AFIFSQADDNNISTHQFEITGSK	23	Deamidation 18O (N)	_AFIFSQADDNN(Deamidation 18O (N))ISTHQFEITGSK_	W6V0A7	Calcium-transporting ATPase OS=Echinococcus granulosus OX=6210 GN=EGR_00836 PE=3 SV=1	3	858.406	0.89832	1.0302e-08	76.009	PSC_3	205670
820	AFLDKLDSNKDGELSLDELMALF	23	Unmodified	_AFLDKLDSNKDGELSLDELMALF_	W6UZX2	Calcium-binding protein SPEC 2C OS=Echinococcus granulosus OX=6210 GN=EGR_01240 PE=2 SV=1	3	862.1	-0.02724	1.2082e-79	159.83	PSC_1	107040
821	AFLDKLDSNKDGELSLDELMALF	23	Unmodified	_AFLDKLDSNKDGELSLDELMALF_	W6UZX2	Calcium-binding protein SPEC 2C OS=Echinococcus granulosus OX=6210 GN=EGR_01240 PE=2 SV=1	2	1292.65	-0.46871	1.7321e-06	53.773	PSC_1	27856
822	AFLDKLDSNKDGELSLDELMALF	23	Unmodified	_AFLDKLDSNKDGELSLDELMALF_	W6UZX2	Calcium-binding protein SPEC 2C OS=Echinococcus granulosus OX=6210 GN=EGR_01240 PE=2 SV=1	3	862.1	0.1495	1.2177e-75	155.38	PSC_3	94141
823	AFLDKLDSNKDGELSLDELMALF	23	Unmodified	_AFLDKLDSNKDGELSLDELMALF_	W6UZX2	Calcium-binding protein SPEC 2C OS=Echinococcus granulosus OX=6210 GN=EGR_01240 PE=2 SV=1	2	1292.65	-0.14107	2.0313e-06	63.947	PSC_3	20202
824	AFLDKLDSNKDGELSLDELMALF	23	Unmodified		W6UZX2	Calcium-binding protein SPEC 2C OS=Echinococcus granulosus OX=6210 GN=EGR_01240 PE=2 SV=1	3	862.1	0.20679			PSC_3	13021
825	AFLDKLDSNKDGELSLDELMALF	23	Oxidation (M)	_AFLDKLDSNKDGELSLDELM(Oxidation (M))ALF_	W6UZX2	Calcium-binding protein SPEC 2C OS=Echinococcus granulosus OX=6210 GN=EGR_01240 PE=2 SV=1	3	867.432	-1.1568	2.5895e-08	73.502	PSC_2	48078
826	AFLSTYTDDNVTITEDFR	18	Deamidation 18O (N)	_AFLSTYTDDN(Deamidation 18O (N))VTITEDFR_	W6UR97	Multiple inositol polyphosphate phosphatase OS=Echinococcus granulosus OX=6210 GN=EGR_04276 PE=4 SV=1	2	1055.99	1.2224	0.0023609	50.314	Adult_3	73576
827	AFLSTYTDDNVTITEDFRR	19	Deamidation 18O (N)		W6UR97	Multiple inositol polyphosphate phosphatase OS=Echinococcus granulosus OX=6210 GN=EGR_04276 PE=4 SV=1	2	1134.04	-0.96079			Adult_1	55694
828	AFLSTYTDDNVTITEDFRR	19	Deamidation 18O (N)		W6UR97	Multiple inositol polyphosphate phosphatase OS=Echinococcus granulosus OX=6210 GN=EGR_04276 PE=4 SV=1	2	1134.04	-0.33006			Adult_3	33261
829	AFMCDSDPDCDRNEDEEQCR	20	Unmodified	_AFMCDSDPDCDRNEDEEQCR_	W6UKD6	Basement membrane-specific heparan sulfate proteoglycan core protein OS=Echinococcus granulosus OX=6210 GN=EGR_03592 PE=4 SV=1	3	850.307	3.2361	1.2507e-18	108.34	Adult_1	1267500
830	AFMCDSDPDCDRNEDEEQCR	20	Unmodified	_AFMCDSDPDCDRNEDEEQCR_	W6UKD6	Basement membrane-specific heparan sulfate proteoglycan core protein OS=Echinococcus granulosus OX=6210 GN=EGR_03592 PE=4 SV=1	2	1274.96	3.0305	0.051407	32.61	Adult_2	1080000
831	AFMCDSDPDCDRNEDEEQCR	20	Unmodified	_AFMCDSDPDCDRNEDEEQCR_	W6UKD6	Basement membrane-specific heparan sulfate proteoglycan core protein OS=Echinococcus granulosus OX=6210 GN=EGR_03592 PE=4 SV=1	3	850.307	1.848	1.1119e-05	111.38	Adult_2	1210400
832	AFMCDSDPDCDRNEDEEQCR	20	Unmodified	_AFMCDSDPDCDRNEDEEQCR_	W6UKD6	Basement membrane-specific heparan sulfate proteoglycan core protein OS=Echinococcus granulosus OX=6210 GN=EGR_03592 PE=4 SV=1	3	850.307	2.5849	2.5269e-51	166.65	Adult_3	1180600
833	AFMCDSDPDCDRNEDEEQCR	20	Unmodified	_AFMCDSDPDCDRNEDEEQCR_	W6UKD6	Basement membrane-specific heparan sulfate proteoglycan core protein OS=Echinococcus granulosus OX=6210 GN=EGR_03592 PE=4 SV=1	2	1274.96	3.8104	3.8569e-45	135.13	PSC_1	856330
834	AFMCDSDPDCDRNEDEEQCR	20	Unmodified	_AFMCDSDPDCDRNEDEEQCR_	W6UKD6	Basement membrane-specific heparan sulfate proteoglycan core protein OS=Echinococcus granulosus OX=6210 GN=EGR_03592 PE=4 SV=1	3	850.307	2.4764	2.4894e-67	166.48	PSC_1	913490
835	AFMCDSDPDCDRNEDEEQCR	20	Unmodified	_AFMCDSDPDCDRNEDEEQCR_	W6UKD6	Basement membrane-specific heparan sulfate proteoglycan core protein OS=Echinococcus granulosus OX=6210 GN=EGR_03592 PE=4 SV=1	2	1274.96	2.3018	0.00058516	65.12	PSC_2	521030
836	AFMCDSDPDCDRNEDEEQCR	20	Unmodified	_AFMCDSDPDCDRNEDEEQCR_	W6UKD6	Basement membrane-specific heparan sulfate proteoglycan core protein OS=Echinococcus granulosus OX=6210 GN=EGR_03592 PE=4 SV=1	3	850.307	1.2055	2.1978e-52	180.49	PSC_2	876890
837	AFMCDSDPDCDRNEDEEQCR	20	Unmodified	_AFMCDSDPDCDRNEDEEQCR_	W6UKD6	Basement membrane-specific heparan sulfate proteoglycan core protein OS=Echinococcus granulosus OX=6210 GN=EGR_03592 PE=4 SV=1	2	1274.96	2.9644	6.1209e-05	75.012	PSC_3	643040
838	AFMCDSDPDCDRNEDEEQCR	20	Unmodified	_AFMCDSDPDCDRNEDEEQCR_	W6UKD6	Basement membrane-specific heparan sulfate proteoglycan core protein OS=Echinococcus granulosus OX=6210 GN=EGR_03592 PE=4 SV=1	3	850.307	1.2212	1.797e-51	176	PSC_3	859030
839	AFMCDSDPDCDRNEDEEQCR	20	Unmodified		W6UKD6	Basement membrane-specific heparan sulfate proteoglycan core protein OS=Echinococcus granulosus OX=6210 GN=EGR_03592 PE=4 SV=1	2	1274.96	4.6756			Adult_1	1024200
840	AFMCDSDPDCDRNEDEEQCR	20	Unmodified		W6UKD6	Basement membrane-specific heparan sulfate proteoglycan core protein OS=Echinococcus granulosus OX=6210 GN=EGR_03592 PE=4 SV=1	2	1274.96	4.3614			Adult_3	1337200
841	AFMCDSDPDCDRNEDEEQCR	20	Oxidation (M)	_AFM(Oxidation (M))CDSDPDCDRNEDEEQCR_	W6UKD6	Basement membrane-specific heparan sulfate proteoglycan core protein OS=Echinococcus granulosus OX=6210 GN=EGR_03592 PE=4 SV=1	3	855.639	1.9004	1.5364e-18	78.888	Adult_1	212740
842	AFMCDSDPDCDRNEDEEQCR	20	Oxidation (M)	_AFM(Oxidation (M))CDSDPDCDRNEDEEQCR_	W6UKD6	Basement membrane-specific heparan sulfate proteoglycan core protein OS=Echinococcus granulosus OX=6210 GN=EGR_03592 PE=4 SV=1	3	855.639	2.1911	0.00030536	61.23	Adult_2	181510
843	AFMCDSDPDCDRNEDEEQCR	20	Oxidation (M)	_AFM(Oxidation (M))CDSDPDCDRNEDEEQCR_	W6UKD6	Basement membrane-specific heparan sulfate proteoglycan core protein OS=Echinococcus granulosus OX=6210 GN=EGR_03592 PE=4 SV=1	3	855.639	1.1867	0.0012282	48.363	Adult_3	246860
844	AFMCDSDPDCDRNEDEEQCR	20	Oxidation (M)	_AFM(Oxidation (M))CDSDPDCDRNEDEEQCR_	W6UKD6	Basement membrane-specific heparan sulfate proteoglycan core protein OS=Echinococcus granulosus OX=6210 GN=EGR_03592 PE=4 SV=1	3	855.639	1.2052	7.502e-36	80.128	PSC_1	303770
845	AFMCDSDPDCDRNEDEEQCR	20	Oxidation (M)	_AFM(Oxidation (M))CDSDPDCDRNEDEEQCR_	W6UKD6	Basement membrane-specific heparan sulfate proteoglycan core protein OS=Echinococcus granulosus OX=6210 GN=EGR_03592 PE=4 SV=1	2	1282.95	2.1768	0.023899	44.571	PSC_1	181860
846	AFMCDSDPDCDRNEDEEQCR	20	Oxidation (M)	_AFM(Oxidation (M))CDSDPDCDRNEDEEQCR_	W6UKD6	Basement membrane-specific heparan sulfate proteoglycan core protein OS=Echinococcus granulosus OX=6210 GN=EGR_03592 PE=4 SV=1	3	855.639	3.9135	6.7959e-09	71.912	PSC_2	228430
847	AFMCDSDPDCDRNEDEEQCR	20	Oxidation (M)	_AFM(Oxidation (M))CDSDPDCDRNEDEEQCR_	W6UKD6	Basement membrane-specific heparan sulfate proteoglycan core protein OS=Echinococcus granulosus OX=6210 GN=EGR_03592 PE=4 SV=1	3	855.639	0.037017	1.3455e-35	101.52	PSC_3	246190
848	AFMCDSDPDCDRNEDEEQCR	20	Oxidation (M)		W6UKD6	Basement membrane-specific heparan sulfate proteoglycan core protein OS=Echinococcus granulosus OX=6210 GN=EGR_03592 PE=4 SV=1	2	1282.95	3.1213			Adult_2	251000
849	AFMCDSDPDCDRNEDEEQCR	20	Deamidation 18O (N)		W6UKD6	Basement membrane-specific heparan sulfate proteoglycan core protein OS=Echinococcus granulosus OX=6210 GN=EGR_03592 PE=4 SV=1	3	851.303	0.80745			Adult_2	28010
850	AFMCDSDPDCDRNEDEEQCREPQVLDAPR	29	Unmodified	_AFMCDSDPDCDRNEDEEQCREPQVLDAPR_	W6UKD6	Basement membrane-specific heparan sulfate proteoglycan core protein OS=Echinococcus granulosus OX=6210 GN=EGR_03592 PE=4 SV=1	3	1185.48	2.7203	0.00086346	10.943	Adult_1	2792600
851	AFMCDSDPDCDRNEDEEQCREPQVLDAPR	29	Unmodified	_AFMCDSDPDCDRNEDEEQCREPQVLDAPR_	W6UKD6	Basement membrane-specific heparan sulfate proteoglycan core protein OS=Echinococcus granulosus OX=6210 GN=EGR_03592 PE=4 SV=1	4	889.363	1.9904	3.9436e-90	94.838	Adult_1	1659700
852	AFMCDSDPDCDRNEDEEQCREPQVLDAPR	29	Unmodified	_AFMCDSDPDCDRNEDEEQCREPQVLDAPR_	W6UKD6	Basement membrane-specific heparan sulfate proteoglycan core protein OS=Echinococcus granulosus OX=6210 GN=EGR_03592 PE=4 SV=1	3	1185.48	1.8174	0.009427	12.758	Adult_2	3434500
853	AFMCDSDPDCDRNEDEEQCREPQVLDAPR	29	Unmodified	_AFMCDSDPDCDRNEDEEQCREPQVLDAPR_	W6UKD6	Basement membrane-specific heparan sulfate proteoglycan core protein OS=Echinococcus granulosus OX=6210 GN=EGR_03592 PE=4 SV=1	4	889.363	1.6741	1.5836e-90	104.3	Adult_2	1943600
854	AFMCDSDPDCDRNEDEEQCREPQVLDAPR	29	Unmodified	_AFMCDSDPDCDRNEDEEQCREPQVLDAPR_	W6UKD6	Basement membrane-specific heparan sulfate proteoglycan core protein OS=Echinococcus granulosus OX=6210 GN=EGR_03592 PE=4 SV=1	4	889.363	2.1327	1.6577e-42	114.69	Adult_3	1774700
855	AFMCDSDPDCDRNEDEEQCREPQVLDAPR	29	Unmodified	_AFMCDSDPDCDRNEDEEQCREPQVLDAPR_	W6UKD6	Basement membrane-specific heparan sulfate proteoglycan core protein OS=Echinococcus granulosus OX=6210 GN=EGR_03592 PE=4 SV=1	3	1185.48	-0.064185	2.005e-10	14.233	PSC_1	3567300
856	AFMCDSDPDCDRNEDEEQCREPQVLDAPR	29	Unmodified	_AFMCDSDPDCDRNEDEEQCREPQVLDAPR_	W6UKD6	Basement membrane-specific heparan sulfate proteoglycan core protein OS=Echinococcus granulosus OX=6210 GN=EGR_03592 PE=4 SV=1	3	1185.48	2.0792	1.5572e-33	63.355	PSC_1	2315300
857	AFMCDSDPDCDRNEDEEQCREPQVLDAPR	29	Unmodified	_AFMCDSDPDCDRNEDEEQCREPQVLDAPR_	W6UKD6	Basement membrane-specific heparan sulfate proteoglycan core protein OS=Echinococcus granulosus OX=6210 GN=EGR_03592 PE=4 SV=1	4	889.363	0.99902	7.7041e-133	173.13	PSC_1	6946100
858	AFMCDSDPDCDRNEDEEQCREPQVLDAPR	29	Unmodified	_AFMCDSDPDCDRNEDEEQCREPQVLDAPR_	W6UKD6	Basement membrane-specific heparan sulfate proteoglycan core protein OS=Echinococcus granulosus OX=6210 GN=EGR_03592 PE=4 SV=1	4	889.363	0.92565	5.6212e-18	23.381	PSC_2	44410
859	AFMCDSDPDCDRNEDEEQCREPQVLDAPR	29	Unmodified	_AFMCDSDPDCDRNEDEEQCREPQVLDAPR_	W6UKD6	Basement membrane-specific heparan sulfate proteoglycan core protein OS=Echinococcus granulosus OX=6210 GN=EGR_03592 PE=4 SV=1	4	889.363	0.7693	0.00016145	27.344	PSC_2	40537
860	AFMCDSDPDCDRNEDEEQCREPQVLDAPR	29	Unmodified	_AFMCDSDPDCDRNEDEEQCREPQVLDAPR_	W6UKD6	Basement membrane-specific heparan sulfate proteoglycan core protein OS=Echinococcus granulosus OX=6210 GN=EGR_03592 PE=4 SV=1	3	1185.48	3.1198	9.7121e-22	56.748	PSC_2	5664800
861	AFMCDSDPDCDRNEDEEQCREPQVLDAPR	29	Unmodified	_AFMCDSDPDCDRNEDEEQCREPQVLDAPR_	W6UKD6	Basement membrane-specific heparan sulfate proteoglycan core protein OS=Echinococcus granulosus OX=6210 GN=EGR_03592 PE=4 SV=1	4	889.363	2.3418	9.8189e-151	166.94	PSC_2	6723200
862	AFMCDSDPDCDRNEDEEQCREPQVLDAPR	29	Unmodified	_AFMCDSDPDCDRNEDEEQCREPQVLDAPR_	W6UKD6	Basement membrane-specific heparan sulfate proteoglycan core protein OS=Echinococcus granulosus OX=6210 GN=EGR_03592 PE=4 SV=1	3	1185.48	0.94197	4.225e-10	33.373	PSC_3	3777800
863	AFMCDSDPDCDRNEDEEQCREPQVLDAPR	29	Unmodified	_AFMCDSDPDCDRNEDEEQCREPQVLDAPR_	W6UKD6	Basement membrane-specific heparan sulfate proteoglycan core protein OS=Echinococcus granulosus OX=6210 GN=EGR_03592 PE=4 SV=1	4	889.363	1.1521	1.2777e-162	165.13	PSC_3	6079800
864	AFMCDSDPDCDRNEDEEQCREPQVLDAPR	29	Unmodified	_AFMCDSDPDCDRNEDEEQCREPQVLDAPR_	W6UKD6	Basement membrane-specific heparan sulfate proteoglycan core protein OS=Echinococcus granulosus OX=6210 GN=EGR_03592 PE=4 SV=1	3	1185.48	3.127	2.4142e-14	34.8	PSC_3	3103900
865	AFMCDSDPDCDRNEDEEQCREPQVLDAPR	29	Unmodified		W6UKD6	Basement membrane-specific heparan sulfate proteoglycan core protein OS=Echinococcus granulosus OX=6210 GN=EGR_03592 PE=4 SV=1	3	1185.48	2.7851			Adult_3	3731100
866	AFMCDSDPDCDRNEDEEQCREPQVLDAPR	29	Oxidation (M)	_AFM(Oxidation (M))CDSDPDCDRNEDEEQCREPQVLDAPR_	W6UKD6	Basement membrane-specific heparan sulfate proteoglycan core protein OS=Echinococcus granulosus OX=6210 GN=EGR_03592 PE=4 SV=1	4	893.362	3.3293	9.4062e-91	101.62	Adult_1	1325400
867	AFMCDSDPDCDRNEDEEQCREPQVLDAPR	29	Oxidation (M)	_AFM(Oxidation (M))CDSDPDCDRNEDEEQCREPQVLDAPR_	W6UKD6	Basement membrane-specific heparan sulfate proteoglycan core protein OS=Echinococcus granulosus OX=6210 GN=EGR_03592 PE=4 SV=1	4	893.362	2.3033	1.9199e-28	75.686	Adult_2	1328900
868	AFMCDSDPDCDRNEDEEQCREPQVLDAPR	29	Oxidation (M)	_AFM(Oxidation (M))CDSDPDCDRNEDEEQCREPQVLDAPR_	W6UKD6	Basement membrane-specific heparan sulfate proteoglycan core protein OS=Echinococcus granulosus OX=6210 GN=EGR_03592 PE=4 SV=1	4	893.362	3.5273	5.7589e-105	113.93	Adult_3	1354500
869	AFMCDSDPDCDRNEDEEQCREPQVLDAPR	29	Oxidation (M)	_AFM(Oxidation (M))CDSDPDCDRNEDEEQCREPQVLDAPR_	W6UKD6	Basement membrane-specific heparan sulfate proteoglycan core protein OS=Echinococcus granulosus OX=6210 GN=EGR_03592 PE=4 SV=1	4	893.362	2.4969	5.0019e-34	97.551	PSC_1	1518000
870	AFMCDSDPDCDRNEDEEQCREPQVLDAPR	29	Oxidation (M)	_AFM(Oxidation (M))CDSDPDCDRNEDEEQCREPQVLDAPR_	W6UKD6	Basement membrane-specific heparan sulfate proteoglycan core protein OS=Echinococcus granulosus OX=6210 GN=EGR_03592 PE=4 SV=1	4	893.362	1.6562	4.4615e-52	93.517	PSC_2	1788000
871	AFMCDSDPDCDRNEDEEQCREPQVLDAPR	29	Oxidation (M)	_AFM(Oxidation (M))CDSDPDCDRNEDEEQCREPQVLDAPR_	W6UKD6	Basement membrane-specific heparan sulfate proteoglycan core protein OS=Echinococcus granulosus OX=6210 GN=EGR_03592 PE=4 SV=1	4	893.362	0.21029	5.2219e-24	62.327	PSC_3	1440400
872	AFMCDSDPDCDRNEDEEQCREPQVLDAPR	29	Oxidation (M)		W6UKD6	Basement membrane-specific heparan sulfate proteoglycan core protein OS=Echinococcus granulosus OX=6210 GN=EGR_03592 PE=4 SV=1	3	1190.81	2.344			Adult_2	596490
873	AFMCDSDPDCDRNEDEEQCREPQVLDAPR	29	Oxidation (M)		W6UKD6	Basement membrane-specific heparan sulfate proteoglycan core protein OS=Echinococcus granulosus OX=6210 GN=EGR_03592 PE=4 SV=1	3	1190.81	3.7071			Adult_3	562820
874	AFMCDSDPDCDRNEDEEQCREPQVLDAPR	29	Oxidation (M)		W6UKD6	Basement membrane-specific heparan sulfate proteoglycan core protein OS=Echinococcus granulosus OX=6210 GN=EGR_03592 PE=4 SV=1	3	1190.81	6.2625			Adult_3	236350
875	AFMCDSDPDCDRNEDEEQCREPQVLDAPR	29	Oxidation (M)		W6UKD6	Basement membrane-specific heparan sulfate proteoglycan core protein OS=Echinococcus granulosus OX=6210 GN=EGR_03592 PE=4 SV=1	3	1190.81	2.9243			PSC_1	74468
876	AFMCDSDPDCDRNEDEEQCREPQVLDAPR	29	Oxidation (M)		W6UKD6	Basement membrane-specific heparan sulfate proteoglycan core protein OS=Echinococcus granulosus OX=6210 GN=EGR_03592 PE=4 SV=1	3	1190.81	0.89128			PSC_2	737520
877	AFMCDSDPDCDRNEDEEQCREPQVLDAPR	29	Oxidation (M)		W6UKD6	Basement membrane-specific heparan sulfate proteoglycan core protein OS=Echinococcus granulosus OX=6210 GN=EGR_03592 PE=4 SV=1	3	1190.81	2.6562			PSC_2	305740
878	AFMCDSDPDCDRNEDEEQCREPQVLDAPR	29	Oxidation (M)		W6UKD6	Basement membrane-specific heparan sulfate proteoglycan core protein OS=Echinococcus granulosus OX=6210 GN=EGR_03592 PE=4 SV=1	3	1190.81	0.070082			PSC_3	1349600
879	AFQFVDEHGEVCPANWTPESPSMKPDVEGAK	31	Unmodified	_AFQFVDEHGEVCPANWTPESPSMKPDVEGAK_	W6U1C9	Thioredoxin-dependent peroxide reductase OS=Echinococcus granulosus OX=6210 GN=EGR_10291 PE=4 SV=1	4	865.646	0.16257	0.051504	34.701	Adult_1	20639
880	AFQFVDEHGEVCPANWTPESPSMKPDVEGAK	31	Unmodified		W6U1C9	Thioredoxin-dependent peroxide reductase OS=Echinococcus granulosus OX=6210 GN=EGR_10291 PE=4 SV=1	4	865.646	-0.42653			Adult_3	23104
881	AFQFVDEHGEVCPANWTPESPSMKPDVEGAK	31	Oxidation (M)	_AFQFVDEHGEVCPANWTPESPSM(Oxidation (M))KPDVEGAK_	W6U1C9	Thioredoxin-dependent peroxide reductase OS=Echinococcus granulosus OX=6210 GN=EGR_10291 PE=4 SV=1	3	1159.19	3.5159	3.8036e-27	59.868	Adult_1	99376
882	AFQHFDHGTAIFTLPHTPIK	20	Unmodified	_AFQHFDHGTAIFTLPHTPIK_	W6UX23	Sulfide:quinone oxidoreductase OS=Echinococcus granulosus OX=6210 GN=EGR_07079 PE=4 SV=1	4	570.3	-3.3968	0.00015076	88.796	Adult_1	164750
883	AFQHFDHGTAIFTLPHTPIK	20	Unmodified	_AFQHFDHGTAIFTLPHTPIK_	W6UX23	Sulfide:quinone oxidoreductase OS=Echinococcus granulosus OX=6210 GN=EGR_07079 PE=4 SV=1	3	760.064	-0.91642	0.0010206	55.354	Adult_1	37035
884	AFQHFDHGTAIFTLPHTPIK	20	Unmodified	_AFQHFDHGTAIFTLPHTPIK_	W6UX23	Sulfide:quinone oxidoreductase OS=Echinococcus granulosus OX=6210 GN=EGR_07079 PE=4 SV=1	3	760.064	1.585	0.0029375	48.476	Adult_2	28677
885	AFQHFDHGTAIFTLPHTPIK	20	Unmodified	_AFQHFDHGTAIFTLPHTPIK_	W6UX23	Sulfide:quinone oxidoreductase OS=Echinococcus granulosus OX=6210 GN=EGR_07079 PE=4 SV=1	3	760.064	0.63392	0.004504	60.324	Adult_3	34556
886	AFQHFDHGTAIFTLPHTPIK	20	Unmodified	_AFQHFDHGTAIFTLPHTPIK_	W6UX23	Sulfide:quinone oxidoreductase OS=Echinococcus granulosus OX=6210 GN=EGR_07079 PE=4 SV=1	4	570.3	-1.957	0.00014012	70.598	PSC_1	93831
887	AFQHFDHGTAIFTLPHTPIK	20	Unmodified	_AFQHFDHGTAIFTLPHTPIK_	W6UX23	Sulfide:quinone oxidoreductase OS=Echinococcus granulosus OX=6210 GN=EGR_07079 PE=4 SV=1	4	570.3	-3.6742	0.0039925	26.929	PSC_2	93149
888	AFQHFDHGTAIFTLPHTPIK	20	Unmodified	_AFQHFDHGTAIFTLPHTPIK_	W6UX23	Sulfide:quinone oxidoreductase OS=Echinococcus granulosus OX=6210 GN=EGR_07079 PE=4 SV=1	4	570.3	-3.5021	8.7605e-05	57.279	PSC_3	91810
889	AFQHFDHGTAIFTLPHTPIK	20	Unmodified		W6UX23	Sulfide:quinone oxidoreductase OS=Echinococcus granulosus OX=6210 GN=EGR_07079 PE=4 SV=1	3	760.064	-0.13744			PSC_2	16638
890	AFQHFDHGTAIFTLPHTPIK	20	Unmodified		W6UX23	Sulfide:quinone oxidoreductase OS=Echinococcus granulosus OX=6210 GN=EGR_07079 PE=4 SV=1	3	760.064	-0.62646			PSC_3	13878
891	AFSYETGVYSPDNEALNR	18	Deamidation 18O (N)	_AFSYETGVYSPDNEALN(Deamidation 18O (N))R_	W6U696	Serine/threonine-protein kinase ULK4 OS=Echinococcus granulosus OX=6210 GN=EGR_08418 PE=4 SV=1	2	1018.46	2.3302	2.2464e-07	79.795	Adult_1	308680
892	AFSYETGVYSPDNEALNR	18	Deamidation 18O (N)	_AFSYETGVYSPDNEALN(Deamidation 18O (N))R_	W6U696	Serine/threonine-protein kinase ULK4 OS=Echinococcus granulosus OX=6210 GN=EGR_08418 PE=4 SV=1	2	1018.46	1.9235	0.00088934	84.999	Adult_2	282110
893	AFSYETGVYSPDNEALNR	18	Deamidation 18O (N)	_AFSYETGVYSPDNEALN(Deamidation 18O (N))R_	W6U696	Serine/threonine-protein kinase ULK4 OS=Echinococcus granulosus OX=6210 GN=EGR_08418 PE=4 SV=1	2	1018.46	3.3594	0.0023391	50.116	Adult_3	285260
894	AFSYETGVYSPDNEALNR	18	Deamidation 18O (N)	_AFSYETGVYSPDNEALN(Deamidation 18O (N))R_	W6U696	Serine/threonine-protein kinase ULK4 OS=Echinococcus granulosus OX=6210 GN=EGR_08418 PE=4 SV=1	2	1018.46	1.3006	4.1092e-48	207.12	PSC_1	1097300
895	AFSYETGVYSPDNEALNR	18	Deamidation 18O (N)	_AFSYETGVYSPDNEALN(Deamidation 18O (N))R_	W6U696	Serine/threonine-protein kinase ULK4 OS=Echinococcus granulosus OX=6210 GN=EGR_08418 PE=4 SV=1	2	1018.46	2.1781	2.9267e-31	137.39	PSC_2	1082500
896	AFSYETGVYSPDNEALNR	18	Deamidation 18O (N)	_AFSYETGVYSPDNEALN(Deamidation 18O (N))R_	W6U696	Serine/threonine-protein kinase ULK4 OS=Echinococcus granulosus OX=6210 GN=EGR_08418 PE=4 SV=1	2	1018.46	2.7616	3.206e-39	152.23	PSC_3	954090
897	AFSYETGVYSPDNEALNR	18	Deamidation 18O (N)		W6U696	Serine/threonine-protein kinase ULK4 OS=Echinococcus granulosus OX=6210 GN=EGR_08418 PE=4 SV=1	2	1018.46	1.5843			Adult_2	5245.6
898	AFVAGAISQLHNFTQELR	18	Unmodified	_AFVAGAISQLHNFTQELR_	W6UFE0	Sj-Ts4 protein OS=Echinococcus granulosus OX=6210 GN=EGR_08263 PE=4 SV=1	3	668.022	-2.5476	0.009558	15.528	PSC_1	35683
899	AFVAGAISQLHNFTQELR	18	Unmodified	_AFVAGAISQLHNFTQELR_	W6UFE0	Sj-Ts4 protein OS=Echinococcus granulosus OX=6210 GN=EGR_08263 PE=4 SV=1	3	668.022	-3.591	0.0073393	28.277	PSC_3	5696.7
900	AFVAGAISQLHNFTQELR	18	Unmodified	_AFVAGAISQLHNFTQELR_	W6UFE0	Sj-Ts4 protein OS=Echinococcus granulosus OX=6210 GN=EGR_08263 PE=4 SV=1	3	668.022	-2.7016	8.2954e-08	55.604	PSC_3	37417
901	AFVAGAISQLHNFTQELR	18	Unmodified		W6UFE0	Sj-Ts4 protein OS=Echinococcus granulosus OX=6210 GN=EGR_08263 PE=4 SV=1	3	668.022	-1.1816			Adult_1	1416.4
902	AFVDSGAQTTLMSLSCAR	18	Unmodified	_AFVDSGAQTTLMSLSCAR_	U6J284	Protein DDI1 OS=Echinococcus granulosus OX=6210 GN=EGR_00531 PE=3 SV=1	2	957.956	1.1309	0.00010284	37.886	Adult_1	27483
903	AFVDSGAQTTLMSLSCAR	18	Unmodified	_AFVDSGAQTTLMSLSCAR_	U6J284	Protein DDI1 OS=Echinococcus granulosus OX=6210 GN=EGR_00531 PE=3 SV=1	2	957.956	1.3311	0.003346	31.722	Adult_2	32966
904	AFVDSGAQTTLMSLSCAR	18	Unmodified	_AFVDSGAQTTLMSLSCAR_	U6J284	Protein DDI1 OS=Echinococcus granulosus OX=6210 GN=EGR_00531 PE=3 SV=1	2	957.956	1.0835	0.0027257	26.682	Adult_3	27628
905	AFVDSGAQTTLMSLSCAR	18	Unmodified	_AFVDSGAQTTLMSLSCAR_	U6J284	Protein DDI1 OS=Echinococcus granulosus OX=6210 GN=EGR_00531 PE=3 SV=1	2	957.956	1.1189	0.008562	39.82	PSC_1	64689
906	AFVDSGAQTTLMSLSCAR	18	Unmodified	_AFVDSGAQTTLMSLSCAR_	U6J284	Protein DDI1 OS=Echinococcus granulosus OX=6210 GN=EGR_00531 PE=3 SV=1	2	957.956	2.7019	0.0029734	70.806	PSC_2	64544
907	AFVDSGAQTTLMSLSCAR	18	Unmodified	_AFVDSGAQTTLMSLSCAR_	U6J284	Protein DDI1 OS=Echinococcus granulosus OX=6210 GN=EGR_00531 PE=3 SV=1	2	957.956	1.9938	0.00093722	77.696	PSC_3	64752
908	AFVHWYVGEGMEEGEFSEAR	20	Unmodified	_AFVHWYVGEGMEEGEFSEAR_	W6UDI6	Tubulin alpha-1C chain OS=Echinococcus granulosus OX=6210 GN=EGR_08757 PE=3 SV=1	3	777.344	-3.5557	2.2192e-19	105.78	Adult_1	68204
909	AFVHWYVGEGMEEGEFSEAR	20	Unmodified	_AFVHWYVGEGMEEGEFSEAR_	W6UDI6	Tubulin alpha-1C chain OS=Echinococcus granulosus OX=6210 GN=EGR_08757 PE=3 SV=1	2	1165.51	0.91355	9.6787e-41	78.888	Adult_1	337600
910	AFVHWYVGEGMEEGEFSEAR	20	Unmodified	_AFVHWYVGEGMEEGEFSEAR_	W6UDI6	Tubulin alpha-1C chain OS=Echinococcus granulosus OX=6210 GN=EGR_08757 PE=3 SV=1	2	1165.51	0.74303	0.028501	25.185	Adult_1	50458
911	AFVHWYVGEGMEEGEFSEAR	20	Unmodified	_AFVHWYVGEGMEEGEFSEAR_	W6UDI6	Tubulin alpha-1C chain OS=Echinococcus granulosus OX=6210 GN=EGR_08757 PE=3 SV=1	2	1165.51	0.71648	5.3056e-05	36.181	Adult_1	73257
912	AFVHWYVGEGMEEGEFSEAR	20	Unmodified	_AFVHWYVGEGMEEGEFSEAR_	W6UDI6	Tubulin alpha-1C chain OS=Echinococcus granulosus OX=6210 GN=EGR_08757 PE=3 SV=1	3	777.344	-2.2783	7.9959e-40	113.34	Adult_2	55227
913	AFVHWYVGEGMEEGEFSEAR	20	Unmodified	_AFVHWYVGEGMEEGEFSEAR_	W6UDI6	Tubulin alpha-1C chain OS=Echinococcus granulosus OX=6210 GN=EGR_08757 PE=3 SV=1	3	777.344	-2.1724	5.7683e-36	94.507	Adult_2	52750
914	AFVHWYVGEGMEEGEFSEAR	20	Unmodified	_AFVHWYVGEGMEEGEFSEAR_	W6UDI6	Tubulin alpha-1C chain OS=Echinococcus granulosus OX=6210 GN=EGR_08757 PE=3 SV=1	2	1165.51	1.8381	0.00022378	46.206	Adult_2	291310
915	AFVHWYVGEGMEEGEFSEAR	20	Unmodified	_AFVHWYVGEGMEEGEFSEAR_	W6UDI6	Tubulin alpha-1C chain OS=Echinococcus granulosus OX=6210 GN=EGR_08757 PE=3 SV=1	2	1165.51	2.2794	0.00014085	51.07	Adult_2	41796
916	AFVHWYVGEGMEEGEFSEAR	20	Unmodified	_AFVHWYVGEGMEEGEFSEAR_	W6UDI6	Tubulin alpha-1C chain OS=Echinococcus granulosus OX=6210 GN=EGR_08757 PE=3 SV=1	3	777.344	-2.0622	9.489e-13	96.313	Adult_3	75712
917	AFVHWYVGEGMEEGEFSEAR	20	Unmodified	_AFVHWYVGEGMEEGEFSEAR_	W6UDI6	Tubulin alpha-1C chain OS=Echinococcus granulosus OX=6210 GN=EGR_08757 PE=3 SV=1	3	777.344	-1.7627	1.243e-12	77.696	Adult_3	42742
918	AFVHWYVGEGMEEGEFSEAR	20	Unmodified	_AFVHWYVGEGMEEGEFSEAR_	W6UDI6	Tubulin alpha-1C chain OS=Echinococcus granulosus OX=6210 GN=EGR_08757 PE=3 SV=1	2	1165.51	1.4116	0.00011097	51.07	Adult_3	302720
919	AFVHWYVGEGMEEGEFSEAR	20	Unmodified	_AFVHWYVGEGMEEGEFSEAR_	W6UDI6	Tubulin alpha-1C chain OS=Echinococcus granulosus OX=6210 GN=EGR_08757 PE=3 SV=1	2	1165.51	1.0499	0.0038726	29.115	Adult_3	63557
920	AFVHWYVGEGMEEGEFSEAR	20	Unmodified	_AFVHWYVGEGMEEGEFSEAR_	W6UDI6	Tubulin alpha-1C chain OS=Echinococcus granulosus OX=6210 GN=EGR_08757 PE=3 SV=1	3	777.344	-4.3709	7.1748e-52	122.2	PSC_1	19634
921	AFVHWYVGEGMEEGEFSEAR	20	Unmodified	_AFVHWYVGEGMEEGEFSEAR_	W6UDI6	Tubulin alpha-1C chain OS=Echinococcus granulosus OX=6210 GN=EGR_08757 PE=3 SV=1	3	777.344	-1.7228	4.552e-53	191.95	PSC_1	1146700
922	AFVHWYVGEGMEEGEFSEAR	20	Unmodified	_AFVHWYVGEGMEEGEFSEAR_	W6UDI6	Tubulin alpha-1C chain OS=Echinococcus granulosus OX=6210 GN=EGR_08757 PE=3 SV=1	3	777.344	-2.2863	3.4436e-156	270.91	PSC_1	1481700
923	AFVHWYVGEGMEEGEFSEAR	20	Unmodified	_AFVHWYVGEGMEEGEFSEAR_	W6UDI6	Tubulin alpha-1C chain OS=Echinococcus granulosus OX=6210 GN=EGR_08757 PE=3 SV=1	3	777.344	-1.1291	2.2344e-51	177.41	PSC_1	784200
924	AFVHWYVGEGMEEGEFSEAR	20	Unmodified	_AFVHWYVGEGMEEGEFSEAR_	W6UDI6	Tubulin alpha-1C chain OS=Echinococcus granulosus OX=6210 GN=EGR_08757 PE=3 SV=1	3	777.344	-2.4458	4.3317e-06	79.235	PSC_1	494540
925	AFVHWYVGEGMEEGEFSEAR	20	Unmodified	_AFVHWYVGEGMEEGEFSEAR_	W6UDI6	Tubulin alpha-1C chain OS=Echinococcus granulosus OX=6210 GN=EGR_08757 PE=3 SV=1	3	777.344	-1.5208	9.4007e-52	153.18	PSC_1	1234000
926	AFVHWYVGEGMEEGEFSEAR	20	Unmodified	_AFVHWYVGEGMEEGEFSEAR_	W6UDI6	Tubulin alpha-1C chain OS=Echinococcus granulosus OX=6210 GN=EGR_08757 PE=3 SV=1	3	777.344	-0.1966	1.6713e-61	189.13	PSC_1	3463300
927	AFVHWYVGEGMEEGEFSEAR	20	Unmodified	_AFVHWYVGEGMEEGEFSEAR_	W6UDI6	Tubulin alpha-1C chain OS=Echinococcus granulosus OX=6210 GN=EGR_08757 PE=3 SV=1	3	777.344	-0.73941	0.020286	30.027	PSC_1	37941
928	AFVHWYVGEGMEEGEFSEAR	20	Unmodified	_AFVHWYVGEGMEEGEFSEAR_	W6UDI6	Tubulin alpha-1C chain OS=Echinococcus granulosus OX=6210 GN=EGR_08757 PE=3 SV=1	3	777.344	1.2785	0.0047302	37.146	PSC_1	88401
929	AFVHWYVGEGMEEGEFSEAR	20	Unmodified	_AFVHWYVGEGMEEGEFSEAR_	W6UDI6	Tubulin alpha-1C chain OS=Echinococcus granulosus OX=6210 GN=EGR_08757 PE=3 SV=1	2	1165.51	1.7077	0.032811	19.006	PSC_1	25155
930	AFVHWYVGEGMEEGEFSEAR	20	Unmodified	_AFVHWYVGEGMEEGEFSEAR_	W6UDI6	Tubulin alpha-1C chain OS=Echinococcus granulosus OX=6210 GN=EGR_08757 PE=3 SV=1	2	1165.51	2.5472	8.8655e-53	169.52	PSC_1	3822600
931	AFVHWYVGEGMEEGEFSEAR	20	Unmodified	_AFVHWYVGEGMEEGEFSEAR_	W6UDI6	Tubulin alpha-1C chain OS=Echinococcus granulosus OX=6210 GN=EGR_08757 PE=3 SV=1	2	1165.51	2.854	0.00033019	24.164	PSC_1	464200
932	AFVHWYVGEGMEEGEFSEAR	20	Unmodified	_AFVHWYVGEGMEEGEFSEAR_	W6UDI6	Tubulin alpha-1C chain OS=Echinococcus granulosus OX=6210 GN=EGR_08757 PE=3 SV=1	2	1165.51	2.1413	1.8811e-12	62.494	PSC_1	289410
933	AFVHWYVGEGMEEGEFSEAR	20	Unmodified	_AFVHWYVGEGMEEGEFSEAR_	W6UDI6	Tubulin alpha-1C chain OS=Echinococcus granulosus OX=6210 GN=EGR_08757 PE=3 SV=1	2	1165.51	1.4229	5.5295e-08	52.201	PSC_1	592890
934	AFVHWYVGEGMEEGEFSEAR	20	Unmodified	_AFVHWYVGEGMEEGEFSEAR_	W6UDI6	Tubulin alpha-1C chain OS=Echinococcus granulosus OX=6210 GN=EGR_08757 PE=3 SV=1	3	777.344	-0.38978	9.0422e-05	85.813	PSC_1	131190
935	AFVHWYVGEGMEEGEFSEAR	20	Unmodified	_AFVHWYVGEGMEEGEFSEAR_	W6UDI6	Tubulin alpha-1C chain OS=Echinococcus granulosus OX=6210 GN=EGR_08757 PE=3 SV=1	3	777.344	0.46258	2.364e-07	108.91	PSC_1	186820
936	AFVHWYVGEGMEEGEFSEAR	20	Unmodified	_AFVHWYVGEGMEEGEFSEAR_	W6UDI6	Tubulin alpha-1C chain OS=Echinococcus granulosus OX=6210 GN=EGR_08757 PE=3 SV=1	2	1165.51	2.3542	0.00028836	33.456	PSC_1	186130
937	AFVHWYVGEGMEEGEFSEAR	20	Unmodified	_AFVHWYVGEGMEEGEFSEAR_	W6UDI6	Tubulin alpha-1C chain OS=Echinococcus granulosus OX=6210 GN=EGR_08757 PE=3 SV=1	2	1165.51	1.4062	7.9083e-53	162.52	PSC_1	435610
938	AFVHWYVGEGMEEGEFSEAR	20	Unmodified	_AFVHWYVGEGMEEGEFSEAR_	W6UDI6	Tubulin alpha-1C chain OS=Echinococcus granulosus OX=6210 GN=EGR_08757 PE=3 SV=1	2	1165.51	2.7556	7.0242e-06	57.279	PSC_1	164740
939	AFVHWYVGEGMEEGEFSEAR	20	Unmodified	_AFVHWYVGEGMEEGEFSEAR_	W6UDI6	Tubulin alpha-1C chain OS=Echinococcus granulosus OX=6210 GN=EGR_08757 PE=3 SV=1	2	1165.51	1.2749	3.2623e-26	71.912	PSC_1	404400
940	AFVHWYVGEGMEEGEFSEAR	20	Unmodified	_AFVHWYVGEGMEEGEFSEAR_	W6UDI6	Tubulin alpha-1C chain OS=Echinococcus granulosus OX=6210 GN=EGR_08757 PE=3 SV=1	3	777.344	-3.0367	1.1661e-67	184.65	PSC_2	1176000
941	AFVHWYVGEGMEEGEFSEAR	20	Unmodified	_AFVHWYVGEGMEEGEFSEAR_	W6UDI6	Tubulin alpha-1C chain OS=Echinococcus granulosus OX=6210 GN=EGR_08757 PE=3 SV=1	3	777.344	-3.0367	6.1152e-27	105.08	PSC_2	1020500
942	AFVHWYVGEGMEEGEFSEAR	20	Unmodified	_AFVHWYVGEGMEEGEFSEAR_	W6UDI6	Tubulin alpha-1C chain OS=Echinococcus granulosus OX=6210 GN=EGR_08757 PE=3 SV=1	3	777.344	-1.9285	2.2965e-67	209.7	PSC_2	1183400
943	AFVHWYVGEGMEEGEFSEAR	20	Unmodified	_AFVHWYVGEGMEEGEFSEAR_	W6UDI6	Tubulin alpha-1C chain OS=Echinococcus granulosus OX=6210 GN=EGR_08757 PE=3 SV=1	3	777.344	-2.343	1.6479e-51	160.52	PSC_2	505250
944	AFVHWYVGEGMEEGEFSEAR	20	Unmodified	_AFVHWYVGEGMEEGEFSEAR_	W6UDI6	Tubulin alpha-1C chain OS=Echinococcus granulosus OX=6210 GN=EGR_08757 PE=3 SV=1	3	777.344	-1.6667	2.235e-42	94.507	PSC_2	432560
945	AFVHWYVGEGMEEGEFSEAR	20	Unmodified	_AFVHWYVGEGMEEGEFSEAR_	W6UDI6	Tubulin alpha-1C chain OS=Echinococcus granulosus OX=6210 GN=EGR_08757 PE=3 SV=1	3	777.344	-1.293	1.1718e-67	200.82	PSC_2	3544900
946	AFVHWYVGEGMEEGEFSEAR	20	Unmodified	_AFVHWYVGEGMEEGEFSEAR_	W6UDI6	Tubulin alpha-1C chain OS=Echinococcus granulosus OX=6210 GN=EGR_08757 PE=3 SV=1	2	1165.51	0.62451	0.00041288	20.29	PSC_2	214130
947	AFVHWYVGEGMEEGEFSEAR	20	Unmodified	_AFVHWYVGEGMEEGEFSEAR_	W6UDI6	Tubulin alpha-1C chain OS=Echinococcus granulosus OX=6210 GN=EGR_08757 PE=3 SV=1	2	1165.51	1.55	0.000222	41.499	PSC_2	397360
948	AFVHWYVGEGMEEGEFSEAR	20	Unmodified	_AFVHWYVGEGMEEGEFSEAR_	W6UDI6	Tubulin alpha-1C chain OS=Echinococcus granulosus OX=6210 GN=EGR_08757 PE=3 SV=1	2	1165.51	1.6329	2.8822e-67	188.19	PSC_2	3774300
949	AFVHWYVGEGMEEGEFSEAR	20	Unmodified	_AFVHWYVGEGMEEGEFSEAR_	W6UDI6	Tubulin alpha-1C chain OS=Echinococcus granulosus OX=6210 GN=EGR_08757 PE=3 SV=1	2	1165.51	1.6332	0.00021363	34.338	PSC_2	189300
950	AFVHWYVGEGMEEGEFSEAR	20	Unmodified	_AFVHWYVGEGMEEGEFSEAR_	W6UDI6	Tubulin alpha-1C chain OS=Echinococcus granulosus OX=6210 GN=EGR_08757 PE=3 SV=1	2	1165.51	0.41353	8.5399e-06	44.16	PSC_2	290410
951	AFVHWYVGEGMEEGEFSEAR	20	Unmodified	_AFVHWYVGEGMEEGEFSEAR_	W6UDI6	Tubulin alpha-1C chain OS=Echinococcus granulosus OX=6210 GN=EGR_08757 PE=3 SV=1	2	1165.51	1.2583	0.0046272	46.768	PSC_2	494300
952	AFVHWYVGEGMEEGEFSEAR	20	Unmodified	_AFVHWYVGEGMEEGEFSEAR_	W6UDI6	Tubulin alpha-1C chain OS=Echinococcus granulosus OX=6210 GN=EGR_08757 PE=3 SV=1	2	1165.51	1.2162	5.4586e-52	118.26	PSC_2	384250
953	AFVHWYVGEGMEEGEFSEAR	20	Unmodified	_AFVHWYVGEGMEEGEFSEAR_	W6UDI6	Tubulin alpha-1C chain OS=Echinococcus granulosus OX=6210 GN=EGR_08757 PE=3 SV=1	2	1165.51	2.0022	0.00074458	25.185	PSC_2	38431
954	AFVHWYVGEGMEEGEFSEAR	20	Unmodified	_AFVHWYVGEGMEEGEFSEAR_	W6UDI6	Tubulin alpha-1C chain OS=Echinococcus granulosus OX=6210 GN=EGR_08757 PE=3 SV=1	2	1165.51	2.2788	7.3714e-20	84.58	PSC_2	310230
955	AFVHWYVGEGMEEGEFSEAR	20	Unmodified	_AFVHWYVGEGMEEGEFSEAR_	W6UDI6	Tubulin alpha-1C chain OS=Echinococcus granulosus OX=6210 GN=EGR_08757 PE=3 SV=1	2	1165.51	1.4684	0.00024439	63.766	PSC_2	631420
956	AFVHWYVGEGMEEGEFSEAR	20	Unmodified	_AFVHWYVGEGMEEGEFSEAR_	W6UDI6	Tubulin alpha-1C chain OS=Echinococcus granulosus OX=6210 GN=EGR_08757 PE=3 SV=1	2	1165.51	1.3055	3.0673e-06	57.279	PSC_2	287320
957	AFVHWYVGEGMEEGEFSEAR	20	Unmodified	_AFVHWYVGEGMEEGEFSEAR_	W6UDI6	Tubulin alpha-1C chain OS=Echinococcus granulosus OX=6210 GN=EGR_08757 PE=3 SV=1	2	1165.51	0.58724	0.00022683	35.246	PSC_2	424870
958	AFVHWYVGEGMEEGEFSEAR	20	Unmodified	_AFVHWYVGEGMEEGEFSEAR_	W6UDI6	Tubulin alpha-1C chain OS=Echinococcus granulosus OX=6210 GN=EGR_08757 PE=3 SV=1	3	777.344	-3.6739	8.5317e-13	85.081	PSC_3	18549
959	AFVHWYVGEGMEEGEFSEAR	20	Unmodified	_AFVHWYVGEGMEEGEFSEAR_	W6UDI6	Tubulin alpha-1C chain OS=Echinococcus granulosus OX=6210 GN=EGR_08757 PE=3 SV=1	3	777.344	-1.0852	1.3865e-67	200.9	PSC_3	1214800
960	AFVHWYVGEGMEEGEFSEAR	20	Unmodified	_AFVHWYVGEGMEEGEFSEAR_	W6UDI6	Tubulin alpha-1C chain OS=Echinococcus granulosus OX=6210 GN=EGR_08757 PE=3 SV=1	3	777.344	-1.6002	7.1748e-52	139.61	PSC_3	579770
961	AFVHWYVGEGMEEGEFSEAR	20	Unmodified	_AFVHWYVGEGMEEGEFSEAR_	W6UDI6	Tubulin alpha-1C chain OS=Echinococcus granulosus OX=6210 GN=EGR_08757 PE=3 SV=1	3	777.344	-1.2823	1.5076e-56	179.21	PSC_3	1083700
962	AFVHWYVGEGMEEGEFSEAR	20	Unmodified	_AFVHWYVGEGMEEGEFSEAR_	W6UDI6	Tubulin alpha-1C chain OS=Echinococcus granulosus OX=6210 GN=EGR_08757 PE=3 SV=1	3	777.344	-1.7829	6.2534e-47	150.85	PSC_3	383180
963	AFVHWYVGEGMEEGEFSEAR	20	Unmodified	_AFVHWYVGEGMEEGEFSEAR_	W6UDI6	Tubulin alpha-1C chain OS=Echinococcus granulosus OX=6210 GN=EGR_08757 PE=3 SV=1	3	777.344	-1.7152	7.3693e-46	101.43	PSC_3	807190
964	AFVHWYVGEGMEEGEFSEAR	20	Unmodified	_AFVHWYVGEGMEEGEFSEAR_	W6UDI6	Tubulin alpha-1C chain OS=Echinococcus granulosus OX=6210 GN=EGR_08757 PE=3 SV=1	3	777.344	-0.81466	3.1981e-110	226.06	PSC_3	3064500
965	AFVHWYVGEGMEEGEFSEAR	20	Unmodified	_AFVHWYVGEGMEEGEFSEAR_	W6UDI6	Tubulin alpha-1C chain OS=Echinococcus granulosus OX=6210 GN=EGR_08757 PE=3 SV=1	3	777.344	1.4707	5.4412e-13	75.012	PSC_3	83362
966	AFVHWYVGEGMEEGEFSEAR	20	Unmodified	_AFVHWYVGEGMEEGEFSEAR_	W6UDI6	Tubulin alpha-1C chain OS=Echinococcus granulosus OX=6210 GN=EGR_08757 PE=3 SV=1	2	1165.51	1.6821	6.5865e-05	41.499	PSC_3	171550
967	AFVHWYVGEGMEEGEFSEAR	20	Unmodified	_AFVHWYVGEGMEEGEFSEAR_	W6UDI6	Tubulin alpha-1C chain OS=Echinococcus granulosus OX=6210 GN=EGR_08757 PE=3 SV=1	2	1165.51	2.2144	6.9475e-97	188.19	PSC_3	3454200
968	AFVHWYVGEGMEEGEFSEAR	20	Unmodified	_AFVHWYVGEGMEEGEFSEAR_	W6UDI6	Tubulin alpha-1C chain OS=Echinococcus granulosus OX=6210 GN=EGR_08757 PE=3 SV=1	2	1165.51	2.3212	0.00029634	34.338	PSC_3	386110
969	AFVHWYVGEGMEEGEFSEAR	20	Unmodified	_AFVHWYVGEGMEEGEFSEAR_	W6UDI6	Tubulin alpha-1C chain OS=Echinococcus granulosus OX=6210 GN=EGR_08757 PE=3 SV=1	2	1165.51	1.4306	8.9062e-19	66.509	PSC_3	161000
970	AFVHWYVGEGMEEGEFSEAR	20	Unmodified	_AFVHWYVGEGMEEGEFSEAR_	W6UDI6	Tubulin alpha-1C chain OS=Echinococcus granulosus OX=6210 GN=EGR_08757 PE=3 SV=1	3	777.344	0.14958	0.00041408	70.806	PSC_3	96333
971	AFVHWYVGEGMEEGEFSEAR	20	Unmodified	_AFVHWYVGEGMEEGEFSEAR_	W6UDI6	Tubulin alpha-1C chain OS=Echinococcus granulosus OX=6210 GN=EGR_08757 PE=3 SV=1	2	1165.51	2.4849	9.1769e-06	59.997	PSC_3	108350
972	AFVHWYVGEGMEEGEFSEAR	20	Unmodified	_AFVHWYVGEGMEEGEFSEAR_	W6UDI6	Tubulin alpha-1C chain OS=Echinococcus granulosus OX=6210 GN=EGR_08757 PE=3 SV=1	2	1165.51	2.6168	1.2222e-41	117.77	PSC_3	333430
973	AFVHWYVGEGMEEGEFSEAR	20	Unmodified	_AFVHWYVGEGMEEGEFSEAR_	W6UDI6	Tubulin alpha-1C chain OS=Echinococcus granulosus OX=6210 GN=EGR_08757 PE=3 SV=1	2	1165.51	2.9195	1.2371e-08	54.912	PSC_3	176680
974	AFVHWYVGEGMEEGEFSEAR	20	Unmodified	_AFVHWYVGEGMEEGEFSEAR_	W6UDI6	Tubulin alpha-1C chain OS=Echinococcus granulosus OX=6210 GN=EGR_08757 PE=3 SV=1	2	1165.51	3.961	0.00028379	41.499	PSC_3	181820
975	AFVHWYVGEGMEEGEFSEAR	20	Unmodified	_AFVHWYVGEGMEEGEFSEAR_	W6UDI6	Tubulin alpha-1C chain OS=Echinococcus granulosus OX=6210 GN=EGR_08757 PE=3 SV=1	2	1165.51	1.7127	0.00011097	51.07	PSC_3	421270
976	AFVHWYVGEGMEEGEFSEAR	20	Unmodified	_AFVHWYVGEGMEEGEFSEAR_	W6UDI6	Tubulin alpha-1C chain OS=Echinococcus granulosus OX=6210 GN=EGR_08757 PE=3 SV=1	2	1165.51	2.1154	0.00022123	57.279	PSC_3	350810
977	AFVHWYVGEGMEEGEFSEAR	20	Unmodified	_AFVHWYVGEGMEEGEFSEAR_	W6UDI6	Tubulin alpha-1C chain OS=Echinococcus granulosus OX=6210 GN=EGR_08757 PE=3 SV=1	2	1165.51	0.67614	1.7287e-18	70.552	PSC_3	304950
978	AFVHWYVGEGMEEGEFSEAR	20	Unmodified	_AFVHWYVGEGMEEGEFSEAR_	W6UDI6	Tubulin alpha-1C chain OS=Echinococcus granulosus OX=6210 GN=EGR_08757 PE=3 SV=1	3	777.344	0.092588	0.01526	19.006	PSC_3	81969
979	AFVHWYVGEGMEEGEFSEAR	20	Unmodified	_AFVHWYVGEGMEEGEFSEAR_	W6UDI6	Tubulin alpha-1C chain OS=Echinococcus granulosus OX=6210 GN=EGR_08757 PE=3 SV=1	2	1165.51	1.4607	0.00026115	78.888	PSC_3	235200
980	AFVHWYVGEGMEEGEFSEAR	20	Unmodified		W6UDI6	Tubulin alpha-1C chain OS=Echinococcus granulosus OX=6210 GN=EGR_08757 PE=3 SV=1	2	1165.51	0.87259			Adult_1	20638
981	AFVHWYVGEGMEEGEFSEAR	20	Unmodified		W6UDI6	Tubulin alpha-1C chain OS=Echinococcus granulosus OX=6210 GN=EGR_08757 PE=3 SV=1	3	777.344	-2.8408			Adult_1	36240
982	AFVHWYVGEGMEEGEFSEAR	20	Unmodified		W6UDI6	Tubulin alpha-1C chain OS=Echinococcus granulosus OX=6210 GN=EGR_08757 PE=3 SV=1	2	1165.51	1.5861			Adult_2	7540.9
983	AFVHWYVGEGMEEGEFSEAR	20	Unmodified		W6UDI6	Tubulin alpha-1C chain OS=Echinococcus granulosus OX=6210 GN=EGR_08757 PE=3 SV=1	2	1165.51	1.9767			Adult_2	84465
984	AFVHWYVGEGMEEGEFSEAR	20	Unmodified		W6UDI6	Tubulin alpha-1C chain OS=Echinococcus granulosus OX=6210 GN=EGR_08757 PE=3 SV=1	2	1165.51	1.6196			Adult_3	50995
985	AFVHWYVGEGMEEGEFSEAR	20	Unmodified		W6UDI6	Tubulin alpha-1C chain OS=Echinococcus granulosus OX=6210 GN=EGR_08757 PE=3 SV=1	2	1165.51	3.2535			PSC_1	162280
986	AFVHWYVGEGMEEGEFSEAR	20	Unmodified		W6UDI6	Tubulin alpha-1C chain OS=Echinococcus granulosus OX=6210 GN=EGR_08757 PE=3 SV=1	3	777.344	-0.45503			PSC_1	3565
987	AFVHWYVGEGMEEGEFSEAR	20	Unmodified		W6UDI6	Tubulin alpha-1C chain OS=Echinococcus granulosus OX=6210 GN=EGR_08757 PE=3 SV=1	3	777.344	-3.7182			PSC_1	34211
988	AFVHWYVGEGMEEGEFSEAR	20	Unmodified		W6UDI6	Tubulin alpha-1C chain OS=Echinococcus granulosus OX=6210 GN=EGR_08757 PE=3 SV=1	3	777.344	0.52329			PSC_1	183620
989	AFVHWYVGEGMEEGEFSEAR	20	Unmodified		W6UDI6	Tubulin alpha-1C chain OS=Echinococcus granulosus OX=6210 GN=EGR_08757 PE=3 SV=1	2	1165.51	2.2211			PSC_2	6639.8
990	AFVHWYVGEGMEEGEFSEAR	20	Unmodified		W6UDI6	Tubulin alpha-1C chain OS=Echinococcus granulosus OX=6210 GN=EGR_08757 PE=3 SV=1	3	777.344	-0.86326			PSC_2	98313
991	AFVHWYVGEGMEEGEFSEAR	20	Unmodified		W6UDI6	Tubulin alpha-1C chain OS=Echinococcus granulosus OX=6210 GN=EGR_08757 PE=3 SV=1	3	777.344	-5.0232			PSC_2	14732
992	AFVHWYVGEGMEEGEFSEAR	20	Unmodified		W6UDI6	Tubulin alpha-1C chain OS=Echinococcus granulosus OX=6210 GN=EGR_08757 PE=3 SV=1	3	777.344	0.20712			PSC_2	113740
993	AFVHWYVGEGMEEGEFSEAR	20	Unmodified		W6UDI6	Tubulin alpha-1C chain OS=Echinococcus granulosus OX=6210 GN=EGR_08757 PE=3 SV=1	3	777.344	0.080983			PSC_2	106350
994	AFVHWYVGEGMEEGEFSEAR	20	Unmodified		W6UDI6	Tubulin alpha-1C chain OS=Echinococcus granulosus OX=6210 GN=EGR_08757 PE=3 SV=1	3	777.344	-0.0015095			PSC_2	128770
995	AFVHWYVGEGMEEGEFSEAR	20	Unmodified		W6UDI6	Tubulin alpha-1C chain OS=Echinococcus granulosus OX=6210 GN=EGR_08757 PE=3 SV=1	2	1165.51	2.8006			PSC_3	36859
996	AFVHWYVGEGMEEGEFSEAR	20	Unmodified		W6UDI6	Tubulin alpha-1C chain OS=Echinococcus granulosus OX=6210 GN=EGR_08757 PE=3 SV=1	3	777.344	-0.34788			PSC_3	46190
997	AFVHWYVGEGMEEGEFSEAR	20	Unmodified		W6UDI6	Tubulin alpha-1C chain OS=Echinococcus granulosus OX=6210 GN=EGR_08757 PE=3 SV=1	3	777.344	-0.23239			PSC_3	25096
998	AFVHWYVGEGMEEGEFSEAR	20	Unmodified		W6UDI6	Tubulin alpha-1C chain OS=Echinococcus granulosus OX=6210 GN=EGR_08757 PE=3 SV=1	3	777.344	-2.3628			PSC_3	10136
999	AFVHWYVGEGMEEGEFSEAR	20	Unmodified		W6UDI6	Tubulin alpha-1C chain OS=Echinococcus granulosus OX=6210 GN=EGR_08757 PE=3 SV=1	3	777.344	0.4486			PSC_3	70201
1000	AFVHWYVGEGMEEGEFSEAR	20	Unmodified		W6UDI6	Tubulin alpha-1C chain OS=Echinococcus granulosus OX=6210 GN=EGR_08757 PE=3 SV=1	3	777.344	0.46102			PSC_3	66055
1001	AFVHWYVGEGMEEGEFSEAR	20	Oxidation (M)	_AFVHWYVGEGM(Oxidation (M))EEGEFSEAR_	W6UDI6	Tubulin alpha-1C chain OS=Echinococcus granulosus OX=6210 GN=EGR_08757 PE=3 SV=1	3	782.676	-1.8462	0.0001387	66.619	Adult_1	17280
1002	AFVHWYVGEGMEEGEFSEAR	20	Oxidation (M)	_AFVHWYVGEGM(Oxidation (M))EEGEFSEAR_	W6UDI6	Tubulin alpha-1C chain OS=Echinococcus granulosus OX=6210 GN=EGR_08757 PE=3 SV=1	3	782.676	-1.4995	7.8125e-05	89.359	Adult_2	29609
1003	AFVHWYVGEGMEEGEFSEAR	20	Oxidation (M)	_AFVHWYVGEGM(Oxidation (M))EEGEFSEAR_	W6UDI6	Tubulin alpha-1C chain OS=Echinococcus granulosus OX=6210 GN=EGR_08757 PE=3 SV=1	3	782.676	-2.1093	9.7912e-06	57.279	PSC_1	44628
1004	AFVHWYVGEGMEEGEFSEAR	20	Oxidation (M)	_AFVHWYVGEGM(Oxidation (M))EEGEFSEAR_	W6UDI6	Tubulin alpha-1C chain OS=Echinococcus granulosus OX=6210 GN=EGR_08757 PE=3 SV=1	3	782.676	-1.6562	1.1227e-26	91.032	PSC_1	76772
1005	AFVHWYVGEGMEEGEFSEAR	20	Oxidation (M)	_AFVHWYVGEGM(Oxidation (M))EEGEFSEAR_	W6UDI6	Tubulin alpha-1C chain OS=Echinococcus granulosus OX=6210 GN=EGR_08757 PE=3 SV=1	3	782.676	-1.095	1.0552e-76	190.87	PSC_1	386540
1006	AFVHWYVGEGMEEGEFSEAR	20	Oxidation (M)	_AFVHWYVGEGM(Oxidation (M))EEGEFSEAR_	W6UDI6	Tubulin alpha-1C chain OS=Echinococcus granulosus OX=6210 GN=EGR_08757 PE=3 SV=1	2	1173.51	0.75552	1.8129e-39	117.41	PSC_1	561640
1007	AFVHWYVGEGMEEGEFSEAR	20	Oxidation (M)	_AFVHWYVGEGM(Oxidation (M))EEGEFSEAR_	W6UDI6	Tubulin alpha-1C chain OS=Echinococcus granulosus OX=6210 GN=EGR_08757 PE=3 SV=1	3	782.676	-2.6378	1.9793e-36	94.63	PSC_2	94649
1008	AFVHWYVGEGMEEGEFSEAR	20	Oxidation (M)	_AFVHWYVGEGM(Oxidation (M))EEGEFSEAR_	W6UDI6	Tubulin alpha-1C chain OS=Echinococcus granulosus OX=6210 GN=EGR_08757 PE=3 SV=1	3	782.676	-2.0734	1.3785e-138	214.14	PSC_2	324540
1009	AFVHWYVGEGMEEGEFSEAR	20	Oxidation (M)	_AFVHWYVGEGM(Oxidation (M))EEGEFSEAR_	W6UDI6	Tubulin alpha-1C chain OS=Echinococcus granulosus OX=6210 GN=EGR_08757 PE=3 SV=1	3	782.676	-2.2291	0.0077461	44.571	PSC_2	83848
1010	AFVHWYVGEGMEEGEFSEAR	20	Oxidation (M)	_AFVHWYVGEGM(Oxidation (M))EEGEFSEAR_	W6UDI6	Tubulin alpha-1C chain OS=Echinococcus granulosus OX=6210 GN=EGR_08757 PE=3 SV=1	2	1173.51	0.94246	3.9125e-12	91.032	PSC_2	485750
1011	AFVHWYVGEGMEEGEFSEAR	20	Oxidation (M)	_AFVHWYVGEGM(Oxidation (M))EEGEFSEAR_	W6UDI6	Tubulin alpha-1C chain OS=Echinococcus granulosus OX=6210 GN=EGR_08757 PE=3 SV=1	3	782.676	-1.1403	4.1006e-46	115.79	PSC_3	48140
1012	AFVHWYVGEGMEEGEFSEAR	20	Oxidation (M)	_AFVHWYVGEGM(Oxidation (M))EEGEFSEAR_	W6UDI6	Tubulin alpha-1C chain OS=Echinococcus granulosus OX=6210 GN=EGR_08757 PE=3 SV=1	3	782.676	-1.8109	6.6616e-52	144.2	PSC_3	184990
1013	AFVHWYVGEGMEEGEFSEAR	20	Oxidation (M)	_AFVHWYVGEGM(Oxidation (M))EEGEFSEAR_	W6UDI6	Tubulin alpha-1C chain OS=Echinococcus granulosus OX=6210 GN=EGR_08757 PE=3 SV=1	3	782.676	-0.35258	8.213e-19	65.12	PSC_3	25472
1014	AFVHWYVGEGMEEGEFSEAR	20	Oxidation (M)	_AFVHWYVGEGM(Oxidation (M))EEGEFSEAR_	W6UDI6	Tubulin alpha-1C chain OS=Echinococcus granulosus OX=6210 GN=EGR_08757 PE=3 SV=1	2	1173.51	1.2017	8.2529e-27	91.032	PSC_3	447540
1015	AFVHWYVGEGMEEGEFSEAR	20	Oxidation (M)		W6UDI6	Tubulin alpha-1C chain OS=Echinococcus granulosus OX=6210 GN=EGR_08757 PE=3 SV=1	3	782.676	-1.636			PSC_1	86253
1016	AFVHWYVGEGMEEGEFSEAR	20	Oxidation (M)		W6UDI6	Tubulin alpha-1C chain OS=Echinococcus granulosus OX=6210 GN=EGR_08757 PE=3 SV=1	3	782.676	-1.532			PSC_2	4368
1017	AFVHWYVGEGMEEGEFSEAR	20	Oxidation (M)		W6UDI6	Tubulin alpha-1C chain OS=Echinococcus granulosus OX=6210 GN=EGR_08757 PE=3 SV=1	3	782.676	-1.6424			PSC_3	46683
1018	AFYFHGCGGNNNR	13	Deamidation 18O (N)	_AFYFHGCGGNN(Deamidation 18O (N))NR_	W6U7P0	Serine-type protease inhibitor OS=Echinococcus granulosus OX=6210 GN=EGR_07944 PE=4 SV=1	2	758.817	1.468	4.5338e-05	93.467	PSC_1	24912
1019	AFYFHGCGGNNNR	13	Deamidation 18O (N)	_AFYFHGCGGN(Deamidation 18O (N))NNR_	W6U7P0	Serine-type protease inhibitor OS=Echinococcus granulosus OX=6210 GN=EGR_07944 PE=4 SV=1	2	758.817	2.977	0.0081296	72.038	PSC_2	28425
1020	AFYFHGCGGNNNR	13	Deamidation 18O (N)	_AFYFHGCGGNN(Deamidation 18O (N))NR_	W6U7P0	Serine-type protease inhibitor OS=Echinococcus granulosus OX=6210 GN=EGR_07944 PE=4 SV=1	2	758.817	1.4972	5.946e-05	69.716	PSC_3	25145
1021	AFYFHGCGGNNNR	13	Deamidation 18O (N)		W6U7P0	Serine-type protease inhibitor OS=Echinococcus granulosus OX=6210 GN=EGR_07944 PE=4 SV=1	3	506.214	-3.9659			PSC_1	45126
1022	AFYTNLLGEYEEYITK	16	Unmodified	_AFYTNLLGEYEEYITK_	U6J0N8	Ornithine--oxo-acid aminotransferase OS=Echinococcus granulosus OX=6210 GN=EGR_02924 PE=3 SV=1	2	977.478	1.2872	0.044509	52.863	PSC_1	56951
1023	AGAAVDLSEDHKPEDPSEK	19	Unmodified	_AGAAVDLSEDHKPEDPSEK_	W6V5S2	PPM-type phosphatase domain-containing protein OS=Echinococcus granulosus OX=6210 GN=EGR_03518 PE=3 SV=1	3	665.648	-0.34741	1.092e-07	126.63	Adult_1	383870
1024	AGAAVDLSEDHKPEDPSEK	19	Unmodified	_AGAAVDLSEDHKPEDPSEK_	W6V5S2	PPM-type phosphatase domain-containing protein OS=Echinococcus granulosus OX=6210 GN=EGR_03518 PE=3 SV=1	2	997.969	4.083	2.3249e-25	120.75	Adult_1	414070
1025	AGAAVDLSEDHKPEDPSEK	19	Unmodified	_AGAAVDLSEDHKPEDPSEK_	W6V5S2	PPM-type phosphatase domain-containing protein OS=Echinococcus granulosus OX=6210 GN=EGR_03518 PE=3 SV=1	2	997.969	3.0733	0.023882	38.839	Adult_2	19591
1026	AGAAVDLSEDHKPEDPSEK	19	Unmodified	_AGAAVDLSEDHKPEDPSEK_	W6V5S2	PPM-type phosphatase domain-containing protein OS=Echinococcus granulosus OX=6210 GN=EGR_03518 PE=3 SV=1	3	665.648	0.18128	1.5986e-25	90.376	Adult_2	397610
1027	AGAAVDLSEDHKPEDPSEK	19	Unmodified	_AGAAVDLSEDHKPEDPSEK_	W6V5S2	PPM-type phosphatase domain-containing protein OS=Echinococcus granulosus OX=6210 GN=EGR_03518 PE=3 SV=1	2	997.969	4.0046	1.1175e-50	133.47	Adult_2	426710
1028	AGAAVDLSEDHKPEDPSEK	19	Unmodified	_AGAAVDLSEDHKPEDPSEK_	W6V5S2	PPM-type phosphatase domain-containing protein OS=Echinococcus granulosus OX=6210 GN=EGR_03518 PE=3 SV=1	3	665.648	-0.062984	1.2786e-11	109.47	Adult_3	430960
1029	AGAAVDLSEDHKPEDPSEK	19	Unmodified	_AGAAVDLSEDHKPEDPSEK_	W6V5S2	PPM-type phosphatase domain-containing protein OS=Echinococcus granulosus OX=6210 GN=EGR_03518 PE=3 SV=1	2	997.969	4.2817	0.0018932	77.431	Adult_3	402110
1030	AGAAVDLSEDHKPEDPSEK	19	Unmodified	_AGAAVDLSEDHKPEDPSEK_	W6V5S2	PPM-type phosphatase domain-containing protein OS=Echinococcus granulosus OX=6210 GN=EGR_03518 PE=3 SV=1	3	665.648	0.92081	0.00086627	36.96	PSC_1	18116
1031	AGAAVDLSEDHKPEDPSEK	19	Unmodified	_AGAAVDLSEDHKPEDPSEK_	W6V5S2	PPM-type phosphatase domain-containing protein OS=Echinococcus granulosus OX=6210 GN=EGR_03518 PE=3 SV=1	2	997.969	4.8129	0.006519	30.027	PSC_1	9610.7
1032	AGAAVDLSEDHKPEDPSEK	19	Unmodified	_AGAAVDLSEDHKPEDPSEK_	W6V5S2	PPM-type phosphatase domain-containing protein OS=Echinococcus granulosus OX=6210 GN=EGR_03518 PE=3 SV=1	2	997.969	3.5149	0.017421	29.217	PSC_2	9999.9
1033	AGAAVDLSEDHKPEDPSEK	19	Unmodified	_AGAAVDLSEDHKPEDPSEK_	W6V5S2	PPM-type phosphatase domain-containing protein OS=Echinococcus granulosus OX=6210 GN=EGR_03518 PE=3 SV=1	3	665.648	-1.2684	0.056508	18.396	PSC_3	15244
1034	AGAAVDLSEDHKPEDPSEK	19	Unmodified	_AGAAVDLSEDHKPEDPSEK_	W6V5S2	PPM-type phosphatase domain-containing protein OS=Echinococcus granulosus OX=6210 GN=EGR_03518 PE=3 SV=1	2	997.969	3.2893	4.1426e-25	63.79	PSC_3	9698.4
1035	AGAAVDLSEDHKPEDPSEK	19	Unmodified		W6V5S2	PPM-type phosphatase domain-containing protein OS=Echinococcus granulosus OX=6210 GN=EGR_03518 PE=3 SV=1	2	997.969	3.0798			Adult_3	11662
1036	AGAAVDLSEDHKPEDPSEK	19	Unmodified		W6V5S2	PPM-type phosphatase domain-containing protein OS=Echinococcus granulosus OX=6210 GN=EGR_03518 PE=3 SV=1	3	665.648	-0.64361			PSC_2	16983
1037	AGCILPMHPSGPINTQEAR	19	Unmodified	_AGCILPMHPSGPINTQEAR_	U6JQ59	Lysosomal alpha-glucosidase OS=Echinococcus granulosus OX=6210 GN=EGR_08499 PE=3 SV=1	2	1025	1.7069	2.2894e-07	39.166	Adult_1	49249
1038	AGCILPMHPSGPINTQEAR	19	Unmodified	_AGCILPMHPSGPINTQEAR_	U6JQ59	Lysosomal alpha-glucosidase OS=Echinococcus granulosus OX=6210 GN=EGR_08499 PE=3 SV=1	2	1025	0.43444	6.5339e-05	76.563	Adult_2	48383
1039	AGCILPMHPSGPINTQEAR	19	Unmodified	_AGCILPMHPSGPINTQEAR_	U6JQ59	Lysosomal alpha-glucosidase OS=Echinococcus granulosus OX=6210 GN=EGR_08499 PE=3 SV=1	2	1025	2.5045	9.7098e-08	69.327	Adult_3	47101
1040	AGCILPMHPSGPINTQEAR	19	Unmodified	_AGCILPMHPSGPINTQEAR_	U6JQ59	Lysosomal alpha-glucosidase OS=Echinococcus granulosus OX=6210 GN=EGR_08499 PE=3 SV=1	2	1025	0.84457	0.00061032	47.915	PSC_1	78647
1041	AGCILPMHPSGPINTQEAR	19	Unmodified	_AGCILPMHPSGPINTQEAR_	U6JQ59	Lysosomal alpha-glucosidase OS=Echinococcus granulosus OX=6210 GN=EGR_08499 PE=3 SV=1	2	1025	1.1049	4.0452e-18	73.891	PSC_2	71284
1042	AGCILPMHPSGPINTQEAR	19	Unmodified	_AGCILPMHPSGPINTQEAR_	U6JQ59	Lysosomal alpha-glucosidase OS=Echinococcus granulosus OX=6210 GN=EGR_08499 PE=3 SV=1	2	1025	1.992	9.2241e-18	69.327	PSC_3	69050
1043	AGCILPMHPSGPINTQEAR	19	Oxidation (M)	_AGCILPM(Oxidation (M))HPSGPINTQEAR_	U6JQ59	Lysosomal alpha-glucosidase OS=Echinococcus granulosus OX=6210 GN=EGR_08499 PE=3 SV=1	2	1033	1.9013	0.00053824	45.183	PSC_3	28798
1044	AGEIVEMLFENVSTAIDK	18	Unmodified	_AGEIVEMLFENVSTAIDK_	W6U9T7	Hypothetical protein OS=Spirometra erinaceieuropaei OX=99802 GN=SERJ2_LOCUS7551 PE=4 SV=1	2	983.496	1.813	1.4593e-39	119.79	PSC_3	130400
1045	AGEIVEMLFENVSTAIDK	18	Oxidation (M)		W6U9T7	Hypothetical protein OS=Spirometra erinaceieuropaei OX=99802 GN=SERJ2_LOCUS7551 PE=4 SV=1	2	991.493	0.89189			PSC_2	21811
1046	AGEIVEMLFENVSTAIDK	18	Oxidation (M)		W6U9T7	Hypothetical protein OS=Spirometra erinaceieuropaei OX=99802 GN=SERJ2_LOCUS7551 PE=4 SV=1	2	991.493	1.7965			PSC_3	16733
1047	AGETETVAGDEKENEGSASEAMK	23	Unmodified	_AGETETVAGDEKENEGSASEAMK_	W6VCP9	Midasin OS=Echinococcus granulosus OX=6210 GN=EGR_00629 PE=4 SV=1	3	780.676	0.77581	3.8586e-22	75.969	Adult_1	32472
1048	AGETETVAGDEKENEGSASEAMK	23	Unmodified	_AGETETVAGDEKENEGSASEAMK_	W6VCP9	Midasin OS=Echinococcus granulosus OX=6210 GN=EGR_00629 PE=4 SV=1	2	1170.51	2.9388	1.6579e-07	57.62	Adult_1	93395
1049	AGETETVAGDEKENEGSASEAMK	23	Unmodified	_AGETETVAGDEKENEGSASEAMK_	W6VCP9	Midasin OS=Echinococcus granulosus OX=6210 GN=EGR_00629 PE=4 SV=1	3	780.676	2.0011	2.7607e-09	60.324	Adult_2	30575
1050	AGETETVAGDEKENEGSASEAMK	23	Unmodified	_AGETETVAGDEKENEGSASEAMK_	W6VCP9	Midasin OS=Echinococcus granulosus OX=6210 GN=EGR_00629 PE=4 SV=1	2	1170.51	3.8522	1.0115e-69	122.13	Adult_2	83973
1051	AGETETVAGDEKENEGSASEAMK	23	Unmodified	_AGETETVAGDEKENEGSASEAMK_	W6VCP9	Midasin OS=Echinococcus granulosus OX=6210 GN=EGR_00629 PE=4 SV=1	2	1170.51	3.6304	7.7304e-76	121.23	Adult_3	79544
1052	AGETETVAGDEKENEGSASEAMK	23	Unmodified	_AGETETVAGDEKENEGSASEAMK_	W6VCP9	Midasin OS=Echinococcus granulosus OX=6210 GN=EGR_00629 PE=4 SV=1	3	780.676	2.1218	2.2349e-23	89.636	Adult_3	29801
1053	AGETETVAGDEKENEGSASEAMK	23	Oxidation (M)	_AGETETVAGDEKENEGSASEAM(Oxidation (M))K_	W6VCP9	Midasin OS=Echinococcus granulosus OX=6210 GN=EGR_00629 PE=4 SV=1	2	1178.51	2.3096	0.00015627	54.261	Adult_1	9412.1
1054	AGETETVAGDEKENEGSASEAMK	23	Oxidation (M)	_AGETETVAGDEKENEGSASEAM(Oxidation (M))K_	W6VCP9	Midasin OS=Echinococcus granulosus OX=6210 GN=EGR_00629 PE=4 SV=1	2	1178.51	3.4989	2.3372e-07	47.491	Adult_2	6867
1055	AGETETVAGDEKENEGSASEAMK	23	Oxidation (M)		W6VCP9	Midasin OS=Echinococcus granulosus OX=6210 GN=EGR_00629 PE=4 SV=1	2	1178.51	3.296			Adult_3	9793.3
1056	AGEVLDCGNIQLECR	15	Unmodified	_AGEVLDCGNIQLECR_	W6UCY9	Lactamase_B domain-containing protein OS=Echinococcus granulosus OX=6210 GN=EGR_05903 PE=4 SV=1	2	867.401	2.5363	5.6436e-14	82.437	Adult_1	208960
1057	AGEVLDCGNIQLECR	15	Unmodified	_AGEVLDCGNIQLECR_	W6UCY9	Lactamase_B domain-containing protein OS=Echinococcus granulosus OX=6210 GN=EGR_05903 PE=4 SV=1	2	867.401	2.4674	1.239e-13	95.656	Adult_2	196030
1058	AGEVLDCGNIQLECR	15	Unmodified	_AGEVLDCGNIQLECR_	W6UCY9	Lactamase_B domain-containing protein OS=Echinococcus granulosus OX=6210 GN=EGR_05903 PE=4 SV=1	2	867.401	2.7062	3.8612e-13	85.813	Adult_3	211530
1059	AGEVLDCGNIQLECR	15	Unmodified	_AGEVLDCGNIQLECR_	W6UCY9	Lactamase_B domain-containing protein OS=Echinococcus granulosus OX=6210 GN=EGR_05903 PE=4 SV=1	2	867.401	2.485	0.00069684	62.454	PSC_1	152470
1060	AGFAGDDAPR	10	Unmodified	_AGFAGDDAPR_	U6JMK8	Actin OS=Echinococcus granulosus OX=6210 GN=EGR_10650 PE=3 SV=1	2	488.728	-1.7936	0.012213	79.059	Adult_1	125480
1061	AGFAGDDAPR	10	Unmodified	_AGFAGDDAPR_	U6JMK8	Actin OS=Echinococcus granulosus OX=6210 GN=EGR_10650 PE=3 SV=1	2	488.728	-1.7823	0.012213	44.82	Adult_2	113090
1062	AGFAGDDAPR	10	Unmodified	_AGFAGDDAPR_	U6JMK8	Actin OS=Echinococcus granulosus OX=6210 GN=EGR_10650 PE=3 SV=1	2	488.728	-1.8669	0.010539	102.46	Adult_3	124630
1063	AGFAGDDAPR	10	Unmodified	_AGFAGDDAPR_	U6JMK8	Actin OS=Echinococcus granulosus OX=6210 GN=EGR_10650 PE=3 SV=1	2	488.728	-1.4286	0.012214	88.921	PSC_1	228980
1064	AGFAGDDAPR	10	Unmodified	_AGFAGDDAPR_	U6JMK8	Actin OS=Echinococcus granulosus OX=6210 GN=EGR_10650 PE=3 SV=1	2	488.728	-0.31727	0.012162	60.892	PSC_2	186550
1065	AGFAGDDAPR	10	Unmodified	_AGFAGDDAPR_	U6JMK8	Actin OS=Echinococcus granulosus OX=6210 GN=EGR_10650 PE=3 SV=1	2	488.728	0.094408	0.016838	62.969	PSC_3	162580
1066	AGGDNQDAQTSDSVTSNSGSVSEAK	25	Unmodified	_AGGDNQDAQTSDSVTSNSGSVSEAK_	U6JEK1	Splicing factor 3B subunit 2 OS=Echinococcus granulosus OX=6210 GN=EGR_03864 PE=4 SV=1	2	1206.52	3.3495	6.2185e-97	130	Adult_1	1259900
1067	AGGDNQDAQTSDSVTSNSGSVSEAK	25	Unmodified	_AGGDNQDAQTSDSVTSNSGSVSEAK_	U6JEK1	Splicing factor 3B subunit 2 OS=Echinococcus granulosus OX=6210 GN=EGR_03864 PE=4 SV=1	2	1206.52	4.8566	4.6025e-57	151.41	Adult_2	1456100
1068	AGGDNQDAQTSDSVTSNSGSVSEAK	25	Unmodified	_AGGDNQDAQTSDSVTSNSGSVSEAK_	U6JEK1	Splicing factor 3B subunit 2 OS=Echinococcus granulosus OX=6210 GN=EGR_03864 PE=4 SV=1	2	1206.52	3.995	6.4481e-83	140.22	Adult_3	1216000
1069	AGGDNQDAQTSDSVTSNSGSVSEAK	25	Unmodified	_AGGDNQDAQTSDSVTSNSGSVSEAK_	U6JEK1	Splicing factor 3B subunit 2 OS=Echinococcus granulosus OX=6210 GN=EGR_03864 PE=4 SV=1	2	1206.52	2.9197	6.2452e-157	220.86	PSC_1	490920
1070	AGGDNQDAQTSDSVTSNSGSVSEAK	25	Unmodified	_AGGDNQDAQTSDSVTSNSGSVSEAK_	U6JEK1	Splicing factor 3B subunit 2 OS=Echinococcus granulosus OX=6210 GN=EGR_03864 PE=4 SV=1	2	1206.52	6.6381	3.7452e-113	188.82	PSC_2	360420
1071	AGGDNQDAQTSDSVTSNSGSVSEAK	25	Unmodified	_AGGDNQDAQTSDSVTSNSGSVSEAK_	U6JEK1	Splicing factor 3B subunit 2 OS=Echinococcus granulosus OX=6210 GN=EGR_03864 PE=4 SV=1	2	1206.52	2.0089	1.9941e-185	262.54	PSC_3	442210
1072	AGGLHCIAHAGENGPAASVTEAVHEMFAER	30	Unmodified	_AGGLHCIAHAGENGPAASVTEAVHEMFAER_	W6U926	Adenosine deaminase OS=Echinococcus granulosus OX=6210 GN=EGR_07260 PE=3 SV=1	4	773.113	-0.75411	0.0016733	34.8	PSC_3	44751
1073	AGGSGESAEAQEIEVLK	17	Unmodified	_AGGSGESAEAQEIEVLK_	W6VBE8	Long-chain fatty acid transport protein OS=Echinococcus granulosus OX=6210 GN=EGR_00683 PE=3 SV=1	2	837.913	3.5022	0.010677	44.571	Adult_1	44878
1074	AGGSGESAEAQEIEVLK	17	Unmodified	_AGGSGESAEAQEIEVLK_	W6VBE8	Long-chain fatty acid transport protein OS=Echinococcus granulosus OX=6210 GN=EGR_00683 PE=3 SV=1	2	837.913	2.6188	4.7638e-43	179.21	PSC_1	152880
1075	AGGSGESAEAQEIEVLK	17	Unmodified	_AGGSGESAEAQEIEVLK_	W6VBE8	Long-chain fatty acid transport protein OS=Echinococcus granulosus OX=6210 GN=EGR_00683 PE=3 SV=1	2	837.913	2.4976	4.6903e-39	135.13	PSC_2	149680
1076	AGGSGESAEAQEIEVLK	17	Unmodified	_AGGSGESAEAQEIEVLK_	W6VBE8	Long-chain fatty acid transport protein OS=Echinococcus granulosus OX=6210 GN=EGR_00683 PE=3 SV=1	2	837.913	1.2096	2.7217e-28	115.35	PSC_3	150980
1077	AGGTYATIVSHNHDTNR	17	Unmodified	_AGGTYATIVSHNHDTNR_	U6JCY7	60S ribosomal protein L8 OS=Echinococcus granulosus OX=6210 GN=EGR_05485 PE=3 SV=1	2	907.432	4.6268	0.0036099	70.806	Adult_3	43141
1078	AGGTYATIVSHNHDTNR	17	Deamidation 18O (N)	_AGGTYATIVSHN(Deamidation 18O (N))HDTNR_	U6JCY7	60S ribosomal protein L8 OS=Echinococcus granulosus OX=6210 GN=EGR_05485 PE=3 SV=1	2	908.927	6.3201	5.7676e-39	184.43	PSC_1	160530
1079	AGGTYATIVSHNHDTNR	17	Deamidation 18O (N)		U6JCY7	60S ribosomal protein L8 OS=Echinococcus granulosus OX=6210 GN=EGR_05485 PE=3 SV=1	2	908.927	4.0114			Adult_1	2867.8
1080	AGHLSDAHFEEK	12	Unmodified	_AGHLSDAHFEEK_	W6UIK4	WW domain-containing protein OS=Echinococcus granulosus OX=6210 GN=EGR_04154 PE=4 SV=1	2	670.815	2.6789	0.050114	40.386	Adult_3	24814
1081	AGHLSDAHFEEK	12	Unmodified		W6UIK4	WW domain-containing protein OS=Echinococcus granulosus OX=6210 GN=EGR_04154 PE=4 SV=1	2	670.815	2.0884			Adult_1	23352
1082	AGHLSDAHFEEK	12	Unmodified		W6UIK4	WW domain-containing protein OS=Echinococcus granulosus OX=6210 GN=EGR_04154 PE=4 SV=1	2	670.815	2.2498			Adult_2	22942
1083	AGIAELYGFTGSSNIQGEEVK	21	Unmodified	_AGIAELYGFTGSSNIQGEEVK_	W6UAB1	Fructose-bisphosphatase OS=Echinococcus granulosus OX=6210 GN=EGR_07106 PE=3 SV=1	2	1085.54	0.24713	0.00030093	35.225	Adult_1	134390
1084	AGIAELYGFTGSSNIQGEEVK	21	Unmodified	_AGIAELYGFTGSSNIQGEEVK_	W6UAB1	Fructose-bisphosphatase OS=Echinococcus granulosus OX=6210 GN=EGR_07106 PE=3 SV=1	2	1085.54	-0.17275	4.5432e-05	48.892	Adult_1	236360
1085	AGIAELYGFTGSSNIQGEEVK	21	Unmodified	_AGIAELYGFTGSSNIQGEEVK_	W6UAB1	Fructose-bisphosphatase OS=Echinococcus granulosus OX=6210 GN=EGR_07106 PE=3 SV=1	2	1085.54	0.84549	8.9638e-20	110.14	Adult_1	730110
1086	AGIAELYGFTGSSNIQGEEVK	21	Unmodified	_AGIAELYGFTGSSNIQGEEVK_	W6UAB1	Fructose-bisphosphatase OS=Echinococcus granulosus OX=6210 GN=EGR_07106 PE=3 SV=1	2	1085.54	1.4538	0.0043507	19.51	Adult_2	104660
1087	AGIAELYGFTGSSNIQGEEVK	21	Unmodified	_AGIAELYGFTGSSNIQGEEVK_	W6UAB1	Fructose-bisphosphatase OS=Echinococcus granulosus OX=6210 GN=EGR_07106 PE=3 SV=1	2	1085.54	1.2126	0.0043507	19.51	Adult_2	143140
1088	AGIAELYGFTGSSNIQGEEVK	21	Unmodified	_AGIAELYGFTGSSNIQGEEVK_	W6UAB1	Fructose-bisphosphatase OS=Echinococcus granulosus OX=6210 GN=EGR_07106 PE=3 SV=1	2	1085.54	1.3512	1.7722e-19	116.36	Adult_2	758460
1089	AGIAELYGFTGSSNIQGEEVK	21	Unmodified	_AGIAELYGFTGSSNIQGEEVK_	W6UAB1	Fructose-bisphosphatase OS=Echinococcus granulosus OX=6210 GN=EGR_07106 PE=3 SV=1	2	1085.54	0.0025066	4.5135e-05	30.172	Adult_2	233870
1090	AGIAELYGFTGSSNIQGEEVK	21	Unmodified	_AGIAELYGFTGSSNIQGEEVK_	W6UAB1	Fructose-bisphosphatase OS=Echinococcus granulosus OX=6210 GN=EGR_07106 PE=3 SV=1	2	1085.54	0.52342	0.056752	20.112	Adult_3	144480
1091	AGIAELYGFTGSSNIQGEEVK	21	Unmodified	_AGIAELYGFTGSSNIQGEEVK_	W6UAB1	Fructose-bisphosphatase OS=Echinococcus granulosus OX=6210 GN=EGR_07106 PE=3 SV=1	2	1085.54	-0.34645	0.026577	18.396	Adult_3	198090
1092	AGIAELYGFTGSSNIQGEEVK	21	Unmodified	_AGIAELYGFTGSSNIQGEEVK_	W6UAB1	Fructose-bisphosphatase OS=Echinococcus granulosus OX=6210 GN=EGR_07106 PE=3 SV=1	2	1085.54	0.87365	3.6505e-27	116.36	Adult_3	710800
1093	AGIAELYGFTGSSNIQGEEVK	21	Unmodified	_AGIAELYGFTGSSNIQGEEVK_	W6UAB1	Fructose-bisphosphatase OS=Echinococcus granulosus OX=6210 GN=EGR_07106 PE=3 SV=1	2	1085.54	-0.69374	0.052057	26.682	Adult_3	36440
1094	AGIAELYGFTGSSNIQGEEVK	21	Unmodified	_AGIAELYGFTGSSNIQGEEVK_	W6UAB1	Fructose-bisphosphatase OS=Echinococcus granulosus OX=6210 GN=EGR_07106 PE=3 SV=1	2	1085.54	1.3911	4.6579e-64	155.57	PSC_1	527710
1095	AGIAELYGFTGSSNIQGEEVK	21	Unmodified	_AGIAELYGFTGSSNIQGEEVK_	W6UAB1	Fructose-bisphosphatase OS=Echinococcus granulosus OX=6210 GN=EGR_07106 PE=3 SV=1	2	1085.54	0.10646	3.4676e-19	81.908	PSC_2	160820
1096	AGIAELYGFTGSSNIQGEEVK	21	Unmodified	_AGIAELYGFTGSSNIQGEEVK_	W6UAB1	Fructose-bisphosphatase OS=Echinococcus granulosus OX=6210 GN=EGR_07106 PE=3 SV=1	2	1085.54	0.50178	2.4915e-19	109.47	PSC_2	537600
1097	AGIAELYGFTGSSNIQGEEVK	21	Unmodified	_AGIAELYGFTGSSNIQGEEVK_	W6UAB1	Fructose-bisphosphatase OS=Echinococcus granulosus OX=6210 GN=EGR_07106 PE=3 SV=1	2	1085.54	1.8858	9.0957e-20	111.98	PSC_3	427640
1098	AGIAELYGFTGSSNIQGEEVK	21	Unmodified		W6UAB1	Fructose-bisphosphatase OS=Echinococcus granulosus OX=6210 GN=EGR_07106 PE=3 SV=1	2	1085.54	0.7071			Adult_1	1275.8
1099	AGIAELYGFTGSSNIQGEEVK	21	Unmodified		W6UAB1	Fructose-bisphosphatase OS=Echinococcus granulosus OX=6210 GN=EGR_07106 PE=3 SV=1	2	1085.54	-0.56663			Adult_1	40221
1100	AGIAELYGFTGSSNIQGEEVK	21	Unmodified		W6UAB1	Fructose-bisphosphatase OS=Echinococcus granulosus OX=6210 GN=EGR_07106 PE=3 SV=1	2	1085.54	-0.21607			Adult_2	13521
1101	AGIAELYGFTGSSNIQGEEVK	21	Unmodified		W6UAB1	Fructose-bisphosphatase OS=Echinococcus granulosus OX=6210 GN=EGR_07106 PE=3 SV=1	2	1085.54	1.6683			PSC_1	139550
1102	AGIAELYGFTGSSNIQGEEVK	21	Unmodified		W6UAB1	Fructose-bisphosphatase OS=Echinococcus granulosus OX=6210 GN=EGR_07106 PE=3 SV=1	2	1085.54	1.0598			PSC_1	48610
1103	AGIAELYGFTGSSNIQGEEVK	21	Unmodified		W6UAB1	Fructose-bisphosphatase OS=Echinococcus granulosus OX=6210 GN=EGR_07106 PE=3 SV=1	2	1085.54	0.46251			PSC_2	2149.5
1104	AGIAELYGFTGSSNIQGEEVK	21	Unmodified		W6UAB1	Fructose-bisphosphatase OS=Echinococcus granulosus OX=6210 GN=EGR_07106 PE=3 SV=1	2	1085.54	1.5938			PSC_3	128360
1105	AGIAELYGFTGSSNIQGEEVK	21	Unmodified		W6UAB1	Fructose-bisphosphatase OS=Echinococcus granulosus OX=6210 GN=EGR_07106 PE=3 SV=1	2	1085.54	1.0094			PSC_3	46913
1106	AGIQIEWEGSGLDEIGKDK	19	Unmodified	_AGIQIEWEGSGLDEIGKDK_	W6U278	GDP-D-mannose dehydratase OS=Echinococcus granulosus OX=6210 GN=EGR_09929 PE=3 SV=1	2	1023.01	0.54352	0.0021482	54.912	Adult_1	60341
1107	AGIQIEWEGSGLDEIGKDK	19	Unmodified	_AGIQIEWEGSGLDEIGKDK_	W6U278	GDP-D-mannose dehydratase OS=Echinococcus granulosus OX=6210 GN=EGR_09929 PE=3 SV=1	2	1023.01	1.2135	0.028813	35.182	Adult_2	13277
1108	AGIQIEWEGSGLDEIGKDK	19	Unmodified	_AGIQIEWEGSGLDEIGKDK_	W6U278	GDP-D-mannose dehydratase OS=Echinococcus granulosus OX=6210 GN=EGR_09929 PE=3 SV=1	2	1023.01	1.5686	0.026098	35.246	Adult_2	48188
1109	AGIQIEWEGSGLDEIGKDK	19	Unmodified	_AGIQIEWEGSGLDEIGKDK_	W6U278	GDP-D-mannose dehydratase OS=Echinococcus granulosus OX=6210 GN=EGR_09929 PE=3 SV=1	2	1023.01	1.8604	0.0016366	50.641	Adult_3	42592
1110	AGIQIEWEGSGLDEIGKDK	19	Unmodified		W6U278	GDP-D-mannose dehydratase OS=Echinococcus granulosus OX=6210 GN=EGR_09929 PE=3 SV=1	2	1023.01	1.763			PSC_3	6349.8
1111	AGIQIVGDDLTVTNPER	17	Deamidation 18O (N)	_AGIQIVGDDLTVTN(Deamidation 18O (N))PER_	W6U8C0	2-phospho-D-glycerate hydro-lyase OS=Echinococcus granulosus OX=6210 GN=EGR_07685 PE=3 SV=1	2	900.965	1.8849	0.012898	40.861	Adult_2	3585200
1112	AGKPGAPGAQGEVGPPGEPGADGK	24	Unmodified	_AGKPGAPGAQGEVGPPGEPGADGK_	W6UU63	Collagen alpha-1(XXVII) chain OS=Echinococcus granulosus OX=6210 GN=EGR_03185 PE=4 SV=1	3	701.015	0.46996	1.7732e-08	69.94	Adult_1	55578
1113	AGKPGAPGAQGEVGPPGEPGADGK	24	Unmodified	_AGKPGAPGAQGEVGPPGEPGADGK_	W6UU63	Collagen alpha-1(XXVII) chain OS=Echinococcus granulosus OX=6210 GN=EGR_03185 PE=4 SV=1	3	701.015	1.1935	2.0419e-08	68.127	Adult_2	68400
1114	AGKPGAPGAQGEVGPPGEPGADGK	24	Unmodified	_AGKPGAPGAQGEVGPPGEPGADGK_	W6UU63	Collagen alpha-1(XXVII) chain OS=Echinococcus granulosus OX=6210 GN=EGR_03185 PE=4 SV=1	2	1051.02	3.67	0.0026523	52.481	Adult_3	535440
1115	AGKPGAPGAQGEVGPPGEPGADGK	24	Unmodified	_AGKPGAPGAQGEVGPPGEPGADGK_	W6UU63	Collagen alpha-1(XXVII) chain OS=Echinococcus granulosus OX=6210 GN=EGR_03185 PE=4 SV=1	3	701.015	-0.54919	0.00022733	65.724	PSC_1	1539100
1116	AGKPGAPGAQGEVGPPGEPGADGK	24	Unmodified	_AGKPGAPGAQGEVGPPGEPGADGK_	W6UU63	Collagen alpha-1(XXVII) chain OS=Echinococcus granulosus OX=6210 GN=EGR_03185 PE=4 SV=1	2	1051.02	4.2484	1.0512e-39	92.15	PSC_1	407270
1117	AGKPGAPGAQGEVGPPGEPGADGK	24	Unmodified	_AGKPGAPGAQGEVGPPGEPGADGK_	W6UU63	Collagen alpha-1(XXVII) chain OS=Echinococcus granulosus OX=6210 GN=EGR_03185 PE=4 SV=1	3	701.015	-0.90634	0.00028957	93.576	PSC_2	1597500
1118	AGKPGAPGAQGEVGPPGEPGADGK	24	Unmodified	_AGKPGAPGAQGEVGPPGEPGADGK_	W6UU63	Collagen alpha-1(XXVII) chain OS=Echinococcus granulosus OX=6210 GN=EGR_03185 PE=4 SV=1	2	1051.02	3.1863	2.1589e-76	115.78	PSC_2	405110
1119	AGKPGAPGAQGEVGPPGEPGADGK	24	Unmodified	_AGKPGAPGAQGEVGPPGEPGADGK_	W6UU63	Collagen alpha-1(XXVII) chain OS=Echinococcus granulosus OX=6210 GN=EGR_03185 PE=4 SV=1	3	701.015	0.2049	3.1103e-09	85.421	PSC_3	1329900
1120	AGKPGAPGAQGEVGPPGEPGADGK	24	Unmodified	_AGKPGAPGAQGEVGPPGEPGADGK_	W6UU63	Collagen alpha-1(XXVII) chain OS=Echinococcus granulosus OX=6210 GN=EGR_03185 PE=4 SV=1	2	1051.02	4.145	6.3671e-40	121.54	PSC_3	343280
1121	AGKPGAPGAQGEVGPPGEPGADGK	24	Unmodified		W6UU63	Collagen alpha-1(XXVII) chain OS=Echinococcus granulosus OX=6210 GN=EGR_03185 PE=4 SV=1	3	701.015	-0.65684			Adult_3	15996
1122	AGKPGAPGAQGEVGPPGEPGADGK	24	Unmodified		W6UU63	Collagen alpha-1(XXVII) chain OS=Echinococcus granulosus OX=6210 GN=EGR_03185 PE=4 SV=1	3	701.015	1.0923			Adult_3	40182
1123	AGKPGAPGAQGEVGPPGEPGADGK	24	Unmodified		W6UU63	Collagen alpha-1(XXVII) chain OS=Echinococcus granulosus OX=6210 GN=EGR_03185 PE=4 SV=1	2	1051.02	3.8853			PSC_1	3053.3
1124	AGNAMLLAGMMGTVHPCER	19	Unmodified	_AGNAMLLAGMMGTVHPCER_	W6UY59	Filamin-A OS=Echinococcus granulosus OX=6210 GN=EGR_01619 PE=3 SV=1	2	1008.47	0.5062	0.00076696	45.654	PSC_1	30253
1125	AGNAMLLAGMMGTVHPCER	19	Unmodified	_AGNAMLLAGMMGTVHPCER_	W6UY59	Filamin-A OS=Echinococcus granulosus OX=6210 GN=EGR_01619 PE=3 SV=1	2	1008.47	0.28956	6.8943e-08	96.313	PSC_2	31113
1126	AGNAMLLAGMMGTVHPCER	19	Unmodified	_AGNAMLLAGMMGTVHPCER_	W6UY59	Filamin-A OS=Echinococcus granulosus OX=6210 GN=EGR_01619 PE=3 SV=1	2	1008.47	0.52259	0.00094134	51.829	PSC_3	35769
1127	AGNATSTATPSTASAVEIK	19	Unmodified	_AGNATSTATPSTASAVEIK_	W6UMA5	Asparagine--tRNA ligase OS=Echinococcus granulosus OX=6210 GN=EGR_10502 PE=4 SV=1	2	888.952	4.9616	0.00037997	87.727	Adult_1	1113800
1128	AGNATSTATPSTASAVEIK	19	Unmodified	_AGNATSTATPSTASAVEIK_	W6UMA5	Asparagine--tRNA ligase OS=Echinococcus granulosus OX=6210 GN=EGR_10502 PE=4 SV=1	2	888.952	4.8379	1.8001e-09	105.08	Adult_2	1057500
1129	AGNATSTATPSTASAVEIK	19	Unmodified	_AGNATSTATPSTASAVEIK_	W6UMA5	Asparagine--tRNA ligase OS=Echinococcus granulosus OX=6210 GN=EGR_10502 PE=4 SV=1	2	888.952	5.0984	2.4471e-41	130.78	Adult_3	1193700
1130	AGNATSTATPSTASAVEIK	19	Unmodified	_AGNATSTATPSTASAVEIK_	W6UMA5	Asparagine--tRNA ligase OS=Echinococcus granulosus OX=6210 GN=EGR_10502 PE=4 SV=1	2	888.952	4.127	3.7176e-39	117.03	PSC_1	931950
1131	AGNATSTATPSTASAVEIK	19	Unmodified	_AGNATSTATPSTASAVEIK_	W6UMA5	Asparagine--tRNA ligase OS=Echinococcus granulosus OX=6210 GN=EGR_10502 PE=4 SV=1	2	888.952	3.7753	5.4529e-35	124.62	PSC_2	919770
1132	AGNATSTATPSTASAVEIK	19	Unmodified	_AGNATSTATPSTASAVEIK_	W6UMA5	Asparagine--tRNA ligase OS=Echinococcus granulosus OX=6210 GN=EGR_10502 PE=4 SV=1	2	888.952	3.1998	3.9405e-35	126.63	PSC_3	922380
1133	AGNDSAELVGGK	12	Deamidation 18O (N)	_AGN(Deamidation 18O (N))DSAELVGGK_	W6US87	Neutral and basic amino acid transport protein rBAT OS=Echinococcus granulosus OX=6210 GN=EGR_01261 PE=4 SV=1	2	560.772	-2.2211	0.00035215	71.066	PSC_3	68713
1134	AGNVTFLFK	9	Deamidation 18O (N)	_AGN(Deamidation 18O (N))VTFLFK_	U6JME9	Expressed protein OS=Echinococcus granulosus OX=6210 GN=EGR_07945 PE=4 SV=1	2	500.273	-4.179	0.044181	76.605	Adult_3	769780
1135	AGNVTFLFK	9	Deamidation 18O (N)	_AGN(Deamidation 18O (N))VTFLFK_	U6JME9	Expressed protein OS=Echinococcus granulosus OX=6210 GN=EGR_07945 PE=4 SV=1	2	500.273	-4.4064	0.067515	60.892	PSC_1	248290
1136	AGNVTFLFK	9	Deamidation 18O (N)	_AGN(Deamidation 18O (N))VTFLFK_	U6JME9	Expressed protein OS=Echinococcus granulosus OX=6210 GN=EGR_07945 PE=4 SV=1	2	500.273	-3.9302	0.070775	65.404	PSC_2	276780
1137	AGNVTFLFK	9	Deamidation 18O (N)	_AGN(Deamidation 18O (N))VTFLFK_	U6JME9	Expressed protein OS=Echinococcus granulosus OX=6210 GN=EGR_07945 PE=4 SV=1	2	500.273	-3.6788	0.054061	67.881	PSC_3	270050
1138	AGNVTFLFK	9	Deamidation 18O (N)		U6JME9	Expressed protein OS=Echinococcus granulosus OX=6210 GN=EGR_07945 PE=4 SV=1	2	500.273	-5.6785			Adult_1	734770
1139	AGNVTFLFK	9	Deamidation 18O (N)		U6JME9	Expressed protein OS=Echinococcus granulosus OX=6210 GN=EGR_07945 PE=4 SV=1	2	500.273	-4.2846			Adult_2	749930
1140	AGRPATIVDVMAVLSNVTK	19	Deamidation 18O (N)	_AGRPATIVDVMAVLSN(Deamidation 18O (N))VTK_	W6UH21	Laminin subunit alpha-1 OS=Echinococcus granulosus OX=6210 GN=EGR_07741 PE=4 SV=1	3	649.027	-0.87815	0.00090978	53.193	Adult_1	37534
1141	AGRPATIVDVMAVLSNVTK	19	Deamidation 18O (N)	_AGRPATIVDVMAVLSN(Deamidation 18O (N))VTK_	W6UH21	Laminin subunit alpha-1 OS=Echinococcus granulosus OX=6210 GN=EGR_07741 PE=4 SV=1	3	649.027	-0.42929	0.0027369	43.904	Adult_2	34695
1142	AGRPATIVDVMAVLSNVTK	19	Deamidation 18O (N)	_AGRPATIVDVMAVLSN(Deamidation 18O (N))VTK_	W6UH21	Laminin subunit alpha-1 OS=Echinococcus granulosus OX=6210 GN=EGR_07741 PE=4 SV=1	3	649.027	1.0026	0.0035304	49.485	Adult_3	35911
1143	AGRPATIVDVMAVLSNVTK	19	Deamidation 18O (N)	_AGRPATIVDVMAVLSN(Deamidation 18O (N))VTK_	W6UH21	Laminin subunit alpha-1 OS=Echinococcus granulosus OX=6210 GN=EGR_07741 PE=4 SV=1	3	649.027	-1.1312	0.0147	46.823	PSC_1	19493
1144	AGRPATIVDVMAVLSNVTK	19	Deamidation 18O (N)		W6UH21	Laminin subunit alpha-1 OS=Echinococcus granulosus OX=6210 GN=EGR_07741 PE=4 SV=1	3	649.027	-1.3515			PSC_2	15554
1145	AGSGSLAGTAVHAEQSADEHNGVAATANGADSSGPK	36	Deamidation 18O (N)	_AGSGSLAGTAVHAEQSADEHN(Deamidation 18O (N))GVAATANGADSSGPK_	W6UIA1	Fragile X mental retardation syndrome-related protein OS=Echinococcus granulosus OX=6210 GN=EGR_03880 PE=4 SV=1	3	1099.17	3.6125	2.9967e-13	66.215	Adult_1	139920
1146	AGSGSLAGTAVHAEQSADEHNGVAATANGADSSGPK	36	Deamidation 18O (N)	_AGSGSLAGTAVHAEQSADEHNGVAATAN(Deamidation 18O (N))GADSSGPK_	W6UIA1	Fragile X mental retardation syndrome-related protein OS=Echinococcus granulosus OX=6210 GN=EGR_03880 PE=4 SV=1	3	1099.17	4.4033	1.0563e-54	155.17	Adult_1	780400
1147	AGSGSLAGTAVHAEQSADEHNGVAATANGADSSGPK	36	Deamidation 18O (N)	_AGSGSLAGTAVHAEQSADEHNGVAATAN(Deamidation 18O (N))GADSSGPK_	W6UIA1	Fragile X mental retardation syndrome-related protein OS=Echinococcus granulosus OX=6210 GN=EGR_03880 PE=4 SV=1	3	1099.17	3.7494	5.3158e-53	126.99	Adult_2	741200
1148	AGSGSLAGTAVHAEQSADEHNGVAATANGADSSGPK	36	Deamidation 18O (N)	_AGSGSLAGTAVHAEQSADEHNGVAATAN(Deamidation 18O (N))GADSSGPK_	W6UIA1	Fragile X mental retardation syndrome-related protein OS=Echinococcus granulosus OX=6210 GN=EGR_03880 PE=4 SV=1	3	1099.17	3.665	2.9624e-42	99.41	Adult_2	309490
1149	AGSGSLAGTAVHAEQSADEHNGVAATANGADSSGPK	36	Deamidation 18O (N)	_AGSGSLAGTAVHAEQSADEHNGVAATAN(Deamidation 18O (N))GADSSGPK_	W6UIA1	Fragile X mental retardation syndrome-related protein OS=Echinococcus granulosus OX=6210 GN=EGR_03880 PE=4 SV=1	3	1099.17	3.5526	1.3043e-06	42.536	Adult_3	166910
1150	AGSGSLAGTAVHAEQSADEHNGVAATANGADSSGPK	36	Deamidation 18O (N)	_AGSGSLAGTAVHAEQSADEHNGVAATAN(Deamidation 18O (N))GADSSGPK_	W6UIA1	Fragile X mental retardation syndrome-related protein OS=Echinococcus granulosus OX=6210 GN=EGR_03880 PE=4 SV=1	3	1099.17	4.5109	3.8259e-09	44.955	Adult_3	53024
1151	AGSGSLAGTAVHAEQSADEHNGVAATANGADSSGPK	36	Deamidation 18O (N)	_AGSGSLAGTAVHAEQSADEHNGVAATAN(Deamidation 18O (N))GADSSGPK_	W6UIA1	Fragile X mental retardation syndrome-related protein OS=Echinococcus granulosus OX=6210 GN=EGR_03880 PE=4 SV=1	3	1099.17	5.309	4.7502e-53	128.36	Adult_3	831580
1152	AGSGSLAGTAVHAEQSADEHNGVAATANGADSSGPK	36	Deamidation 18O (N)	_AGSGSLAGTAVHAEQSADEHNGVAATAN(Deamidation 18O (N))GADSSGPK_	W6UIA1	Fragile X mental retardation syndrome-related protein OS=Echinococcus granulosus OX=6210 GN=EGR_03880 PE=4 SV=1	3	1099.17	2.1891	4.4439e-27	80.82	PSC_2	64173
1153	AGSGSLAGTAVHAEQSADEHNGVAATANGADSSGPK	36	Deamidation 18O (N)		W6UIA1	Fragile X mental retardation syndrome-related protein OS=Echinococcus granulosus OX=6210 GN=EGR_03880 PE=4 SV=1	3	1099.17	3.6104			Adult_2	125400
1154	AGSGSLAGTAVHAEQSADEHNGVAATANGADSSGPK	36	Deamidation 18O (N)		W6UIA1	Fragile X mental retardation syndrome-related protein OS=Echinococcus granulosus OX=6210 GN=EGR_03880 PE=4 SV=1	4	824.629	6.1074			Adult_3	579760
1155	AGSGSLAGTAVHAEQSADEHNGVAATANGADSSGPK	36	Deamidation 18O (N)		W6UIA1	Fragile X mental retardation syndrome-related protein OS=Echinococcus granulosus OX=6210 GN=EGR_03880 PE=4 SV=1	3	1099.17	3.5232			PSC_1	45153
1156	AGSGSLAGTAVHAEQSADEHNGVAATANGADSSGPK	36	Deamidation 18O (N)		W6UIA1	Fragile X mental retardation syndrome-related protein OS=Echinococcus granulosus OX=6210 GN=EGR_03880 PE=4 SV=1	4	824.629	2.2777			PSC_1	13501
1157	AGSGSLAGTAVHAEQSADEHNGVAATANGADSSGPK	36	Deamidation 18O (N)		W6UIA1	Fragile X mental retardation syndrome-related protein OS=Echinococcus granulosus OX=6210 GN=EGR_03880 PE=4 SV=1	3	1099.17	2.9924			PSC_2	8483.6
1158	AGSGSLAGTAVHAEQSADEHNGVAATANGADSSGPK	36	Deamidation 18O (N)		W6UIA1	Fragile X mental retardation syndrome-related protein OS=Echinococcus granulosus OX=6210 GN=EGR_03880 PE=4 SV=1	3	1099.17	2.3202			PSC_2	54867
1159	AGSGSLAGTAVHAEQSADEHNGVAATANGADSSGPK	36	Deamidation 18O (N)		W6UIA1	Fragile X mental retardation syndrome-related protein OS=Echinococcus granulosus OX=6210 GN=EGR_03880 PE=4 SV=1	3	1099.17	2.779			PSC_2	38038
1160	AGSGSLAGTAVHAEQSADEHNGVAATANGADSSGPK	36	Deamidation 18O (N)		W6UIA1	Fragile X mental retardation syndrome-related protein OS=Echinococcus granulosus OX=6210 GN=EGR_03880 PE=4 SV=1	4	824.629	1.3908			PSC_2	71842
1161	AGSGSLAGTAVHAEQSADEHNGVAATANGADSSGPK	36	Deamidation 18O (N)		W6UIA1	Fragile X mental retardation syndrome-related protein OS=Echinococcus granulosus OX=6210 GN=EGR_03880 PE=4 SV=1	3	1099.17	2.3929			PSC_3	38537
1162	AGSPPLIHEQDMDKPYEPEK	20	Unmodified	_AGSPPLIHEQDMDKPYEPEK_	W6UYH7	Myoferlin OS=Echinococcus granulosus OX=6210 GN=EGR_01315 PE=3 SV=1	3	761.032	3.416	0.0084304	30.172	Adult_3	41271
1163	AGSPPLIHEQDMDKPYEPEK	20	Unmodified	_AGSPPLIHEQDMDKPYEPEK_	W6UYH7	Myoferlin OS=Echinococcus granulosus OX=6210 GN=EGR_01315 PE=3 SV=1	2	1141.04	2.4953	0.011058	25.511	PSC_1	349190
1164	AGSPPLIHEQDMDKPYEPEK	20	Unmodified	_AGSPPLIHEQDMDKPYEPEK_	W6UYH7	Myoferlin OS=Echinococcus granulosus OX=6210 GN=EGR_01315 PE=3 SV=1	3	761.032	1.402	5.2372e-26	130.12	PSC_1	382380
1165	AGSPPLIHEQDMDKPYEPEK	20	Unmodified	_AGSPPLIHEQDMDKPYEPEK_	W6UYH7	Myoferlin OS=Echinococcus granulosus OX=6210 GN=EGR_01315 PE=3 SV=1	3	761.032	1.2826	1.8108e-36	148.82	PSC_2	443380
1166	AGSPPLIHEQDMDKPYEPEK	20	Unmodified	_AGSPPLIHEQDMDKPYEPEK_	W6UYH7	Myoferlin OS=Echinococcus granulosus OX=6210 GN=EGR_01315 PE=3 SV=1	3	761.032	-0.087576	0.039673	30.027	PSC_2	48277
1167	AGSPPLIHEQDMDKPYEPEK	20	Unmodified	_AGSPPLIHEQDMDKPYEPEK_	W6UYH7	Myoferlin OS=Echinococcus granulosus OX=6210 GN=EGR_01315 PE=3 SV=1	2	1141.04	0.97509	1.5964e-07	80.128	PSC_3	362770
1168	AGSPPLIHEQDMDKPYEPEK	20	Unmodified	_AGSPPLIHEQDMDKPYEPEK_	W6UYH7	Myoferlin OS=Echinococcus granulosus OX=6210 GN=EGR_01315 PE=3 SV=1	3	761.032	-0.033678	1.072e-18	106.79	PSC_3	394310
1169	AGSPPLIHEQDMDKPYEPEK	20	Unmodified		W6UYH7	Myoferlin OS=Echinococcus granulosus OX=6210 GN=EGR_01315 PE=3 SV=1	3	761.032	0.16262			Adult_1	2154.3
1170	AGSPPLIHEQDMDKPYEPEK	20	Unmodified		W6UYH7	Myoferlin OS=Echinococcus granulosus OX=6210 GN=EGR_01315 PE=3 SV=1	3	761.032	1.9636			Adult_2	43046
1171	AGSPPLIHEQDMDKPYEPEK	20	Unmodified		W6UYH7	Myoferlin OS=Echinococcus granulosus OX=6210 GN=EGR_01315 PE=3 SV=1	3	761.032	0.91766			PSC_1	71623
1172	AGSPPLIHEQDMDKPYEPEK	20	Unmodified		W6UYH7	Myoferlin OS=Echinococcus granulosus OX=6210 GN=EGR_01315 PE=3 SV=1	3	761.032	-0.092403			PSC_1	43145
1173	AGSPPLIHEQDMDKPYEPEK	20	Unmodified		W6UYH7	Myoferlin OS=Echinococcus granulosus OX=6210 GN=EGR_01315 PE=3 SV=1	2	1141.04	1.7348			PSC_2	378580
1174	AGSPPLIHEQDMDKPYEPEK	20	Unmodified		W6UYH7	Myoferlin OS=Echinococcus granulosus OX=6210 GN=EGR_01315 PE=3 SV=1	3	761.032	1.5031			PSC_2	85562
1175	AGSPPLIHEQDMDKPYEPEK	20	Unmodified		W6UYH7	Myoferlin OS=Echinococcus granulosus OX=6210 GN=EGR_01315 PE=3 SV=1	3	761.032	0.26264			PSC_3	75141
1176	AGSPPLIHEQDMDKPYEPEK	20	Unmodified		W6UYH7	Myoferlin OS=Echinococcus granulosus OX=6210 GN=EGR_01315 PE=3 SV=1	3	761.032	-1.7313			PSC_3	47984
1177	AGSPPLIHEQDMDKPYEPEK	20	Oxidation (M)		W6UYH7	Myoferlin OS=Echinococcus granulosus OX=6210 GN=EGR_01315 PE=3 SV=1	3	766.363	1.3781			PSC_1	39384
1178	AGSPPLIHEQDMDKPYEPEK	20	Oxidation (M)		W6UYH7	Myoferlin OS=Echinococcus granulosus OX=6210 GN=EGR_01315 PE=3 SV=1	3	766.363	2.1927			PSC_2	38277
1179	AGTFDNFDAFGHELVENK	18	Unmodified	_AGTFDNFDAFGHELVENK_	W6UEU2	Spectrin alpha chain OS=Echinococcus granulosus OX=6210 GN=EGR_05261 PE=3 SV=1	3	670.978	-5.0812	0.0023099	24.922	Adult_1	18694
1180	AGTFDNFDAFGHELVENK	18	Unmodified	_AGTFDNFDAFGHELVENK_	W6UEU2	Spectrin alpha chain OS=Echinococcus granulosus OX=6210 GN=EGR_05261 PE=3 SV=1	3	670.978	-2.86	2.8759e-18	93.649	Adult_1	240760
1181	AGTFDNFDAFGHELVENK	18	Unmodified	_AGTFDNFDAFGHELVENK_	W6UEU2	Spectrin alpha chain OS=Echinococcus granulosus OX=6210 GN=EGR_05261 PE=3 SV=1	2	1005.96	0.89129	2.0425e-39	135.5	Adult_1	317790
1182	AGTFDNFDAFGHELVENK	18	Unmodified	_AGTFDNFDAFGHELVENK_	W6UEU2	Spectrin alpha chain OS=Echinococcus granulosus OX=6210 GN=EGR_05261 PE=3 SV=1	3	670.978	-1.4374	4.2542e-12	89.359	Adult_2	253750
1183	AGTFDNFDAFGHELVENK	18	Unmodified	_AGTFDNFDAFGHELVENK_	W6UEU2	Spectrin alpha chain OS=Echinococcus granulosus OX=6210 GN=EGR_05261 PE=3 SV=1	3	670.978	-4.2002	0.00039192	70.598	Adult_2	20017
1184	AGTFDNFDAFGHELVENK	18	Unmodified	_AGTFDNFDAFGHELVENK_	W6UEU2	Spectrin alpha chain OS=Echinococcus granulosus OX=6210 GN=EGR_05261 PE=3 SV=1	2	1005.96	2.1105	1.6314e-25	131.48	Adult_2	335860
1185	AGTFDNFDAFGHELVENK	18	Unmodified	_AGTFDNFDAFGHELVENK_	W6UEU2	Spectrin alpha chain OS=Echinococcus granulosus OX=6210 GN=EGR_05261 PE=3 SV=1	3	670.978	-2.0518	8.3627e-05	80.379	Adult_3	251280
1186	AGTFDNFDAFGHELVENK	18	Unmodified	_AGTFDNFDAFGHELVENK_	W6UEU2	Spectrin alpha chain OS=Echinococcus granulosus OX=6210 GN=EGR_05261 PE=3 SV=1	3	670.978	-5.0254	0.023002	19.006	Adult_3	19812
1187	AGTFDNFDAFGHELVENK	18	Unmodified	_AGTFDNFDAFGHELVENK_	W6UEU2	Spectrin alpha chain OS=Echinococcus granulosus OX=6210 GN=EGR_05261 PE=3 SV=1	2	1005.96	1.5026	1.2546e-17	106.58	Adult_3	326400
1188	AGTFDNFDAFGHELVENK	18	Unmodified	_AGTFDNFDAFGHELVENK_	W6UEU2	Spectrin alpha chain OS=Echinococcus granulosus OX=6210 GN=EGR_05261 PE=3 SV=1	3	670.978	-4.9533	0.0070569	33.456	PSC_1	47096
1189	AGTFDNFDAFGHELVENK	18	Unmodified	_AGTFDNFDAFGHELVENK_	W6UEU2	Spectrin alpha chain OS=Echinococcus granulosus OX=6210 GN=EGR_05261 PE=3 SV=1	3	670.978	-2.1927	1.8379e-29	128.68	PSC_1	469370
1190	AGTFDNFDAFGHELVENK	18	Unmodified	_AGTFDNFDAFGHELVENK_	W6UEU2	Spectrin alpha chain OS=Echinococcus granulosus OX=6210 GN=EGR_05261 PE=3 SV=1	2	1005.96	1.3437	1.508e-39	144.38	PSC_1	382620
1191	AGTFDNFDAFGHELVENK	18	Unmodified	_AGTFDNFDAFGHELVENK_	W6UEU2	Spectrin alpha chain OS=Echinococcus granulosus OX=6210 GN=EGR_05261 PE=3 SV=1	3	670.978	-4.6858	0.0013182	38.839	PSC_2	39232
1192	AGTFDNFDAFGHELVENK	18	Unmodified	_AGTFDNFDAFGHELVENK_	W6UEU2	Spectrin alpha chain OS=Echinococcus granulosus OX=6210 GN=EGR_05261 PE=3 SV=1	3	670.978	-1.7526	1.1231e-05	113.86	PSC_2	482630
1193	AGTFDNFDAFGHELVENK	18	Unmodified	_AGTFDNFDAFGHELVENK_	W6UEU2	Spectrin alpha chain OS=Echinococcus granulosus OX=6210 GN=EGR_05261 PE=3 SV=1	2	1005.96	1.8766	2.625e-32	127.07	PSC_2	357040
1194	AGTFDNFDAFGHELVENK	18	Unmodified	_AGTFDNFDAFGHELVENK_	W6UEU2	Spectrin alpha chain OS=Echinococcus granulosus OX=6210 GN=EGR_05261 PE=3 SV=1	3	670.978	-4.3518	0.05367	29.217	PSC_3	35713
1195	AGTFDNFDAFGHELVENK	18	Unmodified	_AGTFDNFDAFGHELVENK_	W6UEU2	Spectrin alpha chain OS=Echinococcus granulosus OX=6210 GN=EGR_05261 PE=3 SV=1	3	670.978	-1.8963	3.5639e-29	118.87	PSC_3	456320
1196	AGTFDNFDAFGHELVENK	18	Unmodified	_AGTFDNFDAFGHELVENK_	W6UEU2	Spectrin alpha chain OS=Echinococcus granulosus OX=6210 GN=EGR_05261 PE=3 SV=1	2	1005.96	2.3125	3.1566e-12	96.27	PSC_3	370730
1197	AGTLAELEDMRDEK	14	Unmodified	_AGTLAELEDMRDEK_	W6UJP6	Paramyosin OS=Echinococcus granulosus OX=6210 GN=EGR_03301 PE=3 SV=1	2	789.377	1.1898	1.5302e-07	78.043	PSC_2	105590
1198	AGTLAELEDMRDEK	14	Unmodified	_AGTLAELEDMRDEK_	W6UJP6	Paramyosin OS=Echinococcus granulosus OX=6210 GN=EGR_03301 PE=3 SV=1	2	789.377	1.0327	1.0499e-12	108.2	PSC_3	112780
1199	AGVPATFTVDASQAGEAPIAVTHTNR	26	Deamidation 18O (N)		W6UGI7	Filamin-A OS=Echinococcus granulosus OX=6210 GN=EGR_04458 PE=3 SV=1	2	1292.65	-0.6215			Adult_2	84988
1200	AGVPATFTVDASQAGEAPIAVTHTNR	26	Deamidation 18O (N)		W6UGI7	Filamin-A OS=Echinococcus granulosus OX=6210 GN=EGR_04458 PE=3 SV=1	2	1292.65	-0.54492			Adult_3	93617
1201	AGVQPMKPIQQQQHQEQSDEQLSDNGDPQLQR	32	Deamidation 18O (N)	_AGVQPMKPIQQQQHQEQSDEQLSDN(Deamidation 18O (N))GDPQLQR_	W6UCL4	Dynamin GTPase OS=Echinococcus granulosus OX=6210 GN=EGR_06728 PE=3 SV=1	4	915.935	4.9388	3.1949e-07	54.747	Adult_3	23397
1202	AGWVETASATVSGADDSK	18	Unmodified	_AGWVETASATVSGADDSK_	W6VD03	Sarcolemmal membrane-associated protein OS=Echinococcus granulosus OX=6210 GN=EGR_00078 PE=4 SV=1	2	876.408	1.9688	0.0030953	38.14	Adult_1	63509
1203	AGWVETASATVSGADDSK	18	Unmodified	_AGWVETASATVSGADDSK_	W6VD03	Sarcolemmal membrane-associated protein OS=Echinococcus granulosus OX=6210 GN=EGR_00078 PE=4 SV=1	2	876.408	2.5645	0.0035847	57.042	Adult_3	93249
1204	AGWVETASATVSGADDSK	18	Unmodified		W6VD03	Sarcolemmal membrane-associated protein OS=Echinococcus granulosus OX=6210 GN=EGR_00078 PE=4 SV=1	2	876.408	2.25			Adult_2	58022
1205	AGYRPEASESNHLYNPSDDEK	21	Unmodified	_AGYRPEASESNHLYNPSDDEK_	W6UTR9	Ferric-chelate reductase OS=Echinococcus granulosus OX=6210 GN=EGR_01179 PE=4 SV=1	3	793.688	2.2213	4.2479e-06	56.436	PSC_1	2666300
1206	AGYRPEASESNHLYNPSDDEK	21	Unmodified	_AGYRPEASESNHLYNPSDDEK_	W6UTR9	Ferric-chelate reductase OS=Echinococcus granulosus OX=6210 GN=EGR_01179 PE=4 SV=1	2	1190.03	3.208	9.9093e-19	96.26	PSC_1	867470
1207	AGYRPEASESNHLYNPSDDEK	21	Unmodified	_AGYRPEASESNHLYNPSDDEK_	W6UTR9	Ferric-chelate reductase OS=Echinococcus granulosus OX=6210 GN=EGR_01179 PE=4 SV=1	4	595.518	0.75104	0.0077212	59.09	PSC_2	189400
1208	AGYRPEASESNHLYNPSDDEK	21	Unmodified	_AGYRPEASESNHLYNPSDDEK_	W6UTR9	Ferric-chelate reductase OS=Echinococcus granulosus OX=6210 GN=EGR_01179 PE=4 SV=1	2	1190.03	4.1819	2.7629e-52	95.001	PSC_2	739800
[truncated: 31,622 more rows]
