# Supplementary material for: Global profiling of the proteome, phosphoproteome, and N-glycoproteome of protoscoleces and adult worms of Echinococcus granulosus
Source: Front Vet Sci. 2023 Nov 2;10:1275486. doi: 10.3389/fvets.2023.1275486 (PMC10654641; doi:10.3389/fvets.2023.1275486)
Supplement: Supplementary file 4 [file Table_4.XLSX]

## Sheet: motif-x
	Motif Logo				Motif	Motif Score	Foreground		Background		Fold Increase
							Matches	Size	Matches	Size
					xxxRxx_S_Pxxxxx	32.00	360	9702	1864	463156	9.2
					xxxxxx_S_PxxxRx	32.00	272	9342	1648	461292	8.1
					xxxxxx_S_PxKxxx	30.06	162	9070	984	459644	8.3
					Rxxxxx_S_Pxxxxx	27.01	192	8908	1400	458660	7.1
					xxxKxx_S_Pxxxxx	26.50	140	8716	977	457260	7.5
					xxxxxx_S_PxRxxx	25.42	157	8576	1226	456283	6.8
					xxxxxx_S_PxxxxK	25.18	118	8419	883	455057	7.2
					xxxxxx_S_PxxxxR	24.48	136	8301	1140	454174	6.5
					xxxRRx_S_xxxxxx	32.00	261	8165	2482	453034	5.8
					xRxxxx_S_Pxxxxx	23.52	118	7904	1029	450552	6.5
					xxxxxx_S_PxxxxE	23.90	109	7786	951	449523	6.6
					xxxxxx_S_DxExEx	38.02	55	7677	199	448572	16.1
					xxxRKx_S_xxxxxx	32.00	158	7622	1370	448373	6.8
					xxxxxx_S_PRxxxx	24.05	95	7464	821	447003	6.9
					xxxxxE_S_xEExxx	40.02	40	7369	164	446182	14.8
					xxxxxx_S_DxExxx	32.00	179	7329	1519	446018	7.2
					xxRxxx_S_Pxxxxx	23.81	94	7150	858	444499	6.8
					xxxRxx_S_xExxxx	31.61	108	7056	1161	443641	5.8
					xxxxxx_S_PKxxxx	22.18	65	6948	597	442480	6.9
					xxxxxx_S_xEExxx	28.86	133	6883	1875	441883	4.6
					xxxxxx_S_xDExxx	32.00	129	6750	1491	440008	5.6
					xxxxxK_S_Pxxxxx	22.23	58	6621	531	438517	7.2
					xxxRxx_S_xDxxxx	29.38	87	6563	1009	437986	5.8
					xxxxxx_S_Pxxxxx	16.00	726	6476	13964	436977	3.5
					xxxxxx_S_xxDLxx	32.00	114	5750	2186	423013	3.8
					xxxRSx_S_xxxxxx	27.97	154	5636	2705	420827	4.3
					xxxxxx_S_xEDxxx	27.42	88	5482	1240	418122	5.4
					xxxxxx_S_ExExxx	32.00	101	5394	1525	416882	5.1
					xxxKxx_S_xExxxx	24.35	67	5293	1056	415357	5.0
					xxxxxx_S_DxDxxx	32.00	97	5226	1229	414301	6.3
					xxxxxD_S_xDxxxx	23.65	60	5129	978	413072	4.9
					xxxRPx_S_xxxxxx	23.88	76	5069	1378	412094	4.5
					xxxxxx_S_xExLxx	22.36	87	4993	1849	410716	3.9
					xxxDxx_S_Exxxxx	25.68	60	4906	1107	408867	4.5
					RxxSxx_S_xxxxxx	26.27	105	4846	3011	407760	2.9
					xxxxxx_S_xDDxxx	23.50	55	4741	959	404749	4.9
					xxxxHG_S_xxxxxx	22.03	27	4686	507	403790	4.6
					xxxRxx_S_xSxxxx	24.64	95	4659	2014	403283	4.1
					xxxxxx_S_xGDxxx	26.57	54	4564	1124	401269	4.2
					xxxKRx_S_xxxxxx	26.55	62	4510	1263	400145	4.4
					xxxExx_S_Exxxxx	26.77	62	4448	1337	398882	4.2
					xxxxxx_S_Dxxxxx	16.00	390	4386	17489	397545	2.0
					xxxxRx_S_Lxxxxx	24.61	67	3996	2053	380056	3.1
					xxxxxx_S_xxExxx	16.00	356	3929	17641	378003	1.9
					xxxKxx_S_xDxxxx	22.29	38	3573	691	360362	5.5
					xxxxxx_S_xExxxx	16.00	324	3535	14254	359671	2.3
					xxxxxx_S_xDxxxx	16.00	292	3211	13933	345417	2.3
					xxxRxx_S_xPxxxx	23.21	37	2919	959	331484	4.4
					xxxKxx_S_xxxxxx	16.00	246	2882	14543	330525	1.9
					xxxxxD_S_xxxxxx	16.00	223	2636	13950	315982	1.9
					xxxRxx_S_xTxxxx	23.50	43	2413	956	302032	5.6
					xxxRxx_S_xxxxxx	16.00	167	2370	10541	301076	2.0
					xxxxxG_S_xxxxxx	16.00	235	2203	17319	290535	1.8
					xxxxxx_S_xPxxxx	13.81	233	1968	19257	273216	1.7
					xxxxRx_S_xxxxxx	12.46	158	1735	12536	253959	1.8
					xxxxxx_S_Exxxxx	10.41	136	1577	11449	241423	1.8
					xxxDxx_S_xxxxxx	10.86	137	1441	11894	229974	1.8
					xxxxxx_S_Gxxxxx	10.54	162	1304	15820	218080	1.7
					xxxxxx_S_Lxxxxx	12.13	221	1142	24275	202260	1.6
					xxxxxx_S_xGxxxx	8.98	106	921	11015	177985	1.9
					xxxExx_S_xxxxxx	7.78	93	815	10347	166970	1.8
					xxxxxx_S_Qxxxxx	6.21	73	722	8614	156623	1.8
					xxxxxx_T_PPxxxx	32.00	152	1224	1705	301445	22.0
					xxxxPx_T_Pxxxxx	26.77	94	1072	1504	299740	17.5
					xxxRxx_T_Pxxxxx	25.26	62	978	969	298236	19.5
					xxxxxx_T_PExxxx	22.59	52	916	977	297267	17.3
					xxxxxx_T_Pxxxxx	16.00	333	864	14467	296290	7.9
					xxxxxx_T_DxExxx	32.00	35	531	1054	281823	17.6
					xxxxxx_T_xExxxx	13.70	78	496	17031	280769	2.6
					xxxxxx_T_xDxxxx	14.56	64	418	13192	263738	3.1
					xxxxxx_T_SPxxxx	24.29	30	354	2169	250546	9.8
					xxxxxx_T_xSxxxx	10.40	78	324	27625	248377	2.2
					xxxRxx_T_xxxxxx	6.84	36	246	12333	220752	2.6

## Sheet: motif annotation
Protein accession	Position	Amino acid	Motif logo
A5LIC3	170	S	xxxExx_S_Exxxxx
A5LIC3	243	S	xxxxxx_S_Gxxxxx
A5LIC3	23	S	xxxKxx_S_xxxxxx
A5YTY7	376	S	xxxxxx_S_xDExxx
O16058	37	S	xxxKxx_S_xxxxxx
Q56J98	233	S	xxxxxx_S_Dxxxxx
Q56J98	154	S	xxxxxx_S_xxExxx
U5TBX2	178	S	xxxxxx_S_xDxxxx
U5TBX2	74	S	xxxxxG_S_xxxxxx
U6FT50	183	S	xxxxRx_S_xxxxxx
U6ITG9	282	S	xxxRxx_S_xxxxxx
U6ITG9	147	S	xxxRxx_S_xSxxxx
U6ITG9	149	S	xxxRSx_S_xxxxxx
U6ITG9	154	S	xxxxxx_S_Gxxxxx
U6ITG9	71	S	xxxRxx_S_xExxxx
U6ITG9	335	S	xxxKxx_S_Pxxxxx
U6ITG9	403	S	xxxxxx_S_PxxxxK
U6ITG9	423	S	xxxDxx_S_xxxxxx
U6ITG9	194	S	xxxxxD_S_xxxxxx
U6ITG9	306	S	xxxxRx_S_xxxxxx
U6ITG9	308	S	xxxExx_S_xxxxxx
U6ITG9	372	S	xxxxxx_S_xExxxx
U6ITG9	443	S	xxxxxx_S_PxxxxK
U6ITG9	260	S	xxxxxx_S_PxxxRx
U6ITG9	243	S	xxxRRx_S_xxxxxx
U6ITG9	267	S	xxxxRx_S_xxxxxx
U6ITG9	275	S	xxxxxx_S_xxExxx
U6ITG9	176	S	xxxRxx_S_xTxxxx
U6ITG9	180	S	xxxxxx_S_PxxxRx
U6IUA5	255	S	xxxxxx_S_Qxxxxx
U6IUA5	262	S	xxxxxx_S_Pxxxxx
U6IUA5	163	S	xxxxxx_S_Pxxxxx
U6IUB1	105	S	xxxxxx_S_PxxxRx
U6IUI1	54	S	xxxxxE_S_xEExxx
U6IUI1	282	S	xxxxxx_S_Gxxxxx
U6IUI1	29	S	xxxxRx_S_xxxxxx
U6IUI1	75	S	xxxxxx_S_xDxxxx
U6IUI1	358	S	xxxxxx_S_xDxxxx
U6IUK7	310	S	xxxxxG_S_xxxxxx
U6IUK7	3	S	xxxxxx_S_DxExxx
U6IUK7	7	S	xxxxxx_S_Dxxxxx
U6IUK7	840	S	xxxxxx_S_xDDxxx
U6IUL2	216	S	xxxxxx_S_Pxxxxx
U6IUL2	13	S	xxxRPx_S_xxxxxx
U6IUN6	177	S	xxxxxG_S_xxxxxx
U6IUN6	183	S	xxxxxx_S_xxDLxx
U6IUN6	148	S	xxxxxx_S_xDExxx
U6IUP5	293	S	xxxxxx_S_xEExxx
U6IUP5	294	S	xxxxxx_S_xEExxx
U6IUP5	191	S	xxxxxx_S_xxExxx
U6IUP5	192	S	xxxxxx_S_xEExxx
U6IUQ0	2	S	xxxxxx_S_xExxxx
U6IUQ0	6	S	xxxxxx_S_Pxxxxx
U6IUQ0	12	S	xxxxxx_S_xDExxx
U6IUQ9	326	S	xRxxxx_S_Pxxxxx
U6IUR5	495	S	xxxRxx_S_xxxxxx
U6IV22	178	S	xxxExx_S_xxxxxx
U6IV22	162	S	xxxRPx_S_xxxxxx
U6IV22	218	S	xxxRxx_S_xExxxx
U6IV22	201	S	xxRxxx_S_Pxxxxx
U6IV22	209	S	xxxxxx_S_xDxxxx
U6IV22	210	S	xxxxxx_S_Dxxxxx
U6IV22	152	S	xxxxxx_S_PxRxxx
U6IV64	161	S	xxxKRx_S_xxxxxx
U6IV64	163	S	xxxxxx_S_xExxxx
U6IV64	52	S	xxxRxx_S_Pxxxxx
U6IV89	339	S	xxxxxx_S_PxKxxx
U6IVF7	404	S	xxxxxx_S_PxKxxx
U6IVF7	388	S	xxxxxx_S_PKxxxx
U6IVG2	808	S	xxxxxx_S_xPxxxx
U6IVG2	1544	S	xxxRxx_S_Pxxxxx
U6IVH7	211	S	xxxxxx_S_Pxxxxx
U6IVN3	35	S	xxxxxx_S_Dxxxxx
U6IVN3	39	S	xxxxxx_S_PKxxxx
U6IVN3	23	S	xxxxxx_S_Dxxxxx
U6IVP2	106	S	xxxxxx_S_PxKxxx
U6IVP2	240	S	xxxRxx_S_xPxxxx
U6IVW3	106	S	xxxxxx_S_PxRxxx
U6IVX4	102	S	xxxxxx_S_xxExxx
U6IW61	366	S	xxxxxx_S_DxExxx
U6IW84	621	S	Rxxxxx_S_Pxxxxx
U6IW84	630	S	xxxxxx_S_Qxxxxx
U6IW87	37	S	xxxxRx_S_xxxxxx
U6IWC4	550	S	xxxExx_S_xxxxxx
U6IWC4	553	S	xxxxxx_S_xPxxxx
U6IWC4	158	S	xxxxxx_S_xExxxx
U6IWG9	48	S	xxxxxx_S_Qxxxxx
U6IWH4	228	S	xxxRKx_S_xxxxxx
U6IWH4	231	S	RxxSxx_S_xxxxxx
U6IWH4	235	S	xxxxxx_S_xxExxx
U6IWR1	323	S	xxxExx_S_xxxxxx
U6IWR1	325	S	xxxExx_S_xxxxxx
U6IWR1	208	S	xxxExx_S_Exxxxx
U6IWR1	238	S	xxxExx_S_xxxxxx
U6IWR1	241	S	xxxxxx_S_Dxxxxx
U6IWR1	391	S	xxxRxx_S_Pxxxxx
U6IWR1	193	S	xxxxxx_S_Pxxxxx
U6IWR1	218	S	xxxRSx_S_xxxxxx
U6IWR1	224	S	xxxxxx_S_xDxxxx
U6IWR5	2	S	xxxxxx_S_xDExxx
U6IWR5	25	S	xxxxxx_S_xDDxxx
U6IWR5	176	S	xxxKxx_S_xxxxxx
U6IWR5	320	S	xxxxxx_S_xExxxx
U6IWR8	66	S	xxxRxx_S_xxxxxx
U6IWR8	51	S	xxxxxx_S_Gxxxxx
U6IWR8	2	S	xxxxxx_S_Pxxxxx
U6IWV1	806	S	xxxRxx_S_xTxxxx
U6IWV1	690	S	xxxxxx_S_PxxxRx
U6IWW9	134	S	Rxxxxx_S_Pxxxxx
U6IWW9	136	S	xxxxxx_S_xExxxx
U6IWW9	148	S	xxxxxx_S_xxExxx
U6IWW9	280	S	xxxxxx_S_Gxxxxx
U6IWW9	287	S	xxxxxD_S_xDxxxx
U6IWW9	290	S	xxxxxx_S_Dxxxxx
U6IWW9	161	S	xxxKxx_S_xxxxxx
U6IWW9	172	S	xxxKxx_S_xExxxx
U6IWW9	173	S	xxxxxx_S_Exxxxx
U6IWW9	209	S	xxxxRx_S_xxxxxx
U6IWW9	256	S	xxxRPx_S_xxxxxx
U6IWW9	303	S	xxxKxx_S_xxxxxx
U6IWW9	227	S	xxxxxx_S_xxExxx
U6IWW9	235	S	xxxDxx_S_xxxxxx
U6IX51	33	S	xxxKxx_S_xDxxxx
U6IX85	141	S	xxxxxx_S_Gxxxxx
U6IX85	22	S	xxxxRx_S_xxxxxx
U6IX85	23	S	xxxRKx_S_xxxxxx
U6IX85	127	S	xxxxxx_S_PRxxxx
U6IX85	9	S	xxxRKx_S_xxxxxx
U6IX85	283	S	xxxxxx_S_Lxxxxx
U6IX85	32	S	xxxxxx_S_xxExxx
U6IX85	38	S	xxxExx_S_Exxxxx
U6IX85	274	S	xxxxxx_S_Dxxxxx
U6IXI2	274	S	xxxxxx_S_xEDxxx
U6IXI2	460	S	xxxRRx_S_xxxxxx
U6IXJ4	143	S	xxxxxx_S_xDxxxx
U6IXJ4	41	S	xxxxxD_S_xxxxxx
U6IXM0	147	S	xxxxxx_S_Lxxxxx
U6IXT6	597	S	xxxxxx_S_PxxxRx
U6IXV3	21	S	xxxExx_S_xxxxxx
U6IXV3	38	S	xxxExx_S_xxxxxx
U6IXV3	156	S	xxxKxx_S_xxxxxx
U6IXV3	245	S	xxxxxx_S_xEDxxx
U6IXV3	272	S	xxxxxx_S_Gxxxxx
U6IXW6	482	S	xxxxxx_S_Exxxxx
U6IXW6	259	S	xxxxxx_S_DxDxxx
U6IXW6	272	S	xxxxxx_S_Dxxxxx
U6IXW7	146	S	xxxxxG_S_xxxxxx
U6IXW7	294	S	xxxxxx_S_xExxxx
U6IXW7	261	S	Rxxxxx_S_Pxxxxx
U6IXW7	383	S	xxxRRx_S_xxxxxx
U6IXW7	178	S	xxxxxx_S_PxxxRx
U6IXW7	184	S	xxxxxx_S_Pxxxxx
U6IXW7	192	S	xxxKxx_S_xxxxxx
U6IXW9	365	S	xxxKxx_S_xExxxx
U6IY34	536	S	xxxxxK_S_Pxxxxx
U6IY34	75	S	xxxxxx_S_Pxxxxx
U6IY45	205	S	xxxxxx_S_Pxxxxx
U6IY45	236	S	xxxDxx_S_xxxxxx
U6IY87	231	S	xxxxxx_S_xxExxx
W6U526	54	S	xxxRxx_S_Pxxxxx
U6IYB1	132	S	xxxxxx_S_Exxxxx
U6IYB3	100	S	xxxxxx_S_ExExxx
U6IYB3	226	S	xxxDxx_S_xxxxxx
U6IYB3	147	S	xxxxxx_S_xxExxx
U6IYB3	175	S	xxxxxx_S_xDxxxx
U6IYD7	5	S	xxxxxx_S_Pxxxxx
U6IYD7	242	S	xxxRxx_S_xxxxxx
U6IYD7	246	S	xxxxxx_S_xxExxx
U6IYD7	51	S	xxxxRx_S_xxxxxx
U6IYD7	53	S	xxxxxx_S_xxDLxx
U6IYD7	182	S	xxxxxx_S_xPxxxx
U6IYI5	232	S	xxxxxD_S_xDxxxx
U6IYP8	149	S	xxxKRx_S_xxxxxx
U6IYR1	336	S	xxxxxx_S_xEExxx
U6IYR1	11	S	xxxRxx_S_Pxxxxx
U6IYR8	193	S	xxxxxx_S_Pxxxxx
U6IYU3	96	S	xxxxxx_S_DxExEx
U6IYU3	5	S	xxxxxE_S_xEExxx
U6IYW0	124	S	xxxRxx_S_xTxxxx
U6IYX9	210	S	xxxxxx_S_xDxxxx
U6IYX9	292	S	xxxxxx_S_PxKxxx
U6IYX9	381	S	xxxxxx_S_Pxxxxx
U6IYX9	384	S	xxxxxx_S_Qxxxxx
U6IYX9	516	S	xxxxxx_S_Dxxxxx
U6IYX9	187	S	xxxxxx_S_xExxxx
U6IYY3	212	S	xxxExx_S_Exxxxx
U6IYY3	150	S	xxxDxx_S_Exxxxx
U6IYY3	152	S	xxxxxx_S_DxExEx
U6IYY3	232	S	xxxxxx_S_xExxxx
U6IZ45	51	S	xxxxRx_S_Lxxxxx
U6IZ45	214	S	xxxxxx_S_PxRxxx
U6IZ92	298	S	xxxxxx_S_Pxxxxx
U6IZD1	46	S	xxxxxx_S_Exxxxx
U6IZD4	19	S	xxxRxx_S_xSxxxx
U6IZD4	20	S	xxxxRx_S_xxxxxx
U6IZD4	21	S	xxxRxx_S_xDxxxx
U6IZD4	22	S	RxxSxx_S_xxxxxx
U6IZE1	30	S	xxxxxE_S_xEExxx
U6IZE1	330	S	xxxRRx_S_xxxxxx
U6IZE6	75	S	xxxxxx_S_xDxxxx
U6IZF8	51	S	xxxExx_S_Exxxxx
U6IZF8	40	S	xxxxxx_S_Exxxxx
U6IZM6	24	S	xxxxxx_S_DxExxx
U6IZP2	91	S	xxxxxx_S_PxKxxx
U6IZP5	94	S	xxxxxx_S_xxExxx
U6IZP5	95	S	xxRxxx_S_Pxxxxx
U6IZP9	2	S	xxxxxx_S_xxExxx
U6IZR3	178	S	xxxxxD_S_xxxxxx
U6IZU4	151	S	xxxRxx_S_xxxxxx
U6IZV1	916	S	Rxxxxx_S_Pxxxxx
U6J044	150	S	xxxRxx_S_Pxxxxx
U6J063	598	S	xxxxxx_S_Qxxxxx
U6J063	641	S	xxxxxD_S_xxxxxx
U6J063	662	S	xxxRxx_S_xxxxxx
U6J063	672	S	xxxxxx_S_Exxxxx
U6J063	365	S	xxxxxx_S_Dxxxxx
U6J063	417	S	xxxxxx_S_xDDxxx
U6J063	421	S	xxxxxD_S_xxxxxx
U6J063	257	S	xxxxxx_S_xExLxx
U6J063	260	S	xxxxxx_S_Lxxxxx
U6J063	149	S	xxxxxx_S_xPxxxx
U6J063	40	S	xxxxxx_S_xDxxxx
U6J063	80	S	xxxxxD_S_xxxxxx
U6J068	156	S	xxxxxx_S_Pxxxxx
U6J068	191	S	xxxxRx_S_xxxxxx
U6J084	106	S	xxxRSx_S_xxxxxx
U6J0D3	493	S	xxxxxx_S_PxRxxx
U6J0D3	472	S	xxxxxx_S_Gxxxxx
U6J0D8	853	S	xxxRxx_S_Pxxxxx
U6J0D8	652	S	xxxxxx_S_xExxxx
U6J0D8	464	S	xxxxxx_S_xEDxxx
U6J0D8	727	S	xxxxRx_S_Lxxxxx
U6J0D8	735	S	xxxxxx_S_Pxxxxx
U6J0D8	670	S	xxxxxx_S_Pxxxxx
U6J0D8	483	S	xxxxxx_S_Pxxxxx
U6J0D9	339	S	xxxRRx_S_xxxxxx
U6J0D9	397	S	xxxxxx_S_xxExxx
U6J0D9	188	S	xxxxxx_S_xPxxxx
U6J0D9	189	S	xxxxxx_S_PxxxRx
U6J0D9	258	S	xxxRSx_S_xxxxxx
U6J0D9	262	S	xxxxxx_S_Lxxxxx
U6J0D9	218	S	xxxxxx_S_PxRxxx
U6J0D9	233	S	xxxxRx_S_xxxxxx
U6J0D9	239	S	xxxxxx_S_Exxxxx
U6J0H1	143	S	xxxxxx_S_DxExxx
U6J0H1	147	S	xxxxxx_S_Dxxxxx
U6J0H5	71	S	xxxxxD_S_xxxxxx
U6J0H9	29	S	xxxRRx_S_xxxxxx
U6J0H9	203	S	xxxxxx_S_PxxxxE
U6J0J5	210	S	xxxKxx_S_xDxxxx
U6J0J5	211	S	xxxxxx_S_Dxxxxx
U6J0K5	147	S	xxxxRx_S_Lxxxxx
U6J0K5	323	S	xxxKxx_S_Pxxxxx
U6J0K5	227	S	xxxxxx_S_xExxxx
U6J0K8	1132	S	xxxxxx_S_xPxxxx
U6J0K8	1209	S	xxxxxx_S_PxKxxx
U6J0K8	707	S	xxxKxx_S_xxxxxx
U6J0K8	1182	S	xxxxxx_S_Pxxxxx
U6J0K8	403	S	xxxxxx_S_PxxxxR
U6J0N2	51	S	xxxxxx_S_xExxxx
U6J0P3	92	S	xxxxxD_S_xxxxxx
U6J0Q0	14	S	xxxxxx_S_Dxxxxx
U6J0Q0	17	S	xxxxxx_S_Lxxxxx
U6J0Q0	20	S	xxxxxx_S_xExxxx
U6J0Q0	33	S	xxxxxx_S_xDxxxx
U6J0Q2	97	S	xxxxxD_S_xDxxxx
U6J0Q2	103	S	xxxxxx_S_DxDxxx
U6J0R7	8	S	xxxRKx_S_xxxxxx
U6J0S1	149	S	xxxxxx_S_PxxxRx
U6J0S1	140	S	xxxxxx_S_PxxxRx
U6J0V1	198	S	xxxxxx_S_Pxxxxx
U6J0V1	184	S	xxxxxx_S_PxxxxR
U6J0Y2	149	S	xxxxxx_S_xDxxxx
U6J129	15	S	xxxRxx_S_Pxxxxx
U6J165	96	S	xxxxxx_S_xDxxxx
U6J1A4	125	S	xxxxxx_S_PxxxxK
U6J1A4	116	S	xxxxRx_S_Lxxxxx
U6J1C0	515	S	xxxxxD_S_xxxxxx
U6J1C0	443	S	xxxxxD_S_xxxxxx
U6J1C5	51	S	xxxKxx_S_Pxxxxx
U6J1C7	105	S	xxxRxx_S_xExxxx
U6J1E4	126	S	xxxxxx_S_Exxxxx
U6J1G5	281	S	xxxKxx_S_xExxxx
U6J1G5	284	S	xxxxxE_S_xEExxx
U6J1G5	120	S	xxxxxx_S_PxxxxK
U6J1G5	253	S	xxxKRx_S_xxxxxx
U6J1G5	139	S	xxxxRx_S_xxxxxx
U6J1H9	194	S	xxxRPx_S_xxxxxx
U6J1I3	17	S	xxxRKx_S_xxxxxx
U6J1I3	27	S	xxxxxx_S_Pxxxxx
U6J1J3	163	S	xxxKxx_S_xExxxx
U6J1L7	1208	S	xxxxxx_S_Pxxxxx
U6J1L8	30	S	xxxKxx_S_xExxxx
U6J1L8	344	S	xxRxxx_S_Pxxxxx
U6J1L8	728	S	xxxxxx_S_Pxxxxx
U6J1L9	2	S	xxxxxx_S_xDxxxx
U6J1R4	377	S	xxxxxx_S_Pxxxxx
U6J1R4	3	S	xxxxxx_S_Pxxxxx
U6J1V2	128	S	xxxxxx_S_xPxxxx
U6J1V2	129	S	xxxxxx_S_PxRxxx
U6J1X0	1524	S	Rxxxxx_S_Pxxxxx
U6J1X0	1596	S	xxxxxx_S_Pxxxxx
U6J1X0	1844	S	xxxRxx_S_Pxxxxx
U6J1X0	1849	S	xxxxxx_S_Pxxxxx
U6J1X0	1854	S	xxxxxx_S_PxxxxE
U6J231	465	S	xxxxxx_S_xEDxxx
U6J242	48	S	xxxxxG_S_xxxxxx
U6J243	288	S	xxxxxx_S_Dxxxxx
U6J251	244	S	xxxxxx_S_Gxxxxx
U6J251	37	S	xxxxxx_S_xDxxxx
U6J251	56	S	xxxxxx_S_Dxxxxx
U6J251	29	S	xxxxRx_S_Lxxxxx
U6J251	651	S	xxxxxx_S_Dxxxxx
U6J287	167	S	xxxxxx_S_Dxxxxx
U6J287	177	S	xxxxxx_S_xxExxx
U6J287	179	S	xxxDxx_S_Exxxxx
U6J287	151	S	xxxxxx_S_DxExEx
U6J2C4	26	S	xxxxxx_S_xDxxxx
U6J2G3	19	S	Rxxxxx_S_Pxxxxx
U6J2G4	99	S	xxxxxx_S_PxRxxx
U6J2H9	631	S	xxxxxx_S_Pxxxxx
U6J2H9	442	S	xxxxxx_S_xxExxx
U6J2I7	119	S	xxxxxx_S_PxxxxK
U6J2L9	12	S	xxxRxx_S_Pxxxxx
U6J2L9	161	S	xxxRxx_S_xExxxx
U6J2L9	164	S	RxxSxx_S_xxxxxx
U6J2Q7	217	S	xxxRxx_S_xExxxx
U6J2Q7	38	S	xxxxxx_S_PxxxxK
U6J2Q7	40	S	xxxxxx_S_PxKxxx
U6J2R3	113	S	xxxxxx_S_PxRxxx
U6J2Y9	289	S	xxxxxx_S_xEExxx
U6J318	270	S	xxxxxx_S_PxRxxx
U6J321	304	S	RxxSxx_S_xxxxxx
U6J321	166	S	xxxKxx_S_xxxxxx
U6J321	176	S	xxxRKx_S_xxxxxx
U6J321	181	S	xxxxxx_S_xPxxxx
U6J322	2	S	xxxxxx_S_Qxxxxx
U6J334	346	S	xxxKxx_S_Pxxxxx
U6J380	133	S	xxxRxx_S_Pxxxxx
U6J380	519	S	xxxxxK_S_Pxxxxx
U6J383	127	S	xxRxxx_S_Pxxxxx
U6J383	99	S	xxxRxx_S_xTxxxx
U6J390	175	S	xxxxxx_S_xExxxx
U6J390	125	S	xxxxxx_S_PxxxxE
U6J394	44	S	xxxxxx_S_PxKxxx
U6J394	4	S	xxxxxG_S_xxxxxx
U6J394	29	S	xxxxxx_S_xExxxx
U6J3A0	81	S	xxxxxG_S_xxxxxx
U6J3C8	8	S	xxxxxx_S_xPxxxx
U6J3C8	9	S	xxxxxx_S_Pxxxxx
U6J3C8	13	S	xxxxxx_S_xPxxxx
U6J3C8	16	S	xxxxxx_S_PxxxxR
U6J3C8	27	S	xxxRxx_S_xSxxxx
U6J3D5	533	S	xxxxxx_S_Dxxxxx
U6J3N2	228	S	xxxxxx_S_DxExxx
U6J3N2	6	S	xxxxRx_S_Lxxxxx
U6J3N2	95	S	xxxxxx_S_Dxxxxx
U6J3R6	556	S	xxxxxx_S_PxxxxR
U6J3R6	387	S	xxxRKx_S_xxxxxx
U6J3R6	428	S	xxxxxx_S_xxExxx
U6J3T1	56	S	xxxKxx_S_xxxxxx
U6J3T1	63	S	xxxExx_S_xxxxxx
U6J3T1	98	S	xxxRSx_S_xxxxxx
U6J3V1	540	S	xxxxxx_S_Dxxxxx
U6J3V1	571	S	xxxRPx_S_xxxxxx
U6J3V1	441	S	xxxxxx_S_Dxxxxx
U6J3W8	125	S	xxxxxG_S_xxxxxx
U6J3W8	127	S	xxxxxG_S_xxxxxx
U6J3W8	131	S	xxxxxx_S_Dxxxxx
U6J3X5	177	S	Rxxxxx_S_Pxxxxx
U6J3X5	55	S	xxxxxG_S_xxxxxx
U6J3X6	511	S	xxxxxx_S_PxKxxx
U6J3Y3	3	S	xxxxxx_S_xxExxx
U6J3Y6	65	S	xxxxxx_S_xGxxxx
U6J416	388	S	xxxxxG_S_xxxxxx
U6J424	31	S	xxxxxx_S_xPxxxx
U6J424	32	S	xxxKxx_S_Pxxxxx
U6J428	12	S	xxxKRx_S_xxxxxx
U6J496	53	S	xxxKxx_S_Pxxxxx
U6J496	16	S	xxxxxx_S_xExxxx
U6J4I8	141	S	xxxxxx_S_PxxxxE
U6J4M2	69	S	RxxSxx_S_xxxxxx
U6J4M2	80	S	xxxxxx_S_Dxxxxx
U6J4M2	296	S	xxxxxx_S_Pxxxxx
U6J4M3	177	S	xxxxxx_S_ExExxx
U6J4Q2	51	S	xxxRxx_S_Pxxxxx
U6J4S2	179	S	xxxKxx_S_xDxxxx
U6J4S2	134	S	xxxxxx_S_Dxxxxx
U6J4S6	261	S	xxxxxx_S_Pxxxxx
U6J4S7	50	S	xxxRxx_S_Pxxxxx
U6J4U4	113	S	xxxxxx_S_Exxxxx
U6J4U8	464	S	xRxxxx_S_Pxxxxx
U6J4U8	236	S	xxxxRx_S_Lxxxxx
U6J4V7	730	S	xxxxxx_S_Gxxxxx
U6J4V7	439	S	xxxxxx_S_xExxxx
U6J4V7	418	S	xxxxxx_S_xDxxxx
U6J4X8	479	S	xxxxxx_S_PxRxxx
U6J4Z1	110	S	xxxxxx_S_PxxxxR
U6J509	93	S	xxxxxx_S_xxExxx
U6J509	37	S	xxxKxx_S_Pxxxxx
U6J522	353	S	xxxxxx_S_Pxxxxx
U6J572	22	S	xxxxxx_S_Gxxxxx
U6J572	24	S	xxxxxx_S_PxKxxx
U6J572	262	S	xxxxxx_S_Pxxxxx
U6J572	77	S	RxxSxx_S_xxxxxx
U6J572	78	S	xxxRRx_S_xxxxxx
U6J572	82	S	Rxxxxx_S_Pxxxxx
U6J572	142	S	xxxxxx_S_PxRxxx
U6J590	284	S	xxxxxx_S_PxKxxx
U6J590	5	S	xxxxxx_S_PxxxxE
U6J5E5	2	S	xxxxxx_S_xEExxx
U6J5H6	466	S	xxxxxD_S_xxxxxx
U6J5M1	41	S	xxxRxx_S_xDxxxx
U6J5Q8	592	S	xxxRxx_S_xExxxx
U6J5Q8	624	S	xxxxxx_S_Pxxxxx
U6J5R3	413	S	xxxxxx_S_xEDxxx
U6J5R3	267	S	xxxxxG_S_xxxxxx
U6J5R3	360	S	xxxxxx_S_Dxxxxx
U6J5U2	4	S	xxxxxx_S_Qxxxxx
U6J5U8	176	S	xxxxxx_S_xExLxx
U6J5V7	381	S	xxxRxx_S_xExxxx
U6J5W7	18	S	xxxxxx_S_Exxxxx
U6J5X0	411	S	xxxRSx_S_xxxxxx
U6J5X0	415	S	xxxxxx_S_xDxxxx
U6J5X0	468	S	xxxxxx_S_Dxxxxx
U6J5Z8	6	S	xxxxxx_S_xExLxx
U6J5Z8	215	S	xxxxxx_S_DxDxxx
U6J5Z8	219	S	xxxxxD_S_xxxxxx
U6J5Z8	224	S	xxxxxD_S_xxxxxx
U6J5Z8	228	S	xxxxxD_S_xxxxxx
U6J5Z8	175	S	xxxExx_S_xxxxxx
U6J5Z8	244	S	xxxxxx_S_DxExxx
U6J661	122	S	xxxKxx_S_xExxxx
U6J661	127	S	xxxExx_S_Exxxxx
U6J675	111	S	xxxDxx_S_xxxxxx
U6J675	128	S	xxxxxx_S_xExxxx
U6J675	138	S	xxxRxx_S_xSxxxx
U6J675	140	S	xxxRSx_S_xxxxxx
U6J675	143	S	xxxxxx_S_PxxxRx
U6J675	153	S	xxxxxx_S_Dxxxxx
U6J675	82	S	xxxxxx_S_xPxxxx
U6J675	83	S	xxxRxx_S_Pxxxxx
U6J675	87	S	xxxxxx_S_PxxxRx
U6J675	483	S	xxxxxx_S_xxDLxx
U6J683	94	S	xxxKxx_S_xxxxxx
U6J683	186	S	xxxxxx_S_xxExxx
U6J683	233	S	xxxxxD_S_xxxxxx
U6J683	236	S	xxxxxx_S_PxRxxx
U6J683	150	S	xxxxxG_S_xxxxxx
U6J683	151	S	xxxxxx_S_PxKxxx
U6J683	78	S	RxxSxx_S_xxxxxx
U6J683	79	S	xxxxxx_S_Dxxxxx
U6J683	83	S	xxxxxG_S_xxxxxx
U6J683	163	S	xxxxxx_S_xGxxxx
U6J683	2	S	xxxxxx_S_DxExxx
U6J685	5	S	xxxxxx_S_PxxxxK
U6J6B3	36	S	xxxxRx_S_xxxxxx
U6J6B3	750	S	xxxxxx_S_PxxxRx
U6J6B3	373	S	xRxxxx_S_Pxxxxx
U6J6B3	384	S	xxxxxx_S_PxxxxK
U6J6B3	8	S	xxxxxx_S_xDDxxx
U6J6B3	539	S	xxxRRx_S_xxxxxx
U6J6B3	919	S	xxxRxx_S_Pxxxxx
U6J6B3	559	S	xxxRSx_S_xxxxxx
U6J6B3	660	S	xxxxxG_S_xxxxxx
U6J6B3	664	S	xxxxxx_S_PxxxxR
U6J6C0	160	S	xxxxxx_S_PRxxxx
U6J6D8	203	S	xxxxxx_S_PxxxxE
U6J6D8	221	S	xxxRSx_S_xxxxxx
U6J6L6	43	S	xxxKxx_S_xExxxx
U6J6L6	380	S	xxxxxx_S_Dxxxxx
U6J6U1	194	S	xxxxxx_S_Gxxxxx
U6J6V2	125	S	xxxxxx_S_xDExxx
U6J6Y3	349	S	xxxxxx_S_Lxxxxx
U6J6Y3	365	S	xxxxxx_S_Dxxxxx
U6J6Y3	57	S	xxxxxx_S_Dxxxxx
U6J6Y3	513	S	xxxxxx_S_xEDxxx
U6J6Y3	548	S	xxxxxx_S_Dxxxxx
U6J6Y3	521	S	xxxxxx_S_Exxxxx
U6J6Y3	284	S	xxxxxx_S_xDxxxx
U6J6Y3	288	S	xxxxxx_S_Lxxxxx
U6J6Z7	517	S	xxxxxx_S_xDxxxx
U6J6Z7	543	S	xxxxxx_S_Lxxxxx
U6J6Z7	872	S	xxxDxx_S_xxxxxx
U6J6Z7	876	S	xxxxxG_S_xxxxxx
U6J6Z7	192	S	xxxRxx_S_xTxxxx
U6J6Z7	256	S	xxxxxx_S_Lxxxxx
U6J6Z7	153	S	xxxxxx_S_xxExxx
U6J6Z7	927	S	xxxRxx_S_xExxxx
U6J703	925	S	xxxKxx_S_xxxxxx
U6J710	275	S	xxxxxG_S_xxxxxx
U6J724	2	S	xxxxxx_S_xEExxx
U6J731	20	S	xxxxxx_S_DxExEx
U6J731	22	S	xxxxxx_S_xDExxx
U6J731	64	S	xxxxxx_S_xExLxx
U6J741	90	S	xxxxxx_S_PxxxxR
U6J744	2	S	xxxxxx_S_Lxxxxx
U6J744	111	S	xxxxxx_S_DxExxx
U6J7B2	11	S	xxxxxG_S_xxxxxx
U6J7B2	14	S	xxxxxx_S_DxExEx
U6J7B2	293	S	xxxRxx_S_xDxxxx
U6J7E4	201	S	xxxRSx_S_xxxxxx
U6J7F4	6	S	xxxxxx_S_xExLxx
U6J7I1	220	S	xxxRxx_S_xxxxxx
U6J7M1	710	S	xxxxxx_S_xGxxxx
U6J7N4	78	S	xxxxxG_S_xxxxxx
U6J7S9	8	S	xxxxxx_S_DxExxx
U6J7W8	16	S	xxxxxx_S_xDxxxx
U6J7W8	22	S	xxxxxx_S_Gxxxxx
U6J7W8	26	S	xxxxxx_S_xxExxx
U6J7W8	6	S	xxxxxx_S_xxExxx
U6J7X5	3	S	xxxxxx_S_DxExxx
U6J7X5	9	S	xxxxxx_S_xPxxxx
U6J7X5	194	S	xxxRxx_S_Pxxxxx
U6J7X5	215	S	xxxxxx_S_xxExxx
U6J7X5	217	S	xxxxxx_S_Exxxxx
U6J7Y0	365	S	xxxRRx_S_xxxxxx
U6J7Y0	366	S	xxxRxx_S_xExxxx
U6J7Y4	148	S	xxxxxD_S_xxxxxx
U6J864	20	S	xxxDxx_S_Exxxxx
U6J881	7	S	xxxxxx_S_Lxxxxx
U6J8B6	243	S	xxxRSx_S_xxxxxx
U6J8L9	313	S	xxxRPx_S_xxxxxx
U6J8Q0	231	S	xxxKxx_S_xxxxxx
U6J8Q0	2	S	xxxxxx_S_Dxxxxx
U6J8S4	59	S	xxxxxx_S_Dxxxxx
U6J8S4	20	S	xxxDxx_S_xxxxxx
U6J8V5	6	S	xxxxRx_S_xxxxxx
U6J8V5	15	S	xxxxxx_S_Gxxxxx
U6J907	203	S	xxxxHG_S_xxxxxx
U6J907	205	S	xxxxxG_S_xxxxxx
U6J921	119	S	xxxxxx_S_xGxxxx
U6J921	122	S	xxxxxG_S_xxxxxx
U6J927	2	S	xxxxxx_S_xxExxx
U6J927	296	S	xxxxxx_S_PxxxxE
U6J927	314	S	xxxxxx_S_Dxxxxx
U6J963	90	S	xxxRKx_S_xxxxxx
U6J989	430	S	xxxxxx_S_PxxxxK
U6J999	83	S	xxxxxx_S_xExxxx
U6J999	102	S	xxxxxx_S_xEDxxx
U6J9E1	107	S	xxxxxx_S_xxDLxx
U6J9G0	699	S	xxxxxx_S_ExExxx
U6J9G0	557	S	xxxKxx_S_xxxxxx
U6J9M3	140	S	xxxKxx_S_xxxxxx
U6J9Q0	7	S	xxxxxx_S_Pxxxxx
U6J9Q0	352	S	xxxxxx_S_xExxxx
U6J9Q2	19	S	xxxRxx_S_Pxxxxx
U6J9Q3	73	S	xxxDxx_S_Exxxxx
U6J9Q3	11	S	xxxxxx_S_Exxxxx
U6J9Q7	39	S	xxxKxx_S_Pxxxxx
U6J9Q8	18	S	xxxDxx_S_xxxxxx
U6J9Q8	22	S	xRxxxx_S_Pxxxxx
U6J9R0	306	S	xxxxxx_S_ExExxx
U6J9R0	311	S	xxxxxx_S_ExExxx
U6J9R0	313	S	xxxxxx_S_xGDxxx
U6J9R0	286	S	xxxxxx_S_xExxxx
U6J9R0	156	S	xxxxxx_S_Dxxxxx
U6J9T7	284	S	xxxxxD_S_xxxxxx
U6J9T7	157	S	xxxxxx_S_xxExxx
U6J9T7	159	S	xxxExx_S_Exxxxx
U6J9T7	204	S	xxxxxx_S_ExExxx
U6J9T7	209	S	xxxxxx_S_xxDLxx
U6J9T7	247	S	xxxKxx_S_Pxxxxx
U6J9T7	143	S	xxxxxx_S_PKxxxx
U6J9V6	497	S	xxxxxx_S_PxKxxx
U6J9V6	611	S	xxxExx_S_Exxxxx
U6J9V6	544	S	xxxKxx_S_Pxxxxx
U6J9Z5	14	S	xxxRSx_S_xxxxxx
U6JA05	250	S	xxxxxx_S_DxExxx
U6JA05	77	S	xxxxxx_S_PxKxxx
U6JA05	268	S	xRxxxx_S_Pxxxxx
U6JA05	176	S	xxxRRx_S_xxxxxx
U6JA05	48	S	xxxxxx_S_xPxxxx
U6JA31	175	S	xxxxxx_S_Dxxxxx
U6JA31	158	S	xxxRRx_S_xxxxxx
U6JA31	162	S	xxxxxG_S_xxxxxx
U6JA54	75	S	xxxxxx_S_Exxxxx
U6JA54	24	S	xxxxxx_S_xDxxxx
U6JA54	88	S	xxxxxx_S_DxExxx
U6JA97	301	S	xxxRRx_S_xxxxxx
U6JAA6	144	S	xxxxxx_S_xDDxxx
U6JAA6	145	S	xxxxxx_S_DxExEx
U6JAD4	87	S	xxxxxx_S_Pxxxxx
U6JAL5	2	S	xxxxxx_S_Dxxxxx
U6JAP6	85	S	xxxxxx_S_PRxxxx
U6JAQ3	377	S	xxxxxx_S_xDExxx
U6JAQ3	498	S	xxxxxx_S_Dxxxxx
U6JAQ3	501	S	xxxxxx_S_xDxxxx
U6JAQ3	504	S	xxxxxx_S_PxRxxx
U6JAQ3	126	S	xxxxxx_S_xExxxx
U6JAQ3	405	S	xxxKxx_S_Pxxxxx
U6JAQ3	410	S	xxxxxx_S_Pxxxxx
U6JAQ3	412	S	xxxxxx_S_PxxxxK
U6JAQ3	467	S	xxxxxx_S_DxDxxx
U6JAQ3	510	S	xxxRxx_S_Pxxxxx
U6JAR5	82	S	xxxRRx_S_xxxxxx
U6JAR5	31	S	xxxRSx_S_xxxxxx
U6JAR5	34	S	xxxxxx_S_xExLxx
U6JAR5	13	S	xxxRxx_S_xxxxxx
U6JAU0	90	S	xxxxxx_S_xGDxxx
U6JAU3	28	S	xxxRRx_S_xxxxxx
U6JAU3	855	S	xxxxxx_S_xExLxx
U6JAU5	899	S	xxxxxx_S_Dxxxxx
U6JAU5	327	S	xxxxxx_S_PxxxxE
U6JAX0	174	S	xxxxxx_S_Exxxxx
U6JB11	237	S	xxxxxG_S_xxxxxx
U6JB55	76	S	xxxxxx_S_xxExxx
U6JB89	83	S	Rxxxxx_S_Pxxxxx
U6JB91	14	S	xxxRxx_S_Pxxxxx
U6JB91	5	S	xxxxxx_S_PxxxRx
U6JB91	70	S	xxxxHG_S_xxxxxx
U6JBB2	9	S	xxxxxx_S_Dxxxxx
U6JBD0	215	S	xxxExx_S_xxxxxx
U6JBE2	39	S	xxxRPx_S_xxxxxx
U6JBE6	390	S	xxxxxx_S_ExExxx
U6JBG9	41	S	xxxxxx_S_PRxxxx
U6JBH0	3	S	xxxxxx_S_Exxxxx
U6JBL1	493	S	xxxKxx_S_xxxxxx
U6JBL1	125	S	xxxKxx_S_xxxxxx
U6JBL7	14	S	xxxKxx_S_xxxxxx
U6JBL7	17	S	xxxxxG_S_xxxxxx
U6JBL7	68	S	xxxRxx_S_xxxxxx
U6JBL9	371	S	xxxxxG_S_xxxxxx
U6JBL9	374	S	xxxxxx_S_Lxxxxx
U6JBL9	71	S	xxxxxD_S_xDxxxx
U6JBL9	72	S	xxxxxx_S_DxDxxx
U6JBL9	561	S	xxxxxx_S_xxExxx
U6JBL9	572	S	xxxKxx_S_xDxxxx
U6JBL9	351	S	xxxRxx_S_Pxxxxx
U6JBM7	104	S	xxxxxx_S_Dxxxxx
U6JBM7	107	S	xxxxxD_S_xxxxxx
U6JBM7	286	S	xxxKxx_S_xExxxx
U6JBN7	515	S	xxxxxx_S_DxExxx
U6JBN7	114	S	xxxRPx_S_xxxxxx
U6JBN7	123	S	xxxxxx_S_xDExxx
U6JBN7	129	S	xxxxxx_S_xDxxxx
U6JBN7	27	S	xxxxxx_S_xPxxxx
U6JBQ2	166	S	xxxxxx_S_xExxxx
U6JBQ2	179	S	xxxxxD_S_xxxxxx
U6JBQ2	81	S	xxxRxx_S_Pxxxxx
U6JBR8	24	S	xxxRxx_S_xxxxxx
U6JBS6	491	S	xxxxxx_S_Pxxxxx
U6JBU6	131	S	xxxKxx_S_xExxxx
U6JBW8	232	S	xxxxxG_S_xxxxxx
U6JBW8	151	S	xxxxxx_S_xxExxx
U6JBW8	153	S	xxxxxx_S_Exxxxx
U6JBW8	155	S	xxxxxx_S_xGxxxx
U6JBW8	45	S	xxxxRx_S_Lxxxxx
U6JBW8	275	S	xxxxxx_S_xxExxx
U6JBW8	277	S	xxxxxx_S_Exxxxx
U6JBX5	584	S	xxxRxx_S_xTxxxx
U6JBX5	98	S	xxxxxx_S_DxExxx
U6JBX9	415	S	xxxxxx_S_Pxxxxx
U6JC17	282	S	xxxxxx_S_DxDxxx
U6JC17	45	S	xxxRxx_S_Pxxxxx
U6JC17	65	S	xxxRxx_S_Pxxxxx
U6JC17	24	S	xxxxxx_S_PxxxRx
U6JCA5	725	S	xxxxxx_S_Pxxxxx
U6JCA5	735	S	xxxxxx_S_PKxxxx
U6JCA5	929	S	xxxxxK_S_Pxxxxx
U6JCA5	811	S	xxxxxx_S_xPxxxx
U6JCB7	473	S	xxxxxx_S_Dxxxxx
U6JCB7	559	S	xxxxxx_S_Dxxxxx
U6JCB7	2	S	xxxxxx_S_xPxxxx
U6JCB7	676	S	xxxRSx_S_xxxxxx
U6JCB9	245	S	xxxxxx_S_xDxxxx
U6JCC2	348	S	xxxxxx_S_DxExxx
U6JCC2	78	S	xxxxxx_S_Pxxxxx
U6JCC9	48	S	xxxxRx_S_Lxxxxx
U6JCC9	55	S	xxxxxx_S_xDxxxx
U6JCC9	78	S	xxxxxx_S_xGxxxx
U6JCC9	38	S	xxxxxx_S_xPxxxx
U6JCC9	39	S	xxxxxx_S_Pxxxxx
U6JCC9	123	S	xxxxxx_S_Qxxxxx
U6JCC9	792	S	xxxxxG_S_xxxxxx
U6JCC9	841	S	xxxxxx_S_Pxxxxx
U6JCD7	24	S	xxxxxK_S_Pxxxxx
U6JCD7	9	S	xxxxxx_S_Pxxxxx
U6JCD7	49	S	xxxxxx_S_xExxxx
U6JCE8	107	S	xxxRxx_S_xxxxxx
U6JCE8	9	S	xxxxxx_S_xEDxxx
U6JCE8	194	S	xxxxRx_S_xxxxxx
U6JCG7	745	S	xxxDxx_S_xxxxxx
U6JCG7	748	S	xxxxxx_S_Gxxxxx
U6JCG7	754	S	xxxDxx_S_xxxxxx
U6JCG7	625	S	xxxxxx_S_Gxxxxx
U6JCG7	629	S	xxxxxx_S_PxxxxR
U6JCG7	593	S	xxxRKx_S_xxxxxx
U6JCG7	566	S	xxxRKx_S_xxxxxx
U6JCG7	649	S	xxxRSx_S_xxxxxx
U6JCG7	482	S	xRxxxx_S_Pxxxxx
U6JCI5	626	S	Rxxxxx_S_Pxxxxx
W6U140	33	S	xxxRKx_S_xxxxxx
U6JCL0	17	S	xxxxxx_S_Pxxxxx
U6JCL0	238	S	xxxxxx_S_xExxxx
U6JCM5	140	S	xxxxxD_S_xxxxxx
U6JCP5	167	S	xxxxxx_S_Qxxxxx
U6JCP5	170	S	xxxxxx_S_xPxxxx
U6JCP5	177	S	xxxxxx_S_Dxxxxx
U6JCP5	603	S	xxxxxx_S_Pxxxxx
U6JCP5	812	S	Rxxxxx_S_Pxxxxx
U6JCP5	187	S	xxxxxG_S_xxxxxx
U6JCP5	188	S	xxxxxx_S_Gxxxxx
U6JCP5	191	S	xxxxxG_S_xxxxxx
U6JCP5	194	S	xxxxxx_S_xDxxxx
U6JCP5	856	S	xxxKxx_S_xxxxxx
U6JCP5	732	S	xxxxxx_S_Pxxxxx
U6JCP5	298	S	xxxxxx_S_Gxxxxx
U6JCP5	228	S	xxxxxx_S_Qxxxxx
U6JCP5	230	S	xxxRSx_S_xxxxxx
U6JCP5	258	S	xxxxxx_S_xxDLxx
U6JCP5	275	S	xxxxxG_S_xxxxxx
U6JCP5	543	S	xxxRSx_S_xxxxxx
U6JCP5	868	S	xxxxxx_S_xPxxxx
U6JCR4	70	S	xxxxxx_S_xExxxx
U6JCR4	212	S	xxxKxx_S_xxxxxx
U6JCR4	14	S	xxxxxx_S_xxExxx
U6JCR4	172	S	xxxxRx_S_xxxxxx
U6JCR4	196	S	xxxxxx_S_xDxxxx
U6JCR4	202	S	xxxxxG_S_xxxxxx
U6JCR4	88	S	xxxxRx_S_Lxxxxx
U6JCR4	142	S	xxxxxx_S_ExExxx
U6JCR4	144	S	xxxxxx_S_xPxxxx
U6JCS2	113	S	xxxxxx_S_xEDxxx
U6JCS2	187	S	xxxxxx_S_xExxxx
U6JCV8	37	S	xxxRxx_S_xxxxxx
U6JCX0	145	S	xxxxxx_S_PxxxxE
U6JCY7	256	S	xxxxxx_S_DxExxx
U6JD30	174	S	xxxxxx_S_Qxxxxx
U6JD61	24	S	xxxxxx_S_xxExxx
U6JD61	26	S	xxxRSx_S_xxxxxx
U6JD80	21	S	xxxRxx_S_Pxxxxx
U6JDE6	505	S	xxxxxx_S_Gxxxxx
U6JDE6	331	S	xxxxxG_S_xxxxxx
U6JDE6	332	S	xxxRxx_S_Pxxxxx
U6JDG7	73	S	xxxxxx_S_Pxxxxx
U6JDJ7	10	S	xxxxxx_S_xGxxxx
U6JDL4	302	S	xxxxxG_S_xxxxxx
U6JDL9	1244	S	xxxRxx_S_Pxxxxx
U6JDL9	76	S	xxxRxx_S_xExxxx
U6JDQ2	188	S	xxxxxx_S_xEDxxx
U6JDT3	362	S	xxxxxx_S_Dxxxxx
U6JDU5	223	S	xxxxxx_S_xExxxx
U6JDU5	156	S	xxxRxx_S_xSxxxx
U6JDU5	158	S	xxxxxG_S_xxxxxx
U6JDU5	110	S	xxxxxx_S_Pxxxxx
U6JDU5	115	S	xxxxxx_S_Gxxxxx
U6JDU5	193	S	xxxxxx_S_PxxxxR
U6JDW6	205	S	xxxRxx_S_xDxxxx
U6JDZ3	25	S	xxxxxx_S_DxExxx
U6JDZ5	488	S	xxxxxG_S_xxxxxx
U6JDZ5	491	S	xxxxxx_S_Gxxxxx
U6JDZ7	3	S	xxxxxx_S_xDDxxx
U6JDZ7	20	S	xxxxxD_S_xxxxxx
U6JDZ7	183	S	xxxxxx_S_Dxxxxx
U6JDZ9	190	S	xxxxxG_S_xxxxxx
U6JE04	378	S	xxxxxx_S_PRxxxx
U6JE04	289	S	xxxxxD_S_xDxxxx
U6JE04	290	S	xxxxxx_S_DxExxx
U6JE40	209	S	xxxxxD_S_xDxxxx
U6JE41	53	S	xxxExx_S_Exxxxx
U6JE55	210	S	xxxxxx_S_Pxxxxx
U6JEA5	12	S	xxxxxx_S_DxDxxx
U6JEA5	14	S	xxxxxx_S_DxExxx
U6JEA5	16	S	xxxDxx_S_Exxxxx
U6JEA5	255	S	xxxxxx_S_xEExxx
U6JEA5	256	S	xxxxxx_S_xExxxx
U6JEA5	156	S	xxxxxx_S_PRxxxx
U6JEA5	113	S	xxxxxx_S_xxDLxx
U6JEE0	237	S	xxxxxx_S_DxDxxx
U6JEE0	221	S	xxxxxD_S_xxxxxx
U6JEE0	75	S	xxxxxx_S_xDExxx
U6JEE0	40	S	xxxxxx_S_xxExxx
U6JEE0	248	S	xxxxxx_S_PxxxxR
U6JEE0	143	S	xxxxxx_S_Exxxxx
U6JEJ5	68	S	xxxRxx_S_xExxxx
U6JEJ5	100	S	xxxxxx_S_xxExxx
U6JEJ5	120	S	xxxxxx_S_DxExxx
U6JEM0	540	S	Rxxxxx_S_Pxxxxx
U6JEM0	588	S	xxxKxx_S_Pxxxxx
U6JEM0	325	S	xxxRxx_S_Pxxxxx
U6JEN4	629	S	xxxxxx_S_xPxxxx
U6JEN4	259	S	xxxRSx_S_xxxxxx
U6JEN8	110	S	xxxDxx_S_xxxxxx
U6JEQ7	21	S	xxxDxx_S_Exxxxx
U6JEQ7	4	S	xxxxxx_S_xDExxx
U6JEQ7	357	S	xxxxxx_S_DxExxx
U6JEV0	441	S	xxxxxx_S_PxxxxK
U6JEV0	32	S	xRxxxx_S_Pxxxxx
U6JEX8	603	S	xxxxxx_S_Gxxxxx
U6JEX8	605	S	xxxxxx_S_DxExxx
U6JEX8	638	S	xxxxxx_S_xxExxx
U6JEY5	112	S	xxxxxx_S_xxDLxx
U6JF16	177	S	xxxxxx_S_Pxxxxx
U6JF16	389	S	xxxxxx_S_DxDxxx
U6JF16	214	S	xxxxxx_S_Dxxxxx
U6JF16	188	S	xxxxxx_S_xxExxx
U6JF16	190	S	xxxxxx_S_xDExxx
U6JF16	432	S	xxxxxx_S_xxDLxx
U6JF48	322	S	xxxxxx_S_Exxxxx
U6JF49	29	S	xxxDxx_S_xxxxxx
U6JF50	132	S	xxxRxx_S_xExxxx
U6JF50	2	S	xxxxxx_S_Pxxxxx
U6JF50	104	S	xxxxxx_S_Exxxxx
U6JF89	108	S	xxxRxx_S_xExxxx
U6JF89	111	S	xxxxxx_S_DxDxxx
U6JF89	85	S	xxxxxx_S_Gxxxxx
U6JF89	97	S	xxxxxx_S_xxExxx
U6JFB2	441	S	xxxExx_S_Exxxxx
U6JFB2	444	S	xxxxxx_S_xDDxxx
U6JFC4	252	S	xxxxxx_S_PxxxxR
U6JFD4	66	S	xxxxxx_S_xEExxx
U6JFD4	17	S	xxxxxx_S_Dxxxxx
U6JFF3	414	S	xxxDxx_S_xxxxxx
U6JFG3	261	S	xxxxxx_S_xDxxxx
U6JFG3	289	S	xRxxxx_S_Pxxxxx
U6JFG3	128	S	xxxxxx_S_xxDLxx
U6JFG3	147	S	xxxxxx_S_DxExxx
U6JFG3	4	S	xxxxxx_S_xDxxxx
U6JFJ4	6	S	xxxxxx_S_Pxxxxx
U6JFJ4	463	S	xxxxxx_S_Pxxxxx
U6JFJ4	26	S	xxxxxK_S_Pxxxxx
U6JFJ4	29	S	xxxxxx_S_Pxxxxx
U6JFJ4	376	S	xxxxxx_S_PxKxxx
U6JFJ4	307	S	xxxKxx_S_Pxxxxx
U6JFJ4	315	S	xxxxxx_S_Pxxxxx
U6JFM5	265	S	xxxKxx_S_xDxxxx
U6JFM5	696	S	xxxRxx_S_Pxxxxx
U6JFN0	543	S	xxxxxx_S_xGxxxx
U6JFN0	150	S	xxxxxx_S_xDxxxx
U6JFN0	493	S	xxxRxx_S_xDxxxx
U6JFN0	92	S	xxxxxx_S_Pxxxxx
U6JFN0	161	S	xxxxxG_S_xxxxxx
U6JFN4	2	S	xxxxxx_S_xxExxx
U6JFN5	198	S	xxxKxx_S_xxxxxx
U6JFS3	111	S	xxxxHG_S_xxxxxx
U6JFT3	111	S	xxxxxx_S_Dxxxxx
U6JFT3	20	S	xxxxxx_S_Dxxxxx
U6JFT3	22	S	xxxxxD_S_xxxxxx
U6JFT3	398	S	xxxRxx_S_Pxxxxx
U6JFT3	277	S	xxxRxx_S_xSxxxx
U6JFT3	421	S	xxxxxx_S_Pxxxxx
U6JFY6	89	S	xxxxxx_S_xExxxx
U6JFY6	130	S	RxxSxx_S_xxxxxx
U6JFY6	131	S	xxxxRx_S_xxxxxx
U6JFY6	133	S	xxxxxx_S_xPxxxx
U6JFY6	139	S	xxxxxx_S_Pxxxxx
U6JFY6	149	S	xxxxxx_S_xxExxx
U6JFY6	158	S	xxxxxx_S_xDxxxx
U6JFY6	161	S	xxxxxx_S_xxExxx
U6JG16	6	S	xxxxxK_S_Pxxxxx
U6JG16	14	S	xxxxxx_S_Qxxxxx
U6JG24	333	S	xxxRKx_S_xxxxxx
U6JG27	575	S	xxxxxx_S_DxExxx
U6JG27	584	S	xxxxxx_S_Dxxxxx
U6JG94	33	S	xxxxxx_S_Qxxxxx
U6JGA1	53	S	xxxxxx_S_xPxxxx
U6JGE9	62	S	xxxRxx_S_Pxxxxx
U6JGH1	147	S	xxxxxx_S_PKxxxx
U6JGH1	28	S	xxxExx_S_Exxxxx
U6JGH1	36	S	xxxxxx_S_xDxxxx
U6JGH1	39	S	xxxxxx_S_PxKxxx
U6JGH1	49	S	xxxxxx_S_Dxxxxx
U6JGH1	51	S	xxxxxD_S_xDxxxx
U6JGH1	63	S	xxxDxx_S_Exxxxx
U6JGI4	217	S	xxxxxD_S_xxxxxx
U6JGI4	11	S	xxxxxD_S_xxxxxx
U6JGI4	166	S	xxxxxx_S_xxExxx
U6JGI4	18	S	xxxDxx_S_xxxxxx
U6JGI4	242	S	xxxxxx_S_ExExxx
U6JGI4	248	S	xxxxxD_S_xxxxxx
U6JGI4	226	S	xxxxxD_S_xxxxxx
U6JGK0	166	S	xxxxxx_S_Dxxxxx
U6JGK0	86	S	xxxxxx_S_Exxxxx
U6JGK0	292	S	xxxxxx_S_PxxxxK
U6JGK0	99	S	xxxxxx_S_xDDxxx
U6JGK0	191	S	xxxxxx_S_Dxxxxx
U6JGN1	245	S	xxxxxx_S_xxDLxx
U6JGN1	247	S	xxxxxx_S_DxExEx
U6JGN1	262	S	xxxxxx_S_xPxxxx
U6JGP3	104	S	xxxxxx_S_Dxxxxx
U6JGQ0	245	S	xxxxxx_S_PxxxxK
U6JGQ0	469	S	xxxxxE_S_xEExxx
U6JGQ0	484	S	xxxxxx_S_PxKxxx
U6JGQ0	511	S	xxxxxx_S_Pxxxxx
U6JGQ0	458	S	xxxxRx_S_Lxxxxx
U6JGQ0	274	S	xxxxxx_S_xDxxxx
U6JGQ0	572	S	xxxxxD_S_xxxxxx
U6JGQ0	187	S	xxxxxx_S_DxExEx
U6JGQ0	210	S	xxxxxx_S_Pxxxxx
U6JGQ4	52	S	xxxRKx_S_xxxxxx
U6JGR6	20	S	xxxKxx_S_xxxxxx
U6JGR6	33	S	xxxxxx_S_xExxxx
U6JGS2	10	S	xxxxxx_S_PxxxRx
U6JGS2	238	S	xxxxxx_S_Lxxxxx
U6JGS2	241	S	xxxxxx_S_Lxxxxx
U6JGX9	47	S	xxxKxx_S_xxxxxx
U6JGX9	92	S	xxxRSx_S_xxxxxx
U6JGZ9	37	S	xxxxxx_S_Pxxxxx
U6JH03	188	S	xxxxxx_S_PKxxxx
U6JH31	105	S	xRxxxx_S_Pxxxxx
U6JH31	246	S	xxxxxx_S_xDxxxx
U6JH31	16	S	xxxxxx_S_Pxxxxx
U6JH31	69	S	xxxxxx_S_xDExxx
U6JH37	432	S	xxxxxx_S_Pxxxxx
U6JHB5	291	S	xxxxxx_S_Dxxxxx
U6JHC0	127	S	xxxDxx_S_xxxxxx
U6JHF2	333	S	xxxxxD_S_xxxxxx
U6JHI1	512	S	xxxxxx_S_PxRxxx
U6JHJ4	257	S	xxxKxx_S_Pxxxxx
U6JHJ4	19	S	xxxxxD_S_xxxxxx
U6JHL8	34	S	xxxxxx_S_Pxxxxx
U6JHL8	75	S	xxxRxx_S_xSxxxx
U6JHM5	90	S	xxxxxx_S_PxxxxR
U6JHM5	18	S	xxxxxx_S_xxExxx
U6JHP0	29	S	xxxKRx_S_xxxxxx
U6JHT1	1071	S	xxRxxx_S_Pxxxxx
U6JHT7	15	S	xxxRxx_S_Pxxxxx
U6JHU3	134	S	xxxxxx_S_Exxxxx
U6JHU4	199	S	Rxxxxx_S_Pxxxxx
U6JHW4	337	S	xxxxxG_S_xxxxxx
U6JHY6	117	S	xxxxxD_S_xxxxxx
U6JHY6	341	S	xxxxxG_S_xxxxxx
U6JHY6	736	S	xxxxxx_S_Gxxxxx
U6JHY6	742	S	xxxxxx_S_xExxxx
U6JHY6	745	S	xxxxxx_S_Gxxxxx
U6JHY6	271	S	xxxxxx_S_PxxxxE
U6JHY6	9	S	xxxxxG_S_xxxxxx
U6JHY6	363	S	xxxxxG_S_xxxxxx
U6JHZ1	151	S	xxxxxx_S_xxExxx
U6JHZ1	59	S	xxxxxx_S_xEExxx
U6JHZ1	83	S	xxRxxx_S_Pxxxxx
U6JHZ3	413	S	xxxxxx_S_Exxxxx
U6JHZ3	29	S	xxxxxx_S_xxExxx
U6JHZ7	122	S	xxxxxx_S_PxKxxx
U6JHZ7	136	S	xxxxxx_S_xDExxx
U6JI20	227	S	xxxxxx_S_Pxxxxx
U6JI42	88	S	xxxxxx_S_xDExxx
U6JI42	7	S	xxxxxx_S_xPxxxx
U6JI50	84	S	xxxxxx_S_xDxxxx
U6JI56	229	S	xxxxHG_S_xxxxxx
U6JI56	393	S	xxxxRx_S_Lxxxxx
U6JI75	159	S	xxxKxx_S_xxxxxx
U6JI80	7	S	xxxxxx_S_Dxxxxx
U6JIB2	278	S	xxxxxx_S_xExxxx
U6JIB2	6	S	xxxxxx_S_ExExxx
U6JIC8	564	S	xxxDxx_S_Exxxxx
U6JIC8	308	S	xxxxxx_S_Dxxxxx
U6JIC8	463	S	xxxxxx_S_Gxxxxx
U6JIC8	512	S	xxxxxx_S_xEExxx
U6JIC8	140	S	xxxxxx_S_Dxxxxx
U6JIC8	153	S	xxxxxD_S_xxxxxx
U6JIC8	239	S	xxxRxx_S_xxxxxx
U6JIC8	639	S	xxxxxx_S_xGxxxx
U6JIC8	640	S	xxxxxx_S_Gxxxxx
U6JIC8	602	S	xxxExx_S_xxxxxx
U6JIC8	2	S	xxxxxx_S_xGxxxx
U6JIC8	235	S	xxxxxD_S_xxxxxx
U6JID6	48	S	xxxRKx_S_xxxxxx
U6JIF2	162	S	xxxxxx_S_PxxxxE
U6JIF2	165	S	xxxxxx_S_xEExxx
U6JIF2	36	S	xxxxxx_S_xPxxxx
U6JIH0	174	S	xxxRxx_S_xxxxxx
U6JIH0	177	S	RxxSxx_S_xxxxxx
U6JIH2	218	S	xxxxxE_S_xEExxx
U6JII8	9	S	xxxKxx_S_Pxxxxx
U6JIM9	161	S	xxxxxx_S_xExxxx
U6JIU8	299	S	xxxRxx_S_xExxxx
U6JIU8	89	S	xxxxxx_S_xExxxx
U6JIU8	289	S	xxxxxx_S_xExxxx
U6JIU8	192	S	xxxRKx_S_xxxxxx
U6JIU8	51	S	xxxRxx_S_Pxxxxx
U6JIU8	59	S	xxxxxx_S_xExxxx
U6JIU8	343	S	xxxRRx_S_xxxxxx
U6JIU8	6	S	xxxKxx_S_xxxxxx
U6JIU8	23	S	xxxRSx_S_xxxxxx
U6JIW0	122	S	xxxExx_S_xxxxxx
U6JIW0	124	S	xxxxxx_S_Gxxxxx
U6JIW0	98	S	xxxxxx_S_xPxxxx
U6JIX2	68	S	xxxxxx_S_xExLxx
U6JJ11	624	S	xxxKxx_S_xxxxxx
U6JJ11	519	S	xxxxxx_S_Pxxxxx
U6JJ11	607	S	xxxxxx_S_xGxxxx
U6JJ11	610	S	xxxxxx_S_Dxxxxx
U6JJ11	612	S	xxxxxx_S_Pxxxxx
U6JJ11	195	S	xxxxxx_S_Pxxxxx
U6JJ13	571	S	xxxxxx_S_xDxxxx
U6JJ13	375	S	xxxxxx_S_Gxxxxx
U6JJ13	435	S	xxxxxx_S_Gxxxxx
U6JJ25	273	S	xxxRxx_S_xPxxxx
U6JJ25	59	S	xxxxxx_S_Gxxxxx
U6JJ25	61	S	xxxxxx_S_Dxxxxx
U6JJ25	63	S	xxxxxD_S_xxxxxx
U6JJ25	364	S	xxxRRx_S_xxxxxx
U6JJ25	120	S	xxxxxx_S_DxExxx
U6JJC0	436	S	xxxxxx_S_Pxxxxx
U6JJC0	154	S	xxxxxx_S_Pxxxxx
U6JJC0	333	S	xxxxxx_S_Lxxxxx
U6JJC0	335	S	xxxxxx_S_Dxxxxx
U6JJC0	95	S	Rxxxxx_S_Pxxxxx
U6JJC0	429	S	xxxxxx_S_PxxxRx
U6JJC0	216	S	xxxxxx_S_PxRxxx
U6JJC0	184	S	xxxRPx_S_xxxxxx
U6JJC0	445	S	xxxxxx_S_xxExxx
U6JJC0	356	S	xxxxxx_S_PxxxxE
U6JJC7	145	S	xxxKxx_S_xxxxxx
U6JJC7	316	S	xxxxxx_S_xDDxxx
U6JJC7	322	S	xxxxxG_S_xxxxxx
U6JJD2	502	S	xxxKxx_S_Pxxxxx
U6JJD2	200	S	xxxxxx_S_Gxxxxx
U6JJD2	173	S	RxxSxx_S_xxxxxx
U6JJD2	377	S	xxxxxx_S_PxxxRx
U6JJD2	309	S	xxxxxx_S_ExExxx
U6JJE1	298	S	xxxRxx_S_xxxxxx
U6JJH2	540	S	xxxRKx_S_xxxxxx
U6JJH2	295	S	xxxRxx_S_Pxxxxx
U6JJH2	210	S	xxxxxx_S_PxRxxx
U6JJI6	431	S	xxxxxx_S_PxxxxR
U6JJK6	95	S	xxxxxx_S_xDDxxx
U6JJK6	5	S	xxxxxx_S_Exxxxx
U6JJK6	10	S	xxxxxx_S_xDxxxx
U6JJK6	11	S	xxxxxx_S_Dxxxxx
U6JJM2	111	S	xxxKxx_S_xxxxxx
U6JJM2	233	S	xxxxxx_S_xGDxxx
U6JJY6	45	S	xxxxxx_S_xPxxxx
U6JK28	78	S	xxxxxx_S_Qxxxxx
U6JK28	88	S	xxxxxx_S_PRxxxx
U6JK28	261	S	xxxxxD_S_xxxxxx
U6JK90	269	S	xxxxxx_S_xxExxx
U6JK95	408	S	xxxxxx_S_PxxxRx
U6JK95	503	S	xxxxxx_S_PxKxxx
U6JK95	420	S	xxxxxx_S_Pxxxxx
U6JKG8	114	S	xxxRKx_S_xxxxxx
U6JKG8	66	S	xxxxxx_S_Pxxxxx
U6JKL3	165	S	xxxxxx_S_xEExxx
U6JKM3	570	S	xxxRKx_S_xxxxxx
U6JKM3	118	S	xxxRxx_S_Pxxxxx
U6JKN1	67	S	xxxxxx_S_xEExxx
U6JKN4	159	S	xxxxxx_S_Dxxxxx
U6JKN4	19	S	xxxDxx_S_xxxxxx
U6JKN4	27	S	xxxxxx_S_xGDxxx
U6JKN4	5	S	xxxxRx_S_xxxxxx
U6JKN4	189	S	xxxxxD_S_xxxxxx
U6JKU1	118	S	xxxxxx_S_Dxxxxx
U6JKU1	61	S	xxxxxx_S_xGxxxx
U6JKV5	306	S	xxxxxx_S_DxDxxx
U6JKY2	2	S	xxxxxx_S_Lxxxxx
U6JL46	724	S	xxxxxx_S_Gxxxxx
U6JL46	506	S	xxxxxG_S_xxxxxx
U6JL50	86	S	xxxKxx_S_xxxxxx
U6JL54	45	S	xxxxxx_S_xxExxx
U6JLB3	133	S	xxxxxx_S_xEExxx
U6JLD2	350	S	xxxxxx_S_xExLxx
U6JLD2	101	S	xxxxxx_S_Lxxxxx
U6JLD2	49	S	xxxxxx_S_xxExxx
U6JLF5	26	S	xxxxxx_S_PRxxxx
U6JLF5	52	S	xxxxxD_S_xxxxxx
U6JLF5	60	S	xxxExx_S_xxxxxx
W6UFA4	367	S	xxxxxx_S_xPxxxx
U6JLQ4	173	S	xxxxxx_S_Pxxxxx
U6JLQ4	177	S	xxxxxx_S_PxxxxE
U6JLR2	59	S	xxxxxx_S_xExxxx
U6JLR2	64	S	xxxxxx_S_xxExxx
U6JM26	187	S	xxxxxx_S_ExExxx
U6JM26	515	S	xxxxxx_S_xEDxxx
U6JM50	217	S	xxxRRx_S_xxxxxx
U6JM54	248	S	xxxxxx_S_PKxxxx
U6JM87	411	S	xxxxxG_S_xxxxxx
U6JM88	289	S	xxxxxx_S_Lxxxxx
U6JMB2	388	S	xxxxxx_S_Lxxxxx
U6JME4	9	S	xxxxxx_S_xEDxxx
U6JME9	960	S	xxxxxx_S_PxxxxK
U6JME9	991	S	xxxxxG_S_xxxxxx
U6JME9	1001	S	xxxxRx_S_xxxxxx
U6JMF4	284	S	xxxKxx_S_xxxxxx
U6JMK8	53	S	xxxxxD_S_xxxxxx
U6JMK8	61	S	xxxExx_S_xxxxxx
U6JMK8	236	S	xxxxxx_S_xExxxx
U6JMK8	366	S	xxxxxx_S_xPxxxx
U6JMK8	240	S	xxxxxx_S_xExxxx
U6JMR8	136	S	xxxxxx_S_xExxxx
U6JN02	104	S	xxxxxx_S_xExxxx
U6JN02	16	S	xxxxxG_S_xxxxxx
U6JN02	69	S	xxxxxx_S_xGxxxx
U6JN02	70	S	xxxKxx_S_xxxxxx
U6JN68	663	S	xxxxxx_S_xPxxxx
U6JN68	664	S	xxxKxx_S_Pxxxxx
U6JNJ9	382	S	xxxxxx_S_DxExEx
U6JNT7	273	S	xxxxxx_S_xEDxxx
U6JNT7	539	S	xxxxxx_S_xDExxx
U6JNT7	444	S	xxxxxx_S_xxExxx
U6JNT7	66	S	xxxxxx_S_Pxxxxx
U6JNT9	35	S	xxxKxx_S_Pxxxxx
U6JNT9	37	S	xxxxxx_S_xPxxxx
U6JNT9	38	S	xxxxxx_S_Pxxxxx
U6JNT9	40	S	xxxxxx_S_xExLxx
U6JNT9	65	S	xxxDxx_S_xxxxxx
U6JNT9	2	S	xxxxxx_S_xDxxxx
U6JNT9	20	S	xxxxxx_S_Pxxxxx
U6JNT9	23	S	xxxxxx_S_Exxxxx
U6JNW2	12	S	xxxxxx_S_Pxxxxx
U6JP98	66	S	xxxxxx_S_Dxxxxx
U6JP98	34	S	xxxxxx_S_xDxxxx
U6JP98	609	S	xxxxxK_S_Pxxxxx
U6JPQ6	279	S	xxxxxx_S_PxxxxR
U6JPQ6	225	S	xxxxxx_S_PRxxxx
U6JPQ6	171	S	xxxxxx_S_xExxxx
U6JPQ6	146	S	xxxKxx_S_xxxxxx
U6JPQ6	159	S	xxxxxx_S_PxxxRx
U6JPQ6	432	S	xxxRRx_S_xxxxxx
U6JPQ6	435	S	RxxSxx_S_xxxxxx
U6JPQ6	292	S	xxxxxx_S_Pxxxxx
U6JPQ6	140	S	xxxxxx_S_Gxxxxx
U6JQ01	58	S	xxxxxx_S_Pxxxxx
U6JQ01	108	S	xxxxxx_S_Dxxxxx
U6JQ01	63	S	xxxxxx_S_Pxxxxx
U6JQ27	306	S	xxxxxx_S_ExExxx
U6JQA4	229	S	xxxxxx_S_PxxxRx
U6JQG2	325	S	xxxxxD_S_xxxxxx
U6JQG3	96	S	xxxRxx_S_Pxxxxx
U6JQS2	295	S	xxxRxx_S_xxxxxx
U6JQW5	648	S	xxxxxx_S_Qxxxxx
U6JQW5	651	S	xxxxxx_S_Lxxxxx
U6JQW5	864	S	xxxKxx_S_Pxxxxx
U6JQW5	510	S	xxxxxx_S_PxxxxK
U6JR67	302	S	xxxxxD_S_xDxxxx
U6JRE4	369	S	xxxxxx_S_xEExxx
U6JRP2	145	S	xxxxxG_S_xxxxxx
U6JRP2	147	S	xxxxxx_S_Gxxxxx
U6JRP2	91	S	xxxxxx_S_xPxxxx
U6JRP2	132	S	xxxxxx_S_xEDxxx
U6JRP2	79	S	xxxxxx_S_xxExxx
U6JRT3	8	S	xxxxxx_S_Dxxxxx
U6JRT3	184	S	xxxxxx_S_DxDxxx
U6JRT3	193	S	xxxxxG_S_xxxxxx
U6JS25	200	S	xxxxxx_S_DxExxx
U6JS25	39	S	xxxxxx_S_PxxxRx
W6TYX3	20	S	xxxxxx_S_Dxxxxx
W6TYX3	22	S	xxxxxx_S_xExxxx
W6TYX3	57	S	xxxxxx_S_Dxxxxx
W6U0S3	42	S	xxxxxx_S_Dxxxxx
W6TZB8	1352	S	xxxxxx_S_Dxxxxx
W6TZB8	120	S	xxxxxx_S_PxRxxx
W6TZB8	299	S	xxxxxx_S_xPxxxx
W6TZB8	250	S	xxxxxx_S_Exxxxx
W6TZB8	1490	S	xxxxxx_S_xExxxx
W6TZB8	1217	S	xxxxxE_S_xEExxx
W6TZB8	1334	S	xxxRxx_S_xSxxxx
W6TZB8	851	S	xxxxxx_S_xEExxx
W6TZB8	694	S	xxxxxx_S_Lxxxxx
W6TZB8	698	S	xxxxxx_S_PxxxxE
W6TZB8	702	S	xxxxxx_S_xExxxx
W6TZB8	708	S	xxxxxx_S_xEExxx
W6TZH3	436	S	Rxxxxx_S_Pxxxxx
W6TZK4	34	S	xxxxxx_S_DxDxxx
W6TZL1	198	S	xxxxxx_S_xEExxx
W6TZP4	137	S	xxxRKx_S_xxxxxx
W6TZS4	142	S	xxxRxx_S_Pxxxxx
W6TZS4	445	S	xxxxxK_S_Pxxxxx
W6TZS4	236	S	xxxRxx_S_Pxxxxx
W6TZW8	468	S	xxxRRx_S_xxxxxx
W6TZW8	470	S	xxxDxx_S_xxxxxx
W6TZW8	383	S	xxxRPx_S_xxxxxx
W6U017	420	S	xxxxxx_S_PxxxRx
W6U0A1	179	S	xxxxxx_S_PxKxxx
W6U0E5	80	S	xxxxxx_S_Dxxxxx
W6U0K8	509	S	xxxxxx_S_xxExxx
W6U0K8	483	S	xxxxRx_S_xxxxxx
W6U0K8	484	S	xxxRRx_S_xxxxxx
W6U0K8	545	S	xxxxxx_S_xExLxx
W6U0L9	804	S	xxxxxx_S_Exxxxx
W6U0L9	564	S	xxxxxD_S_xxxxxx
W6U0L9	767	S	xxxxxx_S_PxxxxR
W6U0L9	790	S	xxxxxK_S_Pxxxxx
W6U0L9	456	S	xxxRxx_S_Pxxxxx
W6U0R5	19	S	xxxxxx_S_DxExxx
W6U0S4	112	S	xxxRRx_S_xxxxxx
W6U0S7	8	S	xxxxxx_S_Pxxxxx
W6U0U8	493	S	xxxKxx_S_xxxxxx
W6U0U8	298	S	xxxRRx_S_xxxxxx
W6U0Z2	64	S	xxxxxx_S_Pxxxxx
W6U103	108	S	xxxxxx_S_xxExxx
W6U103	72	S	xxxRxx_S_xTxxxx
W6U109	16	S	xxxRxx_S_xSxxxx
W6U109	18	S	xxxRxx_S_Pxxxxx
W6U109	98	S	xxxxxx_S_xEDxxx
W6U109	32	S	xxxRxx_S_xSxxxx
W6U109	34	S	xxxRxx_S_Pxxxxx
W6U164	570	S	xxxxxG_S_xxxxxx
W6U164	657	S	xxxxxx_S_Pxxxxx
W6U1D3	284	S	xxxRxx_S_Pxxxxx
W6U1D3	176	S	xxRxxx_S_Pxxxxx
W6U1D6	634	S	xxxxxx_S_xExxxx
W6U1F9	879	S	Rxxxxx_S_Pxxxxx
W6U1F9	1705	S	xxxxxx_S_PKxxxx
W6U1F9	58	S	xxxxxx_S_Lxxxxx
W6U1F9	60	S	xxxxxx_S_PxxxRx
W6U1F9	1758	S	xxRxxx_S_Pxxxxx
W6U1F9	36	S	xxxRPx_S_xxxxxx
W6U1F9	38	S	xRxxxx_S_Pxxxxx
W6U1F9	2134	S	xxxRxx_S_xTxxxx
W6U1F9	766	S	xxxxxx_S_xEExxx
W6U1F9	506	S	xxxxxx_S_PxRxxx
W6U1F9	1531	S	xxxDxx_S_xxxxxx
W6U1F9	1604	S	xxxxxx_S_PxKxxx
W6U1H2	260	S	xxxxxx_S_PxRxxx
W6U1J8	203	S	xxxxxx_S_PxxxRx
W6U1J8	211	S	xxxRSx_S_xxxxxx
W6U1J8	176	S	xxxxxx_S_Pxxxxx
W6U1J8	189	S	xxxRxx_S_Pxxxxx
W6U1P0	115	S	xxxxRx_S_Lxxxxx
W6U1P0	160	S	xxxxxx_S_PxxxRx
W6U1P0	162	S	xxxxxx_S_PxRxxx
W6U1P0	167	S	xxxExx_S_Exxxxx
W6U1R6	1375	S	xxxxxx_S_PxxxRx
W6U1R6	825	S	xxxxxx_S_xPxxxx
W6U1T5	714	S	xxxRxx_S_xxxxxx
W6U1T5	702	S	xxxxRx_S_Lxxxxx
W6U1T5	693	S	xxxKxx_S_xxxxxx
W6U1T8	233	S	xxxxxx_S_PxxxRx
W6U1V0	62	S	xxxxxx_S_xGxxxx
W6U1W0	827	S	xxxxxx_S_Pxxxxx
W6U1X0	255	S	xxxxxG_S_xxxxxx
W6U1X0	628	S	xxxxxx_S_Exxxxx
W6U1X8	468	S	xxxxRx_S_xxxxxx
W6U1X8	422	S	xxxDxx_S_xxxxxx
W6U1X8	445	S	xxxxxx_S_PRxxxx
W6U1Z3	423	S	xxxxxx_S_xExxxx
W6U1Z3	424	S	xxxxxx_S_Exxxxx
W6U1Z7	153	S	xxxxxx_S_Qxxxxx
W6U1Z7	226	S	xxxxxx_S_xExxxx
W6U1Z7	78	S	xxxxxD_S_xxxxxx
W6U1Z7	157	S	xxxxxx_S_xxExxx
W6U1Z7	163	S	xxxxxx_S_xEExxx
W6U1Z7	291	S	xxxKxx_S_xDxxxx
W6U1Z9	332	S	xxxxxx_S_xxDLxx
W6U1Z9	262	S	xxxxxx_S_xExxxx
W6U1Z9	60	S	xxxxxx_S_Lxxxxx
W6U1Z9	338	S	xxxxxx_S_xDxxxx
W6U1Z9	384	S	RxxSxx_S_xxxxxx
W6U1Z9	348	S	Rxxxxx_S_Pxxxxx
W6U1Z9	292	S	xxxRxx_S_xxxxxx
W6U202	98	S	xxxxxx_S_Qxxxxx
W6U216	238	S	xxxxxx_S_Exxxxx
W6U216	241	S	xxxxxx_S_xExxxx
W6U216	261	S	xxxxxx_S_Dxxxxx
W6U223	822	S	xxxRRx_S_xxxxxx
W6U228	22	S	xxxxxx_S_xExxxx
W6U240	146	S	Rxxxxx_S_Pxxxxx
W6U240	758	S	xxxxxx_S_xDExxx
W6U255	53	S	xxxxxx_S_Dxxxxx
W6U266	616	S	xxxxxG_S_xxxxxx
W6U266	522	S	xxxRRx_S_xxxxxx
W6U277	392	S	xxxRKx_S_xxxxxx
W6U283	223	S	xxxxxx_S_DxDxxx
W6U288	304	S	xxxKxx_S_xxxxxx
W6U2C7	45	S	xxxxxx_S_DxDxxx
W6U2D3	163	S	xxxxxx_S_Gxxxxx
W6U2D3	66	S	xxRxxx_S_Pxxxxx
W6U2E5	554	S	xxxxxx_S_xExxxx
W6U2E5	769	S	xxxxxx_S_Gxxxxx
W6U2E5	958	S	xxxRxx_S_xxxxxx
W6U2E5	962	S	xxxxxG_S_xxxxxx
W6U2E5	371	S	xxxxxx_S_Dxxxxx
W6U2E6	17	S	xxxxxx_S_Lxxxxx
W6U2G0	159	S	xxxxxx_S_Dxxxxx
W6U2G0	70	S	xxxxxx_S_PxRxxx
W6U2G0	232	S	xxxRRx_S_xxxxxx
W6U2G0	137	S	xxxRRx_S_xxxxxx
W6U2H4	189	S	xxxRRx_S_xxxxxx
W6U2H4	190	S	xxxRxx_S_Pxxxxx
W6U2H8	246	S	xxxxxx_S_xEDxxx
W6U2H8	2	S	xxxxxx_S_xGDxxx
W6U2I0	540	S	xxxKxx_S_Pxxxxx
W6U2I8	135	S	xxxxxx_S_xExxxx
W6U2I8	216	S	xxxxxx_S_Pxxxxx
W6U2J9	944	S	xxxxxx_S_xxDLxx
W6U2K4	187	S	xxxxxx_S_Dxxxxx
W6U2K8	170	S	xxxRxx_S_xTxxxx
W6U2K8	635	S	xxxxxx_S_xPxxxx
W6U2K8	20	S	xxxRKx_S_xxxxxx
W6U2K8	25	S	xxxDxx_S_xxxxxx
W6U2K8	74	S	xxxxxx_S_DxDxxx
W6U2L0	962	S	xxxxxx_S_Pxxxxx
W6U2L4	38	S	xxxxxE_S_xEExxx
W6U2L4	207	S	xxxRxx_S_Pxxxxx
W6U2P3	112	S	xxxxxx_S_PxxxxR
W6U2Q8	1235	S	Rxxxxx_S_Pxxxxx
W6U2Q8	1240	S	xxxxxx_S_PxxxRx
W6U2Q9	587	S	xxxxxx_S_Dxxxxx
W6U2Q9	590	S	xxxxxx_S_DxExEx
W6UPR1	67	S	xxxxxx_S_PxKxxx
W6U2T1	436	S	xxxxxx_S_Pxxxxx
W6U2T5	257	S	xxxxRx_S_Lxxxxx
W6U2T5	56	S	xxxRKx_S_xxxxxx
W6U2T5	58	S	xxxxxx_S_xDxxxx
W6U2T5	33	S	xxRxxx_S_Pxxxxx
W6U2T5	102	S	xxxxxx_S_PKxxxx
W6U2T5	106	S	xxxxxx_S_xDxxxx
W6U2T5	19	S	xxxxxx_S_PxxxRx
W6U2T8	1027	S	xxxxxx_S_Pxxxxx
W6U2U7	276	S	xxxxxx_S_ExExxx
W6U2U7	222	S	xxxKxx_S_xxxxxx
W6U2V0	29	S	xxxxxx_S_PxxxxK
W6U2V1	442	S	xxxxxx_S_xEExxx
W6U2V1	488	S	xxxxxx_S_Dxxxxx
W6U2V5	316	S	xxxxxx_S_Pxxxxx
W6U2V5	227	S	xxxRSx_S_xxxxxx
W6U2W2	462	S	xxxxxx_S_PxxxRx
W6U2W6	221	S	xxxxxx_S_Pxxxxx
W6U2Y0	601	S	xxxxxE_S_xEExxx
W6U2Y8	2507	S	xxxxxG_S_xxxxxx
W6U2Y8	2511	S	xxxxxx_S_Lxxxxx
W6U2Y8	737	S	xxxxxx_S_Dxxxxx
W6U2Y8	1511	S	xxxxxx_S_xxExxx
W6U2Y8	2060	S	Rxxxxx_S_Pxxxxx
W6U2Y8	337	S	xxxxxx_S_xEDxxx
W6U2Y8	122	S	xxxRKx_S_xxxxxx
W6U2Y8	94	S	xxxKRx_S_xxxxxx
W6U2Y8	1457	S	xxxKRx_S_xxxxxx
W6U2Y8	2444	S	xxxxRx_S_xxxxxx
W6U2Y8	2453	S	xxxxxx_S_Pxxxxx
W6U2Y8	3195	S	xxxKRx_S_xxxxxx
W6U2Y8	3198	S	xxxxxx_S_xPxxxx
W6U2Y8	2533	S	xxxxxx_S_Pxxxxx
W6U2Y8	2535	S	xxxxxx_S_PRxxxx
W6U2Y8	1760	S	xxxRxx_S_xSxxxx
W6U2Y8	1501	S	xxxxxx_S_PxxxRx
W6U2Y8	895	S	xxxxxx_S_PxxxxE
W6U2Y9	102	S	xxxxxx_S_xEExxx
W6U303	335	S	xxxExx_S_Exxxxx
W6U318	1446	S	xxxxxx_S_Pxxxxx
W6U318	662	S	xxxxxx_S_DxExEx
W6U318	1385	S	xxxxxx_S_Pxxxxx
W6U323	311	S	xxxxxG_S_xxxxxx
W6U331	687	S	xxxxxx_S_xGDxxx
W6U337	164	S	xxxxxG_S_xxxxxx
W6U337	209	S	xxxxxx_S_xPxxxx
W6U337	210	S	xxxxxx_S_PxKxxx
W6U337	218	S	xxxxxx_S_Pxxxxx
W6U337	221	S	xxxxxx_S_Qxxxxx
W6U337	224	S	xxxxxx_S_xPxxxx
W6U337	225	S	xxxxxx_S_Pxxxxx
W6U337	283	S	xxxxxx_S_Pxxxxx
W6U337	593	S	xxxxxK_S_Pxxxxx
W6U340	364	S	xxxRxx_S_Pxxxxx
W6U347	430	S	xxxxxx_S_xDExxx
W6U347	434	S	xxxxxx_S_xDExxx
W6U347	505	S	xxxRxx_S_xDxxxx
W6U347	451	S	xxxxxx_S_PxKxxx
W6U347	544	S	xxxRxx_S_xExxxx
W6U347	287	S	xxxRRx_S_xxxxxx
W6U347	426	S	xxxxxx_S_DxExxx
W6U351	260	S	xxxRxx_S_xxxxxx
W6U351	261	S	xxxxxx_S_Lxxxxx
W6U351	263	S	RxxSxx_S_xxxxxx
W6U351	265	S	xxxxxx_S_Gxxxxx
W6U355	369	S	xxxRRx_S_xxxxxx
W6U355	72	S	xxxxxx_S_xxExxx
W6U359	333	S	xxxxxx_S_PxKxxx
W6U359	73	S	xxxRxx_S_Pxxxxx
W6U359	365	S	Rxxxxx_S_Pxxxxx
W6U370	48	S	xxxxxx_S_Pxxxxx
W6U383	121	S	xxxRKx_S_xxxxxx
W6U383	2360	S	xxxxxx_S_PxKxxx
W6U383	613	S	xxxKRx_S_xxxxxx
W6U384	177	S	xxxRxx_S_xxxxxx
W6U384	49	S	xxxxxx_S_xxExxx
W6U384	51	S	xxxxxx_S_ExExxx
W6U384	154	S	xxxxxx_S_xDxxxx
W6U384	10	S	xxxxxx_S_xGxxxx
W6U384	35	S	xxxxxx_S_xExxxx
W6U384	43	S	xxxDxx_S_xxxxxx
W6U387	1756	S	xxxxxx_S_xEExxx
W6U387	1761	S	xxxExx_S_Exxxxx
W6U387	731	S	xxxxxx_S_xGDxxx
W6U387	740	S	xxxxxx_S_xPxxxx
W6U387	743	S	xxxxxx_S_xDDxxx
W6U387	744	S	xxxxxx_S_Dxxxxx
W6U387	49	S	xxxxxx_S_xDxxxx
W6U387	53	S	xxxxxx_S_Dxxxxx
W6U387	1154	S	xxxxxx_S_xxDLxx
W6U387	1136	S	xxxxxx_S_DxDxxx
W6U389	118	S	xxxxxx_S_PxxxxR
W6U3A7	13	S	xxxxxx_S_Gxxxxx
W6U3B0	30	S	xxxxRx_S_xxxxxx
W6U3B4	23	S	xxxxxx_S_xDExxx
W6U3B4	24	S	xxxxxx_S_DxExxx
W6U3B9	85	S	RxxSxx_S_xxxxxx
W6U3C0	219	S	xxxxxx_S_Pxxxxx
W6U3C7	266	S	xxxxxx_S_xxExxx
W6U3G1	3	S	xxxxxx_S_xGxxxx
W6U3G1	7	S	xxxxxx_S_Qxxxxx
W6U3G1	18	S	xxxxxx_S_xExxxx
W6U3G8	773	S	xxxxxx_S_xExxxx
W6U3G8	1487	S	xxxxxD_S_xxxxxx
W6U3G8	1493	S	xxxxxx_S_Gxxxxx
W6U3G8	363	S	xxxxxx_S_xEDxxx
W6U3H1	106	S	xxxxHG_S_xxxxxx
W6U3H1	108	S	Rxxxxx_S_Pxxxxx
W6U3H1	132	S	xxxRPx_S_xxxxxx
W6U3H1	170	S	xRxxxx_S_Pxxxxx
W6U3H6	36	S	xxxxxx_S_xExxxx
W6U3I2	90	S	xxRxxx_S_Pxxxxx
W6U3I2	19	S	xxxRSx_S_xxxxxx
W6U3I4	610	S	xxxxxx_S_xDExxx
W6U3J4	806	S	xxxxxx_S_PxRxxx
W6U3J4	113	S	xxxxxx_S_DxExxx
W6U3J6	75	S	xxxxRx_S_xxxxxx
W6U3K4	61	S	xxxxxx_S_Dxxxxx
W6U3K4	339	S	xxxDxx_S_Exxxxx
W6U3L1	166	S	xxxxxx_S_PxxxRx
W6U3M0	240	S	xxxxxx_S_PxRxxx
W6U3P6	559	S	xxxDxx_S_xxxxxx
W6U3P6	734	S	xxxKxx_S_Pxxxxx
W6U3P6	1118	S	xxxxxx_S_PxKxxx
W6U3P6	762	S	xxxxxx_S_Pxxxxx
W6U3P6	771	S	xxxxxx_S_xDxxxx
W6U3P6	774	S	xxxxxx_S_xDExxx
W6U3P6	593	S	xxxxxx_S_Pxxxxx
W6U3P6	815	S	xxxxxx_S_xxExxx
W6U3P6	274	S	xxxxxx_S_Pxxxxx
W6U3Q2	19	S	xxxxxx_S_xDxxxx
W6U3Q2	28	S	xxxxxx_S_DxExxx
W6U3R7	752	S	xxxxxx_S_Pxxxxx
W6U3R7	733	S	xxxxxx_S_PxKxxx
W6U3S3	375	S	xxxxxx_S_PxxxRx
W6U3S3	311	S	xxxxxx_S_Dxxxxx
W6U3S3	315	S	xxxxxx_S_xEDxxx
W6U3T9	317	S	xxxKxx_S_Pxxxxx
W6U3T9	333	S	xxxRxx_S_Pxxxxx
W6U3T9	340	S	xxRxxx_S_Pxxxxx
W6U3T9	497	S	xxxRxx_S_Pxxxxx
W6U3T9	499	S	xxxRxx_S_Pxxxxx
W6U3T9	510	S	xxxxxx_S_Pxxxxx
W6U3T9	479	S	xxxxxx_S_xxExxx
W6U3T9	483	S	xxxxxx_S_Gxxxxx
W6U3U1	63	S	xxxxxx_S_xxExxx
W6U3U1	327	S	xxxxxx_S_xxExxx
W6U3U3	132	S	xxxKxx_S_xxxxxx
W6U3U3	136	S	xxxxxG_S_xxxxxx
W6U3U3	98	S	xxxRxx_S_xxxxxx
W6U3U3	12	S	xxxxxx_S_Pxxxxx
W6U3U3	351	S	xxxxxx_S_PxxxRx
W6U3U3	368	S	xxxxxx_S_PKxxxx
W6U3U3	33	S	xxxxxK_S_Pxxxxx
W6U3U3	25	S	xxxKxx_S_Pxxxxx
W6U3U3	54	S	xxxKxx_S_Pxxxxx
W6U3U5	386	S	xxxxxx_S_Dxxxxx
W6U3U6	252	S	xxxxxx_S_xExxxx
W6U3U6	271	S	xxxxxx_S_xxExxx
W6U3U6	304	S	xxxxxx_S_xxExxx
W6U3U6	308	S	xxxxxE_S_xEExxx
W6U3U6	323	S	xxxKxx_S_xDxxxx
W6U3U6	388	S	xxxRKx_S_xxxxxx
W6U3U6	79	S	xxxKxx_S_xxxxxx
W6U3U6	80	S	xxxKxx_S_xDxxxx
W6U3U6	473	S	xxxRxx_S_xSxxxx
W6U3U6	597	S	xxxKxx_S_xxxxxx
W6U3U6	600	S	xxxxxx_S_xDDxxx
W6U3U6	610	S	xxxxxG_S_xxxxxx
W6U3U6	185	S	xxxxxx_S_Lxxxxx
W6U3U6	57	S	xxxKxx_S_xxxxxx
W6U3U6	121	S	xxxxxx_S_Pxxxxx
W6U3U7	32	S	xxxRKx_S_xxxxxx
W6U3U8	51	S	xxxxxx_S_PxKxxx
W6U3V1	428	S	xxxxxx_S_xxExxx
W6U3V3	288	S	xxxDxx_S_Exxxxx
W6U3V3	222	S	xxxxxx_S_xDExxx
W6U3V3	253	S	xxxRxx_S_xSxxxx
W6U3V3	261	S	xxxxxx_S_xxExxx
W6U3V9	224	S	xxxRxx_S_xPxxxx
W6U3W3	27	S	xxxxxx_S_xExxxx
W6U3W3	132	S	xxxxxG_S_xxxxxx
W6U3X1	111	S	xxxxxx_S_Pxxxxx
W6U3X1	113	S	xxxRxx_S_Pxxxxx
W6U3X1	116	S	Rxxxxx_S_Pxxxxx
W6U3X1	120	S	xxxxxx_S_PxRxxx
W6U3X1	402	S	xxxxxx_S_PRxxxx
W6U3X1	331	S	xxxRKx_S_xxxxxx
W6U3X1	98	S	xxxRxx_S_xPxxxx
W6U3X1	4	S	xxxxxx_S_Pxxxxx
W6U3X1	230	S	xxxxxx_S_xGxxxx
W6U3X2	126	S	xxxxxx_S_Dxxxxx
W6U3X2	128	S	xxxxxx_S_xEDxxx
W6U3Z0	250	S	xxxRxx_S_Pxxxxx
W6U3Z1	261	S	xxxxxx_S_xxExxx
W6U407	804	S	Rxxxxx_S_Pxxxxx
W6U407	239	S	xxxKxx_S_xDxxxx
W6U407	106	S	xxxxxx_S_Pxxxxx
W6U407	777	S	xxxDxx_S_xxxxxx
W6U407	189	S	xxxxxx_S_ExExxx
W6U418	109	S	xxxRKx_S_xxxxxx
W6U428	614	S	xxxKxx_S_xDxxxx
W6U431	290	S	xxxxxx_S_xEDxxx
W6U434	720	S	xxxxxx_S_PxxxxE
W6U439	2017	S	xxxxxx_S_xEDxxx
W6U439	86	S	xRxxxx_S_Pxxxxx
W6U439	511	S	xxxxxx_S_Pxxxxx
W6U439	494	S	xxxRxx_S_Pxxxxx
W6U446	677	S	xxxxxx_S_DxExxx
W6U446	693	S	xxxxxx_S_Gxxxxx
W6U446	600	S	xxxxxx_S_Pxxxxx
W6U446	729	S	xxxxxD_S_xxxxxx
W6U446	944	S	xxxxxx_S_xExLxx
W6U446	1070	S	xxxKxx_S_Pxxxxx
W6U446	971	S	xxxRKx_S_xxxxxx
W6U446	989	S	xxxRxx_S_xxxxxx
W6U446	647	S	xxxxxx_S_Dxxxxx
W6U446	838	S	xxxxxx_S_PxRxxx
W6U446	898	S	xxxxxx_S_Pxxxxx
W6U446	100	S	xxxRxx_S_xSxxxx
W6U446	367	S	xxxKRx_S_xxxxxx
W6U446	750	S	xxxRxx_S_xPxxxx
W6U450	173	S	xxxxxx_S_Dxxxxx
W6U453	531	S	xRxxxx_S_Pxxxxx
W6U453	518	S	xxxRxx_S_xDxxxx
W6U467	199	S	xxxxxx_S_Pxxxxx
W6U480	195	S	xxxxxx_S_xxExxx
W6U480	196	S	xxxxxx_S_xExxxx
W6U480	197	S	xxxxxx_S_Exxxxx
W6U481	887	S	Rxxxxx_S_Pxxxxx
W6U481	783	S	xxxxxx_S_PxRxxx
W6U485	159	S	xxxxxG_S_xxxxxx
W6U487	76	S	xxxRxx_S_xExxxx
W6U4A5	119	S	xxxxRx_S_Lxxxxx
W6U4B2	235	S	xxxxxx_S_xDExxx
W6U4B2	316	S	xxxKxx_S_Pxxxxx
W6U4B2	329	S	xxxKRx_S_xxxxxx
W6U4B2	332	S	xxxxxx_S_Dxxxxx
W6U4B2	164	S	xxxRSx_S_xxxxxx
W6U4B3	1272	S	xxxRxx_S_Pxxxxx
W6U4C2	345	S	xxxxxx_S_PxxxxR
W6U4C5	268	S	xxxxxx_S_Pxxxxx
W6U4C5	248	S	xxxRRx_S_xxxxxx
W6U4C5	249	S	xxxRxx_S_xxxxxx
W6U4D3	113	S	xxxxxx_S_xExxxx
W6U4D3	120	S	xxxxxx_S_Dxxxxx
W6U4D3	17	S	xxxxxx_S_ExExxx
W6U4D3	127	S	xxxKxx_S_xxxxxx
W6U4D3	132	S	xxxxxG_S_xxxxxx
W6U4D6	269	S	xxxExx_S_xxxxxx
W6U4D6	271	S	xxxExx_S_xxxxxx
W6U4D6	277	S	xxxKxx_S_xExxxx
W6U4E7	224	S	xxxxxx_S_Lxxxxx
W6U4E7	518	S	xxxxxx_S_xEExxx
W6U4E7	248	S	xxxxxx_S_Exxxxx
W6U4E8	622	S	xxxxxx_S_PxRxxx
W6U4F2	978	S	Rxxxxx_S_Pxxxxx
W6U4F2	736	S	xxxxxx_S_PKxxxx
W6U4F4	73	S	xxxxxx_S_xGDxxx
W6U4F4	57	S	xxxRSx_S_xxxxxx
W6U4F4	60	S	RxxSxx_S_xxxxxx
W6U4G1	309	S	xxxxxx_S_DxDxxx
W6U4G1	313	S	xxxxxx_S_DxDxxx
W6U4G3	439	S	xxxxxx_S_PxRxxx
W6U4G6	619	S	xxxxxx_S_Pxxxxx
W6U4G6	819	S	xxxxxx_S_xPxxxx
W6U4H4	102	S	xxxxxx_S_PxKxxx
W6U4H4	64	S	xxxxxx_S_xPxxxx
W6U4I7	482	S	xxxxxx_S_Dxxxxx
W6U4I7	176	S	xxRxxx_S_Pxxxxx
W6U4I7	526	S	xxxxxx_S_xxExxx
W6U4I7	151	S	xxxRxx_S_xxxxxx
W6U4I7	593	S	xxxxxx_S_xxDLxx
W6U4I7	595	S	xxxxxx_S_Dxxxxx
W6U4I7	600	S	xxxxxx_S_xDExxx
W6U4I7	581	S	xxxExx_S_Exxxxx
W6U4I7	192	S	xxxRKx_S_xxxxxx
W6U4I7	512	S	xxxxxD_S_xxxxxx
W6U4I9	165	S	xxxRxx_S_Pxxxxx
W6U4I9	167	S	xxxxxx_S_PxxxRx
W6U4M3	151	S	xxxxxx_S_xxExxx
W6U4M3	277	S	xxxxxx_S_Dxxxxx
W6U4M3	283	S	xxxxxx_S_Exxxxx
W6U4M4	65	S	xxxxxx_S_Pxxxxx
W6U4M4	67	S	xxxxxx_S_PxKxxx
W6U4M8	736	S	xxxxxx_S_PxxxRx
W6U4N0	107	S	xxxRxx_S_Pxxxxx
W6U4N0	119	S	xxxxxx_S_xDxxxx
W6U4N0	55	S	xxxRxx_S_xxxxxx
W6U4N0	141	S	xxxxxx_S_xxExxx
W6U4N0	202	S	xxxxxx_S_PxxxxK
W6U4N0	174	S	xxxxHG_S_xxxxxx
W6U4N0	89	S	xxxxRx_S_xxxxxx
W6U4N0	90	S	xxxRRx_S_xxxxxx
W6U4N0	17	S	xxxRxx_S_Pxxxxx
W6U4N0	15	S	xxxRRx_S_xxxxxx
W6U4N0	214	S	xxxxxx_S_PxxxxE
W6U4N3	92	S	xxxKRx_S_xxxxxx
W6U4N3	99	S	xxxxxx_S_xDxxxx
W6U4N3	668	S	xxxRRx_S_xxxxxx
W6U4N3	632	S	xxxxxE_S_xEExxx
W6U4N4	660	S	xxxxxx_S_Dxxxxx
W6U4N9	1958	S	xxxxxx_S_PxxxxK
W6U4N9	1652	S	xxxxxx_S_xxExxx
W6U4P6	30	S	xxxRxx_S_xSxxxx
W6U4P6	56	S	xxxKRx_S_xxxxxx
W6U4P6	92	S	xxxxxE_S_xEExxx
W6U4P6	14	S	xxxxxx_S_Lxxxxx
W6U4P9	319	S	xxxxxx_S_xDxxxx
W6U4P9	119	S	xxxxxx_S_PxKxxx
W6U4R3	260	S	xxxRxx_S_xxxxxx
W6U4R4	79	S	xxxxxD_S_xDxxxx
W6U4S1	1373	S	xxxRRx_S_xxxxxx
W6U4S1	1374	S	xxxRxx_S_xxxxxx
W6U4S1	873	S	xxxxxE_S_xEExxx
W6U4S1	1383	S	xxxRxx_S_xExxxx
W6U4S2	228	S	xxxxxx_S_DxDxxx
W6U4S2	799	S	xxxxxx_S_Dxxxxx
W6U4T1	65	S	xxxxxx_S_DxDxxx
W6U4U2	181	S	xxxxxx_S_PxxxxR
W6U4V0	1991	S	xxRxxx_S_Pxxxxx
W6U4V6	102	S	xxxRxx_S_xSxxxx
W6U4V9	30	S	xxxRKx_S_xxxxxx
W6U4W0	9	S	xxxxxx_S_xPxxxx
W6U4W7	128	S	xxxxxx_S_PxxxRx
W6U4W9	431	S	xxxxxx_S_xDxxxx
W6U4W9	610	S	xxxxxx_S_Lxxxxx
W6U4Y4	403	S	xxxxxx_S_Pxxxxx
W6U4Y9	304	S	xxxKxx_S_xxxxxx
W6U4Y9	305	S	xxxxxx_S_PxxxxK
W6U4Y9	115	S	xxxxRx_S_xxxxxx
W6U4Y9	455	S	xxxxxx_S_xPxxxx
W6U4Y9	459	S	xxxxxx_S_xExxxx
W6U4Y9	466	S	xxxxxx_S_xExxxx
W6U4Y9	343	S	xxxxxG_S_xxxxxx
W6U4Y9	693	S	xxxxxG_S_xxxxxx
W6U4Y9	651	S	xxxxxG_S_xxxxxx
W6U4Y9	670	S	xxxxxx_S_xDxxxx
W6U4Y9	671	S	xxxxxx_S_Dxxxxx
W6U4Y9	418	S	xxxRRx_S_xxxxxx
W6U4Y9	141	S	xxxKxx_S_xxxxxx
W6U4Y9	584	S	xxxRxx_S_xxxxxx
W6U4Y9	126	S	xxxRSx_S_xxxxxx
W6U4Y9	129	S	RxxSxx_S_xxxxxx
W6U4Y9	131	S	xxxxxx_S_xExxxx
W6U4Y9	124	S	xxxKxx_S_xxxxxx
W6U4Y9	369	S	xxxxxx_S_xExLxx
W6U4Y9	314	S	xxxxxx_S_xxExxx
W6U4Y9	322	S	xxxxxx_S_Pxxxxx
W6U4Y9	704	S	xxxxxx_S_xExxxx
W6U4Y9	387	S	xxxxxx_S_Lxxxxx
W6U4Z0	137	S	xxxxxx_S_Gxxxxx
W6U4Z2	140	S	xxxxxx_S_xxExxx
W6U4Z2	145	S	xxxxxx_S_PxxxxE
W6U4Z9	531	S	xxxExx_S_Exxxxx
W6U4Z9	476	S	xxxRSx_S_xxxxxx
W6U508	271	S	xxxKxx_S_xExxxx
W6U508	162	S	xxxDxx_S_Exxxxx
W6U508	168	S	xxxxxx_S_xExxxx
W6U508	529	S	xxxxxx_S_PxxxRx
W6U508	38	S	xxxxxx_S_PxKxxx
W6U508	548	S	xxxxxx_S_PxxxxE
W6U508	555	S	xxxxxx_S_Lxxxxx
W6U508	404	S	xxxxxx_S_PRxxxx
W6U508	808	S	Rxxxxx_S_Pxxxxx
W6U508	715	S	xxxxxx_S_xDxxxx
W6U508	760	S	xxxxxx_S_xDExxx
W6U508	173	S	xxxExx_S_xxxxxx
W6U508	175	S	xxxRSx_S_xxxxxx
W6U508	76	S	xxxxxD_S_xDxxxx
W6U508	96	S	xxxxxx_S_PxxxxR
W6U508	565	S	xxxxxx_S_Pxxxxx
W6U508	213	S	xxxxxx_S_xDExxx
W6U508	781	S	xxxxxD_S_xxxxxx
W6U511	87	S	xxxxxG_S_xxxxxx
W6U516	445	S	xxxxxE_S_xEExxx
W6U517	241	S	xxxxxE_S_xEExxx
W6U526	36	S	xxxxxx_S_xExxxx
W6U526	2	S	xxxxxx_S_xGxxxx
W6U542	456	S	Rxxxxx_S_Pxxxxx
W6U542	376	S	xxxRxx_S_Pxxxxx
W6U546	392	S	xxRxxx_S_Pxxxxx
W6U546	394	S	Rxxxxx_S_Pxxxxx
W6U556	388	S	xxxRKx_S_xxxxxx
W6U556	389	S	xxxKxx_S_Pxxxxx
W6U556	587	S	xxxRxx_S_xSxxxx
W6U568	667	S	xxxxxx_S_Pxxxxx
W6U572	181	S	xxxxxx_S_Gxxxxx
W6U572	186	S	xxxxxx_S_xPxxxx
W6U572	347	S	xxxxxx_S_xxExxx
W6U572	356	S	xxxxxx_S_xxExxx
W6U572	229	S	xxxxxx_S_xPxxxx
W6U576	467	S	xxxxRx_S_Lxxxxx
W6U590	17	S	xxxxxx_S_PxxxxR
W6U591	574	S	xxxRPx_S_xxxxxx
W6U591	807	S	xRxxxx_S_Pxxxxx
W6U591	424	S	xxxxxx_S_DxDxxx
W6U591	428	S	xxxxxx_S_ExExxx
W6U591	29	S	xxxRxx_S_xxxxxx
W6U595	302	S	xxxxRx_S_xxxxxx
W6U596	875	S	xxxRPx_S_xxxxxx
W6U597	13	S	xxxxxx_S_xDDxxx
W6U5A6	189	S	xxxxxx_S_ExExxx
W6U5B1	167	S	xxxxxx_S_PxxxxK
W6U5B6	109	S	xxxxxx_S_xPxxxx
W6U5B7	469	S	xxxxxx_S_PxxxRx
W6U5B7	230	S	xxxRSx_S_xxxxxx
W6U5D6	168	S	xxxxxx_S_Dxxxxx
W6U5D6	177	S	xxxxxx_S_xxExxx
W6U5D6	216	S	xxxRxx_S_xxxxxx
W6U5E1	204	S	xxxxxx_S_Pxxxxx
W6U5E1	189	S	xxxxxx_S_xEExxx
W6U5E8	411	S	xxxxxx_S_xExxxx
W6U5F3	528	S	xxxxxx_S_Pxxxxx
W6U5F9	118	S	xxxRRx_S_xxxxxx
W6U5G4	222	S	xxxRxx_S_Pxxxxx
W6U5G8	12	S	xxxxxx_S_xxExxx
W6U5I4	875	S	xxxxxx_S_Pxxxxx
W6U5I4	879	S	xxxxxx_S_Pxxxxx
W6U5I4	884	S	xxxxxx_S_PxRxxx
W6U5J6	527	S	xxxxxx_S_xDxxxx
W6U5J6	415	S	xxxRSx_S_xxxxxx
W6U5J6	418	S	RxxSxx_S_xxxxxx
W6U5L6	1263	S	xxxxxx_S_xDExxx
W6U5L6	1264	S	xxxxxx_S_Dxxxxx
W6U5L9	97	S	xxxRxx_S_xPxxxx
W6U5L9	98	S	xxxxxx_S_PxxxRx
W6U5L9	142	S	xxxRxx_S_xExxxx
W6U5L9	114	S	xxxxxx_S_PxxxRx
W6U5L9	27	S	xxxxxx_S_xExxxx
W6U5L9	33	S	xxxxHG_S_xxxxxx
W6U5M1	198	S	xxxKRx_S_xxxxxx
W6U5N6	1219	S	xxxKxx_S_xxxxxx
W6U5N6	503	S	xxxxxx_S_xEDxxx
W6U5N6	541	S	xxxExx_S_xxxxxx
W6U5N6	146	S	xxxKRx_S_xxxxxx
W6U5N6	126	S	xxxxxx_S_PxxxxR
W6U5N6	509	S	xxxxxx_S_xDxxxx
W6U5N6	513	S	xxxxxx_S_xxExxx
W6U5N6	63	S	xxxxxx_S_xxExxx
W6U5N6	1181	S	xxxxxx_S_xxExxx
W6U5P3	206	S	xxxxxx_S_Gxxxxx
W6U5P3	209	S	xxxxxx_S_xPxxxx
W6U5P3	210	S	xxxxxx_S_PxxxxK
W6U5P3	336	S	xxxRxx_S_xDxxxx
W6U5P3	170	S	xxxRRx_S_xxxxxx
W6U5P3	183	S	xxxRRx_S_xxxxxx
W6U5R7	32	S	xxxRxx_S_xSxxxx
W6U5R7	345	S	xxxxxx_S_xPxxxx
W6U5S3	355	S	xxxxxx_S_Pxxxxx
W6U5T3	438	S	xxxxxx_S_Pxxxxx
W6U5T3	666	S	xxxxxx_S_Dxxxxx
W6U5T3	551	S	xxxxxx_S_xxDLxx
W6U5T3	227	S	xxxxxx_S_Pxxxxx
W6U5T3	639	S	xxxRxx_S_xDxxxx
W6U5U0	277	S	xxxxxx_S_Qxxxxx
W6U5U0	143	S	xxxRxx_S_xxxxxx
W6U5U2	562	S	xxxxxx_S_PxxxRx
W6U5U2	234	S	xxxxxx_S_Dxxxxx
W6U5U2	237	S	RxxSxx_S_xxxxxx
W6U5U2	434	S	xxxRxx_S_xxxxxx
W6U5U8	519	S	xxxRxx_S_Pxxxxx
W6U5U8	5	S	xxxxxG_S_xxxxxx
W6U5V6	752	S	xxxRxx_S_xExxxx
W6U5V6	2655	S	xxxxxx_S_DxExxx
W6U5V6	1614	S	xxxRSx_S_xxxxxx
W6U5W8	813	S	xxxxxx_S_Pxxxxx
W6U5W8	815	S	xxRxxx_S_Pxxxxx
W6U5W8	303	S	xxxRxx_S_xxxxxx
W6U5W8	849	S	xxxxxx_S_Gxxxxx
W6U5X2	42	S	xxxxxx_S_Pxxxxx
W6U5X6	794	S	xxxxxD_S_xDxxxx
W6U5X6	797	S	xxxxxD_S_xxxxxx
W6U5X6	891	S	xxxxxx_S_DxExEx
W6U5X6	649	S	xxxxxx_S_Dxxxxx
W6U5X7	760	S	xxxxxx_S_xExxxx
W6U5Y3	521	S	xxxxxx_S_Lxxxxx
W6U5Y5	319	S	xxxxxx_S_DxExxx
W6U5Z5	534	S	xxxxxx_S_PRxxxx
W6U5Z5	3731	S	xxxxxx_S_Pxxxxx
W6U5Z5	3669	S	Rxxxxx_S_Pxxxxx
W6U5Z5	3675	S	xxxxHG_S_xxxxxx
W6U5Z5	725	S	xxxxxx_S_Pxxxxx
W6U5Z5	1658	S	xxxExx_S_xxxxxx
W6U5Z5	168	S	xxxRxx_S_Pxxxxx
W6U5Z5	3596	S	xxxxxD_S_xxxxxx
W6U5Z5	3167	S	xxRxxx_S_Pxxxxx
W6U5Z5	3646	S	xxxxxx_S_ExExxx
W6U5Z5	3686	S	xxxxxx_S_Gxxxxx
W6U602	110	S	xxxRKx_S_xxxxxx
W6U602	111	S	xxxKxx_S_xxxxxx
W6U617	219	S	xxxxxx_S_Dxxxxx
W6U617	180	S	xxxRxx_S_xSxxxx
W6U617	182	S	xxxRSx_S_xxxxxx
W6U617	185	S	xxxxxx_S_DxExxx
W6U617	335	S	xxxRKx_S_xxxxxx
W6U617	105	S	xxxRxx_S_Pxxxxx
W6U617	108	S	RxxSxx_S_xxxxxx
W6U617	110	S	Rxxxxx_S_Pxxxxx
W6U617	122	S	xxxRxx_S_Pxxxxx
W6U622	62	S	xxRxxx_S_Pxxxxx
W6U622	2	S	xxxxxx_S_xGxxxx
W6U622	122	S	Rxxxxx_S_Pxxxxx
W6U622	137	S	xxxxxx_S_Gxxxxx
W6U622	139	S	xxxxxG_S_xxxxxx
W6U630	838	S	xxxKxx_S_Pxxxxx
W6U638	141	S	xxxxxx_S_PxKxxx
W6U638	399	S	xxxxxx_S_xxExxx
W6U638	282	S	xxxxxx_S_Pxxxxx
W6U638	174	S	xxxxxx_S_xxExxx
W6U639	1599	S	xxxDxx_S_Exxxxx
W6U639	776	S	xxxxxx_S_PxKxxx
W6U639	1504	S	xxxxxx_S_ExExxx
W6U639	1511	S	xxxxxx_S_PxxxRx
W6U639	1291	S	xxxRRx_S_xxxxxx
W6U639	1326	S	xxxKxx_S_xxxxxx
W6U648	36	S	xxxxxD_S_xxxxxx
W6U648	37	S	xxxxxx_S_xPxxxx
W6U648	44	S	xxxKxx_S_xxxxxx
W6U648	4	S	xxxxxx_S_ExExxx
W6U648	11	S	xxxxxx_S_Dxxxxx
W6U648	2	S	xxxxxx_S_xxExxx
W6U655	34	S	xxxRxx_S_Pxxxxx
W6U655	16	S	xxxxRx_S_xxxxxx
W6U655	19	S	xxxxxx_S_DxDxxx
W6U660	2	S	xxxxxx_S_Gxxxxx
W6U667	406	S	xxxxxx_S_xxExxx
W6U672	191	S	xxxxxx_S_PxxxxE
W6U675	184	S	xxxxxx_S_Pxxxxx
W6U675	10	S	xxxRKx_S_xxxxxx
W6U681	412	S	xxxKxx_S_xxxxxx
W6U694	219	S	xxxxxx_S_xxExxx
W6U694	305	S	xxxRxx_S_xxxxxx
W6U694	647	S	xxxxxx_S_Dxxxxx
W6U696	492	S	xxxxxx_S_PxxxRx
W6U696	471	S	xxxxxx_S_Exxxxx
W6U696	333	S	xxxRSx_S_xxxxxx
W6U6A9	237	S	xxxKxx_S_Pxxxxx
W6U6A9	32	S	xxxxxx_S_Pxxxxx
W6U6A9	90	S	xxxKxx_S_xDxxxx
W6U6B4	34	S	xxxxxx_S_PxxxxR
W6U6B7	191	S	xxxxxx_S_DxExxx
W6U6B7	551	S	xxxKxx_S_xxxxxx
W6U6B7	257	S	xxxRxx_S_xSxxxx
W6U6B7	259	S	xxxRxx_S_Pxxxxx
W6U6C1	366	S	Rxxxxx_S_Pxxxxx
W6U6C1	75	S	xxxRxx_S_Pxxxxx
W6U6C9	13	S	xxxxxx_S_PRxxxx
W6U6D4	82	S	xxxxxx_S_PxxxRx
W6U6D4	624	S	xxxKxx_S_Pxxxxx
W6U6D4	635	S	xxxxxx_S_ExExxx
W6U6F2	759	S	xxxxxx_S_xDExxx
W6U6H4	511	S	xxxxxx_S_Dxxxxx
W6U6H4	452	S	xxxxxx_S_PxxxRx
W6U6I7	107	S	xxxDxx_S_xxxxxx
W6U6J6	311	S	xxxxxx_S_Pxxxxx
W6U6K2	55	S	xxxDxx_S_xxxxxx
W6U6K2	63	S	xxxxxx_S_xEExxx
W6U6K2	2	S	xxxxxx_S_Dxxxxx
W6U6K2	21	S	xxxxxx_S_xxExxx
W6U6K8	485	S	xxxxxE_S_xEExxx
W6U6K8	20	S	xxxxxx_S_xExxxx
W6U6K8	24	S	xxxxxx_S_xDxxxx
W6U6K8	31	S	xxxxxx_S_xExxxx
W6U6M0	124	S	xxxxxD_S_xxxxxx
W6U6M2	2	S	xxxxxx_S_Exxxxx
W6U6N0	325	S	xxxxxx_S_xxExxx
W6U6N2	362	S	xxxxxx_S_xDExxx
W6U6Q4	118	S	xxxxxG_S_xxxxxx
W6U6R0	309	S	xxxxxx_S_Pxxxxx
W6U6R0	79	S	xxxRxx_S_Pxxxxx
W6U6S2	335	S	xxxxxx_S_PxxxxE
W6U6S9	171	S	xxxRSx_S_xxxxxx
W6U6S9	730	S	xxxxxK_S_Pxxxxx
W6U6T8	1651	S	xxxxxx_S_PxxxxE
W6U6T8	716	S	xxxxxx_S_PxxxRx
W6U6V4	632	S	xxxxxx_S_xExLxx
W6U6V4	576	S	xxxxxx_S_xDExxx
W6U6V4	690	S	xxxKxx_S_xxxxxx
W6U6V4	691	S	xxxxxx_S_Gxxxxx
W6U6V4	317	S	xxxxxx_S_xxExxx
W6U6V4	669	S	xxxKxx_S_xxxxxx
W6U6V4	670	S	xxxxxx_S_xDExxx
W6U6V4	671	S	xxxxxx_S_Dxxxxx
W6U6V4	459	S	xxxxxx_S_Pxxxxx
W6U6V4	659	S	xxxxxx_S_Dxxxxx
W6U6V4	551	S	xxxxxx_S_xxExxx
W6U6V4	532	S	xxxxxx_S_Pxxxxx
W6U6W3	79	S	xxxRxx_S_Pxxxxx
W6U6W6	422	S	xxxxxx_S_Lxxxxx
W6U6W6	153	S	xxxxxx_S_Lxxxxx
W6U6W7	223	S	xxxKxx_S_xxxxxx
W6U6W7	241	S	xxxxxx_S_Dxxxxx
W6U6W7	284	S	xxxxxx_S_Lxxxxx
W6U6X2	221	S	xxxRKx_S_xxxxxx
W6U6X2	225	S	xxxxxx_S_xDxxxx
W6U6X2	235	S	xxxDxx_S_xxxxxx
W6U6X2	10	S	xxxxxx_S_xGxxxx
W6U6X2	180	S	xxxRxx_S_xExxxx
W6U6Y6	470	S	xxxKxx_S_xxxxxx
W6U6Y6	472	S	xxxRSx_S_xxxxxx
W6U6Y6	475	S	RxxSxx_S_xxxxxx
W6U6Y6	298	S	xxxKxx_S_Pxxxxx
W6U6Y6	498	S	xxxxxx_S_Pxxxxx
W6U6Z6	486	S	xxxxxx_S_xDDxxx
W6U6Z7	519	S	xxxExx_S_xxxxxx
W6U6Z7	1021	S	xxRxxx_S_Pxxxxx
W6U6Z7	1623	S	xxxxxx_S_PRxxxx
W6U6Z7	1483	S	xxxxxx_S_PxxxxK
W6U6Z7	815	S	xxxKxx_S_xxxxxx
W6U701	94	S	xxxxxx_S_xxDLxx
W6U713	590	S	xxxxxx_S_xExxxx
W6U716	220	S	xxxxxx_S_xDDxxx
W6U716	257	S	xxxxxx_S_xxExxx
W6U716	116	S	xxxxxx_S_Lxxxxx
W6U724	39	S	xxxRxx_S_xxxxxx
W6U726	863	S	xxxKxx_S_xxxxxx
W6U730	62	S	xxxxxx_S_Pxxxxx
W6U733	613	S	xxxxxD_S_xxxxxx
W6U733	259	S	xxxxxx_S_xxDLxx
W6U733	437	S	xxxxxx_S_Pxxxxx
W6U733	439	S	xxxxxx_S_Pxxxxx
W6U733	162	S	xxxxxx_S_xPxxxx
W6U733	163	S	xxxxxx_S_Pxxxxx
W6U733	1180	S	xxxRxx_S_xDxxxx
W6U736	176	S	xxxRKx_S_xxxxxx
W6U737	1130	S	xxxxxx_S_PxxxxK
W6U740	23	S	xxxxxD_S_xxxxxx
W6U743	467	S	xxxxxx_S_PxxxxE
W6U753	14	S	xxxxxx_S_Pxxxxx
W6U753	20	S	xxxxxx_S_Exxxxx
W6U769	318	S	xxxKxx_S_xxxxxx
W6U769	150	S	xxxxxx_S_PxKxxx
W6U771	779	S	Rxxxxx_S_Pxxxxx
W6U774	9	S	xxxxxx_S_Lxxxxx
W6U774	11	S	xxxxxx_S_xGDxxx
W6U774	12	S	xxxxxx_S_xDxxxx
W6U774	15	S	xxxxxD_S_xxxxxx
W6U774	19	S	xxxxxD_S_xxxxxx
W6U780	635	S	xxxKxx_S_xxxxxx
W6U787	45	S	xxxRxx_S_xxxxxx
W6U790	1366	S	xxxRKx_S_xxxxxx
W6U790	1367	S	Rxxxxx_S_Pxxxxx
W6U790	1585	S	xxxRRx_S_xxxxxx
W6U790	1328	S	xxxxxx_S_xPxxxx
W6U790	2078	S	xxxRxx_S_xDxxxx
W6U790	1355	S	xxxxxx_S_PxxxRx
W6U7B4	94	S	xxxxxx_S_PxxxxR
W6U7B4	137	S	xxxxxx_S_PxxxRx
W6U7B5	54	S	xxxDxx_S_xxxxxx
W6U7B5	68	S	xxxxxx_S_xExxxx
W6U7B5	75	S	xxxKxx_S_xDxxxx
W6U7B5	147	S	xxxxxD_S_xxxxxx
W6U7B5	100	S	xxxxxx_S_Qxxxxx
W6U7C0	19	S	xxxxxx_S_Gxxxxx
W6U7C4	344	S	xxxRxx_S_Pxxxxx
W6U7C4	349	S	xxxxxx_S_Pxxxxx
W6U7C4	250	S	xxRxxx_S_Pxxxxx
W6U7C4	254	S	xxxxxx_S_Qxxxxx
W6U7C4	92	S	xxxRxx_S_Pxxxxx
W6U7C4	269	S	xxxRRx_S_xxxxxx
W6U7C4	641	S	xxxRRx_S_xxxxxx
W6U7C4	666	S	xxxRSx_S_xxxxxx
W6U7C4	573	S	xxxKxx_S_xxxxxx
W6U7D3	285	S	xxxxxx_S_PxxxxK
W6U7F4	421	S	xxxxxE_S_xEExxx
W6U7F4	433	S	xxxxxx_S_xDxxxx
W6U7F4	412	S	xxxRxx_S_xPxxxx
W6U7F9	562	S	xxxKxx_S_xExxxx
W6U7F9	217	S	xxxRKx_S_xxxxxx
W6U7F9	595	S	xxxxxx_S_xDxxxx
W6U7F9	586	S	xxxxxx_S_PxxxRx
W6U7F9	204	S	xxRxxx_S_Pxxxxx
W6U7G3	66	S	xxxxxx_S_Pxxxxx
W6U7G9	157	S	xxxxxx_S_Lxxxxx
W6U7G9	188	S	xxxxxx_S_xxExxx
W6U7H1	46	S	xxxxxx_S_xExLxx
W6U7H1	29	S	xxxRxx_S_xDxxxx
W6U7H1	34	S	xxxxxx_S_Dxxxxx
W6U7H1	403	S	xxxxxx_S_DxExxx
W6U7I0	378	S	xxxxxx_S_xPxxxx
W6U7I4	3	S	xxxxxx_S_xExxxx
W6U7J0	393	S	xxxxxx_S_xDxxxx
W6U7J0	13	S	xxxRxx_S_xDxxxx
W6U7J0	207	S	xxxRxx_S_xxxxxx
W6U7J3	14	S	xxxRxx_S_xSxxxx
W6U7J5	445	S	xxxxxx_S_xPxxxx
W6U7J5	401	S	xxxxxx_S_Dxxxxx
W6U7J5	358	S	xxxxxx_S_PxxxRx
W6U7J5	349	S	xxxxxx_S_Pxxxxx
W6U7K5	100	S	xxxxRx_S_xxxxxx
W6U7K5	289	S	xxxxxx_S_ExExxx
W6U7K5	147	S	xxxxxx_S_Pxxxxx
W6U7K7	699	S	xxxxxx_S_DxExxx
W6U7K7	1078	S	xxxxxx_S_xExxxx
W6U7K7	681	S	xxxRxx_S_Pxxxxx
W6U7K7	446	S	xxxxxx_S_Pxxxxx
W6U7K7	600	S	xxxxxx_S_xEDxxx
W6U7K7	928	S	xxxxxx_S_DxExxx
W6U7K7	917	S	xxxxxx_S_PxxxRx
W6U7K7	946	S	xxxKxx_S_Pxxxxx
W6U7L6	276	S	xxxKxx_S_xxxxxx
W6U7M1	96	S	xxxxxx_S_Dxxxxx
W6U7M6	162	S	xxxxxx_S_Pxxxxx
W6U7M9	75	S	xxxxxD_S_xDxxxx
W6U7M9	839	S	xxxRRx_S_xxxxxx
W6U7M9	616	S	xxxxxx_S_xDxxxx
[truncated: 8,070 more rows]
