# Supplementary material for: Global profiling of the proteome, phosphoproteome, and N-glycoproteome of protoscoleces and adult worms of Echinococcus granulosus
Source: Front Vet Sci. 2023 Nov 2;10:1275486. doi: 10.3389/fvets.2023.1275486 (PMC10654641; doi:10.3389/fvets.2023.1275486)
Supplement: Supplementary file 5 [file Table_5.XLSX]

## Sheet: motif-x
	Motif Logo				Motif	Motif Score	Foreground		Background		Fold Increase
							Matches	Size	Matches	Size
					xxxxxxxxxx_N_xTxxxxxxxx	16.00	346	612	13283	203507	8.7
					xxxxxxxxxx_N_xSxxxxxxxx	16.00	238	266	18916	190224	9.0
					xxxxxxxxxx_N_xCxxxxxxxx	16.00	28	28	171308	171308	1.0

## Sheet: motif annotation
Protein accession	Position	Amino acid	Motif logo
A5YTY7	187	N	xxxxxxxxxx_N_xTxxxxxxxx
I1WXU1	55	N	xxxxxxxxxx_N_xSxxxxxxxx
U6IUA6	170	N	xxxxxxxxxx_N_xTxxxxxxxx
U6IUN6	85	N	xxxxxxxxxx_N_xSxxxxxxxx
U6IUQ9	229	N	xxxxxxxxxx_N_xSxxxxxxxx
U6IV22	184	N	xxxxxxxxxx_N_xSxxxxxxxx
U6IVX4	711	N	xxxxxxxxxx_N_xSxxxxxxxx
U6IVX4	663	N	xxxxxxxxxx_N_xTxxxxxxxx
U6IVX4	668	N	xxxxxxxxxx_N_xTxxxxxxxx
U6IVX4	690	N	xxxxxxxxxx_N_xSxxxxxxxx
U6IVX4	230	N	xxxxxxxxxx_N_xTxxxxxxxx
U6IX25	260	N	xxxxxxxxxx_N_xTxxxxxxxx
U6IYY3	258	N	xxxxxxxxxx_N_xTxxxxxxxx
U6IZ23	135	N	xxxxxxxxxx_N_xTxxxxxxxx
U6IZ23	161	N	xxxxxxxxxx_N_xSxxxxxxxx
U6J026	609	N	xxxxxxxxxx_N_xSxxxxxxxx
U6J026	37	N	xxxxxxxxxx_N_xSxxxxxxxx
U6J1L7	597	N	xxxxxxxxxx_N_xTxxxxxxxx
U6J226	109	N	xxxxxxxxxx_N_xCxxxxxxxx
U6J239	91	N	xxxxxxxxxx_N_xTxxxxxxxx
U6J2Y9	49	N	xxxxxxxxxx_N_xSxxxxxxxx
U6J3W8	146	N	xxxxxxxxxx_N_xCxxxxxxxx
U6J4F8	134	N	xxxxxxxxxx_N_xTxxxxxxxx
U6J4X8	53	N	xxxxxxxxxx_N_xTxxxxxxxx
U6J6S9	291	N	xxxxxxxxxx_N_xTxxxxxxxx
U6J6Y3	347	N	xxxxxxxxxx_N_xSxxxxxxxx
U6J7M1	518	N	xxxxxxxxxx_N_xTxxxxxxxx
U6JA54	82	N	xxxxxxxxxx_N_xCxxxxxxxx
U6JA97	246	N	xxxxxxxxxx_N_xCxxxxxxxx
U6JAC9	93	N	xxxxxxxxxx_N_xTxxxxxxxx
U6JB10	120	N	xxxxxxxxxx_N_xSxxxxxxxx
U6JB10	151	N	xxxxxxxxxx_N_xSxxxxxxxx
U6JB92	80	N	xxxxxxxxxx_N_xTxxxxxxxx
U6JB92	250	N	xxxxxxxxxx_N_xSxxxxxxxx
U6JBL7	42	N	xxxxxxxxxx_N_xSxxxxxxxx
U6JBW1	28	N	xxxxxxxxxx_N_xSxxxxxxxx
U6JBW8	273	N	xxxxxxxxxx_N_xSxxxxxxxx
U6JC01	459	N	xxxxxxxxxx_N_xSxxxxxxxx
U6JC01	545	N	xxxxxxxxxx_N_xSxxxxxxxx
U6JC35	47	N	xxxxxxxxxx_N_xTxxxxxxxx
U6JCG7	752	N	xxxxxxxxxx_N_xSxxxxxxxx
U6JCK9	400	N	xxxxxxxxxx_N_xTxxxxxxxx
U6JD99	38	N	xxxxxxxxxx_N_xCxxxxxxxx
U6JDM7	110	N	xxxxxxxxxx_N_xTxxxxxxxx
U6JEQ7	66	N	xxxxxxxxxx_N_xSxxxxxxxx
U6JFF3	161	N	xxxxxxxxxx_N_xSxxxxxxxx
U6JFF3	48	N	xxxxxxxxxx_N_xSxxxxxxxx
U6JFF3	229	N	xxxxxxxxxx_N_xSxxxxxxxx
U6JFG3	400	N	xxxxxxxxxx_N_xTxxxxxxxx
U6JG24	243	N	xxxxxxxxxx_N_xTxxxxxxxx
U6JH05	301	N	xxxxxxxxxx_N_xSxxxxxxxx
U6JH30	242	N	xxxxxxxxxx_N_xSxxxxxxxx
U6JHT7	464	N	xxxxxxxxxx_N_xCxxxxxxxx
U6JHY6	893	N	xxxxxxxxxx_N_xSxxxxxxxx
U6JI44	65	N	xxxxxxxxxx_N_xTxxxxxxxx
U6JI44	51	N	xxxxxxxxxx_N_xTxxxxxxxx
U6JI51	19	N	xxxxxxxxxx_N_xCxxxxxxxx
U6JI80	167	N	xxxxxxxxxx_N_xSxxxxxxxx
U6JI80	141	N	xxxxxxxxxx_N_xTxxxxxxxx
U6JIG9	207	N	xxxxxxxxxx_N_xSxxxxxxxx
U6JIJ4	410	N	xxxxxxxxxx_N_xSxxxxxxxx
U6JIJ4	79	N	xxxxxxxxxx_N_xTxxxxxxxx
U6JIX1	114	N	xxxxxxxxxx_N_xSxxxxxxxx
U6JJ11	524	N	xxxxxxxxxx_N_xTxxxxxxxx
U6JJL2	54	N	xxxxxxxxxx_N_xSxxxxxxxx
U6JJL2	62	N	xxxxxxxxxx_N_xTxxxxxxxx
U6JK24	333	N	xxxxxxxxxx_N_xSxxxxxxxx
U6JKL3	69	N	xxxxxxxxxx_N_xSxxxxxxxx
U6JL08	331	N	xxxxxxxxxx_N_xSxxxxxxxx
U6JLF5	12	N	xxxxxxxxxx_N_xSxxxxxxxx
U6JLL3	363	N	xxxxxxxxxx_N_xTxxxxxxxx
U6JME9	155	N	xxxxxxxxxx_N_xTxxxxxxxx
U6JME9	255	N	xxxxxxxxxx_N_xSxxxxxxxx
U6JME9	702	N	xxxxxxxxxx_N_xTxxxxxxxx
U6JME9	357	N	xxxxxxxxxx_N_xTxxxxxxxx
U6JME9	551	N	xxxxxxxxxx_N_xTxxxxxxxx
U6JMK8	13	N	xxxxxxxxxx_N_xSxxxxxxxx
U6JN02	14	N	xxxxxxxxxx_N_xSxxxxxxxx
U6JQ59	430	N	xxxxxxxxxx_N_xSxxxxxxxx
U6JQ59	455	N	xxxxxxxxxx_N_xTxxxxxxxx
U6JQ59	867	N	xxxxxxxxxx_N_xTxxxxxxxx
U6JQ59	61	N	xxxxxxxxxx_N_xCxxxxxxxx
U6JQA4	320	N	xxxxxxxxxx_N_xSxxxxxxxx
W6TZG0	20	N	xxxxxxxxxx_N_xTxxxxxxxx
W6U043	113	N	xxxxxxxxxx_N_xSxxxxxxxx
W6U0A9	169	N	xxxxxxxxxx_N_xTxxxxxxxx
W6U0K8	92	N	xxxxxxxxxx_N_xTxxxxxxxx
W6U0S7	161	N	xxxxxxxxxx_N_xSxxxxxxxx
W6U0S7	577	N	xxxxxxxxxx_N_xSxxxxxxxx
W6U0S7	583	N	xxxxxxxxxx_N_xTxxxxxxxx
W6U0S7	212	N	xxxxxxxxxx_N_xTxxxxxxxx
W6U0S7	927	N	xxxxxxxxxx_N_xTxxxxxxxx
W6U0S7	306	N	xxxxxxxxxx_N_xTxxxxxxxx
W6U0S7	601	N	xxxxxxxxxx_N_xTxxxxxxxx
W6U118	62	N	xxxxxxxxxx_N_xTxxxxxxxx
W6U1N0	214	N	xxxxxxxxxx_N_xTxxxxxxxx
W6U1N0	146	N	xxxxxxxxxx_N_xSxxxxxxxx
W6U1Q3	460	N	xxxxxxxxxx_N_xTxxxxxxxx
W6U1R8	166	N	xxxxxxxxxx_N_xTxxxxxxxx
W6U1R8	179	N	xxxxxxxxxx_N_xTxxxxxxxx
W6U1V0	81	N	xxxxxxxxxx_N_xTxxxxxxxx
W6U1Y0	97	N	xxxxxxxxxx_N_xTxxxxxxxx
W6U255	323	N	xxxxxxxxxx_N_xTxxxxxxxx
W6U269	581	N	xxxxxxxxxx_N_xTxxxxxxxx
W6U2E5	1061	N	xxxxxxxxxx_N_xSxxxxxxxx
W6U2H1	62	N	xxxxxxxxxx_N_xSxxxxxxxx
W6U2K9	224	N	xxxxxxxxxx_N_xSxxxxxxxx
W6U2L3	215	N	xxxxxxxxxx_N_xTxxxxxxxx
W6U387	872	N	xxxxxxxxxx_N_xTxxxxxxxx
W6U387	1408	N	xxxxxxxxxx_N_xSxxxxxxxx
W6U387	1449	N	xxxxxxxxxx_N_xTxxxxxxxx
W6U3C3	782	N	xxxxxxxxxx_N_xSxxxxxxxx
W6U3E3	287	N	xxxxxxxxxx_N_xSxxxxxxxx
W6U3E3	862	N	xxxxxxxxxx_N_xTxxxxxxxx
W6U3G8	1216	N	xxxxxxxxxx_N_xSxxxxxxxx
W6U3U8	414	N	xxxxxxxxxx_N_xSxxxxxxxx
W6U417	366	N	xxxxxxxxxx_N_xSxxxxxxxx
W6U4J7	690	N	xxxxxxxxxx_N_xTxxxxxxxx
W6U4X0	47	N	xxxxxxxxxx_N_xTxxxxxxxx
W6U4X9	360	N	xxxxxxxxxx_N_xSxxxxxxxx
W6U5C2	99	N	xxxxxxxxxx_N_xSxxxxxxxx
W6U5G8	112	N	xxxxxxxxxx_N_xSxxxxxxxx
W6U5Y1	530	N	xxxxxxxxxx_N_xTxxxxxxxx
W6U696	1968	N	xxxxxxxxxx_N_xTxxxxxxxx
W6U696	2891	N	xxxxxxxxxx_N_xTxxxxxxxx
W6U6B2	37	N	xxxxxxxxxx_N_xSxxxxxxxx
W6U6D4	453	N	xxxxxxxxxx_N_xTxxxxxxxx
W6U6D4	470	N	xxxxxxxxxx_N_xSxxxxxxxx
W6U6H3	59	N	xxxxxxxxxx_N_xTxxxxxxxx
W6U6H3	74	N	xxxxxxxxxx_N_xSxxxxxxxx
W6U6M0	364	N	xxxxxxxxxx_N_xTxxxxxxxx
W6U6M0	444	N	xxxxxxxxxx_N_xTxxxxxxxx
W6U6P0	273	N	xxxxxxxxxx_N_xTxxxxxxxx
W6U6P0	277	N	xxxxxxxxxx_N_xTxxxxxxxx
W6U6P0	269	N	xxxxxxxxxx_N_xTxxxxxxxx
W6U6V4	588	N	xxxxxxxxxx_N_xTxxxxxxxx
W6U6W7	542	N	xxxxxxxxxx_N_xCxxxxxxxx
W6U707	270	N	xxxxxxxxxx_N_xTxxxxxxxx
W6U780	545	N	xxxxxxxxxx_N_xTxxxxxxxx
W6U780	551	N	xxxxxxxxxx_N_xTxxxxxxxx
W6U780	697	N	xxxxxxxxxx_N_xSxxxxxxxx
W6U780	408	N	xxxxxxxxxx_N_xTxxxxxxxx
W6U780	878	N	xxxxxxxxxx_N_xSxxxxxxxx
W6U780	450	N	xxxxxxxxxx_N_xTxxxxxxxx
W6U780	457	N	xxxxxxxxxx_N_xTxxxxxxxx
W6U780	741	N	xxxxxxxxxx_N_xTxxxxxxxx
W6U780	363	N	xxxxxxxxxx_N_xSxxxxxxxx
W6U780	467	N	xxxxxxxxxx_N_xTxxxxxxxx
W6U780	433	N	xxxxxxxxxx_N_xTxxxxxxxx
W6U7B6	475	N	xxxxxxxxxx_N_xTxxxxxxxx
W6U7B6	1316	N	xxxxxxxxxx_N_xSxxxxxxxx
W6U7B6	891	N	xxxxxxxxxx_N_xTxxxxxxxx
W6U7B6	1215	N	xxxxxxxxxx_N_xTxxxxxxxx
W6U7B6	1186	N	xxxxxxxxxx_N_xSxxxxxxxx
W6U7B9	108	N	xxxxxxxxxx_N_xSxxxxxxxx
W6U7C8	1251	N	xxxxxxxxxx_N_xTxxxxxxxx
W6U7C8	570	N	xxxxxxxxxx_N_xSxxxxxxxx
W6U7C8	1571	N	xxxxxxxxxx_N_xSxxxxxxxx
W6U7C8	1415	N	xxxxxxxxxx_N_xTxxxxxxxx
W6U7C8	1028	N	xxxxxxxxxx_N_xTxxxxxxxx
W6U7C8	1034	N	xxxxxxxxxx_N_xSxxxxxxxx
W6U7C8	40	N	xxxxxxxxxx_N_xSxxxxxxxx
W6U7C8	49	N	xxxxxxxxxx_N_xCxxxxxxxx
W6U7C8	128	N	xxxxxxxxxx_N_xTxxxxxxxx
W6U7C8	134	N	xxxxxxxxxx_N_xTxxxxxxxx
W6U7D3	277	N	xxxxxxxxxx_N_xSxxxxxxxx
W6U7J3	157	N	xxxxxxxxxx_N_xSxxxxxxxx
W6U7N2	258	N	xxxxxxxxxx_N_xTxxxxxxxx
W6U7N2	230	N	xxxxxxxxxx_N_xSxxxxxxxx
W6U7P0	313	N	xxxxxxxxxx_N_xSxxxxxxxx
W6U7P3	345	N	xxxxxxxxxx_N_xTxxxxxxxx
W6U7P3	596	N	xxxxxxxxxx_N_xTxxxxxxxx
W6U7R5	509	N	xxxxxxxxxx_N_xTxxxxxxxx
W6U7S6	250	N	xxxxxxxxxx_N_xSxxxxxxxx
W6U812	522	N	xxxxxxxxxx_N_xTxxxxxxxx
W6U831	275	N	xxxxxxxxxx_N_xCxxxxxxxx
W6U8E6	596	N	xxxxxxxxxx_N_xTxxxxxxxx
W6U8E6	1611	N	xxxxxxxxxx_N_xSxxxxxxxx
W6U8N7	1286	N	xxxxxxxxxx_N_xSxxxxxxxx
W6U8N7	904	N	xxxxxxxxxx_N_xSxxxxxxxx
W6U8N7	1270	N	xxxxxxxxxx_N_xSxxxxxxxx
W6U8N8	267	N	xxxxxxxxxx_N_xTxxxxxxxx
W6U8P3	747	N	xxxxxxxxxx_N_xTxxxxxxxx
W6U8P3	472	N	xxxxxxxxxx_N_xTxxxxxxxx
W6U8P3	712	N	xxxxxxxxxx_N_xTxxxxxxxx
W6U8P3	727	N	xxxxxxxxxx_N_xTxxxxxxxx
W6U8P3	974	N	xxxxxxxxxx_N_xTxxxxxxxx
W6U8Q2	2698	N	xxxxxxxxxx_N_xTxxxxxxxx
W6U8T0	227	N	xxxxxxxxxx_N_xSxxxxxxxx
W6U8U0	180	N	xxxxxxxxxx_N_xSxxxxxxxx
W6U8U9	289	N	xxxxxxxxxx_N_xTxxxxxxxx
W6U953	192	N	xxxxxxxxxx_N_xSxxxxxxxx
W6U953	245	N	xxxxxxxxxx_N_xTxxxxxxxx
W6U953	65	N	xxxxxxxxxx_N_xTxxxxxxxx
W6U990	226	N	xxxxxxxxxx_N_xTxxxxxxxx
W6U996	263	N	xxxxxxxxxx_N_xTxxxxxxxx
W6U9E9	219	N	xxxxxxxxxx_N_xSxxxxxxxx
W6U9G2	1919	N	xxxxxxxxxx_N_xCxxxxxxxx
W6U9N9	43	N	xxxxxxxxxx_N_xTxxxxxxxx
W6U9T1	65	N	xxxxxxxxxx_N_xTxxxxxxxx
W6U9T1	74	N	xxxxxxxxxx_N_xTxxxxxxxx
W6U9X5	462	N	xxxxxxxxxx_N_xSxxxxxxxx
W6U9Z6	374	N	xxxxxxxxxx_N_xTxxxxxxxx
W6U9Z6	353	N	xxxxxxxxxx_N_xSxxxxxxxx
W6UA34	271	N	xxxxxxxxxx_N_xSxxxxxxxx
W6UA75	219	N	xxxxxxxxxx_N_xSxxxxxxxx
W6UA88	107	N	xxxxxxxxxx_N_xSxxxxxxxx
W6UA88	393	N	xxxxxxxxxx_N_xSxxxxxxxx
W6UA88	295	N	xxxxxxxxxx_N_xSxxxxxxxx
W6UA88	305	N	xxxxxxxxxx_N_xTxxxxxxxx
W6UA95	259	N	xxxxxxxxxx_N_xSxxxxxxxx
W6UA98	190	N	xxxxxxxxxx_N_xTxxxxxxxx
W6UAE0	176	N	xxxxxxxxxx_N_xTxxxxxxxx
W6UAI6	118	N	xxxxxxxxxx_N_xSxxxxxxxx
W6UAI7	126	N	xxxxxxxxxx_N_xTxxxxxxxx
W6UAL3	155	N	xxxxxxxxxx_N_xTxxxxxxxx
W6UAM2	1375	N	xxxxxxxxxx_N_xSxxxxxxxx
W6UAP3	232	N	xxxxxxxxxx_N_xSxxxxxxxx
W6UAX9	385	N	xxxxxxxxxx_N_xSxxxxxxxx
W6UAY2	1603	N	xxxxxxxxxx_N_xTxxxxxxxx
W6UAY2	1958	N	xxxxxxxxxx_N_xSxxxxxxxx
W6UB30	153	N	xxxxxxxxxx_N_xSxxxxxxxx
W6UB43	111	N	xxxxxxxxxx_N_xSxxxxxxxx
W6UB54	348	N	xxxxxxxxxx_N_xTxxxxxxxx
W6UB54	355	N	xxxxxxxxxx_N_xTxxxxxxxx
W6UB56	102	N	xxxxxxxxxx_N_xSxxxxxxxx
W6UB58	641	N	xxxxxxxxxx_N_xTxxxxxxxx
W6UBC2	448	N	xxxxxxxxxx_N_xTxxxxxxxx
W6UBC2	538	N	xxxxxxxxxx_N_xTxxxxxxxx
W6UBD4	165	N	xxxxxxxxxx_N_xSxxxxxxxx
W6UBH3	61	N	xxxxxxxxxx_N_xTxxxxxxxx
W6UBK6	275	N	xxxxxxxxxx_N_xTxxxxxxxx
W6UC81	313	N	xxxxxxxxxx_N_xSxxxxxxxx
W6UBQ8	127	N	xxxxxxxxxx_N_xTxxxxxxxx
W6UC43	1244	N	xxxxxxxxxx_N_xTxxxxxxxx
W6UC70	99	N	xxxxxxxxxx_N_xSxxxxxxxx
W6UC93	9	N	xxxxxxxxxx_N_xTxxxxxxxx
W6UC93	15	N	xxxxxxxxxx_N_xTxxxxxxxx
W6UCC4	384	N	xxxxxxxxxx_N_xSxxxxxxxx
W6UCF0	468	N	xxxxxxxxxx_N_xSxxxxxxxx
W6UCF0	490	N	xxxxxxxxxx_N_xTxxxxxxxx
W6UCI3	93	N	xxxxxxxxxx_N_xSxxxxxxxx
W6UCJ3	812	N	xxxxxxxxxx_N_xSxxxxxxxx
W6UCJ3	795	N	xxxxxxxxxx_N_xTxxxxxxxx
W6UCJ3	888	N	xxxxxxxxxx_N_xTxxxxxxxx
W6UCM8	59	N	xxxxxxxxxx_N_xTxxxxxxxx
W6UCM8	74	N	xxxxxxxxxx_N_xTxxxxxxxx
W6UCT4	183	N	xxxxxxxxxx_N_xTxxxxxxxx
W6UD70	188	N	xxxxxxxxxx_N_xTxxxxxxxx
W6UDN8	605	N	xxxxxxxxxx_N_xTxxxxxxxx
W6UDN8	635	N	xxxxxxxxxx_N_xSxxxxxxxx
W6UDX7	751	N	xxxxxxxxxx_N_xTxxxxxxxx
W6UDX7	641	N	xxxxxxxxxx_N_xTxxxxxxxx
W6UDZ0	897	N	xxxxxxxxxx_N_xSxxxxxxxx
W6UE26	42	N	xxxxxxxxxx_N_xTxxxxxxxx
W6UEB1	78	N	xxxxxxxxxx_N_xTxxxxxxxx
W6UEB6	174	N	xxxxxxxxxx_N_xSxxxxxxxx
W6UEE7	679	N	xxxxxxxxxx_N_xSxxxxxxxx
W6UEF0	146	N	xxxxxxxxxx_N_xCxxxxxxxx
W6UEH2	262	N	xxxxxxxxxx_N_xTxxxxxxxx
W6UEJ4	163	N	xxxxxxxxxx_N_xTxxxxxxxx
W6UEL6	346	N	xxxxxxxxxx_N_xTxxxxxxxx
W6UEL6	543	N	xxxxxxxxxx_N_xSxxxxxxxx
W6UEL8	233	N	xxxxxxxxxx_N_xSxxxxxxxx
W6UEM3	688	N	xxxxxxxxxx_N_xSxxxxxxxx
W6UEM3	724	N	xxxxxxxxxx_N_xTxxxxxxxx
W6UEM5	43	N	xxxxxxxxxx_N_xSxxxxxxxx
W6UEQ1	169	N	xxxxxxxxxx_N_xSxxxxxxxx
W6UEW8	164	N	xxxxxxxxxx_N_xTxxxxxxxx
W6UF05	282	N	xxxxxxxxxx_N_xSxxxxxxxx
W6UF63	651	N	xxxxxxxxxx_N_xTxxxxxxxx
W6UF63	515	N	xxxxxxxxxx_N_xSxxxxxxxx
W6UF63	524	N	xxxxxxxxxx_N_xTxxxxxxxx
W6UF88	13	N	xxxxxxxxxx_N_xSxxxxxxxx
W6UFA4	14	N	xxxxxxxxxx_N_xSxxxxxxxx
W6UFB0	1515	N	xxxxxxxxxx_N_xTxxxxxxxx
W6UFB0	1518	N	xxxxxxxxxx_N_xTxxxxxxxx
W6UFB0	1165	N	xxxxxxxxxx_N_xTxxxxxxxx
W6UFB0	1182	N	xxxxxxxxxx_N_xSxxxxxxxx
W6UFF3	286	N	xxxxxxxxxx_N_xSxxxxxxxx
W6UFF3	245	N	xxxxxxxxxx_N_xSxxxxxxxx
W6UFG7	52	N	xxxxxxxxxx_N_xTxxxxxxxx
W6UFH7	109	N	xxxxxxxxxx_N_xTxxxxxxxx
W6UFN2	990	N	xxxxxxxxxx_N_xTxxxxxxxx
W6UFN2	1064	N	xxxxxxxxxx_N_xTxxxxxxxx
W6UFP8	528	N	xxxxxxxxxx_N_xTxxxxxxxx
W6UFV4	1012	N	xxxxxxxxxx_N_xTxxxxxxxx
W6UFV4	1251	N	xxxxxxxxxx_N_xSxxxxxxxx
W6UG30	118	N	xxxxxxxxxx_N_xTxxxxxxxx
W6UG37	659	N	xxxxxxxxxx_N_xTxxxxxxxx
W6UG45	611	N	xxxxxxxxxx_N_xTxxxxxxxx
W6UG53	1853	N	xxxxxxxxxx_N_xTxxxxxxxx
W6UG53	394	N	xxxxxxxxxx_N_xSxxxxxxxx
W6UG53	2158	N	xxxxxxxxxx_N_xTxxxxxxxx
W6UGF9	240	N	xxxxxxxxxx_N_xTxxxxxxxx
W6UGK5	80	N	xxxxxxxxxx_N_xTxxxxxxxx
W6UGL0	616	N	xxxxxxxxxx_N_xSxxxxxxxx
W6UGL0	562	N	xxxxxxxxxx_N_xTxxxxxxxx
W6UGN1	228	N	xxxxxxxxxx_N_xSxxxxxxxx
W6UGN1	467	N	xxxxxxxxxx_N_xSxxxxxxxx
W6UGQ9	1805	N	xxxxxxxxxx_N_xTxxxxxxxx
W6UGW6	1739	N	xxxxxxxxxx_N_xTxxxxxxxx
W6UGX3	70	N	xxxxxxxxxx_N_xSxxxxxxxx
W6UGX3	81	N	xxxxxxxxxx_N_xTxxxxxxxx
W6UGX3	82	N	xxxxxxxxxx_N_xCxxxxxxxx
W6UGY2	255	N	xxxxxxxxxx_N_xSxxxxxxxx
W6UH21	339	N	xxxxxxxxxx_N_xTxxxxxxxx
W6UH21	752	N	xxxxxxxxxx_N_xTxxxxxxxx
W6UH21	300	N	xxxxxxxxxx_N_xCxxxxxxxx
W6UH21	783	N	xxxxxxxxxx_N_xTxxxxxxxx
W6UH21	1662	N	xxxxxxxxxx_N_xSxxxxxxxx
W6UH21	2319	N	xxxxxxxxxx_N_xTxxxxxxxx
W6UH21	628	N	xxxxxxxxxx_N_xTxxxxxxxx
W6UH21	3116	N	xxxxxxxxxx_N_xTxxxxxxxx
W6UH21	1880	N	xxxxxxxxxx_N_xTxxxxxxxx
W6UH60	235	N	xxxxxxxxxx_N_xTxxxxxxxx
W6UH82	733	N	xxxxxxxxxx_N_xSxxxxxxxx
W6UH82	1178	N	xxxxxxxxxx_N_xTxxxxxxxx
W6UH82	640	N	xxxxxxxxxx_N_xCxxxxxxxx
W6UH82	775	N	xxxxxxxxxx_N_xTxxxxxxxx
W6UH82	1293	N	xxxxxxxxxx_N_xSxxxxxxxx
W6UH82	431	N	xxxxxxxxxx_N_xTxxxxxxxx
W6UHB7	1443	N	xxxxxxxxxx_N_xSxxxxxxxx
W6UHB7	1883	N	xxxxxxxxxx_N_xSxxxxxxxx
W6UHB7	1627	N	xxxxxxxxxx_N_xSxxxxxxxx
W6UHS4	196	N	xxxxxxxxxx_N_xTxxxxxxxx
W6UHS4	326	N	xxxxxxxxxx_N_xTxxxxxxxx
W6UHV3	928	N	xxxxxxxxxx_N_xSxxxxxxxx
W6UHW0	584	N	xxxxxxxxxx_N_xTxxxxxxxx
W6UI25	74	N	xxxxxxxxxx_N_xTxxxxxxxx
W6UI25	477	N	xxxxxxxxxx_N_xTxxxxxxxx
W6UI25	303	N	xxxxxxxxxx_N_xSxxxxxxxx
W6UI27	604	N	xxxxxxxxxx_N_xTxxxxxxxx
W6UI27	623	N	xxxxxxxxxx_N_xSxxxxxxxx
W6UI68	635	N	xxxxxxxxxx_N_xTxxxxxxxx
W6UIC1	134	N	xxxxxxxxxx_N_xSxxxxxxxx
W6UIL8	514	N	xxxxxxxxxx_N_xSxxxxxxxx
W6UIN2	140	N	xxxxxxxxxx_N_xTxxxxxxxx
W6UIT9	45	N	xxxxxxxxxx_N_xSxxxxxxxx
W6UJ90	174	N	xxxxxxxxxx_N_xTxxxxxxxx
W6UJC1	191	N	xxxxxxxxxx_N_xTxxxxxxxx
W6UJE7	768	N	xxxxxxxxxx_N_xSxxxxxxxx
W6UJM8	504	N	xxxxxxxxxx_N_xSxxxxxxxx
W6UJM8	301	N	xxxxxxxxxx_N_xSxxxxxxxx
W6UJM8	985	N	xxxxxxxxxx_N_xSxxxxxxxx
W6UJM8	731	N	xxxxxxxxxx_N_xTxxxxxxxx
W6UJP6	1224	N	xxxxxxxxxx_N_xTxxxxxxxx
W6UJP6	598	N	xxxxxxxxxx_N_xTxxxxxxxx
W6UJQ3	524	N	xxxxxxxxxx_N_xSxxxxxxxx
W6UJQ3	529	N	xxxxxxxxxx_N_xSxxxxxxxx
W6UJR6	666	N	xxxxxxxxxx_N_xTxxxxxxxx
W6UJW6	322	N	xxxxxxxxxx_N_xTxxxxxxxx
W6UK05	353	N	xxxxxxxxxx_N_xTxxxxxxxx
W6UK05	395	N	xxxxxxxxxx_N_xTxxxxxxxx
W6UK15	175	N	xxxxxxxxxx_N_xSxxxxxxxx
W6UK37	407	N	xxxxxxxxxx_N_xTxxxxxxxx
W6UK71	196	N	xxxxxxxxxx_N_xSxxxxxxxx
W6UK78	281	N	xxxxxxxxxx_N_xTxxxxxxxx
W6UK84	42	N	xxxxxxxxxx_N_xSxxxxxxxx
W6UKB0	283	N	xxxxxxxxxx_N_xTxxxxxxxx
W6UKB0	379	N	xxxxxxxxxx_N_xSxxxxxxxx
W6UKD6	591	N	xxxxxxxxxx_N_xTxxxxxxxx
W6UKD6	359	N	xxxxxxxxxx_N_xTxxxxxxxx
W6UKD6	370	N	xxxxxxxxxx_N_xTxxxxxxxx
W6UKI8	136	N	xxxxxxxxxx_N_xTxxxxxxxx
W6UKL2	359	N	xxxxxxxxxx_N_xTxxxxxxxx
W6UKR2	114	N	xxxxxxxxxx_N_xSxxxxxxxx
W6UKS2	2	N	xxxxxxxxxx_N_xSxxxxxxxx
W6UKU0	647	N	xxxxxxxxxx_N_xCxxxxxxxx
W6UKU3	888	N	xxxxxxxxxx_N_xSxxxxxxxx
W6UKU3	1232	N	xxxxxxxxxx_N_xCxxxxxxxx
W6UL27	1258	N	xxxxxxxxxx_N_xTxxxxxxxx
W6UL67	117	N	xxxxxxxxxx_N_xSxxxxxxxx
W6UL88	260	N	xxxxxxxxxx_N_xTxxxxxxxx
W6UL90	679	N	xxxxxxxxxx_N_xTxxxxxxxx
W6ULA1	602	N	xxxxxxxxxx_N_xTxxxxxxxx
W6ULA1	587	N	xxxxxxxxxx_N_xTxxxxxxxx
W6ULH6	59	N	xxxxxxxxxx_N_xTxxxxxxxx
W6ULH9	294	N	xxxxxxxxxx_N_xCxxxxxxxx
W6ULH9	157	N	xxxxxxxxxx_N_xTxxxxxxxx
W6ULN2	45	N	xxxxxxxxxx_N_xSxxxxxxxx
W6ULN9	438	N	xxxxxxxxxx_N_xTxxxxxxxx
W6ULS1	1017	N	xxxxxxxxxx_N_xSxxxxxxxx
W6ULS1	892	N	xxxxxxxxxx_N_xSxxxxxxxx
W6ULX0	29	N	xxxxxxxxxx_N_xTxxxxxxxx
W6UM35	29	N	xxxxxxxxxx_N_xTxxxxxxxx
W6UM77	106	N	xxxxxxxxxx_N_xTxxxxxxxx
W6UMB1	50	N	xxxxxxxxxx_N_xSxxxxxxxx
W6UMB1	476	N	xxxxxxxxxx_N_xTxxxxxxxx
W6UMG2	374	N	xxxxxxxxxx_N_xSxxxxxxxx
W6UMG2	264	N	xxxxxxxxxx_N_xTxxxxxxxx
W6UMI8	739	N	xxxxxxxxxx_N_xSxxxxxxxx
W6UMJ6	517	N	xxxxxxxxxx_N_xSxxxxxxxx
W6UML7	159	N	xxxxxxxxxx_N_xTxxxxxxxx
W6UMQ4	446	N	xxxxxxxxxx_N_xTxxxxxxxx
W6UMW3	162	N	xxxxxxxxxx_N_xTxxxxxxxx
W6UMY5	151	N	xxxxxxxxxx_N_xTxxxxxxxx
W6UMZ9	380	N	xxxxxxxxxx_N_xTxxxxxxxx
W6UN29	246	N	xxxxxxxxxx_N_xSxxxxxxxx
W6UN44	447	N	xxxxxxxxxx_N_xTxxxxxxxx
W6UN44	161	N	xxxxxxxxxx_N_xSxxxxxxxx
W6UN44	113	N	xxxxxxxxxx_N_xTxxxxxxxx
W6UN59	307	N	xxxxxxxxxx_N_xSxxxxxxxx
W6UN68	283	N	xxxxxxxxxx_N_xSxxxxxxxx
W6UN68	159	N	xxxxxxxxxx_N_xSxxxxxxxx
W6UNG8	117	N	xxxxxxxxxx_N_xTxxxxxxxx
W6UNG8	126	N	xxxxxxxxxx_N_xCxxxxxxxx
W6UNG9	82	N	xxxxxxxxxx_N_xSxxxxxxxx
W6UNH1	309	N	xxxxxxxxxx_N_xTxxxxxxxx
W6UNH1	155	N	xxxxxxxxxx_N_xTxxxxxxxx
W6UNK1	478	N	xxxxxxxxxx_N_xTxxxxxxxx
W6UNK1	314	N	xxxxxxxxxx_N_xTxxxxxxxx
W6UNM6	233	N	xxxxxxxxxx_N_xTxxxxxxxx
W6UNQ4	1059	N	xxxxxxxxxx_N_xTxxxxxxxx
W6UNQ4	708	N	xxxxxxxxxx_N_xSxxxxxxxx
W6UNQ4	709	N	xxxxxxxxxx_N_xTxxxxxxxx
W6UNQ4	2252	N	xxxxxxxxxx_N_xTxxxxxxxx
W6UNT3	1486	N	xxxxxxxxxx_N_xTxxxxxxxx
W6UNT3	2337	N	xxxxxxxxxx_N_xSxxxxxxxx
W6UNT3	1895	N	xxxxxxxxxx_N_xSxxxxxxxx
W6UNY0	317	N	xxxxxxxxxx_N_xTxxxxxxxx
W6UNY1	240	N	xxxxxxxxxx_N_xSxxxxxxxx
W6UNY3	982	N	xxxxxxxxxx_N_xTxxxxxxxx
W6UNY3	481	N	xxxxxxxxxx_N_xTxxxxxxxx
W6UP10	302	N	xxxxxxxxxx_N_xSxxxxxxxx
W6UP98	24	N	xxxxxxxxxx_N_xSxxxxxxxx
W6UPG3	88	N	xxxxxxxxxx_N_xTxxxxxxxx
W6UPI2	57	N	xxxxxxxxxx_N_xSxxxxxxxx
W6UPL4	927	N	xxxxxxxxxx_N_xSxxxxxxxx
W6UPL7	151	N	xxxxxxxxxx_N_xTxxxxxxxx
W6UPQ0	333	N	xxxxxxxxxx_N_xSxxxxxxxx
W6UPR0	347	N	xxxxxxxxxx_N_xTxxxxxxxx
W6UPR3	489	N	xxxxxxxxxx_N_xTxxxxxxxx
W6UPW0	723	N	xxxxxxxxxx_N_xTxxxxxxxx
W6UPW5	2537	N	xxxxxxxxxx_N_xTxxxxxxxx
W6UPY5	274	N	xxxxxxxxxx_N_xSxxxxxxxx
W6UQA8	406	N	xxxxxxxxxx_N_xSxxxxxxxx
W6UQK6	85	N	xxxxxxxxxx_N_xTxxxxxxxx
W6UQP1	204	N	xxxxxxxxxx_N_xTxxxxxxxx
W6UQS4	156	N	xxxxxxxxxx_N_xTxxxxxxxx
W6UQS9	334	N	xxxxxxxxxx_N_xSxxxxxxxx
W6UQY1	129	N	xxxxxxxxxx_N_xTxxxxxxxx
W6UR03	624	N	xxxxxxxxxx_N_xCxxxxxxxx
W6UR06	147	N	xxxxxxxxxx_N_xTxxxxxxxx
W6UR06	418	N	xxxxxxxxxx_N_xTxxxxxxxx
W6UR23	206	N	xxxxxxxxxx_N_xSxxxxxxxx
W6UR23	392	N	xxxxxxxxxx_N_xSxxxxxxxx
W6UR97	174	N	xxxxxxxxxx_N_xTxxxxxxxx
W6UR97	469	N	xxxxxxxxxx_N_xTxxxxxxxx
W6URC2	978	N	xxxxxxxxxx_N_xTxxxxxxxx
W6URC2	689	N	xxxxxxxxxx_N_xTxxxxxxxx
W6URC2	693	N	xxxxxxxxxx_N_xSxxxxxxxx
W6URC2	849	N	xxxxxxxxxx_N_xTxxxxxxxx
W6URC7	871	N	xxxxxxxxxx_N_xSxxxxxxxx
W6URD5	46	N	xxxxxxxxxx_N_xSxxxxxxxx
W6URJ4	143	N	xxxxxxxxxx_N_xSxxxxxxxx
W6URN2	870	N	xxxxxxxxxx_N_xSxxxxxxxx
W6URV7	264	N	xxxxxxxxxx_N_xTxxxxxxxx
W6URZ0	18	N	xxxxxxxxxx_N_xTxxxxxxxx
W6US21	351	N	xxxxxxxxxx_N_xSxxxxxxxx
W6US21	369	N	xxxxxxxxxx_N_xTxxxxxxxx
W6US57	181	N	xxxxxxxxxx_N_xTxxxxxxxx
W6US87	219	N	xxxxxxxxxx_N_xSxxxxxxxx
W6US87	300	N	xxxxxxxxxx_N_xTxxxxxxxx
W6USA6	46	N	xxxxxxxxxx_N_xTxxxxxxxx
W6USA6	660	N	xxxxxxxxxx_N_xTxxxxxxxx
W6USA6	264	N	xxxxxxxxxx_N_xSxxxxxxxx
W6USC3	124	N	xxxxxxxxxx_N_xTxxxxxxxx
W6USD5	422	N	xxxxxxxxxx_N_xTxxxxxxxx
W6USK4	164	N	xxxxxxxxxx_N_xTxxxxxxxx
W6USK4	199	N	xxxxxxxxxx_N_xSxxxxxxxx
W6USK4	214	N	xxxxxxxxxx_N_xTxxxxxxxx
W6USN7	193	N	xxxxxxxxxx_N_xTxxxxxxxx
W6USS7	313	N	xxxxxxxxxx_N_xTxxxxxxxx
W6UST2	84	N	xxxxxxxxxx_N_xSxxxxxxxx
W6USU0	403	N	xxxxxxxxxx_N_xSxxxxxxxx
W6USU0	407	N	xxxxxxxxxx_N_xTxxxxxxxx
W6UT02	594	N	xxxxxxxxxx_N_xTxxxxxxxx
W6UT02	605	N	xxxxxxxxxx_N_xTxxxxxxxx
W6UT86	66	N	xxxxxxxxxx_N_xSxxxxxxxx
W6UT86	75	N	xxxxxxxxxx_N_xTxxxxxxxx
W6UTA2	20	N	xxxxxxxxxx_N_xTxxxxxxxx
W6UTC5	1565	N	xxxxxxxxxx_N_xTxxxxxxxx
W6UTC5	2360	N	xxxxxxxxxx_N_xTxxxxxxxx
W6UTI4	833	N	xxxxxxxxxx_N_xSxxxxxxxx
W6UTN1	45	N	xxxxxxxxxx_N_xTxxxxxxxx
W6UTP9	198	N	xxxxxxxxxx_N_xSxxxxxxxx
W6UTP9	716	N	xxxxxxxxxx_N_xTxxxxxxxx
W6UTY5	191	N	xxxxxxxxxx_N_xTxxxxxxxx
W6UTY5	277	N	xxxxxxxxxx_N_xTxxxxxxxx
W6UU32	174	N	xxxxxxxxxx_N_xTxxxxxxxx
W6UU63	1187	N	xxxxxxxxxx_N_xSxxxxxxxx
W6UUH7	218	N	xxxxxxxxxx_N_xTxxxxxxxx
W6UUH7	94	N	xxxxxxxxxx_N_xTxxxxxxxx
W6UUK6	513	N	xxxxxxxxxx_N_xCxxxxxxxx
W6UUN0	123	N	xxxxxxxxxx_N_xSxxxxxxxx
W6UUN0	555	N	xxxxxxxxxx_N_xSxxxxxxxx
W6UUT5	180	N	xxxxxxxxxx_N_xTxxxxxxxx
W6UUT5	152	N	xxxxxxxxxx_N_xTxxxxxxxx
W6UUT5	156	N	xxxxxxxxxx_N_xTxxxxxxxx
W6UUT5	309	N	xxxxxxxxxx_N_xSxxxxxxxx
W6UUT5	319	N	xxxxxxxxxx_N_xTxxxxxxxx
W6UUW6	1063	N	xxxxxxxxxx_N_xSxxxxxxxx
W6UV63	5100	N	xxxxxxxxxx_N_xSxxxxxxxx
W6UVE8	345	N	xxxxxxxxxx_N_xSxxxxxxxx
W6UVS5	270	N	xxxxxxxxxx_N_xTxxxxxxxx
W6UVT6	466	N	xxxxxxxxxx_N_xTxxxxxxxx
W6UVV4	237	N	xxxxxxxxxx_N_xTxxxxxxxx
W6UW38	201	N	xxxxxxxxxx_N_xSxxxxxxxx
W6UWA0	899	N	xxxxxxxxxx_N_xSxxxxxxxx
W6UWA0	1500	N	xxxxxxxxxx_N_xTxxxxxxxx
W6UWA0	171	N	xxxxxxxxxx_N_xSxxxxxxxx
W6UWF8	1347	N	xxxxxxxxxx_N_xSxxxxxxxx
W6UWH5	1594	N	xxxxxxxxxx_N_xTxxxxxxxx
W6UWK5	938	N	xxxxxxxxxx_N_xTxxxxxxxx
W6UWP0	1006	N	xxxxxxxxxx_N_xSxxxxxxxx
W6UWR2	158	N	xxxxxxxxxx_N_xSxxxxxxxx
W6UWR2	161	N	xxxxxxxxxx_N_xSxxxxxxxx
W6UX03	710	N	xxxxxxxxxx_N_xSxxxxxxxx
W6UX03	700	N	xxxxxxxxxx_N_xTxxxxxxxx
W6UX38	97	N	xxxxxxxxxx_N_xTxxxxxxxx
W6UX93	227	N	xxxxxxxxxx_N_xTxxxxxxxx
W6UXH5	94	N	xxxxxxxxxx_N_xSxxxxxxxx
W6UY26	510	N	xxxxxxxxxx_N_xSxxxxxxxx
W6UY59	2335	N	xxxxxxxxxx_N_xCxxxxxxxx
W6UY90	7	N	xxxxxxxxxx_N_xSxxxxxxxx
W6UY90	19	N	xxxxxxxxxx_N_xTxxxxxxxx
W6UYG0	161	N	xxxxxxxxxx_N_xSxxxxxxxx
W6UYJ6	1306	N	xxxxxxxxxx_N_xTxxxxxxxx
W6UYR4	295	N	xxxxxxxxxx_N_xSxxxxxxxx
W6UYR4	357	N	xxxxxxxxxx_N_xTxxxxxxxx
W6UZ38	216	N	xxxxxxxxxx_N_xTxxxxxxxx
W6UZH1	18	N	xxxxxxxxxx_N_xTxxxxxxxx
W6UZH8	738	N	xxxxxxxxxx_N_xTxxxxxxxx
W6UZW5	677	N	xxxxxxxxxx_N_xTxxxxxxxx
W6V0H5	191	N	xxxxxxxxxx_N_xTxxxxxxxx
W6V0P1	393	N	xxxxxxxxxx_N_xSxxxxxxxx
W6V0P1	229	N	xxxxxxxxxx_N_xSxxxxxxxx
W6V0P1	121	N	xxxxxxxxxx_N_xTxxxxxxxx
W6V0P1	75	N	xxxxxxxxxx_N_xTxxxxxxxx
W6V0P1	215	N	xxxxxxxxxx_N_xTxxxxxxxx
W6V0P8	399	N	xxxxxxxxxx_N_xTxxxxxxxx
W6V0W3	80	N	xxxxxxxxxx_N_xSxxxxxxxx
W6V0W3	60	N	xxxxxxxxxx_N_xTxxxxxxxx
W6V190	538	N	xxxxxxxxxx_N_xCxxxxxxxx
W6V190	546	N	xxxxxxxxxx_N_xTxxxxxxxx
W6V1N6	114	N	xxxxxxxxxx_N_xTxxxxxxxx
W6V1T8	101	N	xxxxxxxxxx_N_xTxxxxxxxx
W6V253	736	N	xxxxxxxxxx_N_xSxxxxxxxx
W6V2A3	182	N	xxxxxxxxxx_N_xTxxxxxxxx
W6V2B8	41	N	xxxxxxxxxx_N_xCxxxxxxxx
W6V2J0	73	N	xxxxxxxxxx_N_xTxxxxxxxx
W6V2K4	4521	N	xxxxxxxxxx_N_xTxxxxxxxx
W6V2K4	3130	N	xxxxxxxxxx_N_xSxxxxxxxx
W6V2K4	3257	N	xxxxxxxxxx_N_xTxxxxxxxx
W6V2K4	7612	N	xxxxxxxxxx_N_xTxxxxxxxx
W6V2K4	4843	N	xxxxxxxxxx_N_xTxxxxxxxx
W6V2K4	2175	N	xxxxxxxxxx_N_xSxxxxxxxx
W6V2K4	1987	N	xxxxxxxxxx_N_xSxxxxxxxx
W6V2K4	979	N	xxxxxxxxxx_N_xCxxxxxxxx
W6V2K4	980	N	xxxxxxxxxx_N_xTxxxxxxxx
W6V2K4	1391	N	xxxxxxxxxx_N_xSxxxxxxxx
W6V2K4	2265	N	xxxxxxxxxx_N_xTxxxxxxxx
W6V2K4	7385	N	xxxxxxxxxx_N_xSxxxxxxxx
W6V2K4	1236	N	xxxxxxxxxx_N_xTxxxxxxxx
W6V2K4	4112	N	xxxxxxxxxx_N_xTxxxxxxxx
W6V2K4	5490	N	xxxxxxxxxx_N_xTxxxxxxxx
W6V2K4	5163	N	xxxxxxxxxx_N_xTxxxxxxxx
W6V2K4	2442	N	xxxxxxxxxx_N_xSxxxxxxxx
W6V2K4	2135	N	xxxxxxxxxx_N_xSxxxxxxxx
W6V2K4	902	N	xxxxxxxxxx_N_xTxxxxxxxx
W6V2K4	6550	N	xxxxxxxxxx_N_xTxxxxxxxx
W6V2K4	6406	N	xxxxxxxxxx_N_xTxxxxxxxx
W6V2K4	4771	N	xxxxxxxxxx_N_xSxxxxxxxx
W6V2K4	3843	N	xxxxxxxxxx_N_xTxxxxxxxx
W6V2P2	127	N	xxxxxxxxxx_N_xTxxxxxxxx
W6V2T3	798	N	xxxxxxxxxx_N_xTxxxxxxxx
W6V2T3	76	N	xxxxxxxxxx_N_xTxxxxxxxx
W6V3T4	940	N	xxxxxxxxxx_N_xSxxxxxxxx
W6V3T4	1725	N	xxxxxxxxxx_N_xSxxxxxxxx
W6V3T4	760	N	xxxxxxxxxx_N_xTxxxxxxxx
W6V3T4	1788	N	xxxxxxxxxx_N_xSxxxxxxxx
W6V4A7	96	N	xxxxxxxxxx_N_xTxxxxxxxx
W6V4H7	112	N	xxxxxxxxxx_N_xTxxxxxxxx
W6V4R9	58	N	xxxxxxxxxx_N_xTxxxxxxxx
W6V561	1310	N	xxxxxxxxxx_N_xTxxxxxxxx
W6V561	1317	N	xxxxxxxxxx_N_xTxxxxxxxx
W6V5L4	288	N	xxxxxxxxxx_N_xTxxxxxxxx
W6V5Q9	837	N	xxxxxxxxxx_N_xTxxxxxxxx
W6V5R2	166	N	xxxxxxxxxx_N_xTxxxxxxxx
W6V622	332	N	xxxxxxxxxx_N_xTxxxxxxxx
W6V6J2	1704	N	xxxxxxxxxx_N_xTxxxxxxxx
W6V6J2	888	N	xxxxxxxxxx_N_xSxxxxxxxx
W6V6J2	1045	N	xxxxxxxxxx_N_xTxxxxxxxx
W6V7M3	408	N	xxxxxxxxxx_N_xTxxxxxxxx
W6V7V6	379	N	xxxxxxxxxx_N_xTxxxxxxxx
W6V808	378	N	xxxxxxxxxx_N_xSxxxxxxxx
W6V808	345	N	xxxxxxxxxx_N_xCxxxxxxxx
W6V822	191	N	xxxxxxxxxx_N_xTxxxxxxxx
W6V8A2	1314	N	xxxxxxxxxx_N_xSxxxxxxxx
W6V978	387	N	xxxxxxxxxx_N_xSxxxxxxxx
W6V978	426	N	xxxxxxxxxx_N_xTxxxxxxxx
W6V988	77	N	xxxxxxxxxx_N_xCxxxxxxxx
W6VA91	277	N	xxxxxxxxxx_N_xTxxxxxxxx
W6VA91	141	N	xxxxxxxxxx_N_xSxxxxxxxx
W6VAA4	347	N	xxxxxxxxxx_N_xTxxxxxxxx
W6VAU1	123	N	xxxxxxxxxx_N_xTxxxxxxxx
W6VAU1	161	N	xxxxxxxxxx_N_xTxxxxxxxx
W6VB28	247	N	xxxxxxxxxx_N_xSxxxxxxxx
W6VBY0	241	N	xxxxxxxxxx_N_xSxxxxxxxx
W6VBZ1	558	N	xxxxxxxxxx_N_xTxxxxxxxx
W6VBZ1	569	N	xxxxxxxxxx_N_xTxxxxxxxx
