# Supplementary material for: Global profiling of the proteome, phosphoproteome, and N-glycoproteome of protoscoleces and adult worms of Echinococcus granulosus
Source: Front Vet Sci. 2023 Nov 2;10:1275486. doi: 10.3389/fvets.2023.1275486 (PMC10654641; doi:10.3389/fvets.2023.1275486)
Supplement: Supplementary file 6 [file Table_6.XLSX]

## Sheet: network.links
Source	Target
W6UFM2	W6U9X4
W6UFM2	W6UIT3
W6UFM2	W6UR31
W6UFM2	W6U5L6
W6UFM2	U6JAL5
W6UFM2	W6USI4
W6UFM2	W6UP72
W6UFM2	W6VCB9
W6UFM2	W6V2V6
W6UFM2	W6UG87
W6UFM2	W6V5F4
W6UFM2	W6UKP8
W6UFM2	W6UAV9
W6UFM2	W6U6D4
W6UFM2	W6UWL4
W6UFL6	W6UNA3
W6UFL6	U6JIB2
W6UFL6	W6UJP4
W6UFL6	W6UUC6
W6UFL6	W6UF72
W6UFL6	W6U3K4
W6UFL6	W6VA20
W6UFL6	W6UQQ3
W6UFL6	W6UGW4
W6UFL6	W6UVL7
W6UFL6	W6UT47
W6UFL6	W6U655
W6UFL6	W6UEI0
W6UFL6	W6UXB5
W6UFL6	W6U5L6
W6UFL6	U6JM26
W6UFL6	W6UQ26
W6UFL6	W6UW93
W6UFL6	U6J8L9
W6UFL6	U6JG27
W6UFL6	W6UWL4
W6UGB4	U6J590
W6UGB4	W6V5F4
W6UGB4	W6UQL8
W6UGB4	W6V4F6
W6UGB4	W6UD01
W6UGB4	W6UIW8
W6UPF0	W6UC35
W6UPF0	W6V310
W6UPF0	U6JHZ3
W6UPF0	W6UWV7
W6UPF0	W6U4V6
W6UPF0	W6V026
W6UPF0	W6UR31
W6UPF0	W6V0Y9
W6UPF0	W6UX92
W6UPF0	W6UZY0
W6UPF0	W6U1R6
W6UPF0	W6UP72
W6UPF0	W6UPA2
W6UPF0	W6U9K7
W6UPF0	W6UD01
W6UPF0	W6UIW8
W6UPF0	W6UC86
W6UPF0	W6UF79
W6V2G8	W6UQ26
W6V2G8	W6UHI7
W6UPA8	W6UR14
W6UPA8	U6J9R0
W6UPA8	W6UNN4
W6UPA8	W6UBC0
W6UPA8	W6UG87
W6UPA8	W6USL5
W6UPA8	U6JB55
W6UPA8	U6JBR8
W6UPA8	W6UT85
W6UPA8	W6UUF0
W6UPA8	U6JCY7
W6UPA8	W6U9X4
W6UPA8	W6UF72
W6UPA8	W6VA20
W6UPA8	W6UQQ3
W6UPA8	U6JHZ3
W6UPA8	W6UXI4
W6UPA8	W6UVL7
W6UPA8	U6JGN1
W6UPA8	W6UI39
W6UPA8	W6UYY1
W6UPA8	W6UP66
W6UPA8	W6U2C7
W6UPA8	W6U103
W6UPA8	W6URL4
W6UPA8	W6V8A6
W6UPA8	W6UIA9
W6UPA8	W6V298
W6UPA8	W6USS1
W6UPA8	W6UE82
W6UPA8	W6V5H0
W6UPA8	W6UN70
W6UPA8	W6UPR4
W6UPA8	W6V1I3
W6UPA8	W6UPN1
W6UPA8	W6US36
W6UPA8	W6UWE9
W6UPA8	W6UXB5
W6UPA8	W6U326
W6UPA8	W6U5L6
W6UPA8	W6UW81
W6UPA8	U6J7Y0
W6UPA8	W6V7J1
W6UPA8	U6JF89
W6UPA8	W6UUP8
W6UPA8	W6UQ26
W6UPA8	U6JHZ1
W6UPA8	W6USI4
W6UPA8	U6JF16
W6UPA8	W6UAF5
W6UPA8	W6UN38
W6UPA8	W6UUX9
W6UPA8	W6VA75
W6UPA8	W6U818
W6UPA8	W6UAU5
W6UPA8	U6J1X0
W6UPA8	U6J165
W6UPA8	W6U5U0
W6UPA8	W6UR93
W6UPA8	U6IVP5
W6UPA8	W6UIW8
W6UPA8	U6J8J0
W6UPA8	U6IWG9
W6UPA8	U6IUP5
W6UPA8	U5TBX2
W6UPA8	W6UC84
W6UPA8	W6UGS7
W6UPA8	A5LIC3
W6UPA8	W6UDV3
W6V5N2	W6URA8
W6V5N2	W6UP73
W6V5N2	W6UF86
W6V5N2	W6ULR0
W6V5N2	W6V1D3
W6V5N2	W6UQZ2
W6V5N2	W6V9D8
W6V5N2	W6UTR2
W6V5N2	W6UIZ4
U6JEQ7	A5LIC3
W6UKS0	W6UQ26
W6UKS0	W6ULS3
U6JJH2	U6IWH4
U6JJH2	U6JHU4
U6JJH2	W6U542
U6JJH2	U6JHZ3
U6JJH2	W6UUT7
U6JJH2	W6UWV7
U6JJH2	W6U6Y6
U6JJH2	W6UR31
U6JJH2	U6J7Y0
U6JJH2	W6UZY0
U6JJH2	W6V6D8
U6JJH2	W6VA12
U6JJH2	W6UPL5
U6JJH2	W6UU04
U6JJH2	U6JJ11
W6UUP8	W6UR14
W6UUP8	U6J9R0
W6UUP8	W6UNN4
W6UUP8	W6UBC0
W6UUP8	W6UTG7
W6UUP8	W6USL5
W6UUP8	U6JB55
W6UUP8	U6JBR8
W6UUP8	U6JCY7
W6UUP8	W6UF72
W6UUP8	W6U3K4
W6UUP8	W6VA20
W6UUP8	W6UQQ3
W6UUP8	U6JHZ3
W6UUP8	W6UGW4
W6UUP8	W6UXI4
W6UUP8	W6UVL7
W6UUP8	U6JGN1
W6UUP8	W6UI39
W6UUP8	W6U655
W6UUP8	W6UYY1
W6UUP8	W6UP66
W6UUP8	W6U2C7
W6UUP8	W6U103
W6UUP8	W6URL4
W6UUP8	W6V8A6
W6UUP8	W6UIA9
W6UUP8	W6UWJ9
W6UUP8	W6USS1
W6UUP8	W6UPR4
W6UUP8	W6UPN1
W6UUP8	W6US36
W6UUP8	W6UWE9
W6UUP8	W6UXB5
W6UUP8	W6U326
W6UUP8	W6UW81
W6UUP8	U6J7Y0
W6UUP8	W6V7J1
W6UUP8	U6JF89
W6UUP8	U6JHZ1
W6UUP8	W6USI4
W6UUP8	W6UAF5
W6UUP8	W6UN38
W6UUP8	W6UUX9
W6UUP8	W6U818
W6UUP8	U6J165
W6UUP8	W6U5U0
W6UUP8	W6UT73
W6UUP8	W6UR93
W6UUP8	U6JG27
W6UUP8	U6J8J0
W6UUP8	U6IWG9
W6UUP8	U6IUP5
W6UUP8	U5TBX2
W6UUP8	W6UC84
W6UUP8	A5LIC3
U6JF89	W6UR14
U6JF89	U6J9R0
U6JF89	W6UNN4
U6JF89	W6USL5
U6JF89	W6UIC1
U6JF89	U6JBR8
U6JF89	W6UUF0
U6JF89	U6JCY7
U6JF89	W6UXI4
U6JF89	U6JGN1
U6JF89	W6UI39
U6JF89	W6UYY1
U6JF89	W6UP66
U6JF89	W6U2C7
U6JF89	W6U103
U6JF89	W6USS1
U6JF89	W6UN70
U6JF89	W6UPR4
U6JF89	W6UPN1
U6JF89	W6US36
U6JF89	W6U326
U6JF89	U6J7Y0
U6JF89	W6V7J1
U6JF89	U6JHZ1
U6JF89	W6USI4
U6JF89	W6UN38
U6JF89	W6UUX9
U6JF89	U6J165
U6JF89	W6U5U0
U6JF89	W6UR93
U6JF89	U6J8J0
U6JF89	U6IWG9
U6JF89	U5TBX2
W6UKQ3	U6IXW6
W6UKQ3	W6UTL5
W6UKQ3	W6UM50
W6UKQ3	W6UQD3
W6UKQ3	W6UT85
W6UKQ3	U6J0K5
W6UKQ3	W6UMX7
W6UKQ3	W6U5D6
W6UKQ3	U6JK90
W6UKQ3	W6V798
W6UKQ3	W6V5H0
W6UKQ3	W6U6I7
W6UKQ3	U6JKU1
W6UKQ3	W6UYD3
W6UKQ3	W6U753
W6UKQ3	W6UQ26
W6UKQ3	W6ULA2
W6UKQ3	W6USI4
W6UKQ3	U6IVP5
W6UKQ3	U6J2Y9
W6UKQ3	W6UZI2
W6UKQ3	W6U9X5
W6UKQ3	W6V2B8
W6UKQ3	A5LIC3
U6JFG3	W6UBC0
U6JFG3	U6JDT3
U6JFG3	W6UK80
U6JFG3	W6VD92
U6JFG3	U6JJ13
U6JFG3	U6J6L6
U6JFG3	W6UAF5
U6JFG3	W6UAU5
U6JFG3	W6U8T3
U6JFG3	W6UT73
U6JFG3	U6J703
W6U6N2	W6UP73
W6U6N2	W6UH99
W6U6N2	W6UJN2
W6U6N2	U6J1L9
W6U6N2	W6UTT8
W6U6N2	W6UAV0
W6U6N2	W6UNC0
W6U655	U6JIB2
W6U655	W6UG87
W6U655	W6V6K9
W6U655	W6UIC1
W6U655	U6IWH4
W6U655	W6USF5
W6U655	W6V1R5
W6U655	W6UJP4
W6U655	U6J590
W6U655	W6UUC6
W6U655	W6UT38
W6U655	U6JHU4
W6U655	W6UV55
W6U655	W6U9X4
W6U655	W6UZI5
W6U655	W6UF72
W6U655	W6UMC4
W6U655	W6U3K4
W6U655	W6VA20
W6U655	W6UQQ3
W6U655	U6JHZ3
W6U655	W6UUT7
W6U655	W6UF51
W6U655	W6UGW4
W6U655	W6U3R7
W6U655	W6UVL7
W6U655	W6UT47
W6U655	W6UWV7
W6U655	W6V7A7
W6U655	W6UEI0
W6U655	W6ULR1
W6U655	W6UU20
W6U655	W6UYJ6
W6U655	W6USY6
W6U655	U6IWR8
W6U655	W6U6Y6
W6U655	W6UR31
W6U655	W6UKI8
W6U655	W6UXB5
W6U655	U6J997
W6U655	W6U5L6
W6U655	U6JM26
W6U655	W6UZY0
W6U655	W6UAF3
W6U655	W6UA80
W6U655	W6VBQ8
W6U655	W6UBG1
W6U655	W6UZ26
W6U655	W6UQ26
W6U655	W6URP6
W6U655	U6J999
W6U655	W6UQL8
W6U655	W6V6D8
W6U655	W6V4F6
W6U655	W6UW93
W6U655	W6USB1
W6U655	W6US98
W6U655	W6URV9
W6U655	U6J8L9
W6U655	W6UD01
W6U655	W6UIW8
W6U655	W6UPV2
W6U655	W6UU04
W6U655	U6JG27
W6U655	U6JFB2
W6U655	W6UC84
W6U655	W6UWL4
W6U655	W6UHC3
W6U655	W6ULF8
W6UPR4	W6UR14
W6UPR4	U6J9R0
W6UPR4	W6UNN4
W6UPR4	U6JIB2
W6UPR4	W6USL5
W6UPR4	U6JBR8
W6UPR4	U6JCY7
W6UPR4	U6JGN1
W6UPR4	W6UI39
W6UPR4	W6UYY1
W6UPR4	W6UP66
W6UPR4	W6U2C7
W6UPR4	W6U103
W6UPR4	W6USS1
W6UPR4	W6UPN1
W6UPR4	W6US36
W6UPR4	W6UXB5
W6UPR4	W6U326
W6UPR4	U6J7Y0
W6UPR4	W6V7J1
W6UPR4	W6USI4
W6UPR4	W6UN38
W6UPR4	W6UUX9
W6UPR4	W6U818
W6UPR4	W6UW93
W6UPR4	U6J165
W6UPR4	W6U5U0
W6UPR4	W6UR93
W6UPR4	U6J8J0
W6UPR4	U6IWG9
W6UPR4	U5TBX2
W6UPR4	W6UWL4
W6UPR4	A5LIC3
U6JKU1	U6IXW6
U6JKU1	W6UM50
U6JKU1	W6UT85
U6JKU1	U6J2Y9
U6JKU1	W6U5D6
U6JKU1	U6JK90
U6JKU1	W6V798
U6JKU1	W6U9X5
U6JKU1	W6V5H0
U6JKU1	U6JNT7
U6JKU1	W6U326
U6JKU1	W6V7J1
U6JKU1	W6UYD3
U6JKU1	W6U753
U6JKU1	W6V2B8
U6JDT3	W6UBC0
U6JDT3	W6UK80
U6JDT3	U6IUA5
U6JDT3	W6VD92
U6JDT3	U6JJ13
U6JDT3	U6JGN1
U6JDT3	U6J6L6
U6JDT3	W6UAU5
U6JDT3	W6U8T3
U6JDT3	W6UT73
U6JDT3	U6J703
W6UUR1	U6JEY5
W6UUR1	W6UH99
W6UUR1	W6UKP8
W6UUR1	W6UIT3
W6UUR1	W6U1Z7
W6UUR1	W6UAB3
W6UUR1	W6VBD9
W6UUR1	W6UPA3
W6UUR1	W6UNC0
U6JDZ7	U6JF50
U6JDZ7	W6ULR0
U6JDZ7	W6UH99
U6JDZ7	W6UIT3
U6JDZ7	W6USR3
U6JDZ7	W6UYG6
U6JDZ7	U6JEY5
U6JDZ7	U6J6U1
U6JDZ7	W6UNC0
W6UCC3	U6JI50
W6UCC3	U6JGN1
W6UCC3	W6V988
W6UCC3	W6UKD0
U6JJ11	U6IWR8
U6JJ11	U6J590
U6JJ11	U6JHU4
U6JJ11	W6UQ26
U6JJ11	U6JHZ3
U6JJ11	W6UUT7
U6JJ11	W6V6D8
U6JJ11	W6V4F6
U6JJ11	W6UWV7
U6JJ11	W6V7A7
U6JJ11	W6UU04
W6U8T3	W6UBC0
W6U8T3	W6UK80
W6U8T3	U6IUA5
W6U8T3	W6VD92
W6U8T3	U6JJ13
W6U8T3	U6J6L6
W6U8T3	W6UAU5
W6U8T3	W6UT73
W6U8T3	U6J703
U6JN02	W6UBC0
U6JN02	W6UTL5
U6JN02	W6VA46
U6JN02	U6J0K5
U6JN02	W6UMX7
U6JN02	W6UFN6
U6JN02	W6UE99
U6JN02	W6V798
U6JN02	W6UHP3
U6JN02	W6UPN1
U6JN02	W6UBL5
U6JN02	W6UCA1
U6JN02	W6V1T8
U6JN02	U6IWG9
U6JN02	W6UN17
U6JN02	A5LIC3
U6JLF5	W6UH99
U6JLF5	W6UQZ2
U6JLF5	W6U2Y8
U6JLF5	W6UNC0
U5TBX2	W6UR14
U5TBX2	U6J9R0
U5TBX2	W6UNN4
U5TBX2	W6UBC0
U5TBX2	W6USL5
U5TBX2	U6JB55
U5TBX2	U6JBR8
U5TBX2	W6UT85
U5TBX2	W6UUF0
U5TBX2	U6JCY7
U5TBX2	U6J3X5
U5TBX2	W6UF72
U5TBX2	W6U3K4
U5TBX2	W6VA20
U5TBX2	W6UQQ3
U5TBX2	W6UGW4
U5TBX2	W6UXI4
U5TBX2	W6UVL7
U5TBX2	U6JGN1
U5TBX2	W6UI39
U5TBX2	W6UYY1
U5TBX2	W6UP66
U5TBX2	W6U2C7
U5TBX2	W6U103
U5TBX2	W6URL4
U5TBX2	W6V8A6
U5TBX2	W6USS1
U5TBX2	W6UE82
U5TBX2	W6UPN1
U5TBX2	W6US36
U5TBX2	W6UWE9
U5TBX2	W6UXB5
U5TBX2	W6U326
U5TBX2	W6UW81
U5TBX2	U6J7Y0
U5TBX2	W6V7J1
U5TBX2	U6JHZ1
U5TBX2	W6USI4
U5TBX2	U6JF16
U5TBX2	W6UAF5
U5TBX2	W6UN38
U5TBX2	W6UUX9
U5TBX2	W6U818
U5TBX2	U6J165
U5TBX2	W6U5U0
U5TBX2	W6UR93
U5TBX2	U6JG27
U5TBX2	U6J8J0
U5TBX2	U6IWG9
U5TBX2	U6IUP5
U5TBX2	W6UC84
U5TBX2	A5LIC3
W6UPR3	U6JI50
W6UPR3	W6V4F6
W6UN17	W6UHX6
W6UN17	W6UQQ3
W6UN17	W6UE99
W6UN17	W6UDV3
U6J6U1	U6JF50
U6J6U1	W6ULR0
U6J6U1	W6U434
U6J6U1	W6USR3
U6J6U1	W6UKC0
W6UPL9	W6USR3
W6UPL9	W6ULR0
W6UPL9	W6UD63
W6URN3	W6UKP8
W6URN3	W6UPA3
W6URN3	W6UDS2
W6URN3	W6UNC0
W6URN3	W6V1I3
U6JF16	W6UR14
U6JF16	W6USL5
U6JF16	U6JB55
U6JF16	W6URL4
U6JF16	W6UP66
U6JF16	W6U2C7
U6JF16	W6UHA9
U6JF16	U6JCY7
U6JF16	W6UI89
U6JF16	W6V1M3
U6JF16	U6JBR8
U6JF16	U6IWG9
U6JF16	U6J8J0
U6JF16	U6JL46
U6JF16	W6UAF5
U6JF16	W6USI4
U6JF16	U6J7Y0
U6JF16	W6UXB5
U6JF16	W6UPN1
U6JF16	W6UN70
W6UQ37	W6V9Z5
W6UQ37	W6UQ26
W6UQ37	W6UAV0
W6UTR2	W6UP73
W6UTR2	W6UQ26
W6UTR2	W6U2Y8
W6UTR2	W6UEU2
W6UTR2	W6U2U7
U6JFB2	W6UNA3
U6JFB2	U6JIB2
U6JFB2	W6UF72
U6JFB2	W6U3K4
U6JFB2	W6VA20
U6JFB2	W6UQQ3
U6JFB2	W6UF51
U6JFB2	W6UGW4
U6JFB2	W6UVL7
U6JFB2	W6UT47
U6JFB2	U6JM26
U6JFB2	W6UW93
U6JFB2	W6URV9
U6JFB2	U6J8L9
U6JFB2	U6JG27
U6JFB2	W6UC84
U6J661	W6ULR0
U6J661	U6IWV1
U6J661	W6UFL4
U6J661	W6U4R3
W6UQU4	W6UNC0
W6U8H5	W6UTL5
W6U8H5	W6VA46
W6U8H5	U6J0K5
W6U8H5	W6UMX7
W6U8H5	U6IYI1
W6U8H5	W6UHP3
W6U8H5	W6US36
W6U8H5	W6U6I7
W6U8H5	U6IVP5
W6US77	W6UQ26
W6UPX7	U6JI50
W6UPX7	W6V5A5
W6UPX7	W6U9R4
W6UPX7	W6UQ26
W6U2Y9	W6UNC0
W6UQD3	W6UM50
W6UQD3	W6UDB7
W6UQD3	W6UUF0
W6UQD3	W6U2L0
W6UQD3	U6IYU3
W6UQD3	W6UD45
W6UQD3	W6ULA2
W6UQD3	W6U9W9
W6UQD3	W6V988
W6UQD3	U6J1X0
W6UQD3	W6UKV2
W6UQD3	W6UFQ0
W6UQD3	W6UE77
W6UQD3	W6UXI7
W6UQD3	W6UHT4
W6UQD3	W6V5B6
W6UQD3	W6U6K8
W6UQD3	W6VBB5
W6UQD3	W6UBS4
W6UQD3	W6UWL4
W6URW1	W6UGY5
W6URW1	W6USQ5
W6URW1	W6UXU3
W6URW1	W6VAC3
W6URW1	W6U957
W6URW1	W6V5K2
W6URW1	U6J921
W6URW1	W6ULR0
W6URW1	W6UI43
W6URW1	W6UMQ2
W6URW1	W6UPL8
W6URW1	W6V090
W6URW1	W6VBD9
W6URW1	W6U9S4
W6URW1	W6URE9
W6UAV0	W6UKN5
W6UAV0	U6JKV5
W6UAV0	W6UH99
W6UAV0	W6UJN2
W6UAV0	W6UTT8
W6UAV0	W6U5N2
W6UAV0	W6U2U7
W6UAV0	W6UK03
W6UAV0	W6USV5
W6UAV0	U6J1L9
W6UAV0	W6V9Z5
W6UAV0	W6U5W8
W6UAV0	W6U5E8
W6UAV0	W6UNC0
W6VB88	U6J921
W6VB88	W6ULR0
W6VB88	W6UPL8
W6VB88	W6V090
W6VB88	W6URE9
W6VB88	W6V5K2
W6VB88	W6UVN6
W6U8C7	W6UQ26
W6U8C7	W6UJE5
W6U8C7	W6UH02
W6U8C7	W6UQZ4
W6U8C0	W6UQV7
W6U8C0	W6UQQ3
W6U8C0	W6UJE5
W6U7J5	W6V4F6
W6VBD1	U6JHZ3
W6VBD1	W6UC86
W6VBD1	W6VBQ8
W6U9X4	U6J9R0
W6U9X4	W6UNA3
W6U9X4	U6JIB2
W6U9X4	W6USF5
W6U9X4	W6UDB7
W6U9X4	W6UJP4
W6U9X4	W6UUC6
W6U9X4	W6UF72
W6U9X4	U6JJ25
W6U9X4	W6U3K4
W6U9X4	W6UQQ3
W6U9X4	W6UF51
W6U9X4	W6UGW4
W6U9X4	W6UVL7
W6U9X4	W6UT47
W6U9X4	W6UP19
W6U9X4	W6UEI0
W6U9X4	W6U103
W6U9X4	W6UAQ3
W6U9X4	W6UU20
W6U9X4	W6U326
W6U9X4	W6U5L6
W6U9X4	U6JM26
W6U9X4	W6UHT4
W6U9X4	W6UKH5
W6U9X4	W6VA75
W6U9X4	W6URP6
W6U9X4	W6UW93
W6U9X4	W6URV9
W6U9X4	W6U5U0
W6U9X4	U6J703
W6U9X4	U6J8L9
W6U9X4	W6VCP9
W6U9X4	U6JG27
W6U9X4	W6UC84
W6U9X4	W6UWL4
W6U9X4	W6V2V6
W6UNN4	W6UR14
W6UNN4	U6J9R0
W6UNN4	W6UBC0
W6UNN4	U6JIB2
W6UNN4	W6UG87
W6UNN4	W6USL5
W6UNN4	U6JB55
W6UNN4	U6JBR8
W6UNN4	W6UT85
W6UNN4	W6UUF0
W6UNN4	U6JCY7
W6UNN4	U6J3X5
W6UNN4	W6UF72
W6UNN4	W6U3K4
W6UNN4	W6VA20
W6UNN4	W6UGW4
W6UNN4	W6UXI4
W6UNN4	W6UVL7
W6UNN4	U6JGN1
W6UNN4	U6JK90
W6UNN4	W6UI39
W6UNN4	W6UT47
W6UNN4	W6UYY1
W6UNN4	W6UP66
W6UNN4	W6U2C7
W6UNN4	W6U103
W6UNN4	W6URL4
W6UNN4	W6V8A6
W6UNN4	W6UIA9
W6UNN4	W6USS1
W6UNN4	W6V5H0
W6UNN4	W6UPN1
W6UNN4	W6US36
W6UNN4	W6UWE9
W6UNN4	W6V0Y9
W6UNN4	W6UXB5
W6UNN4	W6U326
W6UNN4	W6UW81
W6UNN4	U6J7Y0
W6UNN4	W6V7J1
W6UNN4	U6JHZ1
W6UNN4	W6U9W9
W6UNN4	W6USI4
W6UNN4	W6UN38
W6UNN4	W6UUX9
W6UNN4	W6U818
W6UNN4	W6UW93
W6UNN4	U6J165
W6UNN4	W6U5U0
W6UNN4	W6UR93
W6UNN4	U6J8L9
W6UNN4	U6JG27
W6UNN4	U6J8J0
W6UNN4	U6IWG9
W6UNN4	U6IUP5
W6UNN4	W6UC84
W6UNN4	W6UWL4
W6UNN4	A5LIC3
W6UNN4	W6UDV3
U6JB55	W6UR14
U6JB55	U6J9R0
U6JB55	W6USL5
U6JB55	W6UT85
U6JB55	W6V1M3
U6JB55	W6UI89
U6JB55	W6UFT3
U6JB55	W6UHA9
U6JB55	U6JGN1
U6JB55	W6UP66
U6JB55	W6U2C7
U6JB55	W6URL4
U6JB55	W6V8A6
U6JB55	W6UIA9
U6JB55	W6V5H0
U6JB55	W6UN70
U6JB55	W6US36
U6JB55	W6UXB5
U6JB55	W6U326
U6JB55	U6J7Y0
U6JB55	W6V7J1
U6JB55	W6UAF5
U6JB55	W6U5U0
U6JB55	U6JL46
U6JB55	U6J8J0
U6JB55	U6IWG9
W6UP02	W6UNC0
W6U1Z7	U6JGN1
W6U1Z7	W6UWP0
W6U1Z7	W6USQ5
W6U1Z7	W6UVT6
W6U1Z7	W6UQ26
W6U1Z7	W6UHQ7
W6U1Z7	W6UAB3
W6UNW0	W6VAC3
W6UNW0	W6UKC0
W6UNW0	U6J921
W6UNW0	W6ULR0
W6UNW0	W6UP19
W6UNW0	W6UNC0
W6UNW0	W6URE9
W6UCR6	W6USR3
W6UCR6	W6UKC0
W6UCR6	W6ULR0
W6UCR6	W6U434
U6JA54	W6U2Y8
U6JA54	W6USR3
U6JA54	W6UEU2
U6JA54	W6UDS2
U6JA54	A5LIC3
W6U9W9	W6UBC0
W6U9W9	W6UT85
W6U9W9	W6UFQ0
W6U9W9	U6IYU3
W6U9W9	U6J9Q0
W6U9W9	U6JK90
W6U9W9	W6UXI7
W6U9W9	W6V5H0
W6U9W9	W6UD45
W6U9W9	W6UQ26
W6U9W9	W6V5B6
W6U9W9	W6U6K8
W6U9W9	W6VBB5
W6U9W9	U6J9Q8
W6U9W9	U6IX51
W6U9W9	A5LIC3
W6UBA4	W6UF72
W6UBA4	W6UE82
W6UBA4	W6UR31
W6UBA4	W6U5L6
W6UBA4	W6UX92
W6UBA4	W6ULA4
U6JEY5	W6UH99
U6JEY5	W6UEZ4
U6JEY5	W6UWP0
U6JEY5	W6UK96
U6JEY5	W6USR3
U6JEY5	W6UYG6
U6JEY5	W6UHQ7
U6JEY5	W6UNC0
W6U434	W6USR3
W6U434	U6JF50
W6U434	W6UYG6
W6U434	W6ULR0
W6U434	U6J0H9
W6U434	W6UKC0
W6U434	U6JRT3
U6JJ13	W6UBC0
U6JJ13	W6UK80
U6JJ13	U6IUA5
U6JJ13	W6VD92
U6JJ13	U6J6L6
U6JJ13	U6JNT7
U6JJ13	W6UAU5
U6JJ13	W6UT73
U6JJ13	U6J703
U6JJ13	U6IWG9
W6USB1	W6UTG7
W6USB1	U6IWH4
W6USB1	W6UIC1
W6USB1	U6JHU4
W6USB1	W6UV55
W6USB1	W6UZI5
W6USB1	W6UMC4
W6USB1	U6JHZ3
W6USB1	W6UWV7
W6USB1	W6V7A7
W6USB1	W6UGS8
W6USB1	W6ULR1
W6USB1	W6UE82
W6USB1	U6IWR8
W6USB1	W6UR31
W6USB1	W6UKJ4
W6USB1	W6V0Y9
W6USB1	U6J997
W6USB1	U6JM26
W6USB1	W6UZY0
W6USB1	W6UAF3
W6USB1	W6VBQ8
W6USB1	W6UBG1
W6USB1	W6UQ26
W6USB1	U6JGP3
W6USB1	U6J999
W6USB1	W6V6D8
W6USB1	W6V4F6
W6USB1	W6U9K7
W6USB1	W6UPV2
W6USB1	W6UU04
W6USB1	W6UF79
W6USB1	W6UHC3
U6JJ25	U6J9R0
U6JJ25	U6JIB2
U6JJ25	W6U3K4
U6JJ25	W6UT47
U6JJ25	W6UP19
U6JJ25	W6U103
U6JJ25	W6USS1
U6JJ25	W6U326
U6JJ25	W6URV9
U6JJ25	W6U5U0
U6JJ25	U6J8L9
U6JJ25	W6UC84
U6JJ25	W6UWL4
W6U9S4	W6UGY5
W6U9S4	U6J921
W6U9S4	W6ULR0
W6U9S4	W6UPL8
W6U9S4	W6V090
W6U9S4	U6JRT3
W6UX92	W6UG87
W6UX92	W6V1R5
W6UX92	W6UC35
W6UX92	W6V026
W6UX92	W6UR31
W6UX92	W6V0Y9
W6UX92	W6UZY0
W6UX92	W6ULA4
W6UX92	W6UPA2
W6UX92	W6U9K7
W6UX92	W6UF79
W6UTG5	W6UGB7
W6UTG5	W6UW93
W6UYG6	W6USR3
W6UYG6	W6ULR0
W6UYG6	U6J0H9
W6UYG6	W6USQ5
W6UYG6	W6UKC0
W6UKC0	W6USR3
W6UKC0	U6JF50
W6UKC0	W6ULR0
W6UKC0	W6V9W2
W6UKC0	U6J0H9
W6UKC0	U6IWC4
W6UKC0	W6UPG4
U6J8L9	U6J9R0
U6J8L9	W6UNA3
U6J8L9	U6JIB2
U6J8L9	W6V6K9
U6J8L9	W6USF5
U6J8L9	W6UDB7
U6J8L9	W6UJP4
U6J8L9	W6UUC6
U6J8L9	U6JCY7
U6J8L9	W6UF72
U6J8L9	W6U3K4
U6J8L9	W6VA20
U6J8L9	W6UQQ3
U6J8L9	W6UF51
U6J8L9	W6UGW4
U6J8L9	W6U3R7
U6J8L9	W6UVL7
U6J8L9	W6UT47
U6J8L9	W6UEI0
U6J8L9	W6U103
U6J8L9	W6UAQ3
U6J8L9	W6UU20
U6J8L9	W6U326
U6J8L9	W6U5L6
U6J8L9	U6JM26
U6J8L9	W6UPF3
U6J8L9	W6URP6
U6J8L9	W6UW93
U6J8L9	W6URV9
U6J8L9	W6U5U0
U6J8L9	W6VCP9
U6J8L9	U6JG27
U6J8L9	W6UC84
U6J8L9	W6UWL4
W6UK03	W6U384
W6UK03	W6UIW7
W6UK03	W6U2U7
W6UK03	W6UKN5
W6UK03	W6UK89
W6UK03	W6USB0
W6UK03	W6U957
W6UK03	W6V9W2
W6UK03	W6UH99
W6UK03	W6U6Q4
W6UK03	W6UKP8
W6UK03	W6UJN2
W6UK03	W6U389
W6UK03	W6USV5
W6UK03	W6UPG4
W6UK03	W6UIT3
W6UK03	U6J1L9
W6UK03	W6U3T9
W6UK03	W6U5W8
W6UK03	W6UTT8
W6UK03	W6ULR7
W6UK03	W6UWB0
W6UK03	W6U5E8
W6UK03	W6UPA3
W6UK03	W6UBS4
W6UK03	W6UNC0
W6UJE5	U6JIH0
W6UJE5	W6V5A5
W6UJE5	W6UNC0
W6U9K7	W6V1R5
W6U9K7	W6UC35
W6U9K7	W6UWV7
W6U9K7	W6V026
W6U9K7	W6V0Y9
W6U9K7	W6UZY0
W6U9K7	W6UQ26
W6U9K7	W6UPA2
W6U9K7	W6UD01
W6U9K7	W6UIW8
W6U9K7	W6UF79
W6UAV9	W6UFZ4
W6UAV9	W6U4V6
W6UAV9	W6UR31
W6UAV9	W6VBQ8
W6UAV9	W6U1R6
W6UAV9	W6UKH5
W6UAV9	U6JRP2
W6UAV9	W6UP72
W6UAV9	W6VCB9
W6UAV9	W6UC86
W6UAV9	W6V2V6
W6U2Y8	W6UH99
W6U2Y8	W6UFA4
W6U2Y8	W6U5N2
W6U2Y8	U6JMK8
W6U2Y8	W6ULS3
W6U2Y8	W6US59
W6U2Y8	W6UF88
W6U2Y8	U6JHW4
W6U2Y8	W6VAL1
W6U2Y8	W6UNC0
W6UD63	W6UIT3
W6UD63	W6UNC0
W6UZY9	W6V026
W6UZY9	W6UQ26
W6UZY9	W6UQQ3
W6UZY9	U6J1X0
W6UB54	W6UGI7
W6UB54	W6UH99
W6UB54	W6UY59
W6UB54	W6UNC0
W6U9R4	W6UQ26
W6U9R4	W6UGB7
W6U9R4	U6J1X0
W6U9R4	W6UH02
W6U9R4	U6JI50
W6U9R4	W6V4L5
W6U9R4	W6UQQ3
W6U9R4	W6UF82
W6U9R4	W6VCI4
W6U9R4	W6V5A5
W6U9R4	W6UQZ4
W6UEK3	W6U774
W6UEK3	U6JK90
W6UEK3	W6US36
W6UEK3	U6IWR8
W6UEK3	U6IX51
W6UEK3	W6UNC0
W6UKN5	W6U384
W6UKN5	W6V7B0
W6UKN5	W6U2U7
W6UKN5	W6UK89
W6UKN5	W6USB0
W6UKN5	W6U957
W6UKN5	W6UE73
W6UKN5	W6UH99
W6UKN5	W6V0A0
W6UKN5	W6UKP8
W6UKN5	W6VD45
W6UKN5	W6U389
W6UKN5	W6UGD8
W6UKN5	W6USV5
W6UKN5	W6UPG4
W6UKN5	W6UIT3
W6UKN5	W6U3T9
W6UKN5	W6U5W8
W6UKN5	W6UTT8
W6UKN5	W6ULR7
W6UKN5	W6U5E8
W6UKN5	W6UPA3
W6UKN5	W6UNC0
W6U2U7	W6V7B0
W6U2U7	W6UK89
W6U2U7	W6UH99
W6U2U7	W6U6Q4
W6U2U7	W6UJN2
W6U2U7	W6USV5
W6U2U7	U6J1L9
W6U2U7	W6U5W8
W6U2U7	W6U8Y3
W6U2U7	W6U5E8
W6U2U7	W6UPA3
W6U2U7	W6UDS2
W6U2U7	W6V060
W6U2U7	W6UNC0
W6UWJ9	U6IWG9
W6UMQ2	W6UGY5
W6UMQ2	W6V5K2
W6UMQ2	U6J921
W6UMQ2	W6ULR0
W6UMQ2	W6UPL8
W6UMQ2	W6V5F4
W6U6Q4	W6USV5
W6U6Q4	W6UK89
W6U6Q4	W6UW81
W6U6Q4	W6UH99
W6U6Q4	W6UWB0
W6U6Q4	W6U5E8
W6U6Q4	W6UBS4
W6U6Q4	U6IUP5
W6U6Q4	W6UNC0
W6U6Q4	U6JM54
U6J555	W6UBC0
U6J555	W6UK80
U6J555	U6IUA5
U6J555	W6UT73
U6J555	U6J703
W6UPQ0	W6UQQ3
W6UPQ0	W6UEI0
W6UPQ0	U6IWR8
W6UPQ0	W6UQL8
W6UPQ0	W6UW93
W6UPQ0	W6UD01
W6UPA3	W6U384
W6UPA3	W6UK89
W6UPA3	W6U957
W6UPA3	W6UH99
W6UPA3	U6JGN1
W6UPA3	W6UWP0
W6UPA3	W6UKP8
W6UPA3	W6U389
W6UPA3	W6UIT3
W6UPA3	W6U3T9
W6UPA3	W6U5W8
W6UPA3	W6UTT8
W6UPA3	W6ULR7
W6UPA3	W6UAB3
W6UPA3	W6U5E8
W6UPA3	W6UNC0
W6UW93	U6J9R0
W6UW93	W6UNA3
W6UW93	W6US36
W6UW93	U6JIB2
W6UW93	W6V6K9
W6UW93	W6USL5
W6UW93	W6USF5
W6UW93	W6UDB7
W6UW93	W6UJP4
W6UW93	W6UUC6
W6UW93	W6U5L6
W6UW93	U6JM26
W6UW93	U6J7Y0
W6UW93	W6V7J1
W6UW93	W6UF72
W6UW93	W6U3K4
W6UW93	W6VA20
W6UW93	W6UCN0
W6UW93	W6UN38
W6UW93	W6UUX9
W6UW93	W6UQQ3
W6UW93	W6URP6
W6UW93	W6UF51
W6UW93	W6UGW4
W6UW93	W6U3R7
W6UW93	W6URV9
W6UW93	W6UVL7
W6UW93	W6U5U0
W6UW93	W6UT47
W6UW93	W6VCP9
W6UW93	W6UEI0
W6UW93	U6JG27
W6UW93	W6U103
W6UW93	U6J8J0
W6UW93	W6UC84
W6UW93	W6UWL4
W6UW93	W6UU20
W6UW93	W6USS1
W6V8A6	W6UR14
W6V8A6	W6USL5
W6V8A6	U6JBR8
W6V8A6	W6UP66
W6V8A6	W6U2C7
W6V8A6	W6URL4
W6V8A6	U6J7Y0
W6V8A6	U6J165
W6V8A6	W6UR93
W6V8A6	U6IWG9
W6V988	W6U5N2
W6V988	U6JI50
W6V988	W6UTL5
W6V988	U6JGN1
W6V988	U6IUN6
W6V988	U6J9Q8
W6V988	W6UKA7
W6V988	W6UDV3
W6UXU3	W6UGY5
W6UXU3	U6J921
W6UXU3	W6ULR0
W6UXU3	W6UPL8
W6UXU3	W6V090
W6UXU3	U6JRT3
W6UFW5	W6URA8
W6UFW5	W6UQ26
W6UFW5	W6ULA2
W6V1M3	W6UTG7
W6V1M3	W6UG87
W6V1M3	U6JBR8
W6V1M3	W6UUC6
W6V1M3	W6UC35
W6V1M3	W6UF51
W6V1M3	U6JGN1
W6V1M3	W6UP66
W6V1M3	W6U2C7
W6V1M3	W6URL4
W6V1M3	W6UU57
W6V1M3	W6UIA9
W6V1M3	W6UE82
W6V1M3	W6UN70
W6V1M3	W6UR31
W6V1M3	W6UXB5
W6V1M3	U6J7Y0
W6V1M3	W6UQ26
W6V1M3	W6URV9
W6UT47	U6J9R0
W6UT47	W6UBC0
W6UT47	W6UNA3
W6UT47	U6JIB2
W6UT47	W6V6K9
W6UT47	W6USF5
W6UT47	W6UDB7
W6UT47	W6UJP4
W6UT47	W6UUC6
W6UT47	U6JCY7
W6UT47	W6UF72
W6UT47	W6U3K4
W6UT47	W6VA20
W6UT47	W6UQQ3
W6UT47	W6UF51
W6UT47	W6UGW4
W6UT47	W6U3R7
W6UT47	W6UVL7
W6UT47	W6UEI0
W6UT47	W6U103
W6UT47	W6UAQ3
W6UT47	W6UH17
W6UT47	W6UU20
W6UT47	W6USS1
W6UT47	W6US36
W6UT47	W6UPD1
W6UT47	W6U326
W6UT47	W6U5L6
W6UT47	U6JM26
W6UT47	W6UPF3
W6UT47	W6V7J1
W6UT47	W6VCT2
W6UT47	W6U9P7
W6UT47	W6UN38
W6UT47	W6URP6
W6UT47	W6URV9
W6UT47	W6U5U0
W6UT47	W6VCP9
W6UT47	U6JG27
W6UT47	U6J8J0
W6UT47	W6UC84
W6UT47	W6UWL4
U6J7Y0	W6UR14
U6J7Y0	U6J9R0
U6J7Y0	W6UG87
U6J7Y0	W6USL5
U6J7Y0	U6JBR8
U6J7Y0	W6UT85
U6J7Y0	W6UI89
U6J7Y0	U6JCY7
U6J7Y0	W6UFT3
U6J7Y0	W6UHA9
U6J7Y0	U6JGN1
U6J7Y0	U6JK90
U6J7Y0	W6UI39
U6J7Y0	W6UP66
U6J7Y0	W6U2C7
U6J7Y0	W6URL4
U6J7Y0	U6J6L6
U6J7Y0	W6UIA9
U6J7Y0	W6V5H0
U6J7Y0	W6UN70
U6J7Y0	W6UPN1
U6J7Y0	W6US36
U6J7Y0	U6JNT7
U6J7Y0	W6UPD1
U6J7Y0	W6UXB5
U6J7Y0	W6U326
U6J7Y0	W6UAF5
U6J7Y0	W6UN38
U6J7Y0	U6J165
U6J7Y0	W6U5U0
U6J7Y0	W6UR93
U6J7Y0	U6JL46
U6J7Y0	U6J8J0
U6J7Y0	U6IWG9
U6JKV5	W6UP73
U6JKV5	W6UH99
U6JKV5	W6UJN2
U6JKV5	U6J1L9
U6JKV5	W6UTT8
U6JKV5	W6UNC0
W6UQZ4	W6U9L8
W6UQZ4	W6VBQ8
W6UQZ4	W6UQ26
W6UQZ4	U6J1X0
W6UQZ4	W6UH02
W6UQZ4	W6V4L5
W6UQZ4	W6UF82
W6UQZ4	W6V5A5
W6UMY3	W6UNC0
W6U818	W6UR14
W6U818	U6J9R0
W6U818	W6US36
W6U818	W6USL5
W6U818	U6JBR8
W6U818	W6U326
W6U818	W6V7J1
W6U818	U6JCY7
W6U818	W6UN38
W6U818	U6J165
W6U818	W6UI39
W6U818	W6UR93
W6U818	W6U103
W6U818	U6J8J0
W6U818	U6IWG9
W6U818	W6V298
W6U818	W6USS1
W6UGS7	U6IZP5
W6UGS7	U6IWH4
W6UGS7	W6V1R5
W6UGS7	U6J590
W6UGS7	U6JHU4
W6UGS7	W6V310
W6UGS7	W6UFG2
W6UGS7	W6U542
W6UGS7	U6JHZ3
W6UGS7	W6UWV7
W6UGS7	W6V7A7
W6UGS7	U6IWR8
W6UGS7	W6V0Y9
W6UGS7	W6UZY0
W6UGS7	W6VBQ8
W6UGS7	W6UBG1
W6UGS7	W6UZ26
W6UGS7	W6UQ26
W6UGS7	U6J999
W6UGS7	W6V6D8
W6UGS7	W6UQL8
W6UGS7	W6V4F6
W6UGS7	U6IZE1
W6UGS7	W6UD01
W6UGS7	W6UIW8
W6UGS7	W6UW09
W6UGS7	W6ULF8
U6JAL5	W6V5H0
U6JAL5	W6UR31
U6JAL5	W6UQ26
U6JAL5	W6VCB9
U6J6D8	W6UBC0
U6J6D8	W6VAV1
W6UGW4	W6UR14
W6UGW4	U6IXW6
W6UGW4	W6UNA3
W6UGW4	U6JIB2
W6UGW4	W6V6K9
W6UGW4	U6JBR8
W6UGW4	W6UT85
W6UGW4	W6UUC6
W6UGW4	W6UF72
W6UGW4	W6U3K4
W6UGW4	W6VA20
W6UGW4	W6UQQ3
W6UGW4	W6UF51
W6UGW4	W6UVL7
W6UGW4	W6UEI0
W6UGW4	W6UH17
W6UGW4	W6UU20
W6UGW4	U6JNT7
W6UGW4	W6U5L6
W6UGW4	U6JM26
W6UGW4	W6URV9
W6UGW4	W6UR93
W6UGW4	U6J8J0
W6UGW4	U6IWG9
W6UGW4	W6UC84
W6UGW4	W6UWL4
W6UPJ9	W6UBC0
W6UPJ9	U6J0K5
W6UPJ9	U6J231
W6US59	W6UEU2
W6US59	W6UDS2
W6US59	A5LIC3
W6U957	W6U384
W6U957	W6UK89
W6U957	W6UH99
W6U957	W6UKP8
W6U957	W6USV5
W6U957	W6UIT3
W6U957	U6J1L9
W6U957	W6U5E8
W6U957	W6UNC0
W6U948	W6UGS5
W6U948	W6UQ26
W6U948	U6JI50
W6U948	W6UT79
W6U948	W6UL72
W6U6K8	U6IYU3
W6U6K8	U6J9Q0
W6U6K8	W6UXI7
W6U6K8	W6UD45
W6U6K8	W6UQ26
W6U6K8	W6V5B6
W6U6K8	U6J9Q8
W6U6K8	U6IX51
W6U6K8	W6UBS4
W6UH99	W6U384
W6UH99	W6UP65
W6UH99	W6UK89
W6UH99	W6UPM9
W6UH99	W6UI43
W6UH99	W6UE73
W6UH99	W6UWP0
W6UH99	W6UJN2
W6UH99	W6V9Z6
W6UH99	W6VAV1
W6UH99	W6VD45
W6UH99	W6UGD8
W6UH99	W6UPC6
W6UH99	W6URG8
W6UH99	W6UIT3
W6UH99	W6U3T9
W6UH99	W6ULR7
W6UH99	W6UIZ4
W6UH99	W6UWB0
W6UH99	W6VBD9
W6UH99	W6V661
W6UH99	W6UFA4
W6UH99	W6V060
W6UH99	W6U5N2
W6UH99	W6V7B0
W6UH99	W6USB0
W6UH99	W6UQV7
W6UH99	W6V9W2
W6UH99	U6JMK8
W6UH99	W6V0A0
W6UH99	W6ULS3
W6UH99	W6UKP8
W6UH99	W6UM82
W6UH99	W6U389
W6UH99	W6URE9
W6UH99	W6V7E2
W6UH99	W6UF88
W6UH99	W6USV5
W6UH99	W6UPG4
W6UH99	U6J1L9
W6UH99	W6V1I3
W6UH99	W6UAU2
W6UH99	U6JHW4
W6UH99	W6U5W8
W6UH99	U6J997
W6UH99	W6UQ19
W6UH99	W6UHQ7
W6UH99	W6U8Y3
W6UH99	W6U5E8
W6UH99	W6UHQ9
W6UH99	W6V2B0
W6UH99	W6UWH5
W6UH99	W6UF27
W6UH99	W6UDS2
W6UH99	W6UBS4
W6UH99	W6UFD2
W6UH99	W6UNC0
W6UKA7	W6V6J8
W6UKA7	W6UH02
W6UKA7	W6V5A5
W6UKA7	W6V9D8
W6UKA7	W6UZ33
W6UKA7	W6UWH5
W6UKA7	W6UNC0
W6UGS5	W6UQ26
W6V5H0	U6J9R0
W6V5H0	U6IXW6
W6V5H0	W6UM50
W6V5H0	W6UT85
W6V5H0	U6JCY7
W6V5H0	U6JK90
W6V5H0	W6UEZ4
W6V5H0	W6UYD3
W6V5H0	W6U753
W6V5H0	W6UQ26
W6V5H0	W6ULA2
W6V5H0	U6JHZ1
W6V5H0	W6UR93
W6V5H0	U6J8J0
W6V5H0	W6USL5
W6V5H0	W6UQQ3
W6V5H0	U6JGN1
W6V5H0	U6J1L9
W6V5H0	W6UPN1
W6V5H0	U6JNT7
W6V5H0	W6U326
W6V5H0	W6UHT4
W6V5H0	W6UN38
W6V5H0	W6U5U0
W6V5H0	U6IWG9
W6V5H0	W6UWL4
U6J927	W6UG87
U6J927	U6JBR8
U6J927	W6UUC6
U6J927	W6UEA5
U6J927	W6UF51
U6J927	W6UKT4
U6J927	W6UQV5
U6J927	W6UXB5
U6J927	W6UEX0
U6JIB2	W6UR14
U6JIB2	U6J9R0
U6JIB2	W6UNA3
U6JIB2	W6V6K9
U6JIB2	W6USF5
U6JIB2	W6UDB7
U6JIB2	W6UJP4
U6JIB2	W6UUC6
U6JIB2	W6UF72
U6JIB2	W6U3K4
U6JIB2	W6VA20
U6JIB2	W6UQQ3
U6JIB2	W6UF51
U6JIB2	W6U3R7
U6JIB2	W6UVL7
U6JIB2	W6UEI0
U6JIB2	W6U103
U6JIB2	W6UU20
U6JIB2	W6US36
U6JIB2	W6U5L6
U6JIB2	U6JM26
U6JIB2	W6U9P7
U6JIB2	W6URP6
U6JIB2	W6URV9
U6JIB2	W6VCP9
U6JIB2	U6JG27
U6JIB2	W6UC84
U6JIB2	W6UWL4
W6UKI8	U6IWR8
W6UKI8	W6UD01
W6UKI8	W6UC86
W6UKI8	U6IZP5
W6UKI8	U6IWH4
W6UKI8	W6UFG2
W6UKI8	U6JHZ3
W6UKI8	W6V0Y9
W6UKI8	W6UZ26
W6UKI8	W6UQL8
W6UKI8	W6V4F6
W6UKI8	W6UIW8
W6UKI8	W6UW09
W6UMX7	W6UTL5
W6UMX7	W6VA46
W6UMX7	W6UT38
W6UMX7	U6J0K5
W6UMX7	U6IYI1
W6UMX7	U6JGN1
W6UMX7	W6U6I7
W6UMX7	U6IVP5
W6U9N3	W6UQ26
W6U3P6	W6UQ26
W6UM78	W6U6Y6
W6UM78	W6UIC1
W6UM78	W6UZY0
W6UM78	W6UZ26
W6UM78	W6UQ26
W6UM78	W6UD01
W6UM78	W6UIW8
W6UM78	W6UC86
W6UM78	W6U4V6
U6J703	W6UBC0
U6J703	W6V6K9
U6J703	W6VA46
U6J703	W6UK80
U6J703	U6IUA5
U6J703	W6VD92
U6J703	U6J6L6
U6J703	W6UAU5
U6J703	W6UT73
U6J744	U6IWR8
W6UC63	W6UQ26
W6UC63	W6UHI7
W6UPM9	W6V661
W6UPM9	W6U5N2
W6UPM9	W6V285
W6UPM9	W6ULS3
W6UPM9	W6UDS2
W6UK96	W6UEZ4
W6UK96	W6UWP0
W6UK96	W6UIT3
W6UK96	W6V5K2
W6V310	W6U2L0
W6V310	W6UZI5
W6V310	W6V7A7
W6V310	W6UZY0
W6V310	W6UZ26
W6V310	W6UQ26
W6V310	W6UQL8
W6V310	W6UPV0
W6V310	W6UD01
W6V310	W6UIW8
W6V310	W6ULF8
U6JNT7	U6J9R0
U6JNT7	U6IXW6
U6JNT7	W6UT85
U6JNT7	U6JCY7
U6JNT7	W6U5D6
U6JNT7	U6IYU3
U6JNT7	U6JK90
U6JNT7	W6USS1
U6JNT7	W6UYD3
U6JNT7	W6U753
U6JNT7	W6UQ26
U6JNT7	W6ULA2
U6JNT7	U6J8J0
U6JNT7	W6UBC0
U6JNT7	W6USL5
U6JNT7	U6JGN1
U6JNT7	U6J6L6
U6JNT7	W6U9X5
U6JNT7	W6UPN1
U6JNT7	W6V4F6
U6JNT7	W6U5U0
U6JNT7	U6JG27
U6JNT7	W6UWL4
U6JNT7	A5LIC3
W6U5L6	W6UNA3
W6U5L6	W6V6K9
W6U5L6	W6USF5
W6U5L6	W6UDB7
W6U5L6	W6UJP4
W6U5L6	W6UUC6
W6U5L6	U6JM26
W6U5L6	W6UF72
W6U5L6	W6U3K4
W6U5L6	W6VA20
W6U5L6	W6ULN1
W6U5L6	W6UQQ3
W6U5L6	W6URP6
W6U5L6	W6UF51
W6U5L6	W6U3R7
W6U5L6	W6URV9
W6U5L6	W6UVL7
W6U5L6	W6VCP9
W6U5L6	W6UEI0
W6U5L6	U6JG27
W6U5L6	W6URL4
W6U5L6	W6UAQ3
W6U5L6	W6UH17
W6U5L6	W6UC84
W6U5L6	W6UWL4
W6U5L6	W6UU20
W6U5L6	W6V2V6
W6UBG1	U6IWH4
W6UBG1	W6UIC1
W6UBG1	W6USF5
W6UBG1	W6V1R5
W6UBG1	U6JHU4
W6UBG1	W6UV55
W6UBG1	W6UZI5
W6UBG1	W6UMC4
W6UBG1	U6JHZ3
W6UBG1	W6UWV7
W6UBG1	W6V7A7
W6UBG1	W6UGS8
W6UBG1	W6ULR1
W6UBG1	U6IWR8
W6UBG1	W6UR31
W6UBG1	W6UKJ4
W6UBG1	W6UZY0
W6UBG1	W6UAF3
W6UBG1	W6VBQ8
W6UBG1	W6UQ26
W6UBG1	U6JGP3
W6UBG1	W6URP6
W6UBG1	U6JRP2
W6UBG1	U6J999
W6UBG1	W6V6D8
W6UBG1	W6V4F6
W6UBG1	W6VA12
W6UBG1	W6UPL5
W6UBG1	W6UD01
W6UBG1	W6UPV2
W6UBG1	W6UU04
W6UBG1	W6UHC3
W6UJV1	W6UQQ3
W6UJV1	W6VCI4
W6UJV1	W6UW33
W6UJV1	U6J1X0
W6VAV1	W6UNC0
W6UPV0	W6UD01
W6UPV0	W6UIW8
W6URK9	W6UQ26
W6UUX9	W6UR14
W6UUX9	U6J9R0
W6UUX9	W6UBC0
W6UUX9	W6USL5
W6UUX9	U6JBR8
W6UUX9	U6JCY7
W6UUX9	U6J3X5
W6UUX9	W6UXI4
W6UUX9	U6JGN1
W6UUX9	W6UI39
W6UUX9	W6UYY1
W6UUX9	W6UP66
W6UUX9	W6U2C7
W6UUX9	W6U103
W6UUX9	W6USS1
W6UUX9	W6UPN1
W6UUX9	W6US36
W6UUX9	W6U326
W6UUX9	W6V7J1
W6UUX9	U6JHZ1
W6UUX9	W6USI4
W6UUX9	W6UN38
W6UUX9	U6J165
W6UUX9	W6U5U0
W6UUX9	W6UR93
W6UUX9	U6J8J0
W6UUX9	U6IWG9
W6UUX9	W6UWL4
W6UUX9	A5LIC3
W6UQV5	W6UG87
W6UQV5	W6V1R5
W6UQV5	U6IWR8
W6U6D4	W6UR31
W6U6D4	W6UA26
W6U6D4	W6UCB3
W6U6D4	W6UF79
W6UHK3	W6UM50
W6UHK3	U6J2Y9
W6UHK3	W6U2L0
W6UHK3	W6UQ26
W6UWP0	U6JF50
W6UWP0	W6U384
W6UWP0	W6UBC0
W6UWP0	W6UEZ4
W6UWP0	W6UKP8
W6UWP0	W6UIT3
W6UWP0	W6UVT6
W6UWP0	W6UQ26
W6UWP0	W6UHQ7
W6UWP0	W6UAB3
W6UWP0	W6UDS2
W6UWP0	W6UNC0
W6VBB5	W6U2L0
W6VBB5	W6UBC0
W6VBB5	W6UBS4
W6VBD9	W6UGY5
W6VBD9	U6J921
W6VBD9	W6ULR0
W6VBD9	W6UPL8
W6VBD9	W6V090
W6VBD9	W6UIT3
W6VBD9	W6USQ5
W6VBD9	W6UNC0
W6UWH5	W6UTG7
W6UWH5	W6VD45
W6UWH5	W6U9M5
W6UWH5	U6JQ01
W6UWH5	W6UE82
W6UWH5	W6UDS2
W6UWH5	W6UNC0
W6ULA4	U6JCY7
W6UAF5	W6USL5
W6UAF5	U6JBR8
W6UAF5	U6JCY7
W6UAF5	U6JGN1
W6UAF5	W6UP66
W6UAF5	W6U2C7
W6UAF5	W6URL4
W6UAF5	U6J165
W6UAF5	W6U5U0
W6UAF5	U6J8J0
W6UAF5	U6IWG9
W6V1R5	U6IWH4
W6V1R5	U6JHU4
W6V1R5	W6UV55
W6V1R5	W6UZI5
W6V1R5	U6J7T0
W6V1R5	W6UMC4
W6V1R5	U6JHZ3
W6V1R5	W6UUT7
W6V1R5	W6UWV7
W6V1R5	W6V7A7
W6V1R5	W6ULR1
W6V1R5	W6V6C7
W6V1R5	W6UPG4
W6V1R5	W6V026
W6V1R5	U6IWR8
W6V1R5	W6U6Y6
W6V1R5	W6UR31
W6V1R5	W6UKJ4
W6V1R5	W6U3G8
W6V1R5	W6UZY0
W6V1R5	W6VBQ8
W6V1R5	W6UQ26
W6V1R5	U6JGP3
W6V1R5	W6UEX0
W6V1R5	U6JRP2
W6V1R5	W6V6D8
W6V1R5	W6V4F6
W6V1R5	U6IZE1
W6V1R5	W6VA12
W6V1R5	W6UPL5
W6V1R5	W6UD01
W6V1R5	W6UIW8
W6V1R5	W6UHC3
W6VD45	W6V9W2
W6VD45	W6UPG4
W6VD45	W6V2B0
W6VD45	W6UNC0
W6V7E2	W6UNC0
W6UBC0	U6IXW6
W6UBC0	W6UT85
W6UBC0	U6IUA5
W6UBC0	U6JCY7
W6UBC0	U6JK90
W6UBC0	W6UI39
W6UBC0	W6UEI0
W6UBC0	W6U103
W6UBC0	W6URL4
W6UBC0	W6V298
W6UBC0	W6USS1
W6UBC0	W6UIT3
W6UBC0	W6US36
W6UBC0	W6UBL5
W6UBC0	W6U894
W6UBC0	W6V7J1
W6UBC0	W6UYD3
W6UBC0	W6USI4
W6UBC0	W6UGB7
W6UBC0	W6UAU5
W6UBC0	W6UR93
W6UBC0	U6J8J0
W6UBC0	W6UN92
W6UBC0	W6UQS3
W6UBC0	W6UR14
W6UBC0	W6USL5
W6UBC0	U6JBR8
W6UBC0	W6UK80
W6UBC0	W6VD92
W6UBC0	W6UFQ0
W6UBC0	W6UFT3
W6UBC0	W6UQQ3
W6UBC0	W6UZI2
W6UBC0	W6U774
W6UBC0	U6JGN1
W6UBC0	W6UU37
W6UBC0	W6UE99
W6UBC0	U6J6L6
W6UBC0	W6V5A5
W6UBC0	W6UPN1
W6UBC0	W6U326
W6UBC0	W6V1T8
W6UBC0	W6UUK6
W6UBC0	W6UAB3
W6UBC0	U6J231
W6UBC0	W6UN38
W6UBC0	U6JB11
W6UBC0	U6J165
W6UBC0	W6U5U0
W6UBC0	W6UT73
W6UBC0	U6JL54
W6UBC0	U6IWG9
W6UBC0	W6UWL4
W6U8Y3	W6V9Z6
W6U8Y3	W6UDS2
W6U5N2	W6UIZ4
W6U5N2	W6V661
W6U5N2	W6UM82
W6U5N2	W6V113
W6U5N2	U6J1L9
W6U5N2	W6V9Z5
W6U5N2	W6UDS2
W6VE21	W6UT79
W6VE21	W6UL72
W6VE21	W6UQ26
W6VE21	W6UGB7
W6UWE9	U6J9R0
W6UWE9	W6USL5
W6UWE9	U6JCY7
W6UWE9	W6VD92
W6UWE9	U6JGN1
W6UWE9	W6UI39
W6UWE9	W6UYY1
W6UWE9	W6UP66
W6UWE9	W6U2C7
W6UWE9	W6URL4
W6UWE9	W6UPN1
W6UWE9	W6U326
W6UWE9	W6UN38
W6UWE9	U6J165
W6UWE9	W6U5U0
W6UWE9	U6J8J0
W6UWE9	A5LIC3
W6UPF3	W6VD92
W6UPF3	W6USI4
W6UPF3	W6UC84
W6UPF3	W6UWL4
U6IZP5	W6UQ26
U6IZP5	W6UD01
U6IZP5	W6UIC1
U6IZP5	W6UA80
U6IZP5	W6UZ26
U6IZP5	W6UQL8
U6IZP5	W6UIW8
U6J1X0	W6ULT3
U6J1X0	W6UQV7
U6J1X0	W6UQQ3
U6J1X0	W6V3Y9
U6J1X0	W6UUT1
U6J1X0	W6VCI4
U6J1X0	W6UW33
U6J1X0	W6UCU2
U6J1X0	W6UF79
U6J1X0	A5LIC3
W6UIA9	W6UR14
W6UIA9	W6USL5
W6UIA9	U6JBR8
W6UIA9	W6UFT3
W6UIA9	W6UHA9
W6UIA9	W6UP66
W6UIA9	W6U2C7
W6UIA9	W6URL4
W6UIA9	W6UN70
W6UIA9	U6J165
W6UIA9	W6UR93
W6UIA9	U6IWG9
W6VD92	W6UK80
W6VD92	W6UI89
W6VD92	U6JGN1
W6VD92	U6J6L6
W6VD92	W6UAU5
W6VD92	W6UT73
W6VD92	U6IWG9
W6UVN6	W6ULR0
W6UVN6	W6V090
U6IXT6	W6UNC0
W6U2E5	W6UQ26
W6USQ5	U6JF50
W6USQ5	W6UGY5
W6USQ5	U6J921
W6USQ5	W6ULR0
W6USQ5	W6UI43
W6USQ5	W6UPL8
W6USQ5	W6V090
W6VAC3	W6UGY5
W6VAC3	W6ULR0
W6VAC3	W6UQU9
W6VAC3	W6UPL8
W6VAC3	W6URE9
W6VAC3	W6UIT3
W6VAC3	W6U5E8
W6VAC3	W6UNC0
W6UU57	W6UHA9
W6UU57	W6UXB5
U6J0H9	W6USR3
U6J0H9	U6JF50
U6J0H9	W6ULR0
W6UIB2	W6VBQ8
W6UIB2	U6JHZ3
W6UIB2	W6V6D8
W6UQV7	W6UQQ3
W6UQV7	W6V3Y9
W6UQV7	W6VCI4
W6UQV7	W6UNC0
W6UHC3	U6IWR8
W6UHC3	W6U6Y6
W6UHC3	U6JM26
W6UHC3	W6VBQ8
W6UHC3	W6UQ26
W6UHC3	U6J999
W6UHC3	U6IZE1
W6UHC3	W6UPV2
[truncated: 2,051 more rows]
