# Supplementary material for: Global profiling of the proteome, phosphoproteome, and N-glycoproteome of protoscoleces and adult worms of Echinococcus granulosus
Source: Front Vet Sci. 2023 Nov 2;10:1275486. doi: 10.3389/fvets.2023.1275486 (PMC10654641; doi:10.3389/fvets.2023.1275486)
Supplement: Supplementary file 7 [file Table_7.XLSX]

## Sheet: network.links
Source	Target
U6JEQ7	W6UN44
U6JFG3	W6V7M3
W6UNY0	W6UKB0
W6UNY0	W6U7P3
W6UPR3	U6J226
W6V822	W6UNK1
U6J6S9	W6V2K4
U6J6S9	W6UNQ4
W6UG53	U6J226
W6USA6	W6V7V6
W6USA6	W6V2K4
W6USA6	W6UY59
W6USA6	W6U7D3
W6USA6	W6U7B6
W6USA6	W6U990
W6USA6	W6ULS1
W6USA6	W6UH21
W6USA6	W6UH82
W6V2K4	W6U7B6
W6V2K4	W6U990
W6V2K4	W6UH21
W6V2K4	W6UH82
W6UB54	W6UY59
W6U9E9	W6UJ90
U6JL08	W6VAA4
U6JL08	U6J2Y9
U6JL08	W6U269
U6JL08	W6UBD4
U6JL08	W6VBZ1
U6JL08	W6V0H5
U6JL08	W6UC93
W6UH82	W6UNK1
W6UH82	W6U7B6
W6UH82	W6U990
W6UH82	W6ULS1
W6UH82	W6UH21
W6U953	W6UWA0
W6U953	U6J2Y9
W6U953	W6UN44
W6U953	W6UBD4
W6UWF8	W6U3G8
W6UNK1	W6U7C8
W6UNK1	W6V7V6
W6UNK1	W6UNQ4
W6UNK1	W6U7B6
W6UNK1	W6U990
W6UNK1	W6UH21
W6UJ90	U6JQ59
W6UJ90	W6U0S7
W6US87	U6JQ59
W6UWA0	A5YTY7
W6UWA0	W6U269
W6UWA0	W6UBD4
W6UWA0	W6VBZ1
W6UWA0	W6V0H5
W6U2E5	W6UKS2
W6U9N9	U6J2Y9
W6UG30	U6JQ59
W6UI25	W6UBQ8
A5YTY7	U6J2Y9
A5YTY7	W6UN44
A5YTY7	W6UBD4
W6UBQ8	W6UC93
W6VBZ1	W6UBD4
W6VBZ1	W6V0H5
U6J2Y9	W6UBD4
U6J2Y9	W6UN44
U6J2Y9	W6V2B8
U6J2Y9	W6UC93
W6UJP6	W6UMY5
W6UH21	W6U7B6
W6UH21	W6U990
W6UH21	W6ULS1
W6UN44	W6UBD4
W6UY59	W6ULS1
W6U7B6	W6U7C8
W6U990	W6U7C8
W6UBD4	W6U269
W6UBD4	U6JQ59
W6UM77	W6UC93
W6V0H5	W6U269
W6V0H5	W6U4X9
